# Supplementary material for: A brief dataset on the model-based evaluation of the growth performance of Bacillus coagulans and l-lactic acid production in a lignin-supplemented medium
Source: Data Brief. 2017 Feb 11;11:236–44. doi: 10.1016/j.dib.2017.02.010 (PMC5320064; doi:10.1016/j.dib.2017.02.010)
Supplement: Supplementary file 2 — Supplementary material [file mmc2.zip]

Archive with 30 entries (30 files):
- 001 - Bioscreen turbidimetry measurements of lignin endurance - DSM No 2314.xlsx
- 002 - Bioscreen turbidimetry measurements of lignin endurance - DSM ID 14-298.xlsx
- 003 - Bioscreen turbidimetry measurements of lignin endurance - DSM ID 14-301.xlsx
- 004 - Submerged fermentation - DSM No 2314 - 0.000 g per L Lignin.xlsx
- 005 - Submerged fermentation - DSM No 2314 - 0.625 g per L Lignin.xlsx
- 006 - Submerged fermentation - DSM No 2314 - 1.250 g per L Lignin.xlsx
- 007 - Submerged fermentation - DSM No 2314 - 2.500 g per L Lignin.xlsx
- 008 - Submerged fermentation - DSM ID 14-298 - 0.000 g per L Lignin.xlsx
- 009 - Submerged fermentation - DSM ID 14-298 - 0.625 g per L Lignin.xlsx
- 010 - Submerged fermentation - DSM ID 14-298 - 1.250 g per L Lignin.xlsx
- 011 - Submerged fermentation - DSM ID 14-298 - 2.500 g per L Lignin.xlsx
- 012 - Submerged fermentation - DSM ID 14-301 - 0.000 g per L Lignin.xlsx
- 013 - Submerged fermentation - DSM ID 14-301 - 0.625 g per L Lignin.xlsx
- 014 - Submerged fermentation - DSM ID 14-301 - 1.250 g per L Lignin.xlsx
- 015 - Submerged fermentation - DSM ID 14-301 - 2.500 g per L Lignin.xlsx
- 016 - Submerged fermentation - DSM ID 14-301 - 3.750 g per L Lignin.xlsx
- 017 - Submerged fermentation - DSM ID 14-298 - Growth prediction in AM-arabinose.xlsx
- 018 - Submerged fermentation - DSM ID 14-298 - Growth prediction in AM.xlsx
- 019 - Submerged fermentation - DSM No 2314 - Wheat straw hydrolysate - 1.xlsx
- 020 - Submerged fermentation - DSM No 2314 - Wheat straw hydrolysate - 2.xlsx
- 021 - Submerged fermentation - DSM No 2314 - Wheat straw hydrolysate - 3.xlsx
- 022 - Submerged fermentation - DSM No 2314 - Aspen wood hydrolysate - 1.xlsx
- 023 - Submerged fermentation - DSM No 2314 - Aspen wood hydrolysate - 2.xlsx
- 024 - Submerged fermentation - DSM No 2314 - Pine wood hydrolysate - 1.xlsx
- 025 - Submerged fermentation - DSM No 2314 - Pine wood hydrolysate - 2.xlsx
- 026 - Submerged fermentation - DSM No 2314 - Pine wood hydrolysate - 3.xlsx
- 027 - Blank absorbance of the ATP and Yeast extract.xlsx
- 028 - Change of the absorbance with Alkali-lignin.xlsx
- 029 - Change of the absorbance with Ferulic Acid.xlsx
- 030 - Change of the absorbance with Vanillin.xlsx
