# Supplementary material for: A brief dataset on the model-based evaluation of the growth performance of Bacillus coagulans and l-lactic acid production in a lignin-supplemented medium
Source: Data Brief. 2017 Feb 11;11:236–44. doi: 10.1016/j.dib.2017.02.010 (PMC5320064; doi:10.1016/j.dib.2017.02.010)
Supplement: Supplementary file 2 — Supplementary material [file mmc2.zip › 001 - Bioscreen turbidimetry measurements of lignin endurance - DSM No 2314.xlsx]

## Sheet: RAW#OpticalDensity
Filter Type	Date created	Time created	Time [min]	Time [min]	Blank	Cover C°	Cassette C°	Well 1	Well 2	Well 3	Well 4	Well 5	Well 6	Well 7	Well 8	Well 9	Well 10	Well 11	Well 12	Well 13	Well 14	Well 15	Well 16	Well 17	Well 18	Well 19	Well 20	Well 21	Well 22	Well 23	Well 24	Well 25	Well 26	Well 27	Well 28	Well 29	Well 30	Well 31	Well 32	Well 33	Well 34	Well 35	Well 36	Well 37	Well 38	Well 39	Well 40	Well 41	Well 42
#8: 420-580nm, Wideband	2012-05-23	10:21:08	0	0	0	28.5	28.8	0.096	0.101	0.145	0.15	0.181	0.181	0.216	0.214	0.244	0.238	0.099	0.114	0.141	0.143	0.176	0.175	0.214	0.212	0.243	0.246	0.096	0.093	0.145	0.145	0.176	0.178	0.209	0.21	0.245	0.245	0.077	0.076	0.077	0.076	0.075	0.076	0.075	0.076	0.076	0.075	0.161	0.159
#8: 420-580nm, Wideband	2012-05-23	10:29:24	00:08:16	8.26667	0	49.9	51.8	0.097	0.101	0.145	0.148	0.178	0.179	0.213	0.21	0.241	0.236	0.102	0.115	0.142	0.143	0.175	0.174	0.212	0.21	0.24	0.243	0.097	0.095	0.146	0.145	0.176	0.178	0.208	0.208	0.244	0.243	0.078	0.077	0.078	0.077	0.076	0.076	0.075	0.077	0.076	0.076	0.156	0.154
#8: 420-580nm, Wideband	2012-05-23	10:38:55	00:17:47	17.7833	0	53	52	0.097	0.1	0.144	0.148	0.177	0.178	0.211	0.209	0.239	0.234	0.103	0.114	0.141	0.142	0.174	0.172	0.21	0.208	0.238	0.241	0.097	0.094	0.145	0.145	0.174	0.177	0.206	0.206	0.241	0.24	0.077	0.077	0.078	0.076	0.075	0.076	0.075	0.077	0.076	0.075	0.158	0.155
#8: 420-580nm, Wideband	2012-05-23	10:48:25	00:27:17	27.2833	0	53	52	0.097	0.1	0.145	0.148	0.177	0.178	0.211	0.209	0.238	0.233	0.101	0.115	0.142	0.143	0.173	0.172	0.209	0.208	0.237	0.24	0.097	0.095	0.146	0.146	0.174	0.176	0.205	0.205	0.24	0.239	0.078	0.077	0.078	0.076	0.076	0.076	0.075	0.077	0.076	0.076	0.159	0.157
#8: 420-580nm, Wideband	2012-05-23	10:57:56	00:36:48	36.8	0	53.1	52	0.097	0.101	0.145	0.149	0.177	0.182	0.211	0.208	0.238	0.233	0.101	0.114	0.143	0.144	0.173	0.172	0.209	0.207	0.237	0.24	0.097	0.095	0.147	0.147	0.174	0.176	0.205	0.205	0.24	0.239	0.077	0.076	0.078	0.076	0.075	0.076	0.075	0.077	0.076	0.076	0.161	0.159
#8: 420-580nm, Wideband	2012-05-23	11:07:26	00:46:18	46.3	0	53.1	52	0.097	0.101	0.146	0.15	0.177	0.182	0.211	0.208	0.238	0.233	0.101	0.115	0.143	0.144	0.173	0.172	0.209	0.207	0.237	0.239	0.097	0.095	0.148	0.148	0.174	0.176	0.205	0.205	0.239	0.239	0.078	0.077	0.078	0.076	0.075	0.076	0.075	0.077	0.076	0.076	0.163	0.16
#8: 420-580nm, Wideband	2012-05-23	11:16:56	00:55:48	55.8	0	53.1	52	0.097	0.101	0.146	0.15	0.177	0.182	0.211	0.208	0.237	0.232	0.101	0.115	0.144	0.145	0.173	0.172	0.209	0.207	0.236	0.239	0.097	0.095	0.148	0.148	0.173	0.176	0.205	0.202	0.239	0.239	0.077	0.076	0.078	0.076	0.075	0.076	0.075	0.077	0.076	0.075	0.163	0.16
#8: 420-580nm, Wideband	2012-05-23	11:26:27	01:05:19	65.3167	0	53	52	0.097	0.101	0.147	0.151	0.177	0.182	0.211	0.208	0.238	0.232	0.101	0.114	0.144	0.146	0.173	0.172	0.209	0.207	0.236	0.239	0.097	0.095	0.149	0.149	0.173	0.176	0.205	0.205	0.239	0.238	0.077	0.076	0.078	0.076	0.076	0.076	0.075	0.077	0.076	0.076	0.164	0.161
#8: 420-580nm, Wideband	2012-05-23	11:35:58	01:14:50	74.8333	0	53.1	52	0.097	0.1	0.147	0.151	0.177	0.182	0.211	0.208	0.237	0.232	0.101	0.115	0.144	0.146	0.173	0.172	0.208	0.207	0.236	0.238	0.096	0.094	0.149	0.149	0.173	0.176	0.204	0.204	0.239	0.238	0.077	0.076	0.078	0.076	0.076	0.076	0.075	0.076	0.076	0.075	0.163	0.16
#8: 420-580nm, Wideband	2012-05-23	11:45:28	01:24:20	84.3333	0	53.1	52	0.097	0.101	0.148	0.152	0.177	0.182	0.21	0.208	0.237	0.232	0.101	0.115	0.145	0.147	0.173	0.172	0.208	0.207	0.236	0.238	0.097	0.095	0.15	0.15	0.173	0.176	0.205	0.203	0.239	0.238	0.077	0.076	0.079	0.077	0.077	0.077	0.076	0.077	0.076	0.075	0.164	0.162
#8: 420-580nm, Wideband	2012-05-23	11:54:58	01:33:50	93.8333	0	53.1	52	0.097	0.101	0.148	0.152	0.177	0.182	0.211	0.208	0.238	0.232	0.101	0.115	0.146	0.147	0.173	0.172	0.209	0.207	0.239	0.238	0.097	0.095	0.15	0.151	0.174	0.176	0.205	0.205	0.239	0.238	0.077	0.077	0.079	0.078	0.077	0.078	0.076	0.077	0.076	0.075	0.165	0.163
#8: 420-580nm, Wideband	2012-05-23	12:04:29	01:43:21	103.35	0	53.1	52	0.097	0.101	0.148	0.152	0.177	0.182	0.211	0.208	0.237	0.232	0.101	0.115	0.146	0.147	0.173	0.172	0.209	0.207	0.236	0.238	0.097	0.095	0.151	0.151	0.174	0.176	0.205	0.205	0.239	0.238	0.077	0.076	0.079	0.079	0.078	0.078	0.077	0.077	0.076	0.076	0.165	0.164
#8: 420-580nm, Wideband	2012-05-23	12:13:59	01:52:51	112.85	0	53	52	0.097	0.101	0.148	0.153	0.177	0.182	0.21	0.208	0.237	0.232	0.1	0.115	0.146	0.147	0.173	0.172	0.208	0.207	0.236	0.238	0.097	0.095	0.151	0.151	0.173	0.176	0.204	0.204	0.239	0.238	0.077	0.076	0.079	0.079	0.079	0.079	0.077	0.077	0.076	0.075	0.166	0.163
#8: 420-580nm, Wideband	2012-05-23	12:23:30	02:02:22	122.367	0	53	52	0.097	0.101	0.149	0.153	0.177	0.182	0.21	0.208	0.237	0.232	0.101	0.115	0.147	0.148	0.173	0.172	0.209	0.207	0.236	0.238	0.097	0.095	0.152	0.152	0.174	0.176	0.204	0.205	0.239	0.238	0.077	0.076	0.08	0.081	0.081	0.08	0.078	0.077	0.076	0.075	0.167	0.165
#8: 420-580nm, Wideband	2012-05-23	12:33:00	02:11:52	131.867	0	53	52	0.097	0.101	0.149	0.153	0.177	0.182	0.211	0.208	0.237	0.231	0.101	0.115	0.147	0.149	0.173	0.172	0.208	0.207	0.236	0.238	0.097	0.095	0.152	0.152	0.174	0.176	0.205	0.205	0.239	0.236	0.077	0.076	0.08	0.082	0.082	0.082	0.079	0.078	0.076	0.075	0.168	0.166
#8: 420-580nm, Wideband	2012-05-23	12:42:30	02:21:22	141.367	0	53.1	52	0.097	0.101	0.149	0.154	0.177	0.182	0.21	0.208	0.237	0.232	0.1	0.115	0.147	0.149	0.173	0.172	0.209	0.207	0.236	0.238	0.097	0.095	0.152	0.152	0.174	0.176	0.204	0.205	0.239	0.238	0.077	0.076	0.081	0.083	0.082	0.082	0.079	0.078	0.076	0.075	0.168	0.166
#8: 420-580nm, Wideband	2012-05-23	12:52:01	02:30:53	150.883	0	53	52	0.097	0.101	0.15	0.154	0.177	0.182	0.211	0.208	0.237	0.232	0.1	0.115	0.147	0.149	0.173	0.172	0.209	0.207	0.236	0.238	0.097	0.095	0.153	0.153	0.173	0.176	0.205	0.204	0.239	0.238	0.077	0.076	0.081	0.085	0.084	0.083	0.08	0.078	0.076	0.075	0.169	0.167
#8: 420-580nm, Wideband	2012-05-23	13:01:31	02:40:23	160.383	0	53	52	0.097	0.101	0.15	0.155	0.177	0.182	0.211	0.208	0.237	0.232	0.101	0.115	0.148	0.149	0.173	0.172	0.209	0.207	0.236	0.238	0.097	0.095	0.153	0.153	0.174	0.176	0.204	0.205	0.239	0.238	0.077	0.076	0.082	0.086	0.085	0.084	0.081	0.078	0.076	0.075	0.17	0.168
#8: 420-580nm, Wideband	2012-05-23	13:11:02	02:49:54	169.9	0	53	52	0.097	0.101	0.15	0.155	0.177	0.182	0.211	0.208	0.237	0.231	0.101	0.115	0.148	0.15	0.174	0.172	0.209	0.207	0.236	0.238	0.097	0.095	0.154	0.154	0.174	0.176	0.205	0.205	0.239	0.238	0.077	0.076	0.082	0.087	0.085	0.085	0.081	0.078	0.076	0.075	0.172	0.171
#8: 420-580nm, Wideband	2012-05-23	13:20:32	02:59:24	179.4	0	53	52	0.097	0.101	0.152	0.155	0.177	0.182	0.211	0.208	0.237	0.231	0.101	0.115	0.149	0.15	0.174	0.172	0.209	0.207	0.236	0.238	0.097	0.095	0.154	0.154	0.174	0.177	0.205	0.205	0.239	0.238	0.077	0.077	0.083	0.087	0.086	0.086	0.081	0.078	0.076	0.076	0.173	0.172
#8: 420-580nm, Wideband	2012-05-23	13:30:02	03:08:54	188.9	0	53	52	0.097	0.1	0.15	0.155	0.177	0.182	0.21	0.207	0.236	0.231	0.1	0.115	0.149	0.15	0.173	0.172	0.208	0.206	0.236	0.238	0.097	0.095	0.154	0.154	0.174	0.176	0.204	0.204	0.238	0.237	0.077	0.076	0.083	0.089	0.087	0.087	0.082	0.078	0.076	0.075	0.175	0.173
#8: 420-580nm, Wideband	2012-05-23	13:39:33	03:18:25	198.417	0	53.1	52	0.097	0.101	0.15	0.155	0.177	0.182	0.21	0.208	0.237	0.231	0.1	0.115	0.149	0.15	0.173	0.172	0.209	0.207	0.236	0.237	0.097	0.094	0.154	0.154	0.174	0.176	0.205	0.205	0.239	0.238	0.077	0.076	0.083	0.09	0.088	0.088	0.083	0.079	0.076	0.075	0.176	0.175
#8: 420-580nm, Wideband	2012-05-23	13:49:03	03:27:55	207.917	0	53	52	0.097	0.101	0.151	0.156	0.177	0.182	0.211	0.208	0.237	0.231	0.1	0.115	0.149	0.15	0.173	0.172	0.209	0.207	0.236	0.238	0.097	0.095	0.154	0.154	0.174	0.176	0.205	0.205	0.239	0.238	0.077	0.076	0.084	0.091	0.089	0.088	0.083	0.079	0.076	0.075	0.18	0.176
#8: 420-580nm, Wideband	2012-05-23	13:58:34	03:37:26	217.433	0	53	52	0.098	0.101	0.152	0.156	0.177	0.182	0.211	0.208	0.237	0.231	0.101	0.115	0.15	0.151	0.174	0.173	0.209	0.207	0.236	0.238	0.097	0.095	0.155	0.155	0.174	0.177	0.205	0.205	0.239	0.238	0.077	0.076	0.084	0.092	0.089	0.089	0.084	0.079	0.076	0.075	0.182	0.179
#8: 420-580nm, Wideband	2012-05-23	14:08:04	03:46:56	226.933	0	53	51.9	0.098	0.101	0.152	0.156	0.177	0.182	0.211	0.208	0.237	0.231	0.101	0.115	0.15	0.152	0.174	0.173	0.209	0.207	0.236	0.238	0.098	0.095	0.155	0.156	0.174	0.177	0.205	0.205	0.239	0.238	0.077	0.077	0.085	0.093	0.09	0.09	0.084	0.079	0.076	0.075	0.184	0.182
#8: 420-580nm, Wideband	2012-05-23	14:17:35	03:56:27	236.45	0	53.1	52	0.098	0.101	0.153	0.157	0.177	0.182	0.211	0.208	0.237	0.231	0.101	0.115	0.15	0.152	0.174	0.173	0.209	0.207	0.236	0.237	0.097	0.095	0.156	0.156	0.174	0.177	0.205	0.205	0.239	0.238	0.077	0.077	0.085	0.093	0.09	0.09	0.084	0.08	0.076	0.075	0.186	0.185
#8: 420-580nm, Wideband	2012-05-23	14:27:05	04:05:57	245.95	0	53.1	52	0.097	0.101	0.152	0.157	0.177	0.182	0.21	0.208	0.237	0.231	0.1	0.115	0.15	0.152	0.173	0.172	0.209	0.207	0.236	0.237	0.097	0.095	0.156	0.156	0.174	0.176	0.205	0.204	0.239	0.237	0.077	0.076	0.085	0.093	0.09	0.09	0.085	0.08	0.076	0.075	0.188	0.187
#8: 420-580nm, Wideband	2012-05-23	14:36:35	04:15:27	255.45	0	53.1	52	0.097	0.101	0.152	0.157	0.177	0.182	0.21	0.208	0.237	0.231	0.1	0.115	0.151	0.152	0.173	0.172	0.209	0.207	0.236	0.237	0.097	0.095	0.156	0.156	0.174	0.176	0.205	0.205	0.239	0.238	0.077	0.076	0.085	0.093	0.09	0.09	0.085	0.079	0.076	0.075	0.191	0.19
#8: 420-580nm, Wideband	2012-05-23	14:46:06	04:24:58	264.967	0	53.1	52	0.097	0.101	0.153	0.157	0.177	0.182	0.21	0.208	0.237	0.231	0.1	0.115	0.151	0.152	0.174	0.172	0.209	0.207	0.236	0.237	0.097	0.095	0.156	0.156	0.174	0.176	0.205	0.204	0.239	0.237	0.077	0.076	0.085	0.094	0.091	0.091	0.085	0.08	0.076	0.075	0.195	0.194
#8: 420-580nm, Wideband	2012-05-23	14:55:37	04:34:29	274.483	0	53.1	52	0.097	0.101	0.152	0.157	0.177	0.182	0.21	0.208	0.237	0.231	0.1	0.115	0.151	0.152	0.173	0.172	0.209	0.207	0.236	0.237	0.097	0.095	0.157	0.156	0.174	0.176	0.205	0.205	0.239	0.238	0.077	0.076	0.086	0.096	0.092	0.091	0.086	0.08	0.076	0.075	0.199	0.198
#8: 420-580nm, Wideband	2012-05-23	15:05:07	04:43:59	283.983	0	53	52	0.097	0.101	0.153	0.157	0.177	0.182	0.21	0.208	0.237	0.231	0.101	0.115	0.151	0.153	0.174	0.172	0.209	0.207	0.236	0.237	0.097	0.095	0.157	0.157	0.174	0.177	0.205	0.205	0.239	0.238	0.077	0.076	0.086	0.097	0.092	0.092	0.086	0.08	0.076	0.075	0.204	0.203
#8: 420-580nm, Wideband	2012-05-23	15:14:38	04:53:30	293.5	0	53	52	0.097	0.101	0.153	0.157	0.177	0.182	0.21	0.208	0.237	0.231	0.1	0.115	0.151	0.153	0.173	0.172	0.209	0.207	0.236	0.237	0.097	0.095	0.157	0.157	0.174	0.177	0.205	0.205	0.239	0.237	0.077	0.076	0.086	0.097	0.093	0.092	0.086	0.08	0.076	0.075	0.208	0.208
#8: 420-580nm, Wideband	2012-05-23	15:24:08	05:03:00	303	0	53.1	52	0.097	0.101	0.153	0.157	0.177	0.182	0.21	0.208	0.237	0.231	0.101	0.115	0.151	0.153	0.174	0.172	0.209	0.207	0.236	0.237	0.097	0.095	0.157	0.157	0.174	0.177	0.205	0.205	0.239	0.237	0.077	0.076	0.087	0.098	0.094	0.093	0.087	0.08	0.076	0.075	0.214	0.214
#8: 420-580nm, Wideband	2012-05-23	15:33:39	05:12:31	312.517	0	53.1	52	0.098	0.101	0.154	0.158	0.177	0.183	0.211	0.208	0.237	0.231	0.101	0.116	0.152	0.154	0.174	0.173	0.209	0.207	0.236	0.237	0.098	0.095	0.158	0.158	0.175	0.177	0.205	0.206	0.239	0.238	0.077	0.077	0.087	0.098	0.094	0.093	0.087	0.08	0.076	0.076	0.221	0.221
#8: 420-580nm, Wideband	2012-05-23	15:43:09	05:22:01	322.017	0	53.1	52	0.097	0.101	0.153	0.158	0.177	0.182	0.21	0.208	0.237	0.231	0.101	0.115	0.152	0.153	0.174	0.173	0.209	0.207	0.236	0.237	0.097	0.095	0.158	0.158	0.174	0.177	0.205	0.205	0.239	0.238	0.077	0.076	0.087	0.099	0.094	0.093	0.087	0.08	0.076	0.075	0.227	0.228
#8: 420-580nm, Wideband	2012-05-23	15:52:39	05:31:31	331.517	0	53	52	0.098	0.101	0.154	0.158	0.177	0.183	0.21	0.208	0.237	0.23	0.101	0.115	0.153	0.154	0.174	0.173	0.209	0.207	0.236	0.237	0.098	0.095	0.158	0.158	0.175	0.177	0.205	0.205	0.239	0.237	0.077	0.077	0.088	0.099	0.094	0.094	0.088	0.081	0.076	0.075	0.236	0.237
#8: 420-580nm, Wideband	2012-05-23	16:02:10	05:41:02	341.033	0	53.1	52	0.097	0.101	0.154	0.158	0.177	0.182	0.21	0.208	0.237	0.23	0.101	0.115	0.152	0.154	0.174	0.172	0.209	0.207	0.236	0.236	0.097	0.095	0.158	0.158	0.174	0.177	0.205	0.205	0.239	0.237	0.077	0.076	0.087	0.098	0.094	0.093	0.088	0.081	0.076	0.075	0.244	0.245
#8: 420-580nm, Wideband	2012-05-23	16:11:40	05:50:32	350.533	0	53.1	52	0.097	0.101	0.154	0.158	0.177	0.182	0.21	0.208	0.236	0.23	0.101	0.115	0.153	0.154	0.174	0.173	0.209	0.207	0.236	0.237	0.098	0.095	0.159	0.159	0.174	0.177	0.205	0.205	0.24	0.237	0.077	0.077	0.088	0.1	0.096	0.095	0.088	0.081	0.076	0.076	0.255	0.257
#8: 420-580nm, Wideband	2012-05-23	16:21:11	06:00:03	360.05	0	53.1	52	0.097	0.101	0.155	0.159	0.177	0.182	0.21	0.207	0.237	0.23	0.101	0.115	0.153	0.154	0.174	0.172	0.209	0.207	0.236	0.237	0.098	0.095	0.159	0.158	0.174	0.177	0.205	0.205	0.239	0.237	0.077	0.076	0.088	0.101	0.096	0.095	0.088	0.081	0.076	0.075	0.265	0.269
#8: 420-580nm, Wideband	2012-05-23	16:30:41	06:09:33	369.55	0	53.1	52	0.097	0.101	0.155	0.159	0.177	0.182	0.211	0.208	0.237	0.23	0.101	0.115	0.153	0.154	0.174	0.173	0.209	0.207	0.236	0.237	0.097	0.095	0.159	0.159	0.174	0.177	0.205	0.205	0.239	0.237	0.077	0.076	0.088	0.101	0.096	0.095	0.089	0.081	0.076	0.075	0.278	0.282
#8: 420-580nm, Wideband	2012-05-23	16:40:12	06:19:04	379.067	0	53.1	52	0.097	0.101	0.154	0.159	0.178	0.182	0.21	0.208	0.237	0.23	0.102	0.116	0.153	0.155	0.174	0.173	0.209	0.207	0.237	0.237	0.097	0.095	0.159	0.159	0.174	0.177	0.205	0.205	0.239	0.238	0.077	0.076	0.088	0.101	0.096	0.095	0.089	0.081	0.076	0.075	0.294	0.297
#8: 420-580nm, Wideband	2012-05-23	16:49:43	06:28:35	388.583	0	53.1	52	0.097	0.101	0.154	0.159	0.177	0.182	0.21	0.208	0.236	0.23	0.101	0.115	0.153	0.155	0.174	0.173	0.209	0.207	0.236	0.236	0.098	0.095	0.159	0.159	0.174	0.177	0.205	0.205	0.239	0.238	0.077	0.076	0.089	0.102	0.096	0.095	0.089	0.081	0.076	0.075	0.309	0.314
#8: 420-580nm, Wideband	2012-05-23	16:59:13	06:38:05	398.083	0	53	52	0.097	0.101	0.155	0.159	0.178	0.183	0.21	0.208	0.237	0.23	0.101	0.116	0.154	0.155	0.174	0.173	0.209	0.208	0.236	0.236	0.098	0.095	0.159	0.16	0.175	0.177	0.205	0.205	0.24	0.238	0.077	0.076	0.089	0.102	0.097	0.095	0.089	0.081	0.076	0.075	0.327	0.332
#8: 420-580nm, Wideband	2012-05-23	17:08:43	06:47:35	407.583	0	53	52	0.097	0.101	0.156	0.16	0.177	0.182	0.21	0.207	0.236	0.23	0.102	0.115	0.154	0.155	0.174	0.173	0.209	0.207	0.236	0.236	0.098	0.095	0.16	0.16	0.175	0.177	0.205	0.205	0.239	0.237	0.077	0.076	0.089	0.103	0.097	0.096	0.089	0.081	0.076	0.075	0.346	0.351
#8: 420-580nm, Wideband	2012-05-23	17:18:14	06:57:06	417.1	0	53	52	0.097	0.101	0.155	0.16	0.177	0.182	0.21	0.208	0.236	0.23	0.101	0.115	0.154	0.155	0.174	0.173	0.209	0.207	0.236	0.236	0.098	0.095	0.16	0.16	0.174	0.177	0.205	0.205	0.239	0.237	0.077	0.076	0.089	0.103	0.097	0.096	0.09	0.081	0.075	0.075	0.369	0.37
#8: 420-580nm, Wideband	2012-05-23	17:27:44	07:06:36	426.6	0	53.1	52	0.097	0.101	0.155	0.16	0.177	0.182	0.21	0.208	0.236	0.23	0.101	0.115	0.154	0.155	0.174	0.173	0.209	0.207	0.236	0.236	0.098	0.095	0.16	0.16	0.174	0.177	0.205	0.205	0.239	0.237	0.077	0.076	0.089	0.104	0.099	0.097	0.09	0.081	0.076	0.075	0.391	0.391
#8: 420-580nm, Wideband	2012-05-23	17:37:15	07:16:07	436.117	0	53	52	0.098	0.101	0.155	0.16	0.177	0.182	0.21	0.208	0.236	0.23	0.101	0.116	0.154	0.156	0.174	0.173	0.209	0.208	0.236	0.236	0.098	0.096	0.16	0.161	0.175	0.177	0.205	0.206	0.239	0.238	0.077	0.076	0.091	0.107	0.1	0.099	0.091	0.082	0.076	0.075	0.414	0.414
#8: 420-580nm, Wideband	2012-05-23	17:46:45	07:25:37	445.617	0	53.1	52	0.097	0.101	0.155	0.16	0.178	0.182	0.21	0.208	0.237	0.23	0.101	0.115	0.154	0.156	0.174	0.173	0.209	0.207	0.236	0.236	0.098	0.095	0.16	0.16	0.174	0.177	0.205	0.205	0.239	0.238	0.077	0.076	0.09	0.106	0.099	0.098	0.091	0.082	0.076	0.075	0.435	0.435
#8: 420-580nm, Wideband	2012-05-23	17:56:15	07:35:07	455.117	0	53	52	0.097	0.101	0.156	0.16	0.177	0.182	0.21	0.208	0.236	0.23	0.101	0.116	0.155	0.156	0.174	0.173	0.209	0.208	0.237	0.236	0.098	0.095	0.161	0.161	0.175	0.178	0.206	0.205	0.24	0.238	0.077	0.076	0.091	0.107	0.1	0.099	0.091	0.082	0.076	0.075	0.459	0.458
#8: 420-580nm, Wideband	2012-05-23	18:05:46	07:44:38	464.633	0	53.1	52	0.097	0.101	0.155	0.16	0.177	0.182	0.21	0.207	0.236	0.23	0.102	0.115	0.154	0.156	0.174	0.173	0.209	0.207	0.236	0.236	0.098	0.095	0.161	0.161	0.175	0.177	0.205	0.205	0.239	0.237	0.077	0.076	0.09	0.107	0.1	0.098	0.091	0.082	0.075	0.075	0.479	0.479
#8: 420-580nm, Wideband	2012-05-23	18:15:16	07:54:08	474.133	0	53.1	52	0.098	0.101	0.156	0.161	0.177	0.182	0.21	0.207	0.236	0.23	0.101	0.116	0.155	0.157	0.174	0.174	0.21	0.208	0.237	0.236	0.098	0.095	0.161	0.161	0.175	0.178	0.206	0.206	0.24	0.238	0.077	0.076	0.091	0.109	0.102	0.1	0.092	0.082	0.076	0.076	0.503	0.502
#8: 420-580nm, Wideband	2012-05-23	18:24:47	08:03:39	483.65	0	53	52	0.098	0.101	0.156	0.161	0.177	0.182	0.211	0.207	0.236	0.23	0.102	0.116	0.156	0.157	0.174	0.173	0.21	0.208	0.237	0.236	0.098	0.095	0.161	0.161	0.175	0.178	0.205	0.206	0.239	0.238	0.077	0.076	0.091	0.108	0.102	0.099	0.092	0.082	0.076	0.076	0.525	0.524
#8: 420-580nm, Wideband	2012-05-23	18:34:17	08:13:09	493.15	0	53.1	52	0.098	0.101	0.156	0.161	0.177	0.182	0.21	0.207	0.236	0.229	0.101	0.115	0.155	0.157	0.175	0.173	0.21	0.208	0.236	0.236	0.098	0.095	0.161	0.162	0.175	0.178	0.206	0.206	0.239	0.238	0.077	0.077	0.092	0.11	0.103	0.1	0.092	0.082	0.076	0.075	0.548	0.547
#8: 420-580nm, Wideband	2012-05-23	18:43:48	08:22:40	502.667	0	53	52	0.097	0.101	0.156	0.161	0.177	0.182	0.21	0.207	0.236	0.229	0.101	0.116	0.155	0.157	0.174	0.174	0.21	0.208	0.24	0.236	0.098	0.095	0.161	0.162	0.175	0.177	0.205	0.205	0.24	0.237	0.077	0.076	0.091	0.111	0.103	0.1	0.092	0.082	0.076	0.075	0.57	0.569
#8: 420-580nm, Wideband	2012-05-23	18:53:18	08:32:10	512.167	0	53.1	52	0.098	0.101	0.156	0.161	0.177	0.182	0.21	0.208	0.236	0.229	0.101	0.116	0.156	0.157	0.175	0.174	0.21	0.208	0.237	0.236	0.098	0.096	0.162	0.162	0.175	0.177	0.206	0.206	0.24	0.238	0.077	0.077	0.092	0.112	0.104	0.101	0.093	0.083	0.076	0.076	0.591	0.591
#8: 420-580nm, Wideband	2012-05-23	19:02:48	08:41:40	521.667	0	53.1	52	0.097	0.101	0.156	0.161	0.177	0.182	0.21	0.207	0.236	0.229	0.101	0.115	0.155	0.157	0.174	0.173	0.209	0.207	0.236	0.235	0.097	0.095	0.161	0.161	0.175	0.177	0.205	0.205	0.239	0.237	0.077	0.076	0.091	0.111	0.103	0.101	0.092	0.082	0.075	0.075	0.61	0.609
#8: 420-580nm, Wideband	2012-05-23	19:12:19	08:51:11	531.183	0	53	52	0.098	0.101	0.157	0.161	0.177	0.182	0.211	0.208	0.237	0.23	0.102	0.116	0.156	0.158	0.175	0.174	0.21	0.209	0.237	0.236	0.098	0.096	0.163	0.162	0.175	0.178	0.206	0.206	0.24	0.237	0.077	0.077	0.093	0.113	0.105	0.102	0.093	0.083	0.076	0.076	0.633	0.63
#8: 420-580nm, Wideband	2012-05-23	19:21:49	09:00:41	540.683	0	53.1	52	0.098	0.101	0.157	0.161	0.177	0.182	0.21	0.207	0.236	0.229	0.101	0.116	0.156	0.158	0.174	0.173	0.21	0.207	0.236	0.235	0.098	0.095	0.162	0.162	0.175	0.177	0.205	0.205	0.239	0.237	0.077	0.076	0.092	0.113	0.104	0.101	0.093	0.082	0.076	0.075	0.651	0.646
#8: 420-580nm, Wideband	2012-05-23	19:31:20	09:10:12	550.2	0	53	52	0.098	0.101	0.157	0.162	0.177	0.183	0.211	0.208	0.237	0.229	0.103	0.116	0.157	0.158	0.175	0.174	0.21	0.208	0.237	0.236	0.099	0.096	0.163	0.163	0.176	0.178	0.206	0.206	0.24	0.238	0.078	0.077	0.093	0.115	0.106	0.103	0.094	0.083	0.076	0.076	0.668	0.668
#8: 420-580nm, Wideband	2012-05-23	19:40:50	09:19:42	559.7	0	53	52	0.098	0.101	0.157	0.162	0.177	0.182	0.21	0.207	0.236	0.229	0.102	0.116	0.157	0.158	0.175	0.174	0.21	0.208	0.237	0.236	0.098	0.095	0.162	0.163	0.175	0.178	0.206	0.206	0.24	0.237	0.077	0.076	0.093	0.115	0.106	0.103	0.094	0.083	0.076	0.076	0.683	0.684
#8: 420-580nm, Wideband	2012-05-23	19:50:21	09:29:13	569.217	0	53.1	52	0.097	0.101	0.157	0.162	0.177	0.182	0.21	0.207	0.236	0.229	0.102	0.116	0.157	0.158	0.175	0.174	0.21	0.208	0.237	0.236	0.099	0.096	0.163	0.163	0.176	0.178	0.206	0.206	0.24	0.238	0.077	0.076	0.093	0.116	0.107	0.103	0.094	0.083	0.076	0.075	0.7	0.696
#8: 420-580nm, Wideband	2012-05-23	19:59:51	09:38:43	578.717	0	53.1	52	0.097	0.101	0.157	0.162	0.177	0.182	0.21	0.207	0.236	0.229	0.102	0.116	0.157	0.158	0.175	0.174	0.21	0.208	0.237	0.236	0.098	0.096	0.163	0.163	0.175	0.178	0.206	0.206	0.24	0.238	0.077	0.076	0.093	0.117	0.108	0.104	0.094	0.083	0.076	0.075	0.711	0.705
#8: 420-580nm, Wideband	2012-05-23	20:09:22	09:48:14	588.233	0	53.1	52	0.098	0.101	0.157	0.162	0.177	0.182	0.21	0.207	0.236	0.229	0.102	0.116	0.156	0.158	0.175	0.174	0.21	0.208	0.237	0.236	0.099	0.095	0.163	0.163	0.175	0.178	0.206	0.205	0.24	0.237	0.077	0.076	0.094	0.118	0.108	0.104	0.095	0.083	0.076	0.075	0.723	0.713
#8: 420-580nm, Wideband	2012-05-23	20:18:52	09:57:44	597.733	0	53.1	52	0.098	0.101	0.157	0.162	0.177	0.182	0.21	0.207	0.236	0.229	0.101	0.116	0.157	0.158	0.175	0.173	0.21	0.208	0.237	0.235	0.098	0.095	0.163	0.164	0.175	0.178	0.206	0.206	0.24	0.237	0.077	0.076	0.094	0.118	0.108	0.104	0.094	0.083	0.076	0.076	0.733	0.72
#8: 420-580nm, Wideband	2012-05-23	20:28:23	10:07:15	607.25	0	53	52	0.098	0.101	0.158	0.162	0.177	0.182	0.21	0.207	0.236	0.229	0.102	0.116	0.158	0.159	0.175	0.174	0.21	0.208	0.237	0.235	0.099	0.096	0.164	0.164	0.175	0.178	0.206	0.206	0.244	0.237	0.077	0.076	0.094	0.118	0.109	0.104	0.095	0.083	0.076	0.075	0.742	0.73
#8: 420-580nm, Wideband	2012-05-23	20:37:53	10:16:45	616.75	0	53	52	0.097	0.101	0.158	0.162	0.177	0.182	0.21	0.207	0.236	0.228	0.101	0.116	0.157	0.159	0.175	0.174	0.21	0.208	0.237	0.235	0.099	0.096	0.164	0.164	0.175	0.178	0.206	0.206	0.24	0.237	0.077	0.076	0.094	0.119	0.108	0.104	0.095	0.083	0.076	0.075	0.751	0.738
#8: 420-580nm, Wideband	2012-05-23	20:47:24	10:26:16	626.267	0	53	52	0.098	0.101	0.158	0.163	0.177	0.182	0.21	0.208	0.236	0.229	0.102	0.116	0.158	0.159	0.175	0.174	0.21	0.208	0.237	0.236	0.099	0.096	0.164	0.164	0.176	0.178	0.206	0.206	0.24	0.238	0.078	0.077	0.094	0.121	0.111	0.105	0.096	0.084	0.076	0.076	0.76	0.746
#8: 420-580nm, Wideband	2012-05-23	20:56:54	10:35:46	635.767	0	53	52	0.098	0.101	0.158	0.163	0.177	0.182	0.211	0.207	0.236	0.229	0.102	0.116	0.158	0.159	0.175	0.174	0.21	0.208	0.237	0.235	0.099	0.096	0.164	0.164	0.176	0.178	0.206	0.206	0.24	0.238	0.077	0.076	0.095	0.122	0.111	0.106	0.096	0.084	0.076	0.076	0.769	0.755
#8: 420-580nm, Wideband	2012-05-23	21:06:25	10:45:17	645.283	0	53	52	0.097	0.101	0.158	0.163	0.177	0.182	0.21	0.207	0.236	0.229	0.102	0.116	0.158	0.159	0.175	0.174	0.21	0.208	0.237	0.235	0.098	0.096	0.164	0.164	0.176	0.178	0.206	0.206	0.24	0.238	0.077	0.076	0.095	0.122	0.111	0.106	0.096	0.084	0.076	0.075	0.778	0.763
#8: 420-580nm, Wideband	2012-05-23	21:15:56	10:54:48	654.8	0	53.1	52	0.098	0.101	0.158	0.163	0.177	0.182	0.21	0.207	0.236	0.229	0.102	0.116	0.158	0.16	0.176	0.174	0.21	0.208	0.237	0.236	0.099	0.096	0.164	0.165	0.176	0.178	0.206	0.206	0.24	0.238	0.077	0.077	0.095	0.123	0.111	0.106	0.096	0.084	0.076	0.076	0.787	0.772
#8: 420-580nm, Wideband	2012-05-23	21:25:26	11:04:18	664.3	0	53.1	52	0.097	0.101	0.158	0.163	0.177	0.182	0.21	0.207	0.236	0.228	0.102	0.116	0.158	0.159	0.175	0.174	0.21	0.208	0.235	0.235	0.099	0.096	0.164	0.164	0.176	0.178	0.206	0.206	0.24	0.237	0.077	0.076	0.095	0.123	0.112	0.106	0.095	0.083	0.076	0.075	0.796	0.782
#8: 420-580nm, Wideband	2012-05-23	21:34:57	11:13:49	673.817	0	53.1	52	0.098	0.101	0.158	0.163	0.177	0.182	0.21	0.207	0.236	0.228	0.104	0.116	0.159	0.16	0.176	0.174	0.21	0.208	0.237	0.236	0.099	0.096	0.165	0.165	0.176	0.178	0.206	0.206	0.24	0.238	0.077	0.076	0.095	0.123	0.111	0.106	0.095	0.084	0.076	0.076	0.803	0.791
#8: 420-580nm, Wideband	2012-05-23	21:44:27	11:23:19	683.317	0	53.1	52	0.097	0.101	0.158	0.163	0.177	0.182	0.21	0.207	0.236	0.228	0.102	0.116	0.158	0.159	0.175	0.174	0.21	0.208	0.237	0.235	0.098	0.096	0.165	0.164	0.176	0.178	0.206	0.206	0.24	0.238	0.077	0.076	0.094	0.122	0.111	0.105	0.096	0.084	0.076	0.075	0.813	0.8
#8: 420-580nm, Wideband	2012-05-23	21:53:58	11:32:50	692.833	0	53.1	52	0.097	0.101	0.158	0.163	0.177	0.182	0.21	0.207	0.236	0.228	0.101	0.116	0.158	0.16	0.175	0.174	0.21	0.208	0.237	0.235	0.098	0.095	0.165	0.165	0.176	0.178	0.206	0.206	0.24	0.237	0.077	0.076	0.094	0.122	0.112	0.106	0.095	0.083	0.076	0.075	0.822	0.81
#8: 420-580nm, Wideband	2012-05-23	22:03:28	11:42:20	702.333	0	53.1	52	0.098	0.101	0.158	0.163	0.177	0.182	0.21	0.207	0.236	0.228	0.102	0.116	0.159	0.16	0.175	0.174	0.21	0.208	0.237	0.235	0.099	0.096	0.165	0.165	0.176	0.178	0.206	0.208	0.24	0.238	0.077	0.076	0.095	0.124	0.113	0.106	0.096	0.084	0.076	0.075	0.834	0.822
#8: 420-580nm, Wideband	2012-05-23	22:12:59	11:51:51	711.85	0	53.1	52	0.098	0.102	0.159	0.164	0.177	0.182	0.21	0.207	0.236	0.228	0.104	0.116	0.159	0.16	0.176	0.174	0.211	0.209	0.237	0.236	0.099	0.096	0.165	0.166	0.176	0.179	0.207	0.206	0.241	0.238	0.077	0.077	0.095	0.124	0.112	0.106	0.096	0.084	0.076	0.076	0.844	0.834
#8: 420-580nm, Wideband	2012-05-23	22:22:30	12:01:22	721.367	0	53.1	52	0.098	0.101	0.16	0.163	0.177	0.182	0.21	0.207	0.236	0.228	0.104	0.116	0.159	0.16	0.175	0.174	0.211	0.208	0.237	0.235	0.099	0.096	0.165	0.165	0.176	0.178	0.206	0.206	0.24	0.237	0.077	0.076	0.096	0.124	0.112	0.106	0.097	0.084	0.076	0.076	0.855	0.844
#8: 420-580nm, Wideband	2012-05-23	22:32:00	12:10:52	730.867	0	53	52	0.097	0.101	0.159	0.164	0.177	0.182	0.21	0.207	0.236	0.228	0.102	0.116	0.159	0.161	0.176	0.174	0.21	0.209	0.237	0.235	0.099	0.096	0.165	0.166	0.176	0.178	0.206	0.206	0.24	0.238	0.077	0.076	0.096	0.125	0.113	0.107	0.096	0.084	0.076	0.076	0.866	0.855
#8: 420-580nm, Wideband	2012-05-23	22:41:31	12:20:23	740.383	0	53.1	52	0.097	0.102	0.159	0.164	0.177	0.182	0.21	0.207	0.236	0.228	0.102	0.116	0.159	0.161	0.175	0.175	0.211	0.209	0.237	0.235	0.099	0.096	0.166	0.166	0.176	0.179	0.207	0.206	0.24	0.238	0.077	0.077	0.095	0.123	0.11	0.104	0.096	0.084	0.076	0.076	0.875	0.867
#8: 420-580nm, Wideband	2012-05-23	22:51:02	12:29:54	749.9	0	53	52	0.098	0.101	0.159	0.164	0.177	0.182	0.21	0.207	0.236	0.228	0.102	0.116	0.159	0.161	0.176	0.174	0.211	0.209	0.237	0.235	0.099	0.096	0.166	0.166	0.176	0.179	0.206	0.207	0.241	0.238	0.077	0.077	0.096	0.123	0.111	0.105	0.096	0.084	0.076	0.076	0.888	0.878
#8: 420-580nm, Wideband	2012-05-23	23:00:32	12:39:24	759.4	0	53.1	52	0.097	0.101	0.16	0.164	0.177	0.182	0.21	0.207	0.236	0.227	0.102	0.116	0.16	0.161	0.175	0.174	0.21	0.209	0.237	0.235	0.099	0.096	0.166	0.166	0.176	0.179	0.206	0.206	0.24	0.238	0.077	0.076	0.095	0.122	0.11	0.105	0.096	0.084	0.076	0.076	0.898	0.889
#8: 420-580nm, Wideband	2012-05-23	23:10:03	12:48:55	768.917	0	53.1	52	0.097	0.101	0.16	0.164	0.177	0.182	0.21	0.207	0.236	0.227	0.102	0.116	0.159	0.161	0.176	0.174	0.21	0.209	0.237	0.235	0.098	0.096	0.166	0.166	0.176	0.178	0.206	0.206	0.24	0.237	0.077	0.076	0.095	0.121	0.109	0.104	0.095	0.084	0.076	0.075	0.908	0.901
#8: 420-580nm, Wideband	2012-05-23	23:19:34	12:58:26	778.433	0	53.1	52	0.098	0.101	0.159	0.164	0.177	0.182	0.21	0.207	0.235	0.227	0.102	0.116	0.159	0.161	0.175	0.174	0.21	0.208	0.237	0.234	0.099	0.096	0.166	0.166	0.176	0.179	0.206	0.206	0.24	0.237	0.077	0.076	0.096	0.122	0.11	0.105	0.096	0.084	0.076	0.075	0.921	0.913
#8: 420-580nm, Wideband	2012-05-23	23:29:05	13:07:57	787.95	0	53	52	0.097	0.101	0.159	0.164	0.177	0.182	0.21	0.207	0.235	0.227	0.102	0.116	0.159	0.161	0.175	0.174	0.21	0.209	0.237	0.235	0.099	0.096	0.166	0.166	0.176	0.178	0.206	0.206	0.24	0.237	0.077	0.076	0.096	0.123	0.11	0.105	0.096	0.084	0.076	0.075	0.931	0.923
#8: 420-580nm, Wideband	2012-05-23	23:38:35	13:17:27	797.45	0	53.1	52	0.098	0.101	0.159	0.164	0.177	0.182	0.21	0.207	0.236	0.227	0.102	0.116	0.16	0.161	0.175	0.174	0.21	0.209	0.236	0.235	0.099	0.096	0.167	0.166	0.176	0.179	0.207	0.207	0.24	0.237	0.077	0.077	0.096	0.123	0.111	0.106	0.096	0.084	0.076	0.076	0.942	0.934
#8: 420-580nm, Wideband	2012-05-23	23:48:06	00:00:00	805.95	0	53	52	0.097	0.101	0.159	0.164	0.177	0.182	0.21	0.207	0.235	0.228	0.103	0.116	0.16	0.162	0.176	0.175	0.211	0.209	0.237	0.235	0.099	0.096	0.166	0.167	0.176	0.178	0.207	0.206	0.24	0.238	0.077	0.077	0.096	0.123	0.11	0.105	0.096	0.084	0.076	0.075	0.953	0.946
#8: 420-580nm, Wideband	2012-05-23	23:57:37	00:09:31	815.467	0	53	52	0.098	0.101	0.16	0.165	0.177	0.182	0.21	0.207	0.236	0.227	0.102	0.116	0.16	0.162	0.176	0.175	0.21	0.209	0.237	0.235	0.099	0.096	0.166	0.167	0.176	0.179	0.207	0.207	0.241	0.238	0.077	0.077	0.096	0.123	0.111	0.106	0.097	0.084	0.076	0.076	0.964	0.958
#8: 420-580nm, Wideband	2012-05-24	00:07:08	00:00:00	823.967	0	53	52	0.097	0.101	0.159	0.164	0.177	0.182	0.21	0.207	0.235	0.227	0.102	0.116	0.16	0.161	0.176	0.174	0.21	0.209	0.237	0.234	0.099	0.096	0.166	0.166	0.176	0.178	0.206	0.206	0.24	0.237	0.077	0.076	0.097	0.126	0.113	0.108	0.098	0.084	0.076	0.075	0.975	0.965
#8: 420-580nm, Wideband	2012-05-24	00:16:38	00:09:30	833.467	0	53.1	52	0.097	0.101	0.159	0.165	0.177	0.182	0.21	0.207	0.235	0.227	0.102	0.116	0.16	0.162	0.176	0.174	0.211	0.209	0.237	0.234	0.099	0.096	0.167	0.167	0.176	0.178	0.207	0.206	0.24	0.237	0.076	0.076	0.096	0.126	0.113	0.107	0.097	0.084	0.076	0.076	0.987	0.976
#8: 420-580nm, Wideband	2012-05-24	00:26:09	00:19:01	842.983	0	53.1	52	0.097	0.101	0.16	0.165	0.177	0.182	0.21	0.207	0.235	0.227	0.102	0.116	0.16	0.162	0.176	0.175	0.211	0.209	0.237	0.234	0.099	0.096	0.167	0.167	0.176	0.179	0.207	0.207	0.24	0.238	0.077	0.076	0.097	0.127	0.114	0.108	0.098	0.084	0.076	0.076	0.995	0.983
#8: 420-580nm, Wideband	2012-05-24	00:35:40	00:28:32	852.5	0	53.1	52	0.097	0.101	0.16	0.164	0.177	0.182	0.21	0.207	0.235	0.227	0.102	0.116	0.16	0.162	0.176	0.175	0.211	0.209	0.237	0.234	0.099	0.096	0.167	0.167	0.176	0.179	0.207	0.207	0.24	0.237	0.077	0.076	0.097	0.128	0.114	0.108	0.098	0.084	0.076	0.076	1.006	0.988
#8: 420-580nm, Wideband	2012-05-24	00:45:10	00:38:02	862	0	53.1	52	0.097	0.101	0.16	0.165	0.177	0.182	0.21	0.206	0.235	0.227	0.103	0.116	0.16	0.162	0.176	0.175	0.211	0.209	0.237	0.234	0.099	0.096	0.167	0.167	0.176	0.179	0.207	0.206	0.241	0.237	0.077	0.076	0.097	0.129	0.115	0.109	0.098	0.085	0.076	0.075	1.014	0.994
#8: 420-580nm, Wideband	2012-05-24	00:54:41	00:47:33	871.517	0	53	52	0.098	0.101	0.16	0.165	0.177	0.182	0.21	0.207	0.235	0.227	0.102	0.116	0.161	0.162	0.176	0.175	0.211	0.209	0.238	0.234	0.099	0.096	0.167	0.167	0.176	0.179	0.207	0.207	0.241	0.237	0.077	0.076	0.097	0.13	0.116	0.109	0.098	0.085	0.076	0.076	1.021	1.001
#8: 420-580nm, Wideband	2012-05-24	01:04:11	00:57:03	881.017	0	53.1	52	0.097	0.101	0.16	0.165	0.177	0.182	0.209	0.206	0.235	0.226	0.102	0.116	0.16	0.162	0.176	0.174	0.21	0.209	0.237	0.234	0.099	0.096	0.167	0.167	0.176	0.179	0.206	0.207	0.24	0.237	0.077	0.076	0.097	0.13	0.115	0.108	0.097	0.084	0.076	0.075	1.026	1.004
#8: 420-580nm, Wideband	2012-05-24	01:13:42	01:06:34	890.533	0	53	52	0.097	0.101	0.16	0.165	0.177	0.182	0.21	0.207	0.235	0.226	0.102	0.117	0.16	0.162	0.176	0.174	0.211	0.209	0.237	0.234	0.099	0.096	0.167	0.167	0.176	0.179	0.207	0.207	0.24	0.237	0.077	0.076	0.097	0.13	0.116	0.109	0.098	0.084	0.076	0.075	1.033	1.009
#8: 420-580nm, Wideband	2012-05-24	01:23:13	01:16:05	900.05	0	53.1	52	0.097	0.101	0.16	0.165	0.177	0.182	0.209	0.207	0.235	0.226	0.102	0.116	0.161	0.162	0.176	0.174	0.211	0.209	0.237	0.234	0.099	0.096	0.167	0.167	0.176	0.179	0.207	0.207	0.24	0.237	0.077	0.076	0.097	0.131	0.116	0.109	0.098	0.084	0.076	0.075	1.038	1.012
#8: 420-580nm, Wideband	2012-05-24	01:32:43	01:25:35	909.55	0	53	52	0.097	0.101	0.16	0.165	0.177	0.182	0.21	0.207	0.235	0.226	0.102	0.116	0.161	0.162	0.176	0.175	0.211	0.209	0.237	0.234	0.099	0.096	0.167	0.168	0.176	0.178	0.207	0.207	0.24	0.237	0.077	0.076	0.098	0.131	0.117	0.109	0.098	0.085	0.076	0.075	1.043	1.016
#8: 420-580nm, Wideband	2012-05-24	01:42:14	01:35:06	919.067	0	53.1	52	0.097	0.101	0.16	0.165	0.177	0.182	0.21	0.207	0.235	0.226	0.102	0.116	0.161	0.162	0.176	0.174	0.211	0.209	0.237	0.233	0.099	0.096	0.168	0.168	0.176	0.179	0.206	0.207	0.24	0.237	0.077	0.076	0.098	0.131	0.117	0.109	0.098	0.085	0.076	0.075	1.046	1.019
#8: 420-580nm, Wideband	2012-05-24	01:51:44	01:44:36	928.567	0	53.1	52	0.097	0.101	0.16	0.165	0.177	0.182	0.21	0.207	0.235	0.226	0.102	0.116	0.161	0.163	0.176	0.175	0.211	0.209	0.237	0.234	0.099	0.096	0.168	0.168	0.176	0.179	0.207	0.207	0.24	0.237	0.077	0.076	0.098	0.133	0.118	0.111	0.099	0.085	0.076	0.076	1.051	1.023
#8: 420-580nm, Wideband	2012-05-24	02:01:15	01:54:07	938.083	0	53	52	0.097	0.101	0.16	0.165	0.176	0.181	0.209	0.206	0.235	0.226	0.102	0.116	0.161	0.163	0.176	0.175	0.211	0.209	0.237	0.233	0.099	0.096	0.168	0.168	0.176	0.179	0.207	0.206	0.241	0.237	0.077	0.076	0.098	0.133	0.118	0.11	0.099	0.085	0.076	0.075	1.055	1.027
#8: 420-580nm, Wideband	2012-05-24	02:10:46	02:03:38	947.6	0	53.1	52	0.097	0.101	0.161	0.165	0.177	0.182	0.21	0.207	0.235	0.226	0.103	0.116	0.161	0.163	0.176	0.175	0.211	0.209	0.237	0.234	0.099	0.096	0.168	0.168	0.177	0.179	0.207	0.207	0.241	0.237	0.077	0.076	0.098	0.133	0.118	0.11	0.098	0.085	0.076	0.076	1.061	1.033
#8: 420-580nm, Wideband	2012-05-24	02:20:16	02:13:08	957.1	0	53.1	52	0.097	0.101	0.16	0.165	0.177	0.182	0.21	0.207	0.235	0.226	0.102	0.116	0.161	0.163	0.176	0.175	0.211	0.209	0.237	0.234	0.099	0.096	0.168	0.168	0.177	0.179	0.207	0.207	0.241	0.237	0.077	0.076	0.098	0.134	0.119	0.111	0.099	0.084	0.076	0.075	1.064	1.037
#8: 420-580nm, Wideband	2012-05-24	02:29:46	02:22:38	966.6	0	53.1	52	0.097	0.102	0.161	0.165	0.177	0.182	0.21	0.207	0.235	0.226	0.104	0.117	0.162	0.163	0.176	0.175	0.211	0.209	0.238	0.233	0.099	0.096	0.168	0.168	0.176	0.179	0.207	0.207	0.24	0.237	0.077	0.076	0.098	0.135	0.12	0.111	0.099	0.085	0.076	0.075	1.068	1.042
#8: 420-580nm, Wideband	2012-05-24	02:39:17	02:32:09	976.117	0	53.1	52	0.097	0.101	0.16	0.165	0.177	0.181	0.209	0.206	0.235	0.225	0.104	0.116	0.161	0.163	0.176	0.175	0.211	0.209	0.237	0.233	0.099	0.096	0.168	0.168	0.176	0.179	0.207	0.207	0.24	0.237	0.077	0.076	0.098	0.135	0.121	0.111	0.099	0.084	0.076	0.075	1.073	1.047
#8: 420-580nm, Wideband	2012-05-24	02:48:47	02:41:39	985.617	0	53.1	52	0.097	0.101	0.16	0.166	0.177	0.182	0.209	0.206	0.235	0.225	0.102	0.116	0.162	0.163	0.176	0.175	0.211	0.206	0.237	0.233	0.099	0.096	0.168	0.168	0.176	0.179	0.207	0.207	0.241	0.236	0.077	0.076	0.098	0.136	0.122	0.112	0.099	0.085	0.076	0.075	1.077	1.053
#8: 420-580nm, Wideband	2012-05-24	02:58:18	02:51:10	995.133	0	53.1	52	0.098	0.101	0.161	0.166	0.177	0.182	0.21	0.207	0.235	0.225	0.103	0.117	0.162	0.164	0.176	0.175	0.211	0.209	0.237	0.233	0.099	0.096	0.168	0.169	0.176	0.179	0.207	0.207	0.241	0.237	0.077	0.076	0.099	0.137	0.122	0.111	0.099	0.085	0.076	0.075	1.085	1.059
#8: 420-580nm, Wideband	2012-05-24	03:07:48	03:00:40	1004.63	0	53.1	52	0.097	0.102	0.161	0.166	0.177	0.182	0.21	0.207	0.235	0.226	0.102	0.117	0.162	0.164	0.177	0.175	0.211	0.209	0.238	0.234	0.099	0.096	0.169	0.169	0.177	0.18	0.207	0.207	0.241	0.238	0.077	0.077	0.099	0.137	0.123	0.112	0.099	0.085	0.076	0.076	1.087	1.065
#8: 420-580nm, Wideband	2012-05-24	03:17:19	03:10:11	1014.15	0	53.1	52	0.097	0.101	0.161	0.166	0.177	0.182	0.209	0.206	0.235	0.225	0.102	0.117	0.162	0.164	0.176	0.175	0.211	0.209	0.238	0.233	0.099	0.096	0.169	0.169	0.177	0.179	0.207	0.207	0.241	0.237	0.077	0.077	0.099	0.137	0.123	0.111	0.099	0.085	0.076	0.076	1.091	1.071
#8: 420-580nm, Wideband	2012-05-24	03:26:49	03:19:41	1023.65	0	53	52	0.097	0.101	0.161	0.166	0.177	0.182	0.209	0.206	0.235	0.225	0.104	0.117	0.162	0.164	0.176	0.175	0.211	0.209	0.238	0.233	0.099	0.096	0.169	0.169	0.177	0.179	0.207	0.207	0.241	0.237	0.077	0.076	0.099	0.139	0.125	0.113	0.1	0.085	0.076	0.075	1.096	1.076
#8: 420-580nm, Wideband	2012-05-24	03:36:20	03:29:12	1033.17	0	53.1	52	0.097	0.102	0.161	0.166	0.177	0.182	0.209	0.207	0.235	0.225	0.102	0.117	0.162	0.164	0.177	0.175	0.211	0.21	0.238	0.233	0.099	0.097	0.169	0.169	0.177	0.179	0.208	0.207	0.241	0.237	0.077	0.076	0.099	0.14	0.126	0.113	0.1	0.085	0.076	0.075	1.102	1.083
#8: 420-580nm, Wideband	2012-05-24	03:45:50	03:38:42	1042.67	0	53	52	0.097	0.101	0.161	0.166	0.177	0.182	0.209	0.206	0.234	0.225	0.103	0.116	0.162	0.164	0.177	0.175	0.211	0.209	0.237	0.233	0.099	0.096	0.169	0.169	0.177	0.18	0.207	0.207	0.241	0.237	0.077	0.076	0.099	0.14	0.126	0.113	0.099	0.085	0.076	0.075	1.106	1.089
#8: 420-580nm, Wideband	2012-05-24	03:55:21	03:48:13	1052.18	0	53	52	0.097	0.101	0.162	0.166	0.177	0.182	0.21	0.206	0.235	0.225	0.102	0.117	0.162	0.164	0.176	0.175	0.211	0.21	0.238	0.233	0.099	0.096	0.169	0.169	0.177	0.179	0.207	0.207	0.241	0.237	0.077	0.076	0.099	0.141	0.127	0.113	0.1	0.085	0.076	0.076	1.11	1.097
#8: 420-580nm, Wideband	2012-05-24	04:04:51	03:57:43	1061.68	0	53.1	52	0.097	0.101	0.161	0.166	0.176	0.181	0.209	0.206	0.234	0.225	0.102	0.116	0.162	0.164	0.176	0.175	0.211	0.209	0.237	0.233	0.099	0.096	0.169	0.169	0.176	0.179	0.207	0.206	0.241	0.237	0.077	0.076	0.099	0.141	0.127	0.113	0.099	0.084	0.075	0.075	1.112	1.103
#8: 420-580nm, Wideband	2012-05-24	04:14:22	04:07:14	1071.2	0	53	52	0.097	0.101	0.161	0.166	0.176	0.182	0.209	0.206	0.234	0.225	0.102	0.117	0.162	0.164	0.176	0.175	0.211	0.209	0.238	0.233	0.099	0.096	0.169	0.169	0.177	0.179	0.207	0.207	0.241	0.237	0.077	0.076	0.099	0.142	0.127	0.113	0.099	0.085	0.076	0.075	1.12	1.11
#8: 420-580nm, Wideband	2012-05-24	04:23:53	04:16:45	1080.72	0	53	52	0.097	0.102	0.161	0.167	0.176	0.182	0.209	0.206	0.234	0.225	0.103	0.117	0.163	0.164	0.177	0.176	0.211	0.21	0.238	0.233	0.099	0.096	0.17	0.17	0.177	0.18	0.207	0.207	0.241	0.237	0.077	0.077	0.1	0.142	0.127	0.113	0.1	0.085	0.076	0.076	1.124	1.118
#8: 420-580nm, Wideband	2012-05-24	04:33:23	04:26:15	1090.22	0	53	52	0.097	0.101	0.161	0.166	0.176	0.182	0.209	0.206	0.234	0.224	0.103	0.117	0.163	0.164	0.176	0.175	0.211	0.209	0.238	0.233	0.099	0.097	0.169	0.17	0.177	0.179	0.207	0.207	0.241	0.237	0.077	0.076	0.1	0.143	0.128	0.113	0.1	0.085	0.076	0.076	1.129	1.126
#8: 420-580nm, Wideband	2012-05-24	04:42:54	04:35:46	1099.73	0	53.1	52	0.098	0.102	0.162	0.167	0.177	0.182	0.21	0.206	0.235	0.225	0.104	0.117	0.163	0.165	0.177	0.175	0.211	0.21	0.238	0.233	0.099	0.097	0.17	0.17	0.177	0.18	0.207	0.207	0.241	0.237	0.077	0.076	0.1	0.144	0.129	0.114	0.1	0.085	0.076	0.076	1.134	1.132
#8: 420-580nm, Wideband	2012-05-24	04:52:24	04:45:16	1109.23	0	53.1	52	0.097	0.102	0.161	0.166	0.176	0.182	0.209	0.206	0.234	0.224	0.103	0.116	0.163	0.164	0.176	0.175	0.211	0.209	0.238	0.233	0.099	0.096	0.17	0.17	0.177	0.179	0.207	0.207	0.241	0.237	0.077	0.076	0.1	0.144	0.129	0.114	0.1	0.085	0.076	0.075	1.139	1.139
#8: 420-580nm, Wideband	2012-05-24	05:01:55	04:54:47	1118.75	0	53.1	52	0.097	0.101	0.161	0.166	0.176	0.182	0.209	0.206	0.234	0.224	0.102	0.116	0.163	0.164	0.176	0.175	0.211	0.209	0.237	0.232	0.099	0.096	0.169	0.17	0.176	0.179	0.207	0.207	0.241	0.237	0.077	0.076	0.099	0.144	0.129	0.113	0.099	0.084	0.076	0.075	1.142	1.144
#8: 420-580nm, Wideband	2012-05-24	05:11:25	05:04:17	1128.25	0	53.1	52	0.097	0.101	0.161	0.166	0.176	0.181	0.209	0.206	0.234	0.224	0.103	0.116	0.163	0.164	0.177	0.176	0.211	0.21	0.236	0.233	0.099	0.096	0.17	0.17	0.177	0.179	0.207	0.207	0.241	0.237	0.077	0.076	0.1	0.145	0.13	0.114	0.1	0.085	0.076	0.076	1.146	1.151
#8: 420-580nm, Wideband	2012-05-24	05:20:56	05:13:48	1137.77	0	53.1	52	0.097	0.101	0.162	0.166	0.176	0.182	0.209	0.206	0.234	0.224	0.103	0.117	0.163	0.165	0.177	0.175	0.211	0.21	0.238	0.232	0.099	0.097	0.17	0.17	0.177	0.179	0.207	0.207	0.241	0.237	0.077	0.076	0.1	0.145	0.13	0.114	0.1	0.085	0.076	0.075	1.151	1.158
#8: 420-580nm, Wideband	2012-05-24	05:30:26	05:23:18	1147.27	0	53.1	52	0.097	0.101	0.162	0.166	0.176	0.181	0.209	0.206	0.234	0.224	0.103	0.117	0.163	0.165	0.177	0.175	0.212	0.21	0.238	0.232	0.1	0.096	0.17	0.17	0.177	0.18	0.207	0.207	0.241	0.237	0.077	0.076	0.1	0.146	0.131	0.115	0.1	0.085	0.076	0.075	1.158	1.164
#8: 420-580nm, Wideband	2012-05-24	05:39:57	05:32:49	1156.78	0	53	52	0.097	0.101	0.161	0.167	0.176	0.181	0.209	0.206	0.234	0.224	0.103	0.117	0.163	0.165	0.177	0.176	0.212	0.21	0.238	0.232	0.1	0.097	0.17	0.17	0.177	0.179	0.207	0.207	0.241	0.237	0.077	0.077	0.1	0.145	0.13	0.114	0.1	0.085	0.076	0.076	1.162	1.17
#8: 420-580nm, Wideband	2012-05-24	05:49:27	05:42:19	1166.28	0	53	52	0.096	0.101	0.161	0.167	0.176	0.181	0.209	0.206	0.234	0.223	0.103	0.116	0.163	0.165	0.177	0.175	0.211	0.209	0.238	0.232	0.099	0.096	0.17	0.17	0.177	0.179	0.207	0.207	0.241	0.237	0.077	0.076	0.1	0.145	0.13	0.114	0.099	0.084	0.076	0.075	1.164	1.174
#8: 420-580nm, Wideband	2012-05-24	05:58:58	05:51:50	1175.8	0	53	52	0.097	0.101	0.162	0.167	0.176	0.181	0.209	0.206	0.234	0.223	0.104	0.117	0.163	0.165	0.177	0.176	0.211	0.21	0.238	0.234	0.099	0.096	0.17	0.17	0.177	0.18	0.207	0.207	0.243	0.237	0.077	0.076	0.1	0.145	0.131	0.114	0.1	0.085	0.076	0.075	1.169	1.18
#8: 420-580nm, Wideband	2012-05-24	06:08:28	06:01:20	1185.3	0	53	52	0.097	0.102	0.162	0.167	0.176	0.182	0.209	0.206	0.234	0.223	0.103	0.117	0.163	0.165	0.177	0.176	0.212	0.21	0.238	0.232	0.099	0.096	0.171	0.171	0.177	0.18	0.207	0.207	0.241	0.237	0.077	0.076	0.1	0.145	0.13	0.114	0.1	0.085	0.076	0.076	1.176	1.185
#8: 420-580nm, Wideband	2012-05-24	06:17:59	06:10:51	1194.82	0	53.1	52	0.097	0.101	0.161	0.167	0.176	0.181	0.209	0.206	0.234	0.223	0.103	0.117	0.164	0.165	0.177	0.175	0.212	0.21	0.238	0.232	0.099	0.096	0.171	0.171	0.177	0.18	0.207	0.207	0.241	0.237	0.077	0.076	0.1	0.145	0.13	0.114	0.1	0.084	0.076	0.075	1.176	1.188
#8: 420-580nm, Wideband	2012-05-24	06:27:30	06:20:22	1204.33	0	53	52	0.097	0.101	0.161	0.167	0.176	0.181	0.209	0.206	0.234	0.223	0.103	0.116	0.164	0.165	0.177	0.176	0.212	0.21	0.238	0.232	0.099	0.096	0.171	0.171	0.177	0.18	0.208	0.208	0.241	0.237	0.077	0.076	0.099	0.145	0.13	0.114	0.1	0.084	0.076	0.075	1.181	1.192
#8: 420-580nm, Wideband	2012-05-24	06:37:00	06:29:52	1213.83	0	53	52	0.097	0.101	0.163	0.167	0.176	0.181	0.209	0.206	0.234	0.223	0.103	0.117	0.164	0.165	0.177	0.176	0.212	0.21	0.238	0.232	0.1	0.096	0.171	0.171	0.177	0.18	0.207	0.208	0.241	0.237	0.077	0.076	0.099	0.145	0.13	0.113	0.1	0.084	0.076	0.075	1.184	1.195
#8: 420-580nm, Wideband	2012-05-24	06:46:31	06:39:23	1223.35	0	53.1	52	0.097	0.101	0.163	0.167	0.176	0.181	0.209	0.206	0.234	0.223	0.103	0.117	0.164	0.166	0.177	0.176	0.212	0.21	0.238	0.232	0.1	0.096	0.171	0.171	0.177	0.18	0.208	0.208	0.241	0.237	0.077	0.076	0.1	0.145	0.13	0.113	0.1	0.085	0.076	0.075	1.188	1.198
#8: 420-580nm, Wideband	2012-05-24	06:56:01	06:48:53	1232.85	0	53.1	52	0.097	0.101	0.162	0.167	0.176	0.182	0.209	0.206	0.234	0.223	0.103	0.117	0.164	0.166	0.177	0.176	0.212	0.21	0.238	0.232	0.1	0.097	0.171	0.171	0.177	0.18	0.208	0.208	0.241	0.237	0.077	0.076	0.1	0.145	0.13	0.113	0.1	0.084	0.076	0.076	1.191	1.2
#8: 420-580nm, Wideband	2012-05-24	07:05:32	06:58:24	1242.37	0	53	52	0.097	0.102	0.162	0.167	0.176	0.181	0.209	0.206	0.234	0.223	0.104	0.117	0.164	0.166	0.177	0.176	0.212	0.21	0.238	0.232	0.1	0.097	0.171	0.171	0.177	0.18	0.208	0.208	0.242	0.237	0.077	0.076	0.1	0.146	0.131	0.114	0.1	0.084	0.076	0.075	1.192	1.202
#8: 420-580nm, Wideband	2012-05-24	07:15:02	07:07:54	1251.87	0	53	52	0.097	0.101	0.164	0.167	0.176	0.181	0.209	0.206	0.234	0.223	0.104	0.117	0.164	0.166	0.177	0.176	0.212	0.21	0.238	0.232	0.099	0.097	0.171	0.171	0.177	0.18	0.208	0.208	0.242	0.237	0.077	0.076	0.1	0.145	0.13	0.114	0.1	0.085	0.076	0.076	1.196	1.204
#8: 420-580nm, Wideband	2012-05-24	07:24:33	07:17:25	1261.38	0	53.1	52	0.097	0.101	0.162	0.167	0.176	0.181	0.209	0.206	0.234	0.223	0.103	0.117	0.165	0.166	0.177	0.176	0.212	0.21	0.238	0.232	0.099	0.097	0.172	0.171	0.177	0.18	0.208	0.208	0.241	0.237	0.077	0.076	0.1	0.146	0.131	0.114	0.1	0.084	0.076	0.075	1.197	1.205
#8: 420-580nm, Wideband	2012-05-24	07:34:03	07:26:55	1270.88	0	53	52	0.097	0.101	0.162	0.167	0.176	0.181	0.209	0.206	0.234	0.222	0.105	0.117	0.164	0.166	0.177	0.176	0.212	0.21	0.238	0.232	0.099	0.097	0.171	0.171	0.177	0.18	0.208	0.208	0.241	0.237	0.077	0.076	0.1	0.146	0.131	0.114	0.1	0.085	0.076	0.076	1.201	1.207
#8: 420-580nm, Wideband	2012-05-24	07:43:34	07:36:26	1280.4	0	53	52	0.097	0.101	0.162	0.167	0.176	0.181	0.209	0.205	0.234	0.222	0.103	0.117	0.164	0.166	0.177	0.176	0.212	0.21	0.238	0.231	0.099	0.096	0.171	0.171	0.177	0.18	0.207	0.207	0.241	0.237	0.076	0.076	0.099	0.146	0.131	0.114	0.1	0.084	0.075	0.075	1.2	1.207
#8: 420-580nm, Wideband	2012-05-24	07:53:05	07:45:57	1289.92	0	53	52	0.097	0.101	0.164	0.167	0.176	0.182	0.209	0.206	0.234	0.222	0.103	0.117	0.164	0.166	0.177	0.176	0.212	0.21	0.238	0.231	0.1	0.097	0.172	0.172	0.178	0.18	0.208	0.208	0.242	0.237	0.077	0.076	0.1	0.148	0.132	0.115	0.101	0.085	0.076	0.075	1.203	1.208
#8: 420-580nm, Wideband	2012-05-24	08:02:35	07:55:27	1299.42	0	53	52	0.097	0.101	0.162	0.167	0.176	0.181	0.209	0.206	0.234	0.222	0.104	0.117	0.164	0.166	0.177	0.176	0.212	0.21	0.238	0.232	0.099	0.097	0.172	0.172	0.177	0.18	0.208	0.208	0.242	0.237	0.077	0.076	0.101	0.148	0.133	0.116	0.101	0.085	0.076	0.076	1.205	1.209
#8: 420-580nm, Wideband	2012-05-24	08:12:06	08:04:58	1308.93	0	53.1	52	0.096	0.101	0.162	0.167	0.176	0.181	0.208	0.206	0.234	0.222	0.104	0.117	0.164	0.166	0.177	0.176	0.212	0.21	0.238	0.231	0.099	0.096	0.171	0.171	0.177	0.18	0.208	0.208	0.241	0.237	0.076	0.076	0.099	0.147	0.132	0.114	0.1	0.084	0.076	0.075	1.207	1.209
#8: 420-580nm, Wideband	2012-05-24	08:21:36	08:14:28	1318.43	0	53	52	0.097	0.101	0.163	0.167	0.176	0.181	0.209	0.206	0.233	0.222	0.103	0.117	0.165	0.166	0.177	0.176	0.212	0.21	0.238	0.231	0.1	0.097	0.172	0.172	0.178	0.18	0.208	0.208	0.242	0.237	0.077	0.076	0.1	0.148	0.133	0.115	0.1	0.085	0.076	0.075	1.209	1.212
#8: 420-580nm, Wideband	2012-05-24	08:31:07	08:23:59	1327.95	0	53.1	52	0.097	0.101	0.162	0.167	0.176	0.181	0.209	0.206	0.234	0.222	0.104	0.117	0.165	0.166	0.177	0.176	0.212	0.21	0.238	0.231	0.1	0.096	0.172	0.172	0.178	0.18	0.208	0.208	0.242	0.237	0.077	0.076	0.1	0.148	0.133	0.115	0.1	0.085	0.076	0.075	1.21	1.212
#8: 420-580nm, Wideband	2012-05-24	08:40:37	08:33:29	1337.45	0	53.1	52	0.096	0.101	0.163	0.167	0.176	0.181	0.209	0.206	0.233	0.222	0.104	0.117	0.165	0.167	0.177	0.176	0.212	0.21	0.238	0.231	0.1	0.097	0.172	0.171	0.177	0.18	0.208	0.208	0.241	0.237	0.077	0.076	0.1	0.148	0.133	0.115	0.1	0.084	0.076	0.075	1.21	1.213
#8: 420-580nm, Wideband	2012-05-24	08:50:07	08:42:59	1346.95	0	53	52	0.097	0.101	0.163	0.167	0.176	0.181	0.209	0.205	0.233	0.222	0.106	0.117	0.165	0.167	0.178	0.176	0.212	0.21	0.239	0.231	0.099	0.097	0.172	0.172	0.177	0.18	0.208	0.208	0.242	0.237	0.077	0.076	0.101	0.15	0.134	0.116	0.101	0.084	0.076	0.076	1.21	1.212
#8: 420-580nm, Wideband	2012-05-24	08:59:38	08:52:30	1356.47	0	53	52	0.097	0.101	0.162	0.168	0.176	0.181	0.209	0.206	0.233	0.221	0.104	0.117	0.165	0.167	0.178	0.177	0.212	0.21	0.238	0.231	0.1	0.097	0.173	0.172	0.178	0.18	0.208	0.208	0.242	0.237	0.077	0.076	0.101	0.151	0.134	0.116	0.101	0.085	0.076	0.076	1.211	1.213
#8: 420-580nm, Wideband	2012-05-24	09:09:09	09:02:01	1365.98	0	53	52	0.097	0.101	0.162	0.167	0.176	0.181	0.208	0.205	0.233	0.221	0.103	0.116	0.165	0.167	0.177	0.176	0.212	0.21	0.238	0.231	0.1	0.096	0.172	0.172	0.177	0.18	0.208	0.208	0.241	0.237	0.077	0.076	0.1	0.15	0.133	0.115	0.1	0.084	0.076	0.075	1.212	1.214
#8: 420-580nm, Wideband	2012-05-24	09:18:39	09:11:31	1375.48	0	53	52	0.097	0.101	0.163	0.167	0.175	0.181	0.208	0.205	0.233	0.221	0.104	0.117	0.165	0.167	0.178	0.176	0.212	0.21	0.238	0.231	0.099	0.097	0.172	0.172	0.178	0.18	0.208	0.208	0.241	0.237	0.077	0.076	0.101	0.151	0.134	0.115	0.101	0.084	0.076	0.075	1.212	1.214
#8: 420-580nm, Wideband	2012-05-24	09:28:10	09:21:02	1385	0	53	52	0.096	0.101	0.162	0.167	0.176	0.181	0.208	0.205	0.233	0.221	0.104	0.117	0.165	0.167	0.177	0.176	0.212	0.21	0.238	0.231	0.1	0.097	0.172	0.172	0.177	0.18	0.208	0.208	0.242	0.237	0.077	0.076	0.101	0.151	0.134	0.116	0.101	0.084	0.076	0.075	1.214	1.214
#8: 420-580nm, Wideband	2012-05-24	09:37:40	09:30:32	1394.5	0	53.1	52	0.097	0.101	0.163	0.168	0.176	0.181	0.208	0.205	0.233	0.221	0.103	0.117	0.165	0.167	0.178	0.176	0.212	0.211	0.238	0.23	0.099	0.097	0.173	0.172	0.178	0.18	0.208	0.208	0.242	0.237	0.077	0.076	0.101	0.152	0.135	0.116	0.101	0.084	0.076	0.076	1.214	1.215
#8: 420-580nm, Wideband	2012-05-24	09:47:11	09:40:03	1404.02	0	53.1	52	0.097	0.101	0.163	0.168	0.176	0.181	0.208	0.205	0.233	0.221	0.103	0.117	0.166	0.167	0.178	0.176	0.212	0.21	0.242	0.23	0.1	0.097	0.173	0.173	0.178	0.18	0.208	0.208	0.242	0.237	0.077	0.076	0.101	0.152	0.135	0.116	0.101	0.084	0.076	0.075	1.217	1.215
#8: 420-580nm, Wideband	2012-05-24	09:56:41	09:49:33	1413.52	0	53.1	52	0.097	0.101	0.163	0.168	0.176	0.181	0.208	0.205	0.233	0.221	0.103	0.117	0.165	0.167	0.178	0.177	0.212	0.21	0.238	0.23	0.1	0.097	0.173	0.173	0.178	0.181	0.208	0.208	0.242	0.237	0.077	0.076	0.101	0.153	0.135	0.116	0.101	0.084	0.076	0.076	1.215	1.215
#8: 420-580nm, Wideband	2012-05-24	10:06:12	09:59:04	1423.03	0	53.1	52	0.096	0.101	0.163	0.168	0.175	0.181	0.208	0.205	0.233	0.22	0.103	0.116	0.165	0.166	0.177	0.176	0.212	0.21	0.238	0.23	0.1	0.097	0.172	0.172	0.178	0.18	0.208	0.208	0.242	0.237	0.077	0.076	0.101	0.152	0.135	0.116	0.101	0.084	0.076	0.075	1.215	1.216
#8: 420-580nm, Wideband	2012-05-24	10:15:42	10:08:34	1432.53	0	53	52	0.096	0.101	0.162	0.168	0.175	0.181	0.208	0.205	0.233	0.22	0.103	0.117	0.165	0.167	0.177	0.176	0.212	0.21	0.238	0.23	0.1	0.097	0.173	0.172	0.178	0.18	0.208	0.208	0.242	0.237	0.077	0.076	0.101	0.153	0.135	0.116	0.101	0.084	0.076	0.075	1.216	1.216
#8: 420-580nm, Wideband	2012-05-24	10:25:13	10:18:05	1442.05	0	53	52	0.096	0.101	0.163	0.167	0.176	0.181	0.208	0.205	0.232	0.22	0.104	0.117	0.165	0.167	0.178	0.176	0.212	0.21	0.238	0.23	0.1	0.097	0.173	0.173	0.177	0.18	0.208	0.208	0.242	0.237	0.077	0.076	0.101	0.152	0.134	0.115	0.101	0.084	0.076	0.075	1.216	1.215
#8: 420-580nm, Wideband	2012-05-24	10:34:43	10:27:35	1451.55	0	53	52	0.096	0.102	0.163	0.168	0.176	0.181	0.208	0.205	0.233	0.22	0.103	0.117	0.166	0.167	0.178	0.177	0.213	0.211	0.239	0.23	0.1	0.097	0.173	0.173	0.178	0.181	0.208	0.208	0.242	0.237	0.077	0.077	0.102	0.153	0.135	0.116	0.102	0.084	0.076	0.076	1.217	1.216
#8: 420-580nm, Wideband	2012-05-24	10:44:14	10:37:06	1461.07	0	53	52	0.096	0.101	0.164	0.168	0.176	0.181	0.208	0.205	0.233	0.22	0.103	0.117	0.166	0.167	0.178	0.176	0.212	0.21	0.239	0.23	0.1	0.097	0.173	0.173	0.178	0.18	0.208	0.208	0.242	0.237	0.077	0.076	0.101	0.153	0.135	0.116	0.102	0.084	0.076	0.076	1.214	1.216
#8: 420-580nm, Wideband	2012-05-24	10:53:44	10:46:36	1470.57	0	53	52	0.097	0.102	0.163	0.168	0.176	0.181	0.208	0.205	0.233	0.22	0.104	0.117	0.166	0.167	0.178	0.177	0.213	0.211	0.239	0.23	0.1	0.097	0.173	0.173	0.178	0.181	0.208	0.208	0.242	0.237	0.077	0.076	0.101	0.154	0.135	0.116	0.101	0.084	0.076	0.076	1.216	1.218
#8: 420-580nm, Wideband	2012-05-24	11:03:15	10:56:07	1480.08	0	53.1	52	0.097	0.101	0.163	0.168	0.175	0.181	0.208	0.205	0.233	0.219	0.103	0.117	0.166	0.167	0.178	0.176	0.212	0.21	0.238	0.23	0.099	0.097	0.173	0.173	0.178	0.18	0.208	0.208	0.242	0.237	0.077	0.076	0.101	0.153	0.134	0.115	0.101	0.084	0.076	0.075	1.214	1.216
#8: 420-580nm, Wideband	2012-05-24	11:12:45	11:05:37	1489.58	0	53.1	52	0.096	0.102	0.163	0.168	0.176	0.181	0.208	0.205	0.233	0.219	0.103	0.117	0.166	0.167	0.178	0.177	0.213	0.211	0.238	0.23	0.1	0.097	0.173	0.173	0.178	0.181	0.208	0.208	0.242	0.237	0.077	0.077	0.101	0.153	0.134	0.116	0.102	0.084	0.076	0.076	1.212	1.215
#8: 420-580nm, Wideband	2012-05-24	11:22:15	11:15:07	1499.08	0	53.1	52	0.096	0.101	0.163	0.168	0.176	0.181	0.208	0.205	0.233	0.219	0.104	0.117	0.166	0.167	0.178	0.176	0.213	0.21	0.239	0.229	0.099	0.097	0.173	0.173	0.178	0.181	0.208	0.208	0.242	0.237	0.077	0.076	0.101	0.154	0.134	0.116	0.101	0.084	0.076	0.075	1.214	1.215
#8: 420-580nm, Wideband	2012-05-24	11:31:46	11:24:38	1508.6	0	53.1	52	0.096	0.101	0.163	0.168	0.176	0.181	0.208	0.205	0.232	0.219	0.104	0.117	0.166	0.168	0.178	0.177	0.213	0.211	0.239	0.23	0.1	0.097	0.174	0.173	0.178	0.181	0.208	0.208	0.242	0.237	0.077	0.076	0.101	0.154	0.135	0.116	0.102	0.084	0.076	0.076	1.214	1.216
#8: 420-580nm, Wideband	2012-05-24	11:41:17	11:34:09	1518.12	0	53.1	52	0.096	0.101	0.163	0.168	0.175	0.181	0.208	0.205	0.232	0.219	0.103	0.117	0.166	0.167	0.178	0.177	0.212	0.21	0.238	0.229	0.099	0.097	0.174	0.173	0.178	0.181	0.208	0.208	0.242	0.237	0.077	0.076	0.101	0.154	0.134	0.115	0.101	0.084	0.076	0.075	1.213	1.216
#8: 420-580nm, Wideband	2012-05-24	11:50:47	11:43:39	1527.62	0	53.1	52	0.096	0.101	0.163	0.168	0.175	0.181	0.208	0.204	0.232	0.219	0.105	0.117	0.166	0.168	0.178	0.177	0.213	0.211	0.24	0.23	0.1	0.097	0.174	0.174	0.178	0.181	0.208	0.209	0.242	0.237	0.077	0.077	0.101	0.154	0.134	0.115	0.101	0.084	0.076	0.076	1.211	1.215
#8: 420-580nm, Wideband	2012-05-24	12:00:18	11:53:10	1537.13	0	53.1	52	0.096	0.101	0.163	0.168	0.175	0.18	0.208	0.205	0.232	0.218	0.103	0.117	0.166	0.168	0.178	0.177	0.212	0.211	0.238	0.229	0.099	0.097	0.174	0.173	0.178	0.18	0.208	0.208	0.242	0.237	0.077	0.076	0.101	0.153	0.133	0.115	0.101	0.084	0.076	0.075	1.213	1.216
#8: 420-580nm, Wideband	2012-05-24	12:09:48	12:02:40	1546.63	0	53	52	0.096	0.101	0.163	0.168	0.176	0.181	0.208	0.205	0.232	0.218	0.103	0.117	0.166	0.168	0.178	0.177	0.213	0.211	0.239	0.229	0.099	0.097	0.174	0.173	0.178	0.181	0.208	0.208	0.242	0.237	0.077	0.076	0.1	0.152	0.132	0.113	0.101	0.084	0.076	0.075	1.209	1.214
#8: 420-580nm, Wideband	2012-05-24	12:19:19	12:12:11	1556.15	0	53	52	0.096	0.101	0.163	0.168	0.175	0.181	0.208	0.204	0.232	0.218	0.105	0.117	0.166	0.168	0.178	0.177	0.212	0.211	0.239	0.229	0.099	0.097	0.174	0.173	0.178	0.181	0.208	0.208	0.242	0.236	0.077	0.076	0.101	0.153	0.132	0.114	0.101	0.084	0.076	0.075	1.21	1.215
#8: 420-580nm, Wideband	2012-05-24	12:28:49	12:21:41	1565.65	0	53.1	52	0.096	0.101	0.163	0.168	0.175	0.18	0.208	0.204	0.232	0.218	0.104	0.117	0.166	0.168	0.178	0.177	0.212	0.21	0.238	0.229	0.1	0.097	0.174	0.173	0.178	0.18	0.208	0.208	0.242	0.236	0.077	0.076	0.101	0.153	0.132	0.114	0.101	0.084	0.076	0.075	1.212	1.216
#8: 420-580nm, Wideband	2012-05-24	12:38:20	12:31:12	1575.17	0	53.1	52	0.096	0.101	0.164	0.168	0.175	0.181	0.208	0.204	0.232	0.218	0.103	0.117	0.166	0.168	0.178	0.177	0.213	0.211	0.239	0.229	0.099	0.097	0.174	0.174	0.178	0.181	0.209	0.208	0.242	0.236	0.077	0.076	0.101	0.154	0.133	0.115	0.101	0.084	0.076	0.076	1.21	1.215
#8: 420-580nm, Wideband	2012-05-24	12:47:50	12:40:42	1584.67	0	53	52	0.096	0.101	0.163	0.168	0.175	0.181	0.207	0.204	0.232	0.218	0.104	0.117	0.167	0.168	0.178	0.177	0.213	0.211	0.239	0.229	0.1	0.097	0.174	0.174	0.178	0.181	0.208	0.209	0.242	0.237	0.077	0.076	0.101	0.154	0.133	0.115	0.102	0.084	0.076	0.076	1.21	1.214
#8: 420-580nm, Wideband	2012-05-24	12:57:21	12:50:13	1594.18	0	53	52	0.095	0.101	0.163	0.168	0.175	0.181	0.207	0.204	0.232	0.218	0.103	0.117	0.166	0.168	0.178	0.176	0.212	0.21	0.239	0.228	0.099	0.097	0.174	0.174	0.177	0.18	0.208	0.208	0.242	0.236	0.077	0.076	0.101	0.154	0.133	0.116	0.102	0.083	0.076	0.075	1.208	1.213
#8: 420-580nm, Wideband	2012-05-24	13:06:51	12:59:43	1603.68	0	53	52	0.096	0.101	0.163	0.168	0.175	0.18	0.208	0.204	0.232	0.217	0.104	0.117	0.166	0.168	0.178	0.177	0.213	0.21	0.239	0.228	0.099	0.097	0.174	0.174	0.178	0.181	0.208	0.208	0.242	0.236	0.077	0.076	0.101	0.154	0.133	0.115	0.101	0.084	0.076	0.075	1.209	1.215
#8: 420-580nm, Wideband	2012-05-24	13:16:21	13:09:13	1613.18	0	53.1	52	0.096	0.101	0.163	0.168	0.175	0.18	0.207	0.204	0.232	0.217	0.104	0.117	0.166	0.168	0.178	0.177	0.213	0.211	0.239	0.229	0.1	0.097	0.174	0.174	0.178	0.181	0.208	0.209	0.242	0.237	0.077	0.076	0.101	0.154	0.133	0.115	0.102	0.084	0.076	0.076	1.21	1.215
#8: 420-580nm, Wideband	2012-05-24	13:25:52	13:18:44	1622.7	0	53	52	0.097	0.101	0.163	0.168	0.176	0.181	0.208	0.205	0.232	0.218	0.104	0.117	0.167	0.169	0.179	0.177	0.213	0.211	0.239	0.229	0.1	0.097	0.175	0.174	0.179	0.181	0.209	0.209	0.242	0.237	0.077	0.076	0.101	0.154	0.133	0.115	0.101	0.084	0.076	0.076	1.208	1.215
#8: 420-580nm, Wideband	2012-05-24	13:35:22	13:28:14	1632.2	0	53	52	0.096	0.101	0.163	0.168	0.175	0.18	0.207	0.204	0.231	0.217	0.104	0.117	0.167	0.169	0.178	0.177	0.213	0.211	0.239	0.228	0.099	0.097	0.174	0.174	0.178	0.181	0.208	0.208	0.242	0.236	0.077	0.076	0.101	0.153	0.132	0.115	0.101	0.084	0.076	0.075	1.206	1.213
#8: 420-580nm, Wideband	2012-05-24	13:44:53	13:37:45	1641.72	0	53	52	0.096	0.101	0.163	0.168	0.175	0.18	0.207	0.204	0.232	0.217	0.104	0.117	0.167	0.168	0.178	0.177	0.213	0.211	0.239	0.228	0.099	0.097	0.174	0.174	0.178	0.181	0.208	0.208	0.242	0.236	0.077	0.076	0.101	0.153	0.132	0.114	0.101	0.083	0.076	0.075	1.205	1.214
#8: 420-580nm, Wideband	2012-05-24	13:54:23	13:47:15	1651.22	0	53	52	0.096	0.101	0.163	0.168	0.175	0.18	0.207	0.204	0.232	0.217	0.103	0.117	0.167	0.169	0.178	0.177	0.213	0.211	0.239	0.228	0.1	0.097	0.174	0.174	0.178	0.181	0.208	0.208	0.242	0.236	0.077	0.076	0.1	0.151	0.13	0.113	0.1	0.083	0.076	0.075	1.205	1.213
#8: 420-580nm, Wideband	2012-05-24	14:03:53	13:56:45	1660.72	0	53	52	0.096	0.101	0.163	0.168	0.175	0.18	0.207	0.204	0.232	0.216	0.104	0.117	0.167	0.169	0.178	0.177	0.213	0.211	0.239	0.228	0.1	0.097	0.175	0.174	0.178	0.181	0.208	0.208	0.242	0.236	0.077	0.076	0.101	0.152	0.131	0.114	0.101	0.083	0.076	0.075	1.205	1.212
#8: 420-580nm, Wideband	2012-05-24	14:13:24	14:06:16	1670.23	0	53.1	52	0.096	0.101	0.163	0.168	0.175	0.18	0.207	0.204	0.232	0.216	0.105	0.117	0.167	0.169	0.178	0.177	0.213	0.211	0.239	0.228	0.099	0.097	0.175	0.175	0.178	0.181	0.208	0.209	0.242	0.236	0.077	0.076	0.101	0.152	0.131	0.115	0.102	0.084	0.076	0.075	1.203	1.212
#8: 420-580nm, Wideband	2012-05-24	14:22:55	14:15:47	1679.75	0	53.1	52	0.096	0.101	0.163	0.168	0.175	0.18	0.207	0.204	0.231	0.216	0.104	0.117	0.167	0.169	0.178	0.177	0.213	0.211	0.239	0.228	0.099	0.097	0.174	0.174	0.178	0.181	0.209	0.209	0.242	0.236	0.077	0.076	0.101	0.152	0.131	0.115	0.102	0.084	0.076	0.075	1.201	1.211
#8: 420-580nm, Wideband	2012-05-24	14:32:25	14:25:17	1689.25	0	53.1	52	0.096	0.101	0.163	0.168	0.175	0.18	0.207	0.204	0.231	0.216	0.104	0.117	0.167	0.169	0.178	0.177	0.213	0.211	0.239	0.228	0.099	0.097	0.174	0.175	0.178	0.181	0.209	0.208	0.242	0.236	0.077	0.076	0.101	0.152	0.13	0.115	0.102	0.083	0.076	0.075	1.202	1.213
#8: 420-580nm, Wideband	2012-05-24	14:41:56	14:34:48	1698.77	0	53.1	52	0.096	0.101	0.163	0.168	0.175	0.18	0.207	0.204	0.231	0.216	0.104	0.117	0.167	0.169	0.178	0.177	0.213	0.211	0.238	0.227	0.099	0.096	0.175	0.174	0.178	0.181	0.208	0.208	0.242	0.236	0.077	0.076	0.1	0.152	0.13	0.114	0.101	0.083	0.075	0.075	1.206	1.212
#8: 420-580nm, Wideband	2012-05-24	14:51:26	14:44:18	1708.27	0	53.1	52	0.096	0.101	0.165	0.168	0.175	0.18	0.207	0.204	0.231	0.216	0.104	0.117	0.167	0.169	0.179	0.177	0.213	0.211	0.239	0.227	0.1	0.097	0.175	0.175	0.178	0.181	0.209	0.209	0.242	0.236	0.077	0.076	0.101	0.152	0.131	0.115	0.102	0.083	0.076	0.076	1.215	1.212
#8: 420-580nm, Wideband	2012-05-24	15:00:57	14:53:49	1717.78	0	53	52	0.096	0.101	0.163	0.168	0.175	0.18	0.207	0.204	0.231	0.215	0.105	0.117	0.167	0.169	0.179	0.177	0.213	0.211	0.239	0.227	0.099	0.097	0.175	0.175	0.178	0.181	0.209	0.208	0.242	0.236	0.077	0.076	0.1	0.152	0.131	0.115	0.101	0.083	0.076	0.075	1.218	1.211
#8: 420-580nm, Wideband	2012-05-24	15:10:27	15:03:19	1727.28	0	53	52	0.096	0.101	0.164	0.168	0.175	0.18	0.207	0.204	0.231	0.215	0.104	0.117	0.168	0.169	0.178	0.177	0.213	0.211	0.239	0.227	0.099	0.097	0.175	0.175	0.178	0.181	0.208	0.208	0.242	0.236	0.077	0.076	0.101	0.152	0.13	0.114	0.101	0.083	0.076	0.075	1.216	1.211
#8: 420-580nm, Wideband	2012-05-24	15:19:57	15:12:49	1736.78	0	53.1	52	0.096	0.101	0.163	0.168	0.174	0.18	0.207	0.204	0.231	0.215	0.104	0.117	0.168	0.169	0.178	0.177	0.213	0.211	0.239	0.227	0.099	0.097	0.175	0.175	0.178	0.181	0.209	0.208	0.242	0.236	0.077	0.076	0.1	0.152	0.13	0.115	0.101	0.083	0.076	0.075	1.213	1.21
#8: 420-580nm, Wideband	2012-05-24	15:29:28	15:22:20	1746.3	0	53.1	52	0.096	0.101	0.163	0.168	0.175	0.18	0.207	0.203	0.231	0.215	0.104	0.117	0.167	0.169	0.178	0.177	0.213	0.211	0.238	0.227	0.099	0.097	0.175	0.175	0.178	0.181	0.208	0.208	0.242	0.236	0.077	0.076	0.1	0.151	0.13	0.114	0.101	0.083	0.076	0.075	1.209	1.209
#8: 420-580nm, Wideband	2012-05-24	15:38:58	15:31:50	1755.8	0	53.1	52	0.096	0.101	0.163	0.168	0.174	0.18	0.207	0.203	0.231	0.215	0.104	0.117	0.168	0.169	0.178	0.177	0.213	0.211	0.239	0.227	0.099	0.096	0.175	0.175	0.178	0.181	0.208	0.208	0.242	0.236	0.077	0.076	0.1	0.152	0.13	0.115	0.101	0.083	0.076	0.075	1.207	1.21
#8: 420-580nm, Wideband	2012-05-24	15:48:29	15:41:21	1765.32	0	53	52	0.096	0.101	0.163	0.168	0.175	0.18	0.207	0.203	0.231	0.214	0.104	0.117	0.167	0.169	0.179	0.177	0.213	0.211	0.239	0.227	0.099	0.097	0.176	0.175	0.178	0.181	0.209	0.209	0.242	0.236	0.077	0.076	0.1	0.152	0.13	0.115	0.102	0.083	0.076	0.076	1.208	1.209
#8: 420-580nm, Wideband	2012-05-24	15:57:59	15:50:51	1774.82	0	53	52	0.096	0.101	0.163	0.168	0.174	0.179	0.206	0.203	0.231	0.214	0.104	0.117	0.167	0.169	0.178	0.177	0.213	0.211	0.239	0.227	0.099	0.097	0.175	0.175	0.178	0.181	0.208	0.209	0.242	0.236	0.077	0.076	0.1	0.151	0.129	0.114	0.101	0.083	0.076	0.075	1.202	1.207
#8: 420-580nm, Wideband	2012-05-24	16:07:29	16:00:21	1784.32	0	53	52	0.096	0.102	0.163	0.168	0.174	0.18	0.207	0.203	0.23	0.214	0.104	0.118	0.168	0.169	0.178	0.177	0.213	0.211	0.239	0.227	0.099	0.097	0.175	0.175	0.178	0.181	0.208	0.208	0.242	0.236	0.077	0.076	0.101	0.151	0.129	0.115	0.102	0.083	0.076	0.075	1.202	1.207
#8: 420-580nm, Wideband	2012-05-24	16:17:00	16:09:52	1793.83	0	53	52	0.096	0.101	0.163	0.168	0.174	0.18	0.207	0.203	0.231	0.214	0.106	0.117	0.168	0.17	0.179	0.178	0.213	0.211	0.239	0.227	0.1	0.097	0.175	0.175	0.182	0.184	0.211	0.209	0.242	0.236	0.077	0.076	0.101	0.151	0.129	0.115	0.102	0.083	0.076	0.075	1.199	1.206
#8: 420-580nm, Wideband	2012-05-24	16:26:30	16:19:22	1803.33	0	53	52	0.096	0.101	0.164	0.168	0.175	0.18	0.207	0.204	0.231	0.214	0.106	0.118	0.168	0.17	0.179	0.178	0.213	0.211	0.239	0.227	0.1	0.097	0.176	0.175	0.179	0.182	0.209	0.209	0.242	0.236	0.077	0.076	0.101	0.151	0.129	0.115	0.101	0.083	0.076	0.076	1.199	1.207
#8: 420-580nm, Wideband	2012-05-24	16:36:01	16:28:53	1812.85	0	53.1	52	0.096	0.102	0.164	0.169	0.175	0.18	0.207	0.204	0.231	0.214	0.105	0.117	0.168	0.17	0.179	0.178	0.214	0.211	0.239	0.227	0.1	0.097	0.176	0.175	0.179	0.182	0.209	0.209	0.242	0.236	0.077	0.076	0.101	0.15	0.128	0.114	0.102	0.083	0.076	0.076	1.197	1.206
#8: 420-580nm, Wideband	2012-05-24	16:45:31	16:38:23	1822.35	0	53	52	0.096	0.101	0.164	0.169	0.175	0.18	0.207	0.204	0.231	0.214	0.104	0.117	0.168	0.17	0.179	0.178	0.214	0.212	0.239	0.227	0.099	0.097	0.176	0.176	0.179	0.182	0.209	0.209	0.242	0.236	0.077	0.076	0.101	0.151	0.128	0.115	0.101	0.083	0.076	0.076	1.196	1.206
#8: 420-580nm, Wideband	2012-05-24	16:55:01	16:47:53	1831.85	0	53	52	0.095	0.101	0.163	0.168	0.174	0.179	0.206	0.203	0.23	0.213	0.104	0.117	0.168	0.169	0.178	0.177	0.213	0.211	0.239	0.226	0.099	0.097	0.176	0.175	0.178	0.181	0.209	0.208	0.242	0.236	0.076	0.076	0.1	0.15	0.128	0.115	0.101	0.083	0.076	0.075	1.191	1.203
#8: 420-580nm, Wideband	2012-05-24	17:04:32	16:57:24	1841.37	0	53.1	52	0.096	0.101	0.164	0.168	0.174	0.18	0.207	0.203	0.23	0.213	0.106	0.117	0.168	0.17	0.179	0.178	0.214	0.211	0.239	0.226	0.099	0.097	0.176	0.176	0.179	0.182	0.209	0.209	0.242	0.236	0.077	0.076	0.101	0.151	0.128	0.115	0.102	0.083	0.076	0.075	1.192	1.204
#8: 420-580nm, Wideband	2012-05-24	17:14:02	17:06:54	1850.87	0	53.1	52	0.096	0.101	0.164	0.168	0.174	0.18	0.207	0.203	0.231	0.213	0.105	0.118	0.169	0.17	0.18	0.178	0.214	0.212	0.24	0.226	0.1	0.098	0.176	0.176	0.179	0.182	0.21	0.209	0.243	0.236	0.077	0.077	0.101	0.151	0.129	0.116	0.102	0.083	0.076	0.076	1.191	1.203
#8: 420-580nm, Wideband	2012-05-24	17:23:33	17:16:25	1860.38	0	53	52	0.096	0.101	0.164	0.168	0.174	0.18	0.206	0.203	0.23	0.213	0.105	0.118	0.168	0.17	0.179	0.178	0.213	0.211	0.239	0.226	0.1	0.097	0.176	0.176	0.179	0.181	0.209	0.209	0.242	0.236	0.077	0.076	0.101	0.15	0.127	0.114	0.102	0.083	0.076	0.075	1.189	1.201
#8: 420-580nm, Wideband	2012-05-24	17:33:03	17:25:55	1869.88	0	53.1	52	0.096	0.101	0.164	0.169	0.175	0.18	0.207	0.204	0.231	0.213	0.104	0.118	0.169	0.17	0.179	0.178	0.214	0.212	0.239	0.226	0.1	0.097	0.176	0.176	0.179	0.182	0.209	0.209	0.243	0.236	0.077	0.077	0.101	0.151	0.128	0.115	0.102	0.083	0.076	0.076	1.185	1.202
#8: 420-580nm, Wideband	2012-05-24	17:42:33	17:35:25	1879.38	0	53	52	0.095	0.101	0.164	0.168	0.174	0.179	0.206	0.203	0.23	0.212	0.105	0.117	0.168	0.17	0.179	0.177	0.213	0.211	0.239	0.225	0.099	0.097	0.176	0.175	0.178	0.181	0.209	0.209	0.242	0.236	0.077	0.076	0.101	0.15	0.127	0.115	0.102	0.082	0.076	0.075	1.184	1.201
#8: 420-580nm, Wideband	2012-05-24	17:52:04	17:44:56	1888.9	0	53.1	52	0.095	0.101	0.164	0.168	0.174	0.18	0.206	0.203	0.23	0.212	0.104	0.118	0.168	0.17	0.179	0.178	0.213	0.212	0.239	0.226	0.099	0.097	0.176	0.175	0.179	0.181	0.209	0.209	0.243	0.236	0.077	0.076	0.101	0.151	0.127	0.115	0.102	0.082	0.076	0.075	1.181	1.2
#8: 420-580nm, Wideband	2012-05-24	18:01:35	17:54:27	1898.42	0	53.1	52	0.096	0.101	0.164	0.168	0.174	0.18	0.206	0.203	0.23	0.211	0.104	0.118	0.168	0.17	0.179	0.178	0.214	0.211	0.239	0.225	0.099	0.097	0.176	0.176	0.179	0.182	0.209	0.209	0.242	0.236	0.077	0.076	0.101	0.151	0.128	0.115	0.102	0.082	0.076	0.075	1.18	1.199
#8: 420-580nm, Wideband	2012-05-24	18:11:05	18:03:57	1907.92	0	53.1	52	0.095	0.101	0.164	0.168	0.174	0.179	0.206	0.203	0.23	0.212	0.104	0.118	0.168	0.171	0.179	0.178	0.213	0.212	0.239	0.225	0.1	0.098	0.176	0.176	0.179	0.182	0.209	0.209	0.243	0.236	0.077	0.076	0.101	0.151	0.127	0.115	0.102	0.083	0.076	0.076	1.18	1.199
#8: 420-580nm, Wideband	2012-05-24	18:20:35	18:13:27	1917.42	0	53	52	0.096	0.101	0.164	0.168	0.174	0.18	0.206	0.203	0.23	0.211	0.104	0.118	0.169	0.17	0.179	0.178	0.214	0.212	0.24	0.225	0.099	0.097	0.177	0.176	0.179	0.182	0.209	0.209	0.243	0.236	0.077	0.076	0.101	0.151	0.128	0.116	0.102	0.082	0.076	0.076	1.178	1.197
#8: 420-580nm, Wideband	2012-05-24	18:30:06	18:22:58	1926.93	0	53.1	52	0.095	0.101	0.164	0.168	0.174	0.179	0.206	0.203	0.23	0.211	0.104	0.118	0.169	0.17	0.179	0.178	0.214	0.212	0.239	0.225	0.099	0.098	0.177	0.176	0.179	0.182	0.209	0.209	0.242	0.236	0.075	0.076	0.101	0.151	0.128	0.116	0.102	0.082	0.076	0.075	1.176	1.198
#8: 420-580nm, Wideband	2012-05-24	18:39:36	18:32:28	1936.43	0	53.1	52	0.096	0.102	0.164	0.169	0.174	0.18	0.206	0.203	0.23	0.211	0.106	0.118	0.169	0.171	0.179	0.178	0.214	0.212	0.239	0.225	0.1	0.098	0.177	0.177	0.179	0.182	0.209	0.21	0.243	0.236	0.077	0.077	0.102	0.151	0.128	0.115	0.102	0.083	0.076	0.076	1.176	1.196
#8: 420-580nm, Wideband	2012-05-24	18:49:07	18:41:59	1945.95	0	53	52	0.096	0.101	0.164	0.169	0.174	0.18	0.206	0.203	0.23	0.211	0.104	0.118	0.169	0.171	0.179	0.178	0.214	0.212	0.239	0.225	0.099	0.097	0.177	0.176	0.179	0.182	0.209	0.209	0.243	0.236	0.077	0.076	0.101	0.15	0.126	0.115	0.102	0.082	0.076	0.076	1.171	1.195
#8: 420-580nm, Wideband	2012-05-24	18:58:37	18:51:29	1955.45	0	53.1	52	0.095	0.101	0.163	0.168	0.174	0.18	0.206	0.203	0.23	0.211	0.105	0.118	0.168	0.17	0.179	0.178	0.213	0.212	0.239	0.225	0.099	0.097	0.177	0.176	0.179	0.182	0.209	0.209	0.242	0.236	0.077	0.076	0.101	0.149	0.125	0.114	0.101	0.082	0.076	0.075	1.171	1.195
#8: 420-580nm, Wideband	2012-05-24	19:08:08	19:01:00	1964.97	0	53	52	0.095	0.101	0.164	0.168	0.174	0.179	0.206	0.203	0.23	0.21	0.104	0.118	0.169	0.17	0.179	0.178	0.214	0.212	0.24	0.225	0.1	0.097	0.177	0.177	0.179	0.182	0.212	0.209	0.243	0.236	0.077	0.076	0.102	0.15	0.126	0.115	0.102	0.083	0.076	0.076	1.17	1.193
#8: 420-580nm, Wideband	2012-05-24	19:17:38	19:10:30	1974.47	0	53	52	0.095	0.101	0.164	0.168	0.174	0.179	0.206	0.202	0.229	0.21	0.104	0.118	0.169	0.171	0.179	0.178	0.214	0.212	0.239	0.224	0.1	0.097	0.177	0.177	0.179	0.182	0.209	0.209	0.243	0.236	0.077	0.076	0.101	0.15	0.126	0.115	0.102	0.082	0.076	0.075	1.167	1.192
#8: 420-580nm, Wideband	2012-05-24	19:27:09	19:20:01	1983.98	0	53.1	52	0.095	0.101	0.165	0.168	0.174	0.179	0.206	0.202	0.229	0.21	0.104	0.118	0.169	0.171	0.179	0.178	0.214	0.212	0.24	0.224	0.099	0.097	0.177	0.177	0.179	0.182	0.209	0.21	0.242	0.236	0.077	0.076	0.101	0.149	0.126	0.115	0.102	0.082	0.076	0.076	1.166	1.192
#8: 420-580nm, Wideband	2012-05-24	19:36:39	19:29:31	1993.48	0	53.1	52	0.095	0.101	0.164	0.168	0.174	0.179	0.206	0.203	0.229	0.21	0.104	0.118	0.169	0.171	0.179	0.178	0.214	0.212	0.239	0.224	0.099	0.097	0.177	0.177	0.179	0.182	0.209	0.21	0.243	0.236	0.077	0.076	0.101	0.149	0.126	0.115	0.102	0.082	0.076	0.076	1.165	1.192
#8: 420-580nm, Wideband	2012-05-24	19:46:10	19:39:02	2003	0	53	52	0.095	0.101	0.164	0.168	0.174	0.179	0.206	0.202	0.229	0.209	0.105	0.118	0.169	0.171	0.18	0.178	0.214	0.212	0.24	0.224	0.1	0.098	0.177	0.177	0.179	0.182	0.209	0.209	0.243	0.236	0.077	0.076	0.101	0.149	0.126	0.115	0.102	0.082	0.076	0.076	1.162	1.191
#8: 420-580nm, Wideband	2012-05-24	19:55:40	19:48:32	2012.5	0	53	52	0.095	0.101	0.164	0.168	0.174	0.179	0.206	0.202	0.229	0.209	0.105	0.118	0.169	0.171	0.179	0.178	0.214	0.212	0.239	0.224	0.1	0.098	0.177	0.177	0.179	0.182	0.209	0.209	0.243	0.235	0.077	0.076	0.101	0.149	0.125	0.115	0.102	0.082	0.076	0.075	1.16	1.19
#8: 420-580nm, Wideband	2012-05-24	20:05:11	19:58:03	2022.02	0	53	52	0.095	0.101	0.164	0.168	0.174	0.179	0.206	0.202	0.229	0.209	0.105	0.118	0.169	0.171	0.18	0.178	0.214	0.212	0.24	0.224	0.1	0.097	0.177	0.177	0.179	0.182	0.212	0.209	0.242	0.236	0.077	0.076	0.101	0.149	0.125	0.115	0.102	0.082	0.076	0.075	1.159	1.19
#8: 420-580nm, Wideband	2012-05-24	20:14:41	20:07:33	2031.52	0	53	52	0.095	0.101	0.164	0.168	0.174	0.179	0.206	0.202	0.229	0.209	0.105	0.118	0.17	0.171	0.179	0.178	0.214	0.212	0.243	0.224	0.1	0.097	0.178	0.177	0.179	0.183	0.209	0.21	0.243	0.235	0.077	0.076	0.101	0.15	0.126	0.116	0.102	0.082	0.076	0.076	1.156	1.188
#8: 420-580nm, Wideband	2012-05-24	20:24:12	20:17:04	2041.03	0	53.1	52	0.095	0.102	0.164	0.169	0.174	0.179	0.206	0.202	0.229	0.209	0.105	0.118	0.17	0.171	0.179	0.178	0.214	0.212	0.24	0.224	0.1	0.097	0.177	0.177	0.179	0.182	0.21	0.209	0.243	0.235	0.077	0.076	0.101	0.15	0.126	0.116	0.103	0.082	0.076	0.076	1.154	1.187
#8: 420-580nm, Wideband	2012-05-24	20:33:42	20:26:34	2050.53	0	53.1	52	0.095	0.101	0.164	0.168	0.174	0.179	0.205	0.202	0.229	0.208	0.105	0.118	0.169	0.171	0.179	0.178	0.214	0.212	0.239	0.223	0.099	0.097	0.177	0.177	0.179	0.182	0.209	0.209	0.243	0.235	0.077	0.076	0.101	0.15	0.126	0.116	0.102	0.082	0.076	0.075	1.154	1.187
#8: 420-580nm, Wideband	2012-05-24	20:43:13	20:36:05	2060.05	0	53.1	52	0.095	0.101	0.165	0.168	0.174	0.179	0.206	0.202	0.229	0.208	0.105	0.118	0.17	0.171	0.179	0.178	0.214	0.212	0.24	0.223	0.099	0.097	0.178	0.177	0.179	0.182	0.21	0.209	0.243	0.235	0.077	0.076	0.101	0.15	0.126	0.116	0.102	0.082	0.076	0.075	1.153	1.186
#8: 420-580nm, Wideband	2012-05-24	20:52:43	20:45:35	2069.55	0	53	52	0.095	0.101	0.164	0.168	0.174	0.179	0.206	0.202	0.229	0.208	0.105	0.118	0.17	0.171	0.18	0.178	0.214	0.212	0.24	0.223	0.1	0.098	0.178	0.177	0.18	0.182	0.209	0.21	0.243	0.235	0.077	0.076	0.102	0.15	0.126	0.116	0.103	0.082	0.076	0.075	1.152	1.186
#8: 420-580nm, Wideband	2012-05-24	21:02:14	20:55:06	2079.07	0	53	52	0.095	0.101	0.163	0.168	0.173	0.179	0.205	0.202	0.228	0.207	0.104	0.118	0.169	0.171	0.179	0.178	0.214	0.212	0.239	0.223	0.099	0.097	0.177	0.177	0.179	0.182	0.209	0.209	0.242	0.235	0.077	0.076	0.101	0.15	0.126	0.116	0.102	0.081	0.076	0.075	1.148	1.184
#8: 420-580nm, Wideband	2012-05-24	21:11:44	21:04:36	2088.57	0	53.1	52	0.095	0.101	0.163	0.168	0.173	0.179	0.205	0.202	0.228	0.207	0.106	0.118	0.169	0.171	0.179	0.178	0.214	0.213	0.239	0.223	0.099	0.097	0.177	0.177	0.179	0.182	0.209	0.209	0.242	0.235	0.077	0.076	0.102	0.15	0.126	0.116	0.102	0.082	0.076	0.075	1.146	1.183
#8: 420-580nm, Wideband	2012-05-24	21:21:15	21:14:07	2098.08	0	53.1	52	0.095	0.101	0.164	0.168	0.174	0.179	0.205	0.202	0.229	0.207	0.107	0.118	0.17	0.171	0.18	0.178	0.214	0.212	0.24	0.223	0.1	0.098	0.178	0.177	0.18	0.182	0.209	0.21	0.243	0.236	0.077	0.076	0.102	0.151	0.127	0.117	0.103	0.082	0.076	0.076	1.147	1.184
#8: 420-580nm, Wideband	2012-05-24	21:30:45	21:23:37	2107.58	0	53.1	52	0.095	0.101	0.164	0.168	0.174	0.179	0.205	0.202	0.229	0.207	0.106	0.118	0.17	0.172	0.18	0.179	0.214	0.212	0.24	0.223	0.1	0.097	0.178	0.177	0.179	0.182	0.209	0.209	0.243	0.236	0.077	0.076	0.102	0.151	0.127	0.117	0.103	0.082	0.076	0.075	1.145	1.183
#8: 420-580nm, Wideband	2012-05-24	21:40:16	21:33:08	2117.1	0	53.1	52	0.095	0.101	0.164	0.168	0.173	0.179	0.205	0.202	0.228	0.206	0.105	0.118	0.17	0.171	0.18	0.179	0.214	0.212	0.24	0.223	0.1	0.097	0.178	0.177	0.179	0.182	0.21	0.209	0.243	0.236	0.077	0.076	0.102	0.151	0.127	0.117	0.102	0.082	0.076	0.076	1.141	1.182
#8: 420-580nm, Wideband	2012-05-24	21:49:46	21:42:38	2126.6	0	53	52	0.095	0.101	0.163	0.168	0.173	0.179	0.205	0.202	0.228	0.206	0.106	0.118	0.17	0.171	0.18	0.178	0.214	0.212	0.24	0.223	0.1	0.098	0.178	0.177	0.18	0.182	0.21	0.21	0.243	0.236	0.077	0.077	0.102	0.151	0.127	0.117	0.103	0.082	0.076	0.076	1.144	1.181
#8: 420-580nm, Wideband	2012-05-24	21:59:17	21:52:09	2136.12	0	53	52	0.095	0.101	0.164	0.168	0.173	0.179	0.205	0.202	0.228	0.206	0.104	0.118	0.17	0.172	0.18	0.178	0.215	0.212	0.24	0.222	0.1	0.098	0.178	0.177	0.18	0.182	0.21	0.21	0.243	0.236	0.077	0.076	0.102	0.151	0.127	0.117	0.103	0.082	0.076	0.076	1.138	1.179
#8: 420-580nm, Wideband	2012-05-24	22:08:47	22:01:39	2145.62	0	53.1	52	0.095	0.101	0.164	0.168	0.173	0.179	0.205	0.201	0.228	0.205	0.104	0.118	0.17	0.171	0.18	0.178	0.214	0.212	0.24	0.222	0.1	0.097	0.178	0.177	0.18	0.182	0.21	0.209	0.242	0.235	0.077	0.076	0.101	0.15	0.126	0.116	0.102	0.081	0.076	0.075	1.139	1.178
#8: 420-580nm, Wideband	2012-05-24	22:18:18	22:11:10	2155.13	0	53.1	52	0.095	0.101	0.164	0.168	0.173	0.179	0.205	0.202	0.228	0.205	0.105	0.118	0.17	0.172	0.18	0.179	0.214	0.212	0.24	0.222	0.1	0.098	0.178	0.178	0.18	0.183	0.209	0.21	0.243	0.235	0.077	0.076	0.1	0.148	0.124	0.113	0.101	0.081	0.076	0.076	1.138	1.18
#8: 420-580nm, Wideband	2012-05-24	22:27:48	22:20:40	2164.63	0	53.1	52	0.095	0.101	0.164	0.168	0.173	0.179	0.205	0.202	0.228	0.205	0.104	0.118	0.17	0.172	0.18	0.179	0.214	0.212	0.24	0.222	0.1	0.097	0.178	0.178	0.18	0.182	0.21	0.21	0.243	0.235	0.077	0.076	0.101	0.147	0.122	0.113	0.101	0.081	0.076	0.075	1.136	1.178
#8: 420-580nm, Wideband	2012-05-24	22:37:19	22:30:11	2174.15	0	53	52	0.095	0.101	0.164	0.168	0.173	0.179	0.205	0.201	0.228	0.205	0.105	0.118	0.17	0.172	0.18	0.179	0.214	0.212	0.24	0.222	0.1	0.098	0.178	0.177	0.18	0.183	0.209	0.209	0.243	0.235	0.077	0.076	0.101	0.147	0.123	0.114	0.102	0.081	0.076	0.075	1.131	1.177
#8: 420-580nm, Wideband	2012-05-24	22:46:49	22:39:41	2183.65	0	53	52	0.095	0.101	0.163	0.168	0.173	0.178	0.205	0.201	0.228	0.204	0.105	0.118	0.17	0.171	0.18	0.179	0.214	0.212	0.24	0.221	0.1	0.098	0.178	0.177	0.18	0.182	0.209	0.209	0.243	0.235	0.077	0.076	0.101	0.147	0.122	0.114	0.102	0.081	0.076	0.075	1.13	1.176
#8: 420-580nm, Wideband	2012-05-24	22:56:19	22:49:11	2193.15	0	53	52	0.095	0.101	0.164	0.168	0.173	0.179	0.205	0.202	0.228	0.204	0.105	0.118	0.17	0.172	0.18	0.179	0.214	0.212	0.24	0.221	0.1	0.097	0.178	0.178	0.18	0.182	0.21	0.21	0.243	0.236	0.077	0.076	0.101	0.147	0.123	0.115	0.102	0.081	0.076	0.076	1.131	1.176
#8: 420-580nm, Wideband	2012-05-24	23:05:50	22:58:42	2202.67	0	53.1	52	0.095	0.101	0.163	0.168	0.173	0.179	0.205	0.201	0.228	0.204	0.105	0.118	0.17	0.172	0.18	0.179	0.214	0.213	0.24	0.221	0.1	0.097	0.178	0.178	0.18	0.182	0.21	0.21	0.243	0.235	0.077	0.076	0.101	0.147	0.123	0.115	0.102	0.081	0.076	0.076	1.13	1.176
#8: 420-580nm, Wideband	2012-05-24	23:15:20	23:08:12	2212.17	0	53.1	52	0.095	0.102	0.163	0.168	0.173	0.178	0.205	0.201	0.228	0.204	0.106	0.118	0.17	0.172	0.18	0.178	0.214	0.212	0.24	0.221	0.1	0.097	0.179	0.178	0.179	0.183	0.209	0.21	0.243	0.235	0.077	0.076	0.101	0.148	0.124	0.115	0.102	0.081	0.076	0.075	1.126	1.173
#8: 420-580nm, Wideband	2012-05-24	23:24:51	23:17:43	2221.68	0	53	52	0.095	0.102	0.163	0.168	0.173	0.178	0.205	0.201	0.228	0.204	0.105	0.118	0.17	0.172	0.18	0.178	0.214	0.213	0.24	0.221	0.099	0.098	0.178	0.178	0.18	0.182	0.21	0.21	0.243	0.235	0.077	0.076	0.101	0.148	0.124	0.115	0.102	0.081	0.076	0.076	1.125	1.173
#8: 420-580nm, Wideband	2012-05-24	23:34:21	23:27:13	2231.18	0	53	52	0.094	0.101	0.163	0.168	0.173	0.178	0.205	0.201	0.227	0.203	0.105	0.118	0.17	0.172	0.18	0.179	0.214	0.212	0.24	0.221	0.1	0.098	0.179	0.178	0.179	0.182	0.21	0.21	0.243	0.235	0.077	0.076	0.101	0.147	0.123	0.115	0.102	0.081	0.076	0.075	1.122	1.173
#8: 420-580nm, Wideband	2012-05-24	23:43:52	23:36:44	2240.7	0	53.1	52	0.095	0.101	0.164	0.168	0.173	0.178	0.204	0.201	0.228	0.203	0.105	0.118	0.17	0.172	0.18	0.179	0.215	0.213	0.24	0.221	0.1	0.098	0.178	0.178	0.18	0.182	0.21	0.21	0.243	0.235	0.077	0.076	0.101	0.147	0.123	0.115	0.102	0.081	0.076	0.076	1.123	1.173
#8: 420-580nm, Wideband	2012-05-24	23:53:22	23:46:14	2250.2	0	53.1	52	0.094	0.101	0.163	0.168	0.173	0.178	0.204	0.201	0.227	0.202	0.105	0.118	0.171	0.172	0.18	0.179	0.215	0.212	0.24	0.22	0.1	0.098	0.179	0.178	0.18	0.182	0.21	0.21	0.243	0.235	0.077	0.076	0.101	0.148	0.124	0.116	0.102	0.081	0.076	0.076	1.121	1.172
#8: 420-580nm, Wideband	2012-05-25	00:02:53	00:00:00	2258.7	0	53	52	0.094	0.101	0.164	0.168	0.173	0.178	0.204	0.201	0.227	0.202	0.105	0.118	0.17	0.172	0.18	0.179	0.215	0.213	0.24	0.22	0.1	0.098	0.179	0.178	0.18	0.183	0.21	0.21	0.243	0.235	0.077	0.076	0.102	0.148	0.124	0.116	0.103	0.081	0.076	0.075	1.122	1.171
#8: 420-580nm, Wideband	2012-05-25	00:12:23	00:09:30	2268.2	0	53	52	0.094	0.101	0.163	0.168	0.173	0.178	0.204	0.201	0.227	0.202	0.105	0.118	0.171	0.172	0.18	0.179	0.215	0.213	0.24	0.221	0.1	0.098	0.179	0.178	0.18	0.183	0.209	0.21	0.243	0.235	0.077	0.076	0.102	0.149	0.125	0.118	0.103	0.081	0.076	0.076	1.122	1.17
#8: 420-580nm, Wideband	2012-05-25	00:21:54	00:19:01	2277.72	0	53	52	0.094	0.101	0.163	0.168	0.173	0.178	0.204	0.201	0.227	0.201	0.105	0.118	0.171	0.172	0.18	0.179	0.215	0.213	0.24	0.22	0.1	0.098	0.179	0.178	0.18	0.183	0.21	0.21	0.243	0.235	0.077	0.076	0.102	0.15	0.127	0.118	0.103	0.081	0.076	0.075	1.121	1.17
#8: 420-580nm, Wideband	2012-05-25	00:31:25	00:28:32	2287.23	0	53.1	52	0.095	0.101	0.163	0.168	0.173	0.178	0.204	0.201	0.227	0.201	0.105	0.118	0.171	0.172	0.18	0.179	0.215	0.213	0.24	0.22	0.1	0.098	0.179	0.178	0.18	0.183	0.21	0.21	0.243	0.235	0.077	0.076	0.102	0.151	0.127	0.119	0.103	0.081	0.076	0.075	1.116	1.169
#8: 420-580nm, Wideband	2012-05-25	00:40:55	00:38:02	2296.73	0	53	52	0.094	0.101	0.164	0.168	0.173	0.178	0.204	0.201	0.227	0.201	0.105	0.119	0.171	0.173	0.181	0.179	0.215	0.213	0.24	0.22	0.1	0.098	0.179	0.179	0.18	0.183	0.21	0.21	0.246	0.235	0.077	0.077	0.102	0.151	0.128	0.119	0.104	0.081	0.076	0.076	1.117	1.169
#8: 420-580nm, Wideband	2012-05-25	00:50:26	00:47:33	2306.25	0	53	52	0.094	0.101	0.164	0.168	0.172	0.178	0.204	0.201	0.227	0.201	0.105	0.118	0.171	0.172	0.18	0.179	0.215	0.213	0.24	0.219	0.1	0.098	0.179	0.179	0.18	0.183	0.21	0.21	0.243	0.235	0.077	0.076	0.102	0.151	0.128	0.119	0.103	0.081	0.076	0.075	1.113	1.168
#8: 420-580nm, Wideband	2012-05-25	00:59:56	00:57:03	2315.75	0	53	52	0.094	0.101	0.163	0.168	0.173	0.178	0.204	0.201	0.227	0.2	0.105	0.118	0.171	0.173	0.18	0.179	0.215	0.213	0.24	0.219	0.1	0.098	0.179	0.178	0.18	0.183	0.21	0.21	0.243	0.235	0.077	0.076	0.102	0.151	0.129	0.119	0.103	0.081	0.076	0.075	1.115	1.168
#8: 420-580nm, Wideband	2012-05-25	01:09:27	01:06:34	2325.27	0	53.1	52	0.094	0.101	0.164	0.168	0.172	0.178	0.204	0.201	0.227	0.2	0.105	0.118	0.171	0.173	0.18	0.179	0.215	0.213	0.24	0.219	0.1	0.098	0.179	0.179	0.18	0.182	0.21	0.21	0.243	0.235	0.077	0.076	0.102	0.152	0.129	0.119	0.103	0.081	0.076	0.075	1.113	1.168
#8: 420-580nm, Wideband	2012-05-25	01:18:57	01:16:04	2334.77	0	53.1	52	0.094	0.101	0.163	0.168	0.172	0.178	0.204	0.201	0.227	0.199	0.105	0.118	0.171	0.173	0.18	0.179	0.214	0.213	0.24	0.219	0.099	0.098	0.179	0.179	0.18	0.183	0.21	0.207	0.243	0.235	0.077	0.076	0.102	0.152	0.129	0.119	0.103	0.081	0.076	0.076	1.11	1.166
#8: 420-580nm, Wideband	2012-05-25	01:28:28	01:25:35	2344.28	0	53.1	52	0.094	0.101	0.163	0.168	0.172	0.178	0.204	0.2	0.226	0.199	0.105	0.118	0.171	0.173	0.18	0.179	0.215	0.213	0.24	0.218	0.1	0.098	0.179	0.179	0.18	0.182	0.21	0.21	0.243	0.235	0.077	0.076	0.102	0.152	0.128	0.119	0.103	0.08	0.076	0.075	1.109	1.166
#8: 420-580nm, Wideband	2012-05-25	01:37:58	01:35:05	2353.78	0	53	52	0.094	0.101	0.164	0.168	0.172	0.178	0.203	0.2	0.226	0.199	0.105	0.118	0.171	0.173	0.18	0.179	0.215	0.213	0.24	0.218	0.1	0.098	0.179	0.178	0.18	0.183	0.21	0.21	0.243	0.234	0.077	0.076	0.102	0.152	0.129	0.119	0.103	0.081	0.075	0.075	1.106	1.165
#8: 420-580nm, Wideband	2012-05-25	01:47:28	01:44:35	2363.28	0	53.1	52	0.094	0.101	0.163	0.168	0.172	0.178	0.204	0.2	0.226	0.199	0.106	0.119	0.171	0.173	0.18	0.179	0.215	0.213	0.24	0.218	0.1	0.098	0.179	0.179	0.18	0.183	0.21	0.21	0.243	0.235	0.077	0.076	0.102	0.152	0.129	0.119	0.103	0.08	0.076	0.075	1.105	1.165
#8: 420-580nm, Wideband	2012-05-25	01:56:59	01:54:06	2372.8	0	53	52	0.094	0.101	0.163	0.168	0.172	0.178	0.204	0.2	0.226	0.198	0.105	0.119	0.171	0.173	0.18	0.179	0.215	0.213	0.24	0.218	0.1	0.098	0.179	0.178	0.18	0.183	0.21	0.21	0.243	0.235	0.077	0.076	0.102	0.152	0.129	0.119	0.103	0.08	0.076	0.076	1.104	1.164
#8: 420-580nm, Wideband	2012-05-25	02:06:29	02:03:36	2382.3	0	53	52	0.094	0.101	0.163	0.168	0.172	0.177	0.204	0.2	0.226	0.198	0.105	0.119	0.172	0.173	0.181	0.179	0.215	0.213	0.24	0.218	0.1	0.098	0.179	0.179	0.18	0.183	0.21	0.21	0.243	0.235	0.077	0.076	0.102	0.152	0.13	0.119	0.103	0.08	0.076	0.076	1.103	1.164
#8: 420-580nm, Wideband	2012-05-25	02:16:00	02:13:07	2391.82	0	53.1	52	0.094	0.101	0.163	0.168	0.172	0.178	0.204	0.2	0.226	0.198	0.105	0.119	0.171	0.173	0.18	0.179	0.215	0.213	0.24	0.218	0.1	0.098	0.179	0.179	0.18	0.183	0.21	0.21	0.243	0.235	0.077	0.076	0.103	0.153	0.13	0.12	0.104	0.08	0.076	0.075	1.102	1.164
#8: 420-580nm, Wideband	2012-05-25	02:25:30	02:22:37	2401.32	0	53.1	52	0.094	0.101	0.163	0.168	0.172	0.178	0.203	0.2	0.226	0.197	0.105	0.119	0.171	0.173	0.181	0.179	0.215	0.213	0.24	0.218	0.1	0.098	0.18	0.179	0.18	0.183	0.21	0.21	0.243	0.235	0.077	0.076	0.103	0.154	0.131	0.121	0.103	0.08	0.076	0.076	1.101	1.164
#8: 420-580nm, Wideband	2012-05-25	02:35:01	02:32:08	2410.83	0	53	52	0.094	0.101	0.163	0.168	0.172	0.178	0.204	0.2	0.226	0.197	0.105	0.119	0.171	0.173	0.181	0.179	0.215	0.213	0.24	0.217	0.1	0.098	0.18	0.179	0.18	0.183	0.21	0.21	0.243	0.235	0.077	0.076	0.102	0.153	0.13	0.119	0.103	0.08	0.076	0.075	1.099	1.162
#8: 420-580nm, Wideband	2012-05-25	02:44:31	02:41:38	2420.33	0	53	52	0.094	0.101	0.164	0.167	0.172	0.177	0.203	0.2	0.226	0.196	0.105	0.118	0.171	0.173	0.18	0.179	0.215	0.213	0.24	0.217	0.099	0.097	0.18	0.179	0.18	0.183	0.21	0.21	0.243	0.234	0.077	0.076	0.103	0.153	0.13	0.12	0.103	0.08	0.076	0.075	1.096	1.163
#8: 420-580nm, Wideband	2012-05-25	02:54:01	02:51:08	2429.83	0	53	52	0.094	0.101	0.163	0.168	0.172	0.177	0.203	0.2	0.226	0.196	0.105	0.119	0.172	0.173	0.181	0.179	0.215	0.213	0.24	0.217	0.1	0.098	0.18	0.179	0.18	0.183	0.21	0.21	0.243	0.234	0.077	0.076	0.103	0.153	0.131	0.12	0.104	0.08	0.076	0.076	1.096	1.162
#8: 420-580nm, Wideband	2012-05-25	03:03:32	03:00:39	2439.35	0	53.1	52	0.094	0.101	0.163	0.168	0.172	0.177	0.203	0.2	0.226	0.196	0.107	0.119	0.172	0.173	0.181	0.179	0.215	0.213	0.24	0.217	0.1	0.098	0.18	0.179	0.18	0.183	0.21	0.21	0.243	0.234	0.077	0.076	0.102	0.153	0.13	0.119	0.103	0.08	0.076	0.075	1.093	1.161
#8: 420-580nm, Wideband	2012-05-25	03:13:02	03:10:09	2448.85	0	53.1	52	0.094	0.101	0.163	0.168	0.172	0.177	0.203	0.2	0.226	0.196	0.105	0.119	0.172	0.173	0.181	0.18	0.218	0.213	0.24	0.217	0.099	0.098	0.179	0.179	0.18	0.183	0.21	0.21	0.243	0.234	0.077	0.076	0.102	0.154	0.131	0.12	0.104	0.08	0.076	0.075	1.091	1.161
#8: 420-580nm, Wideband	2012-05-25	03:22:33	03:19:40	2458.37	0	53	52	0.094	0.101	0.163	0.168	0.172	0.177	0.203	0.2	0.226	0.195	0.105	0.119	0.172	0.173	0.181	0.179	0.215	0.213	0.24	0.216	0.1	0.098	0.18	0.179	0.18	0.183	0.21	0.21	0.243	0.234	0.077	0.076	0.103	0.154	0.131	0.12	0.103	0.08	0.076	0.076	1.092	1.16
#8: 420-580nm, Wideband	2012-05-25	03:32:03	03:29:10	2467.87	0	53.1	52	0.094	0.101	0.163	0.168	0.172	0.178	0.203	0.2	0.226	0.195	0.106	0.119	0.172	0.174	0.181	0.18	0.215	0.213	0.24	0.217	0.1	0.098	0.18	0.179	0.181	0.183	0.21	0.21	0.243	0.235	0.077	0.076	0.103	0.154	0.131	0.12	0.103	0.08	0.076	0.076	1.089	1.16
#8: 420-580nm, Wideband	2012-05-25	03:41:34	03:38:41	2477.38	0	53	52	0.094	0.101	0.163	0.168	0.172	0.177	0.203	0.2	0.225	0.195	0.105	0.119	0.171	0.173	0.181	0.179	0.215	0.213	0.24	0.216	0.1	0.098	0.18	0.179	0.18	0.183	0.21	0.21	0.243	0.234	0.077	0.076	0.103	0.154	0.131	0.12	0.103	0.08	0.076	0.075	1.088	1.159
#8: 420-580nm, Wideband	2012-05-25	03:51:04	03:48:11	2486.88	0	53.1	52	0.093	0.101	0.163	0.168	0.172	0.177	0.203	0.2	0.225	0.194	0.105	0.119	0.172	0.173	0.181	0.18	0.215	0.213	0.24	0.216	0.1	0.098	0.18	0.179	0.18	0.183	0.21	0.21	0.243	0.234	0.077	0.076	0.103	0.154	0.131	0.121	0.104	0.08	0.076	0.076	1.086	1.159
#8: 420-580nm, Wideband	2012-05-25	04:00:34	03:57:41	2496.38	0	53.1	52	0.093	0.101	0.163	0.168	0.172	0.177	0.203	0.2	0.225	0.194	0.105	0.119	0.172	0.174	0.181	0.179	0.215	0.213	0.24	0.216	0.1	0.098	0.18	0.179	0.18	0.183	0.21	0.21	0.243	0.235	0.077	0.076	0.103	0.155	0.132	0.121	0.104	0.08	0.076	0.076	1.085	1.159
#8: 420-580nm, Wideband	2012-05-25	04:10:05	04:07:12	2505.9	0	53	52	0.094	0.101	0.163	0.168	0.172	0.177	0.203	0.199	0.225	0.193	0.105	0.119	0.172	0.174	0.181	0.18	0.215	0.213	0.24	0.216	0.1	0.098	0.18	0.179	0.18	0.183	0.21	0.21	0.243	0.234	0.077	0.076	0.103	0.155	0.132	0.121	0.104	0.08	0.076	0.075	1.083	1.158
#8: 420-580nm, Wideband	2012-05-25	04:19:35	04:16:42	2515.4	0	53	52	0.093	0.101	0.163	0.167	0.172	0.177	0.203	0.199	0.225	0.193	0.105	0.119	0.172	0.174	0.181	0.179	0.215	0.213	0.24	0.215	0.1	0.098	0.18	0.179	0.18	0.183	0.21	0.21	0.243	0.234	0.077	0.076	0.103	0.155	0.132	0.121	0.104	0.08	0.076	0.075	1.081	1.158
#8: 420-580nm, Wideband	2012-05-25	04:29:06	04:26:13	2524.92	0	53	52	0.093	0.101	0.163	0.168	0.172	0.177	0.203	0.199	0.225	0.193	0.105	0.119	0.172	0.174	0.181	0.18	0.215	0.213	0.241	0.215	0.1	0.098	0.18	0.18	0.18	0.183	0.21	0.21	0.243	0.234	0.077	0.077	0.103	0.155	0.132	0.121	0.104	0.08	0.076	0.076	1.08	1.158
#8: 420-580nm, Wideband	2012-05-25	04:38:36	04:35:43	2534.42	0	53	52	0.093	0.101	0.163	0.168	0.172	0.177	0.203	0.199	0.225	0.192	0.105	0.119	0.172	0.174	0.181	0.18	0.215	0.213	0.24	0.215	0.1	0.098	0.18	0.179	0.18	0.183	0.21	0.21	0.243	0.234	0.077	0.076	0.103	0.155	0.133	0.121	0.104	0.08	0.076	0.075	1.079	1.157
#8: 420-580nm, Wideband	2012-05-25	04:48:07	04:45:14	2543.93	0	53.1	52	0.093	0.1	0.163	0.167	0.171	0.177	0.203	0.199	0.225	0.192	0.105	0.119	0.172	0.174	0.181	0.179	0.215	0.213	0.24	0.215	0.1	0.098	0.18	0.179	0.18	0.183	0.21	0.21	0.243	0.234	0.076	0.076	0.103	0.155	0.132	0.121	0.103	0.08	0.076	0.075	1.079	1.158
#8: 420-580nm, Wideband	2012-05-25	04:57:37	04:54:44	2553.43	0	53.1	52	0.093	0.101	0.163	0.167	0.171	0.177	0.203	0.199	0.225	0.191	0.105	0.119	0.172	0.173	0.181	0.18	0.216	0.213	0.24	0.215	0.1	0.098	0.18	0.179	0.18	0.183	0.21	0.21	0.243	0.234	0.077	0.076	0.103	0.155	0.132	0.121	0.103	0.08	0.076	0.076	1.078	1.157
#8: 420-580nm, Wideband	2012-05-25	05:07:08	05:04:15	2562.95	0	53.1	52	0.093	0.101	0.163	0.168	0.171	0.177	0.203	0.199	0.225	0.191	0.105	0.119	0.172	0.174	0.181	0.18	0.216	0.214	0.24	0.214	0.1	0.098	0.18	0.18	0.181	0.183	0.21	0.209	0.243	0.234	0.077	0.076	0.103	0.155	0.132	0.121	0.104	0.08	0.076	0.075	1.075	1.156
#8: 420-580nm, Wideband	2012-05-25	05:16:38	05:13:45	2572.45	0	53	52	0.094	0.101	0.163	0.168	0.171	0.177	0.203	0.199	0.225	0.191	0.105	0.119	0.172	0.174	0.181	0.18	0.215	0.213	0.241	0.214	0.1	0.098	0.18	0.18	0.181	0.183	0.211	0.21	0.243	0.234	0.077	0.076	0.103	0.155	0.132	0.121	0.104	0.08	0.076	0.075	1.074	1.156
#8: 420-580nm, Wideband	2012-05-25	05:26:09	05:23:16	2581.97	0	53.1	52	0.094	0.1	0.163	0.167	0.171	0.177	0.202	0.199	0.224	0.19	0.106	0.119	0.172	0.174	0.181	0.18	0.215	0.213	0.24	0.214	0.1	0.098	0.18	0.18	0.18	0.183	0.21	0.21	0.243	0.234	0.077	0.076	0.103	0.156	0.133	0.122	0.104	0.079	0.076	0.076	1.072	1.156
#8: 420-580nm, Wideband	2012-05-25	05:35:39	05:32:46	2591.47	0	53	52	0.093	0.101	0.163	0.167	0.171	0.177	0.202	0.199	0.224	0.19	0.106	0.119	0.172	0.174	0.181	0.18	0.215	0.214	0.24	0.214	0.1	0.098	0.18	0.179	0.18	0.183	0.21	0.21	0.243	0.234	0.077	0.076	0.104	0.156	0.133	0.122	0.104	0.079	0.076	0.075	1.071	1.155
#8: 420-580nm, Wideband	2012-05-25	05:45:10	05:42:17	2600.98	0	53.1	52	0.093	0.101	0.163	0.168	0.171	0.177	0.202	0.199	0.224	0.189	0.106	0.119	0.172	0.174	0.181	0.18	0.216	0.214	0.241	0.214	0.1	0.098	0.18	0.18	0.181	0.184	0.21	0.211	0.244	0.234	0.077	0.076	0.103	0.156	0.133	0.122	0.104	0.08	0.076	0.076	1.07	1.156
#8: 420-580nm, Wideband	2012-05-25	05:54:40	05:51:47	2610.48	0	53.1	52	0.093	0.101	0.164	0.168	0.171	0.177	0.202	0.199	0.224	0.189	0.107	0.119	0.172	0.174	0.181	0.18	0.216	0.214	0.241	0.213	0.101	0.098	0.18	0.18	0.181	0.183	0.21	0.21	0.243	0.234	0.077	0.076	0.103	0.155	0.132	0.121	0.104	0.079	0.076	0.076	1.068	1.155
#8: 420-580nm, Wideband	2012-05-25	06:04:10	06:01:17	2619.98	0	53	52	0.093	0.101	0.164	0.167	0.171	0.177	0.202	0.199	0.224	0.188	0.107	0.119	0.172	0.174	0.181	0.18	0.216	0.214	0.241	0.213	0.1	0.098	0.18	0.18	0.18	0.183	0.21	0.21	0.243	0.234	0.077	0.076	0.103	0.155	0.132	0.122	0.104	0.079	0.076	0.076	1.068	1.155
#8: 420-580nm, Wideband	2012-05-25	06:13:41	06:10:48	2629.5	0	53.1	52	0.093	0.101	0.163	0.168	0.171	0.177	0.202	0.199	0.224	0.188	0.106	0.119	0.173	0.175	0.181	0.18	0.216	0.214	0.24	0.213	0.101	0.098	0.18	0.18	0.18	0.183	0.21	0.21	0.243	0.234	0.077	0.076	0.103	0.155	0.133	0.121	0.103	0.079	0.076	0.076	1.065	1.156
#8: 420-580nm, Wideband	2012-05-25	06:23:11	06:20:18	2639	0	53.1	52	0.093	0.101	0.163	0.168	0.171	0.177	0.202	0.199	0.224	0.188	0.106	0.119	0.173	0.175	0.181	0.18	0.216	0.214	0.241	0.213	0.1	0.098	0.18	0.18	0.181	0.183	0.21	0.21	0.243	0.234	0.077	0.078	0.103	0.155	0.132	0.121	0.103	0.079	0.076	0.075	1.065	1.155
#8: 420-580nm, Wideband	2012-05-25	06:32:42	06:29:49	2648.52	0	53	52	0.093	0.101	0.163	0.167	0.171	0.176	0.202	0.198	0.224	0.187	0.106	0.119	0.172	0.174	0.181	0.18	0.216	0.214	0.241	0.213	0.1	0.098	0.18	0.18	0.181	0.183	0.21	0.21	0.243	0.234	0.077	0.076	0.103	0.155	0.132	0.121	0.104	0.079	0.076	0.073	1.064	1.155
#8: 420-580nm, Wideband	2012-05-25	06:42:12	06:39:19	2658.02	0	53.1	52	0.093	0.101	0.163	0.168	0.171	0.177	0.202	0.199	0.224	0.187	0.106	0.119	0.173	0.175	0.182	0.181	0.216	0.214	0.241	0.213	0.1	0.098	0.181	0.18	0.181	0.184	0.211	0.211	0.244	0.235	0.077	0.077	0.104	0.155	0.133	0.122	0.104	0.08	0.076	0.076	1.063	1.154
#8: 420-580nm, Wideband	2012-05-25	06:51:43	06:48:50	2667.53	0	53	52	0.094	0.101	0.164	0.168	0.171	0.177	0.202	0.199	0.224	0.186	0.106	0.119	0.173	0.175	0.182	0.18	0.216	0.214	0.241	0.212	0.101	0.098	0.181	0.18	0.181	0.184	0.211	0.21	0.244	0.234	0.077	0.076	0.104	0.155	0.133	0.122	0.104	0.079	0.076	0.076	1.062	1.155
#8: 420-580nm, Wideband	2012-05-25	07:01:13	06:58:20	2677.03	0	53.1	52	0.094	0.1	0.163	0.167	0.171	0.177	0.202	0.198	0.224	0.186	0.107	0.119	0.173	0.174	0.182	0.18	0.216	0.214	0.24	0.212	0.101	0.098	0.18	0.18	0.181	0.184	0.21	0.211	0.243	0.234	0.077	0.076	0.104	0.155	0.133	0.122	0.104	0.079	0.076	0.075	1.061	1.154
#8: 420-580nm, Wideband	2012-05-25	07:10:44	07:07:51	2686.55	0	53	52	0.093	0.101	0.163	0.167	0.171	0.176	0.202	0.198	0.224	0.185	0.106	0.119	0.173	0.175	0.181	0.18	0.216	0.214	0.241	0.212	0.101	0.098	0.181	0.18	0.181	0.184	0.211	0.211	0.244	0.234	0.077	0.076	0.104	0.155	0.133	0.122	0.104	0.08	0.076	0.076	1.058	1.154
#8: 420-580nm, Wideband	2012-05-25	07:20:14	07:17:21	2696.05	0	53.1	52	0.093	0.101	0.163	0.168	0.171	0.177	0.202	0.198	0.224	0.185	0.106	0.119	0.173	0.175	0.182	0.181	0.216	0.214	0.241	0.212	0.101	0.098	0.181	0.18	0.181	0.184	0.211	0.211	0.244	0.234	0.077	0.076	0.103	0.155	0.133	0.121	0.104	0.079	0.076	0.076	1.057	1.154
#8: 420-580nm, Wideband	2012-05-25	07:29:44	07:26:51	2705.55	0	53	52	0.093	0.101	0.163	0.167	0.171	0.176	0.202	0.198	0.223	0.184	0.106	0.119	0.173	0.175	0.181	0.18	0.216	0.214	0.241	0.211	0.1	0.098	0.181	0.18	0.181	0.184	0.21	0.21	0.243	0.234	0.077	0.076	0.103	0.155	0.133	0.121	0.103	0.079	0.076	0.075	1.057	1.154
#8: 420-580nm, Wideband	2012-05-25	07:39:15	07:36:22	2715.07	0	53	52	0.094	0.101	0.163	0.167	0.171	0.176	0.202	0.198	0.223	0.184	0.106	0.119	0.173	0.175	0.182	0.18	0.216	0.214	0.241	0.211	0.101	0.098	0.181	0.181	0.181	0.184	0.211	0.211	0.244	0.234	0.077	0.076	0.103	0.156	0.133	0.121	0.104	0.079	0.076	0.075	1.057	1.155
#8: 420-580nm, Wideband	2012-05-25	07:48:45	07:45:52	2724.57	0	53.1	52	0.093	0.101	0.163	0.167	0.171	0.176	0.202	0.198	0.223	0.183	0.106	0.119	0.173	0.175	0.182	0.18	0.216	0.214	0.241	0.211	0.101	0.098	0.181	0.18	0.181	0.184	0.211	0.211	0.243	0.234	0.077	0.076	0.103	0.156	0.133	0.122	0.104	0.079	0.076	0.076	1.054	1.153
#8: 420-580nm, Wideband	2012-05-25	07:58:16	07:55:23	2734.08	0	53.1	52	0.093	0.1	0.163	0.167	0.17	0.176	0.201	0.198	0.223	0.183	0.106	0.119	0.173	0.175	0.182	0.18	0.216	0.214	0.241	0.21	0.101	0.098	0.18	0.18	0.181	0.184	0.211	0.21	0.244	0.234	0.077	0.076	0.103	0.156	0.133	0.122	0.104	0.079	0.076	0.075	1.054	1.153
#8: 420-580nm, Wideband	2012-05-25	08:07:46	08:04:53	2743.58	0	53.1	52	0.093	0.101	0.163	0.167	0.17	0.176	0.201	0.198	0.223	0.182	0.106	0.119	0.173	0.175	0.182	0.18	0.216	0.214	0.241	0.21	0.101	0.098	0.181	0.18	0.181	0.184	0.21	0.211	0.243	0.234	0.077	0.076	0.103	0.156	0.133	0.121	0.103	0.079	0.076	0.076	1.053	1.154
[truncated: 158 more columns]

## Sheet: Blank#OpticalDensity
								---- Glucose ---- Blank ----										---- Xylose ---- Blank ----										---- Glucose+Xylose ---- Blank ----											---- AVERAGE ---- Glucose ----						---- AVERAGE ---- Xylose ----
								0,0 g/mL	0,0mg/mL	0,2 mg/mL	0,2 mg/mL	0,4 mg/mL	0,4 mg/mL	0,6 mg/mL	0,6 mg/mL	0,8 mg/mL	0,8 mg/mL	0,0 g/mL	0,0mg/mL	0,2 mg/mL	0,2 mg/mL	0,4 mg/mL	0,4 mg/mL	0,6 mg/mL	0,6 mg/mL	0,8 mg/mL	0,8 mg/mL	0,0 g/mL	0,0mg/mL	0,2 mg/mL	0,2 mg/mL	0,4 mg/mL	0,4 mg/mL	0,6 mg/mL	0,6 mg/mL	0,8 mg/mL	0,8 mg/mL		0,0 g/mL	0,2 mg/mL	0,4 mg/mL	0,6 mg/mL	0,8 mg/mL		0,0 g/mL	0,2 mg/mL	0,4 mg/mL	0,6 mg/mL	0,8 mg/mL
Filter Type	Date created	Time created	Time [min]	Time [h]	Blank	Cover C°	Cassette C°	Well 1	Well 2	Well 3	Well 4	Well 5	Well 6	Well 7	Well 8	Well 9	Well 10	Well 11	Well 12	Well 13	Well 14	Well 15	Well 16	Well 17	Well 18	Well 19	Well 20	Well 21	Well 22	Well 23	Well 24	Well 25	Well 26	Well 27	Well 28	Well 29	Well 30
#8: 420-580nm, Wideband	41052	0.431343	0	0	0	28.5	28.8	0.096	0.101	0.145	0.15	0.181	0.181	0.216	0.214	0.244	0.238	0.099	0.114	0.141	0.143	0.176	0.175	0.214	0.212	0.243	0.246	0.096	0.093	0.145	0.145	0.176	0.178	0.209	0.21	0.245	0.245		0.0985	0.1475	0.181	0.215	0.241		0.1065	0.142	0.1755	0.213	0.2445
#8: 420-580nm, Wideband	41052	0.437083	8.26667	0.137778	0	49.9	51.8	0.097	0.101	0.145	0.148	0.178	0.179	0.213	0.21	0.241	0.236	0.102	0.115	0.142	0.143	0.175	0.174	0.212	0.21	0.24	0.243	0.097	0.095	0.146	0.145	0.176	0.178	0.208	0.208	0.244	0.243		0.099	0.1465	0.1785	0.2115	0.2385		0.1085	0.1425	0.1745	0.211	0.2415
#8: 420-580nm, Wideband	41052	0.443692	17.7833	0.296389	0	53	52	0.097	0.1	0.144	0.148	0.177	0.178	0.211	0.209	0.239	0.234	0.103	0.114	0.141	0.142	0.174	0.172	0.21	0.208	0.238	0.241	0.097	0.094	0.145	0.145	0.174	0.177	0.206	0.206	0.241	0.24		0.0985	0.146	0.1775	0.21	0.2365		0.1085	0.1415	0.173	0.209	0.2395
#8: 420-580nm, Wideband	41052	0.450289	27.2833	0.454722	0	53	52	0.097	0.1	0.145	0.148	0.177	0.178	0.211	0.209	0.238	0.233	0.101	0.115	0.142	0.143	0.173	0.172	0.209	0.208	0.237	0.24	0.097	0.095	0.146	0.146	0.174	0.176	0.205	0.205	0.24	0.239		0.0985	0.1465	0.1775	0.21	0.2355		0.108	0.1425	0.1725	0.2085	0.2385
#8: 420-580nm, Wideband	41052	0.456898	36.8	0.613333	0	53.1	52	0.097	0.101	0.145	0.149	0.177	0.182	0.211	0.208	0.238	0.233	0.101	0.114	0.143	0.144	0.173	0.172	0.209	0.207	0.237	0.24	0.097	0.095	0.147	0.147	0.174	0.176	0.205	0.205	0.24	0.239		0.099	0.147	0.1795	0.2095	0.2355		0.1075	0.1435	0.1725	0.208	0.2385
#8: 420-580nm, Wideband	41052	0.463495	46.3	0.771667	0	53.1	52	0.097	0.101	0.146	0.15	0.177	0.182	0.211	0.208	0.238	0.233	0.101	0.115	0.143	0.144	0.173	0.172	0.209	0.207	0.237	0.239	0.097	0.095	0.148	0.148	0.174	0.176	0.205	0.205	0.239	0.239		0.099	0.148	0.1795	0.2095	0.2355		0.108	0.1435	0.1725	0.208	0.238
#8: 420-580nm, Wideband	41052	0.470093	55.8	0.93	0	53.1	52	0.097	0.101	0.146	0.15	0.177	0.182	0.211	0.208	0.237	0.232	0.101	0.115	0.144	0.145	0.173	0.172	0.209	0.207	0.236	0.239	0.097	0.095	0.148	0.148	0.173	0.176	0.205	0.202	0.239	0.239		0.099	0.148	0.1795	0.2095	0.2345		0.108	0.1445	0.1725	0.208	0.2375
#8: 420-580nm, Wideband	41052	0.476701	65.3167	1.08861	0	53	52	0.097	0.101	0.147	0.151	0.177	0.182	0.211	0.208	0.238	0.232	0.101	0.114	0.144	0.146	0.173	0.172	0.209	0.207	0.236	0.239	0.097	0.095	0.149	0.149	0.173	0.176	0.205	0.205	0.239	0.238		0.099	0.149	0.1795	0.2095	0.235		0.1075	0.145	0.1725	0.208	0.2375
#8: 420-580nm, Wideband	41052	0.48331	74.8333	1.24722	0	53.1	52	0.097	0.1	0.147	0.151	0.177	0.182	0.211	0.208	0.237	0.232	0.101	0.115	0.144	0.146	0.173	0.172	0.208	0.207	0.236	0.238	0.096	0.094	0.149	0.149	0.173	0.176	0.204	0.204	0.239	0.238		0.0985	0.149	0.1795	0.2095	0.2345		0.108	0.145	0.1725	0.2075	0.237
#8: 420-580nm, Wideband	41052	0.489907	84.3333	1.40556	0	53.1	52	0.097	0.101	0.148	0.152	0.177	0.182	0.21	0.208	0.237	0.232	0.101	0.115	0.145	0.147	0.173	0.172	0.208	0.207	0.236	0.238	0.097	0.095	0.15	0.15	0.173	0.176	0.205	0.203	0.239	0.238		0.099	0.15	0.1795	0.209	0.2345		0.108	0.146	0.1725	0.2075	0.237
#8: 420-580nm, Wideband	41052	0.496505	93.8333	1.56389	0	53.1	52	0.097	0.101	0.148	0.152	0.177	0.182	0.211	0.208	0.238	0.232	0.101	0.115	0.146	0.147	0.173	0.172	0.209	0.207	0.239	0.238	0.097	0.095	0.15	0.151	0.174	0.176	0.205	0.205	0.239	0.238		0.099	0.15	0.1795	0.2095	0.235		0.108	0.1465	0.1725	0.208	0.2385
#8: 420-580nm, Wideband	41052	0.503113	103.35	1.7225	0	53.1	52	0.097	0.101	0.148	0.152	0.177	0.182	0.211	0.208	0.237	0.232	0.101	0.115	0.146	0.147	0.173	0.172	0.209	0.207	0.236	0.238	0.097	0.095	0.151	0.151	0.174	0.176	0.205	0.205	0.239	0.238		0.099	0.15	0.1795	0.2095	0.2345		0.108	0.1465	0.1725	0.208	0.237
#8: 420-580nm, Wideband	41052	0.509711	112.85	1.88083	0	53	52	0.097	0.101	0.148	0.153	0.177	0.182	0.21	0.208	0.237	0.232	0.1	0.115	0.146	0.147	0.173	0.172	0.208	0.207	0.236	0.238	0.097	0.095	0.151	0.151	0.173	0.176	0.204	0.204	0.239	0.238		0.099	0.1505	0.1795	0.209	0.2345		0.1075	0.1465	0.1725	0.2075	0.237
#8: 420-580nm, Wideband	41052	0.516319	122.367	2.03944	0	53	52	0.097	0.101	0.149	0.153	0.177	0.182	0.21	0.208	0.237	0.232	0.101	0.115	0.147	0.148	0.173	0.172	0.209	0.207	0.236	0.238	0.097	0.095	0.152	0.152	0.174	0.176	0.204	0.205	0.239	0.238		0.099	0.151	0.1795	0.209	0.2345		0.108	0.1475	0.1725	0.208	0.237
#8: 420-580nm, Wideband	41052	0.522917	131.867	2.19778	0	53	52	0.097	0.101	0.149	0.153	0.177	0.182	0.211	0.208	0.237	0.231	0.101	0.115	0.147	0.149	0.173	0.172	0.208	0.207	0.236	0.238	0.097	0.095	0.152	0.152	0.174	0.176	0.205	0.205	0.239	0.236		0.099	0.151	0.1795	0.2095	0.234		0.108	0.148	0.1725	0.2075	0.237
#8: 420-580nm, Wideband	41052	0.529514	141.367	2.35611	0	53.1	52	0.097	0.101	0.149	0.154	0.177	0.182	0.21	0.208	0.237	0.232	0.1	0.115	0.147	0.149	0.173	0.172	0.209	0.207	0.236	0.238	0.097	0.095	0.152	0.152	0.174	0.176	0.204	0.205	0.239	0.238		0.099	0.1515	0.1795	0.209	0.2345		0.1075	0.148	0.1725	0.208	0.237
#8: 420-580nm, Wideband	41052	0.536123	150.883	2.51472	0	53	52	0.097	0.101	0.15	0.154	0.177	0.182	0.211	0.208	0.237	0.232	0.1	0.115	0.147	0.149	0.173	0.172	0.209	0.207	0.236	0.238	0.097	0.095	0.153	0.153	0.173	0.176	0.205	0.204	0.239	0.238		0.099	0.152	0.1795	0.2095	0.2345		0.1075	0.148	0.1725	0.208	0.237
#8: 420-580nm, Wideband	41052	0.54272	160.383	2.67306	0	53	52	0.097	0.101	0.15	0.155	0.177	0.182	0.211	0.208	0.237	0.232	0.101	0.115	0.148	0.149	0.173	0.172	0.209	0.207	0.236	0.238	0.097	0.095	0.153	0.153	0.174	0.176	0.204	0.205	0.239	0.238		0.099	0.1525	0.1795	0.2095	0.2345		0.108	0.1485	0.1725	0.208	0.237
#8: 420-580nm, Wideband	41052	0.549329	169.9	2.83167	0	53	52	0.097	0.101	0.15	0.155	0.177	0.182	0.211	0.208	0.237	0.231	0.101	0.115	0.148	0.15	0.174	0.172	0.209	0.207	0.236	0.238	0.097	0.095	0.154	0.154	0.174	0.176	0.205	0.205	0.239	0.238		0.099	0.1525	0.1795	0.2095	0.234		0.108	0.149	0.173	0.208	0.237
#8: 420-580nm, Wideband	41052	0.555926	179.4	2.99	0	53	52	0.097	0.101	0.152	0.155	0.177	0.182	0.211	0.208	0.237	0.231	0.101	0.115	0.149	0.15	0.174	0.172	0.209	0.207	0.236	0.238	0.097	0.095	0.154	0.154	0.174	0.177	0.205	0.205	0.239	0.238		0.099	0.1535	0.1795	0.2095	0.234		0.108	0.1495	0.173	0.208	0.237
#8: 420-580nm, Wideband	41052	0.562523	188.9	3.14833	0	53	52	0.097	0.1	0.15	0.155	0.177	0.182	0.21	0.207	0.236	0.231	0.1	0.115	0.149	0.15	0.173	0.172	0.208	0.206	0.236	0.238	0.097	0.095	0.154	0.154	0.174	0.176	0.204	0.204	0.238	0.237		0.0985	0.1525	0.1795	0.2085	0.2335		0.1075	0.1495	0.1725	0.207	0.237
#8: 420-580nm, Wideband	41052	0.569132	198.417	3.30694	0	53.1	52	0.097	0.101	0.15	0.155	0.177	0.182	0.21	0.208	0.237	0.231	0.1	0.115	0.149	0.15	0.173	0.172	0.209	0.207	0.236	0.237	0.097	0.094	0.154	0.154	0.174	0.176	0.205	0.205	0.239	0.238		0.099	0.1525	0.1795	0.209	0.234		0.1075	0.1495	0.1725	0.208	0.2365
#8: 420-580nm, Wideband	41052	0.575729	207.917	3.46528	0	53	52	0.097	0.101	0.151	0.156	0.177	0.182	0.211	0.208	0.237	0.231	0.1	0.115	0.149	0.15	0.173	0.172	0.209	0.207	0.236	0.238	0.097	0.095	0.154	0.154	0.174	0.176	0.205	0.205	0.239	0.238		0.099	0.1535	0.1795	0.2095	0.234		0.1075	0.1495	0.1725	0.208	0.237
#8: 420-580nm, Wideband	41052	0.582338	217.433	3.62389	0	53	52	0.098	0.101	0.152	0.156	0.177	0.182	0.211	0.208	0.237	0.231	0.101	0.115	0.15	0.151	0.174	0.173	0.209	0.207	0.236	0.238	0.097	0.095	0.155	0.155	0.174	0.177	0.205	0.205	0.239	0.238		0.0995	0.154	0.1795	0.2095	0.234		0.108	0.1505	0.1735	0.208	0.237
#8: 420-580nm, Wideband	41052	0.588935	226.933	3.78222	0	53	51.9	0.098	0.101	0.152	0.156	0.177	0.182	0.211	0.208	0.237	0.231	0.101	0.115	0.15	0.152	0.174	0.173	0.209	0.207	0.236	0.238	0.098	0.095	0.155	0.156	0.174	0.177	0.205	0.205	0.239	0.238		0.0995	0.154	0.1795	0.2095	0.234		0.108	0.151	0.1735	0.208	0.237
#8: 420-580nm, Wideband	41052	0.595544	236.45	3.94083	0	53.1	52	0.098	0.101	0.153	0.157	0.177	0.182	0.211	0.208	0.237	0.231	0.101	0.115	0.15	0.152	0.174	0.173	0.209	0.207	0.236	0.237	0.097	0.095	0.156	0.156	0.174	0.177	0.205	0.205	0.239	0.238		0.0995	0.155	0.1795	0.2095	0.234		0.108	0.151	0.1735	0.208	0.2365
#8: 420-580nm, Wideband	41052	0.602141	245.95	4.09917	0	53.1	52	0.097	0.101	0.152	0.157	0.177	0.182	0.21	0.208	0.237	0.231	0.1	0.115	0.15	0.152	0.173	0.172	0.209	0.207	0.236	0.237	0.097	0.095	0.156	0.156	0.174	0.176	0.205	0.204	0.239	0.237		0.099	0.1545	0.1795	0.209	0.234		0.1075	0.151	0.1725	0.208	0.2365
#8: 420-580nm, Wideband	41052	0.608738	255.45	4.2575	0	53.1	52	0.097	0.101	0.152	0.157	0.177	0.182	0.21	0.208	0.237	0.231	0.1	0.115	0.151	0.152	0.173	0.172	0.209	0.207	0.236	0.237	0.097	0.095	0.156	0.156	0.174	0.176	0.205	0.205	0.239	0.238		0.099	0.1545	0.1795	0.209	0.234		0.1075	0.1515	0.1725	0.208	0.2365
#8: 420-580nm, Wideband	41052	0.615347	264.967	4.41611	0	53.1	52	0.097	0.101	0.153	0.157	0.177	0.182	0.21	0.208	0.237	0.231	0.1	0.115	0.151	0.152	0.174	0.172	0.209	0.207	0.236	0.237	0.097	0.095	0.156	0.156	0.174	0.176	0.205	0.204	0.239	0.237		0.099	0.155	0.1795	0.209	0.234		0.1075	0.1515	0.173	0.208	0.2365
#8: 420-580nm, Wideband	41052	0.621956	274.483	4.57472	0	53.1	52	0.097	0.101	0.152	0.157	0.177	0.182	0.21	0.208	0.237	0.231	0.1	0.115	0.151	0.152	0.173	0.172	0.209	0.207	0.236	0.237	0.097	0.095	0.157	0.156	0.174	0.176	0.205	0.205	0.239	0.238		0.099	0.1545	0.1795	0.209	0.234		0.1075	0.1515	0.1725	0.208	0.2365
#8: 420-580nm, Wideband	41052	0.628553	283.983	4.73306	0	53	52	0.097	0.101	0.153	0.157	0.177	0.182	0.21	0.208	0.237	0.231	0.101	0.115	0.151	0.153	0.174	0.172	0.209	0.207	0.236	0.237	0.097	0.095	0.157	0.157	0.174	0.177	0.205	0.205	0.239	0.238		0.099	0.155	0.1795	0.209	0.234		0.108	0.152	0.173	0.208	0.2365
#8: 420-580nm, Wideband	41052	0.635162	293.5	4.89167	0	53	52	0.097	0.101	0.153	0.157	0.177	0.182	0.21	0.208	0.237	0.231	0.1	0.115	0.151	0.153	0.173	0.172	0.209	0.207	0.236	0.237	0.097	0.095	0.157	0.157	0.174	0.177	0.205	0.205	0.239	0.237		0.099	0.155	0.1795	0.209	0.234		0.1075	0.152	0.1725	0.208	0.2365
#8: 420-580nm, Wideband	41052	0.641759	303	5.05	0	53.1	52	0.097	0.101	0.153	0.157	0.177	0.182	0.21	0.208	0.237	0.231	0.101	0.115	0.151	0.153	0.174	0.172	0.209	0.207	0.236	0.237	0.097	0.095	0.157	0.157	0.174	0.177	0.205	0.205	0.239	0.237		0.099	0.155	0.1795	0.209	0.234		0.108	0.152	0.173	0.208	0.2365
#8: 420-580nm, Wideband	41052	0.648368	312.517	5.20861	0	53.1	52	0.098	0.101	0.154	0.158	0.177	0.183	0.211	0.208	0.237	0.231	0.101	0.116	0.152	0.154	0.174	0.173	0.209	0.207	0.236	0.237	0.098	0.095	0.158	0.158	0.175	0.177	0.205	0.206	0.239	0.238		0.0995	0.156	0.18	0.2095	0.234		0.1085	0.153	0.1735	0.208	0.2365
#8: 420-580nm, Wideband	41052	0.654965	322.017	5.36694	0	53.1	52	0.097	0.101	0.153	0.158	0.177	0.182	0.21	0.208	0.237	0.231	0.101	0.115	0.152	0.153	0.174	0.173	0.209	0.207	0.236	0.237	0.097	0.095	0.158	0.158	0.174	0.177	0.205	0.205	0.239	0.238		0.099	0.1555	0.1795	0.209	0.234		0.108	0.1525	0.1735	0.208	0.2365
#8: 420-580nm, Wideband	41052	0.661563	331.517	5.52528	0	53	52	0.098	0.101	0.154	0.158	0.177	0.183	0.21	0.208	0.237	0.23	0.101	0.115	0.153	0.154	0.174	0.173	0.209	0.207	0.236	0.237	0.098	0.095	0.158	0.158	0.175	0.177	0.205	0.205	0.239	0.237		0.0995	0.156	0.18	0.209	0.2335		0.108	0.1535	0.1735	0.208	0.2365
#8: 420-580nm, Wideband	41052	0.668171	341.033	5.68389	0	53.1	52	0.097	0.101	0.154	0.158	0.177	0.182	0.21	0.208	0.237	0.23	0.101	0.115	0.152	0.154	0.174	0.172	0.209	0.207	0.236	0.236	0.097	0.095	0.158	0.158	0.174	0.177	0.205	0.205	0.239	0.237		0.099	0.156	0.1795	0.209	0.2335		0.108	0.153	0.173	0.208	0.236
#8: 420-580nm, Wideband	41052	0.674769	350.533	5.84222	0	53.1	52	0.097	0.101	0.154	0.158	0.177	0.182	0.21	0.208	0.236	0.23	0.101	0.115	0.153	0.154	0.174	0.173	0.209	0.207	0.236	0.237	0.098	0.095	0.159	0.159	0.174	0.177	0.205	0.205	0.24	0.237		0.099	0.156	0.1795	0.209	0.233		0.108	0.1535	0.1735	0.208	0.2365
#8: 420-580nm, Wideband	41052	0.681377	360.05	6.00083	0	53.1	52	0.097	0.101	0.155	0.159	0.177	0.182	0.21	0.207	0.237	0.23	0.101	0.115	0.153	0.154	0.174	0.172	0.209	0.207	0.236	0.237	0.098	0.095	0.159	0.158	0.174	0.177	0.205	0.205	0.239	0.237		0.099	0.157	0.1795	0.2085	0.2335		0.108	0.1535	0.173	0.208	0.2365
#8: 420-580nm, Wideband	41052	0.687975	369.55	6.15917	0	53.1	52	0.097	0.101	0.155	0.159	0.177	0.182	0.211	0.208	0.237	0.23	0.101	0.115	0.153	0.154	0.174	0.173	0.209	0.207	0.236	0.237	0.097	0.095	0.159	0.159	0.174	0.177	0.205	0.205	0.239	0.237		0.099	0.157	0.1795	0.2095	0.2335		0.108	0.1535	0.1735	0.208	0.2365
#8: 420-580nm, Wideband	41052	0.694583	379.067	6.31778	0	53.1	52	0.097	0.101	0.154	0.159	0.178	0.182	0.21	0.208	0.237	0.23	0.102	0.116	0.153	0.155	0.174	0.173	0.209	0.207	0.237	0.237	0.097	0.095	0.159	0.159	0.174	0.177	0.205	0.205	0.239	0.238		0.099	0.1565	0.18	0.209	0.2335		0.109	0.154	0.1735	0.208	0.237
#8: 420-580nm, Wideband	41052	0.701192	388.583	6.47639	0	53.1	52	0.097	0.101	0.154	0.159	0.177	0.182	0.21	0.208	0.236	0.23	0.101	0.115	0.153	0.155	0.174	0.173	0.209	0.207	0.236	0.236	0.098	0.095	0.159	0.159	0.174	0.177	0.205	0.205	0.239	0.238		0.099	0.1565	0.1795	0.209	0.233		0.108	0.154	0.1735	0.208	0.236
#8: 420-580nm, Wideband	41052	0.707789	398.083	6.63472	0	53	52	0.097	0.101	0.155	0.159	0.178	0.183	0.21	0.208	0.237	0.23	0.101	0.116	0.154	0.155	0.174	0.173	0.209	0.208	0.236	0.236	0.098	0.095	0.159	0.16	0.175	0.177	0.205	0.205	0.24	0.238		0.099	0.157	0.1805	0.209	0.2335		0.1085	0.1545	0.1735	0.2085	0.236
#8: 420-580nm, Wideband	41052	0.714387	407.583	6.79306	0	53	52	0.097	0.101	0.156	0.16	0.177	0.182	0.21	0.207	0.236	0.23	0.102	0.115	0.154	0.155	0.174	0.173	0.209	0.207	0.236	0.236	0.098	0.095	0.16	0.16	0.175	0.177	0.205	0.205	0.239	0.237		0.099	0.158	0.1795	0.2085	0.233		0.1085	0.1545	0.1735	0.208	0.236
#8: 420-580nm, Wideband	41052	0.720995	417.1	6.95167	0	53	52	0.097	0.101	0.155	0.16	0.177	0.182	0.21	0.208	0.236	0.23	0.101	0.115	0.154	0.155	0.174	0.173	0.209	0.207	0.236	0.236	0.098	0.095	0.16	0.16	0.174	0.177	0.205	0.205	0.239	0.237		0.099	0.1575	0.1795	0.209	0.233		0.108	0.1545	0.1735	0.208	0.236
#8: 420-580nm, Wideband	41052	0.727593	426.6	7.11	0	53.1	52	0.097	0.101	0.155	0.16	0.177	0.182	0.21	0.208	0.236	0.23	0.101	0.115	0.154	0.155	0.174	0.173	0.209	0.207	0.236	0.236	0.098	0.095	0.16	0.16	0.174	0.177	0.205	0.205	0.239	0.237		0.099	0.1575	0.1795	0.209	0.233		0.108	0.1545	0.1735	0.208	0.236
#8: 420-580nm, Wideband	41052	0.734201	436.117	7.26861	0	53	52	0.098	0.101	0.155	0.16	0.177	0.182	0.21	0.208	0.236	0.23	0.101	0.116	0.154	0.156	0.174	0.173	0.209	0.208	0.236	0.236	0.098	0.096	0.16	0.161	0.175	0.177	0.205	0.206	0.239	0.238		0.0995	0.1575	0.1795	0.209	0.233		0.1085	0.155	0.1735	0.2085	0.236
#8: 420-580nm, Wideband	41052	0.740799	445.617	7.42694	0	53.1	52	0.097	0.101	0.155	0.16	0.178	0.182	0.21	0.208	0.237	0.23	0.101	0.115	0.154	0.156	0.174	0.173	0.209	0.207	0.236	0.236	0.098	0.095	0.16	0.16	0.174	0.177	0.205	0.205	0.239	0.238		0.099	0.1575	0.18	0.209	0.2335		0.108	0.155	0.1735	0.208	0.236
#8: 420-580nm, Wideband	41052	0.747396	455.117	7.58528	0	53	52	0.097	0.101	0.156	0.16	0.177	0.182	0.21	0.208	0.236	0.23	0.101	0.116	0.155	0.156	0.174	0.173	0.209	0.208	0.237	0.236	0.098	0.095	0.161	0.161	0.175	0.178	0.206	0.205	0.24	0.238		0.099	0.158	0.1795	0.209	0.233		0.1085	0.1555	0.1735	0.2085	0.2365
#8: 420-580nm, Wideband	41052	0.754005	464.633	7.74389	0	53.1	52	0.097	0.101	0.155	0.16	0.177	0.182	0.21	0.207	0.236	0.23	0.102	0.115	0.154	0.156	0.174	0.173	0.209	0.207	0.236	0.236	0.098	0.095	0.161	0.161	0.175	0.177	0.205	0.205	0.239	0.237		0.099	0.1575	0.1795	0.2085	0.233		0.1085	0.155	0.1735	0.208	0.236
#8: 420-580nm, Wideband	41052	0.760602	474.133	7.90222	0	53.1	52	0.098	0.101	0.156	0.161	0.177	0.182	0.21	0.207	0.236	0.23	0.101	0.116	0.155	0.157	0.174	0.174	0.21	0.208	0.237	0.236	0.098	0.095	0.161	0.161	0.175	0.178	0.206	0.206	0.24	0.238		0.0995	0.1585	0.1795	0.2085	0.233		0.1085	0.156	0.174	0.209	0.2365
#8: 420-580nm, Wideband	41052	0.767211	483.65	8.06083	0	53	52	0.098	0.101	0.156	0.161	0.177	0.182	0.211	0.207	0.236	0.23	0.102	0.116	0.156	0.157	0.174	0.173	0.21	0.208	0.237	0.236	0.098	0.095	0.161	0.161	0.175	0.178	0.205	0.206	0.239	0.238		0.0995	0.1585	0.1795	0.209	0.233		0.109	0.1565	0.1735	0.209	0.2365
#8: 420-580nm, Wideband	41052	0.773808	493.15	8.21917	0	53.1	52	0.098	0.101	0.156	0.161	0.177	0.182	0.21	0.207	0.236	0.229	0.101	0.115	0.155	0.157	0.175	0.173	0.21	0.208	0.236	0.236	0.098	0.095	0.161	0.162	0.175	0.178	0.206	0.206	0.239	0.238		0.0995	0.1585	0.1795	0.2085	0.2325		0.108	0.156	0.174	0.209	0.236
#8: 420-580nm, Wideband	41052	0.780417	502.667	8.37778	0	53	52	0.097	0.101	0.156	0.161	0.177	0.182	0.21	0.207	0.236	0.229	0.101	0.116	0.155	0.157	0.174	0.174	0.21	0.208	0.24	0.236	0.098	0.095	0.161	0.162	0.175	0.177	0.205	0.205	0.24	0.237		0.099	0.1585	0.1795	0.2085	0.2325		0.1085	0.156	0.174	0.209	0.238
#8: 420-580nm, Wideband	41052	0.787014	512.167	8.53611	0	53.1	52	0.098	0.101	0.156	0.161	0.177	0.182	0.21	0.208	0.236	0.229	0.101	0.116	0.156	0.157	0.175	0.174	0.21	0.208	0.237	0.236	0.098	0.096	0.162	0.162	0.175	0.177	0.206	0.206	0.24	0.238		0.0995	0.1585	0.1795	0.209	0.2325		0.1085	0.1565	0.1745	0.209	0.2365
#8: 420-580nm, Wideband	41052	0.793611	521.667	8.69444	0	53.1	52	0.097	0.101	0.156	0.161	0.177	0.182	0.21	0.207	0.236	0.229	0.101	0.115	0.155	0.157	0.174	0.173	0.209	0.207	0.236	0.235	0.097	0.095	0.161	0.161	0.175	0.177	0.205	0.205	0.239	0.237		0.099	0.1585	0.1795	0.2085	0.2325		0.108	0.156	0.1735	0.208	0.2355
#8: 420-580nm, Wideband	41052	0.80022	531.183	8.85306	0	53	52	0.098	0.101	0.157	0.161	0.177	0.182	0.211	0.208	0.237	0.23	0.102	0.116	0.156	0.158	0.175	0.174	0.21	0.209	0.237	0.236	0.098	0.096	0.163	0.162	0.175	0.178	0.206	0.206	0.24	0.237		0.0995	0.159	0.1795	0.2095	0.2335		0.109	0.157	0.1745	0.2095	0.2365
#8: 420-580nm, Wideband	41052	0.806817	540.683	9.01139	0	53.1	52	0.098	0.101	0.157	0.161	0.177	0.182	0.21	0.207	0.236	0.229	0.101	0.116	0.156	0.158	0.174	0.173	0.21	0.207	0.236	0.235	0.098	0.095	0.162	0.162	0.175	0.177	0.205	0.205	0.239	0.237		0.0995	0.159	0.1795	0.2085	0.2325		0.1085	0.157	0.1735	0.2085	0.2355
#8: 420-580nm, Wideband	41052	0.813426	550.2	9.17	0	53	52	0.098	0.101	0.157	0.162	0.177	0.183	0.211	0.208	0.237	0.229	0.103	0.116	0.157	0.158	0.175	0.174	0.21	0.208	0.237	0.236	0.099	0.096	0.163	0.163	0.176	0.178	0.206	0.206	0.24	0.238		0.0995	0.1595	0.18	0.2095	0.233		0.1095	0.1575	0.1745	0.209	0.2365
#8: 420-580nm, Wideband	41052	0.820023	559.7	9.32833	0	53	52	0.098	0.101	0.157	0.162	0.177	0.182	0.21	0.207	0.236	0.229	0.102	0.116	0.157	0.158	0.175	0.174	0.21	0.208	0.237	0.236	0.098	0.095	0.162	0.163	0.175	0.178	0.206	0.206	0.24	0.237		0.0995	0.1595	0.1795	0.2085	0.2325		0.109	0.1575	0.1745	0.209	0.2365
#8: 420-580nm, Wideband	41052	0.826632	569.217	9.48694	0	53.1	52	0.097	0.101	0.157	0.162	0.177	0.182	0.21	0.207	0.236	0.229	0.102	0.116	0.157	0.158	0.175	0.174	0.21	0.208	0.237	0.236	0.099	0.096	0.163	0.163	0.176	0.178	0.206	0.206	0.24	0.238		0.099	0.1595	0.1795	0.2085	0.2325		0.109	0.1575	0.1745	0.209	0.2365
#8: 420-580nm, Wideband	41052	0.833229	578.717	9.64528	0	53.1	52	0.097	0.101	0.157	0.162	0.177	0.182	0.21	0.207	0.236	0.229	0.102	0.116	0.157	0.158	0.175	0.174	0.21	0.208	0.237	0.236	0.098	0.096	0.163	0.163	0.175	0.178	0.206	0.206	0.24	0.238		0.099	0.1595	0.1795	0.2085	0.2325		0.109	0.1575	0.1745	0.209	0.2365
#8: 420-580nm, Wideband	41052	0.839838	588.233	9.80389	0	53.1	52	0.098	0.101	0.157	0.162	0.177	0.182	0.21	0.207	0.236	0.229	0.102	0.116	0.156	0.158	0.175	0.174	0.21	0.208	0.237	0.236	0.099	0.095	0.163	0.163	0.175	0.178	0.206	0.205	0.24	0.237		0.0995	0.1595	0.1795	0.2085	0.2325		0.109	0.157	0.1745	0.209	0.2365
#8: 420-580nm, Wideband	41052	0.846435	597.733	9.96222	0	53.1	52	0.098	0.101	0.157	0.162	0.177	0.182	0.21	0.207	0.236	0.229	0.101	0.116	0.157	0.158	0.175	0.173	0.21	0.208	0.237	0.235	0.098	0.095	0.163	0.164	0.175	0.178	0.206	0.206	0.24	0.237		0.0995	0.1595	0.1795	0.2085	0.2325		0.1085	0.1575	0.174	0.209	0.236
#8: 420-580nm, Wideband	41052	0.853044	607.25	10.1208	0	53	52	0.098	0.101	0.158	0.162	0.177	0.182	0.21	0.207	0.236	0.229	0.102	0.116	0.158	0.159	0.175	0.174	0.21	0.208	0.237	0.235	0.099	0.096	0.164	0.164	0.175	0.178	0.206	0.206	0.244	0.237		0.0995	0.16	0.1795	0.2085	0.2325		0.109	0.1585	0.1745	0.209	0.236
#8: 420-580nm, Wideband	41052	0.859641	616.75	10.2792	0	53	52	0.097	0.101	0.158	0.162	0.177	0.182	0.21	0.207	0.236	0.228	0.101	0.116	0.157	0.159	0.175	0.174	0.21	0.208	0.237	0.235	0.099	0.096	0.164	0.164	0.175	0.178	0.206	0.206	0.24	0.237		0.099	0.16	0.1795	0.2085	0.232		0.1085	0.158	0.1745	0.209	0.236
#8: 420-580nm, Wideband	41052	0.86625	626.267	10.4378	0	53	52	0.098	0.101	0.158	0.163	0.177	0.182	0.21	0.208	0.236	0.229	0.102	0.116	0.158	0.159	0.175	0.174	0.21	0.208	0.237	0.236	0.099	0.096	0.164	0.164	0.176	0.178	0.206	0.206	0.24	0.238		0.0995	0.1605	0.1795	0.209	0.2325		0.109	0.1585	0.1745	0.209	0.2365
#8: 420-580nm, Wideband	41052	0.872847	635.767	10.5961	0	53	52	0.098	0.101	0.158	0.163	0.177	0.182	0.211	0.207	0.236	0.229	0.102	0.116	0.158	0.159	0.175	0.174	0.21	0.208	0.237	0.235	0.099	0.096	0.164	0.164	0.176	0.178	0.206	0.206	0.24	0.238		0.0995	0.1605	0.1795	0.209	0.2325		0.109	0.1585	0.1745	0.209	0.236
#8: 420-580nm, Wideband	41052	0.879456	645.283	10.7547	0	53	52	0.097	0.101	0.158	0.163	0.177	0.182	0.21	0.207	0.236	0.229	0.102	0.116	0.158	0.159	0.175	0.174	0.21	0.208	0.237	0.235	0.098	0.096	0.164	0.164	0.176	0.178	0.206	0.206	0.24	0.238		0.099	0.1605	0.1795	0.2085	0.2325		0.109	0.1585	0.1745	0.209	0.236
#8: 420-580nm, Wideband	41052	0.886065	654.8	10.9133	0	53.1	52	0.098	0.101	0.158	0.163	0.177	0.182	0.21	0.207	0.236	0.229	0.102	0.116	0.158	0.16	0.176	0.174	0.21	0.208	0.237	0.236	0.099	0.096	0.164	0.165	0.176	0.178	0.206	0.206	0.24	0.238		0.0995	0.1605	0.1795	0.2085	0.2325		0.109	0.159	0.175	0.209	0.2365
#8: 420-580nm, Wideband	41052	0.892662	664.3	11.0717	0	53.1	52	0.097	0.101	0.158	0.163	0.177	0.182	0.21	0.207	0.236	0.228	0.102	0.116	0.158	0.159	0.175	0.174	0.21	0.208	0.235	0.235	0.099	0.096	0.164	0.164	0.176	0.178	0.206	0.206	0.24	0.237		0.099	0.1605	0.1795	0.2085	0.232		0.109	0.1585	0.1745	0.209	0.235
#8: 420-580nm, Wideband	41052	0.899271	673.817	11.2303	0	53.1	52	0.098	0.101	0.158	0.163	0.177	0.182	0.21	0.207	0.236	0.228	0.104	0.116	0.159	0.16	0.176	0.174	0.21	0.208	0.237	0.236	0.099	0.096	0.165	0.165	0.176	0.178	0.206	0.206	0.24	0.238		0.0995	0.1605	0.1795	0.2085	0.232		0.11	0.1595	0.175	0.209	0.2365
#8: 420-580nm, Wideband	41052	0.905868	683.317	11.3886	0	53.1	52	0.097	0.101	0.158	0.163	0.177	0.182	0.21	0.207	0.236	0.228	0.102	0.116	0.158	0.159	0.175	0.174	0.21	0.208	0.237	0.235	0.098	0.096	0.165	0.164	0.176	0.178	0.206	0.206	0.24	0.238		0.099	0.1605	0.1795	0.2085	0.232		0.109	0.1585	0.1745	0.209	0.236
#8: 420-580nm, Wideband	41052	0.912477	692.833	11.5472	0	53.1	52	0.097	0.101	0.158	0.163	0.177	0.182	0.21	0.207	0.236	0.228	0.101	0.116	0.158	0.16	0.175	0.174	0.21	0.208	0.237	0.235	0.098	0.095	0.165	0.165	0.176	0.178	0.206	0.206	0.24	0.237		0.099	0.1605	0.1795	0.2085	0.232		0.1085	0.159	0.1745	0.209	0.236
#8: 420-580nm, Wideband	41052	0.919074	702.333	11.7056	0	53.1	52	0.098	0.101	0.158	0.163	0.177	0.182	0.21	0.207	0.236	0.228	0.102	0.116	0.159	0.16	0.175	0.174	0.21	0.208	0.237	0.235	0.099	0.096	0.165	0.165	0.176	0.178	0.206	0.208	0.24	0.238		0.0995	0.1605	0.1795	0.2085	0.232		0.109	0.1595	0.1745	0.209	0.236
#8: 420-580nm, Wideband	41052	0.925683	711.85	11.8642	0	53.1	52	0.098	0.102	0.159	0.164	0.177	0.182	0.21	0.207	0.236	0.228	0.104	0.116	0.159	0.16	0.176	0.174	0.211	0.209	0.237	0.236	0.099	0.096	0.165	0.166	0.176	0.179	0.207	0.206	0.241	0.238		0.1	0.1615	0.1795	0.2085	0.232		0.11	0.1595	0.175	0.21	0.2365
#8: 420-580nm, Wideband	41052	0.932292	721.367	12.0228	0	53.1	52	0.098	0.101	0.16	0.163	0.177	0.182	0.21	0.207	0.236	0.228	0.104	0.116	0.159	0.16	0.175	0.174	0.211	0.208	0.237	0.235	0.099	0.096	0.165	0.165	0.176	0.178	0.206	0.206	0.24	0.237		0.0995	0.1615	0.1795	0.2085	0.232		0.11	0.1595	0.1745	0.2095	0.236
#8: 420-580nm, Wideband	41052	0.938889	730.867	12.1811	0	53	52	0.097	0.101	0.159	0.164	0.177	0.182	0.21	0.207	0.236	0.228	0.102	0.116	0.159	0.161	0.176	0.174	0.21	0.209	0.237	0.235	0.099	0.096	0.165	0.166	0.176	0.178	0.206	0.206	0.24	0.238		0.099	0.1615	0.1795	0.2085	0.232		0.109	0.16	0.175	0.2095	0.236
#8: 420-580nm, Wideband	41052	0.945498	740.383	12.3397	0	53.1	52	0.097	0.102	0.159	0.164	0.177	0.182	0.21	0.207	0.236	0.228	0.102	0.116	0.159	0.161	0.175	0.175	0.211	0.209	0.237	0.235	0.099	0.096	0.166	0.166	0.176	0.179	0.207	0.206	0.24	0.238		0.0995	0.1615	0.1795	0.2085	0.232		0.109	0.16	0.175	0.21	0.236
#8: 420-580nm, Wideband	41052	0.952106	749.9	12.4983	0	53	52	0.098	0.101	0.159	0.164	0.177	0.182	0.21	0.207	0.236	0.228	0.102	0.116	0.159	0.161	0.176	0.174	0.211	0.209	0.237	0.235	0.099	0.096	0.166	0.166	0.176	0.179	0.206	0.207	0.241	0.238		0.0995	0.1615	0.1795	0.2085	0.232		0.109	0.16	0.175	0.21	0.236
#8: 420-580nm, Wideband	41052	0.958704	759.4	12.6567	0	53.1	52	0.097	0.101	0.16	0.164	0.177	0.182	0.21	0.207	0.236	0.227	0.102	0.116	0.16	0.161	0.175	0.174	0.21	0.209	0.237	0.235	0.099	0.096	0.166	0.166	0.176	0.179	0.206	0.206	0.24	0.238		0.099	0.162	0.1795	0.2085	0.2315		0.109	0.1605	0.1745	0.2095	0.236
#8: 420-580nm, Wideband	41052	0.965313	768.917	12.8153	0	53.1	52	0.097	0.101	0.16	0.164	0.177	0.182	0.21	0.207	0.236	0.227	0.102	0.116	0.159	0.161	0.176	0.174	0.21	0.209	0.237	0.235	0.098	0.096	0.166	0.166	0.176	0.178	0.206	0.206	0.24	0.237		0.099	0.162	0.1795	0.2085	0.2315		0.109	0.16	0.175	0.2095	0.236
#8: 420-580nm, Wideband	41052	0.971921	778.433	12.9739	0	53.1	52	0.098	0.101	0.159	0.164	0.177	0.182	0.21	0.207	0.235	0.227	0.102	0.116	0.159	0.161	0.175	0.174	0.21	0.208	0.237	0.234	0.099	0.096	0.166	0.166	0.176	0.179	0.206	0.206	0.24	0.237		0.0995	0.1615	0.1795	0.2085	0.231		0.109	0.16	0.1745	0.209	0.2355
#8: 420-580nm, Wideband	41052	0.97853	787.95	13.1325	0	53	52	0.097	0.101	0.159	0.164	0.177	0.182	0.21	0.207	0.235	0.227	0.102	0.116	0.159	0.161	0.175	0.174	0.21	0.209	0.237	0.235	0.099	0.096	0.166	0.166	0.176	0.178	0.206	0.206	0.24	0.237		0.099	0.1615	0.1795	0.2085	0.231		0.109	0.16	0.1745	0.2095	0.236
#8: 420-580nm, Wideband	41052	0.985127	797.45	13.2908	0	53.1	52	0.098	0.101	0.159	0.164	0.177	0.182	0.21	0.207	0.236	0.227	0.102	0.116	0.16	0.161	0.175	0.174	0.21	0.209	0.236	0.235	0.099	0.096	0.167	0.166	0.176	0.179	0.207	0.207	0.24	0.237		0.0995	0.1615	0.1795	0.2085	0.2315		0.109	0.1605	0.1745	0.2095	0.2355
#8: 420-580nm, Wideband	41052	0.991736	805.95	13.4325	0	53	52	0.097	0.101	0.159	0.164	0.177	0.182	0.21	0.207	0.235	0.228	0.103	0.116	0.16	0.162	0.176	0.175	0.211	0.209	0.237	0.235	0.099	0.096	0.166	0.167	0.176	0.178	0.207	0.206	0.24	0.238		0.099	0.1615	0.1795	0.2085	0.2315		0.1095	0.161	0.1755	0.21	0.236
#8: 420-580nm, Wideband	41052	0.998345	815.467	13.5911	0	53	52	0.098	0.101	0.16	0.165	0.177	0.182	0.21	0.207	0.236	0.227	0.102	0.116	0.16	0.162	0.176	0.175	0.21	0.209	0.237	0.235	0.099	0.096	0.166	0.167	0.176	0.179	0.207	0.207	0.241	0.238		0.0995	0.1625	0.1795	0.2085	0.2315		0.109	0.161	0.1755	0.2095	0.236
#8: 420-580nm, Wideband	41053	0.0049537	823.967	13.7328	0	53	52	0.097	0.101	0.159	0.164	0.177	0.182	0.21	0.207	0.235	0.227	0.102	0.116	0.16	0.161	0.176	0.174	0.21	0.209	0.237	0.234	0.099	0.096	0.166	0.166	0.176	0.178	0.206	0.206	0.24	0.237		0.099	0.1615	0.1795	0.2085	0.231		0.109	0.1605	0.175	0.2095	0.2355
#8: 420-580nm, Wideband	41053	0.0115509	833.467	13.8911	0	53.1	52	0.097	0.101	0.159	0.165	0.177	0.182	0.21	0.207	0.235	0.227	0.102	0.116	0.16	0.162	0.176	0.174	0.211	0.209	0.237	0.234	0.099	0.096	0.167	0.167	0.176	0.178	0.207	0.206	0.24	0.237		0.099	0.162	0.1795	0.2085	0.231		0.109	0.161	0.175	0.21	0.2355
#8: 420-580nm, Wideband	41053	0.0181597	842.983	14.0497	0	53.1	52	0.097	0.101	0.16	0.165	0.177	0.182	0.21	0.207	0.235	0.227	0.102	0.116	0.16	0.162	0.176	0.175	0.211	0.209	0.237	0.234	0.099	0.096	0.167	0.167	0.176	0.179	0.207	0.207	0.24	0.238		0.099	0.1625	0.1795	0.2085	0.231		0.109	0.161	0.1755	0.21	0.2355
#8: 420-580nm, Wideband	41053	0.0247685	852.5	14.2083	0	53.1	52	0.097	0.101	0.16	0.164	0.177	0.182	0.21	0.207	0.235	0.227	0.102	0.116	0.16	0.162	0.176	0.175	0.211	0.209	0.237	0.234	0.099	0.096	0.167	0.167	0.176	0.179	0.207	0.207	0.24	0.237		0.099	0.162	0.1795	0.2085	0.231		0.109	0.161	0.1755	0.21	0.2355
#8: 420-580nm, Wideband	41053	0.0313657	862	14.3667	0	53.1	52	0.097	0.101	0.16	0.165	0.177	0.182	0.21	0.206	0.235	0.227	0.103	0.116	0.16	0.162	0.176	0.175	0.211	0.209	0.237	0.234	0.099	0.096	0.167	0.167	0.176	0.179	0.207	0.206	0.241	0.237		0.099	0.1625	0.1795	0.208	0.231		0.1095	0.161	0.1755	0.21	0.2355
#8: 420-580nm, Wideband	41053	0.0379745	871.517	14.5253	0	53	52	0.098	0.101	0.16	0.165	0.177	0.182	0.21	0.207	0.235	0.227	0.102	0.116	0.161	0.162	0.176	0.175	0.211	0.209	0.238	0.234	0.099	0.096	0.167	0.167	0.176	0.179	0.207	0.207	0.241	0.237		0.0995	0.1625	0.1795	0.2085	0.231		0.109	0.1615	0.1755	0.21	0.236
#8: 420-580nm, Wideband	41053	0.0445718	881.017	14.6836	0	53.1	52	0.097	0.101	0.16	0.165	0.177	0.182	0.209	0.206	0.235	0.226	0.102	0.116	0.16	0.162	0.176	0.174	0.21	0.209	0.237	0.234	0.099	0.096	0.167	0.167	0.176	0.179	0.206	0.207	0.24	0.237		0.099	0.1625	0.1795	0.2075	0.2305		0.109	0.161	0.175	0.2095	0.2355
#8: 420-580nm, Wideband	41053	0.0511806	890.533	14.8422	0	53	52	0.097	0.101	0.16	0.165	0.177	0.182	0.21	0.207	0.235	0.226	0.102	0.117	0.16	0.162	0.176	0.174	0.211	0.209	0.237	0.234	0.099	0.096	0.167	0.167	0.176	0.179	0.207	0.207	0.24	0.237		0.099	0.1625	0.1795	0.2085	0.2305		0.1095	0.161	0.175	0.21	0.2355
#8: 420-580nm, Wideband	41053	0.0577894	900.05	15.0008	0	53.1	52	0.097	0.101	0.16	0.165	0.177	0.182	0.209	0.207	0.235	0.226	0.102	0.116	0.161	0.162	0.176	0.174	0.211	0.209	0.237	0.234	0.099	0.096	0.167	0.167	0.176	0.179	0.207	0.207	0.24	0.237		0.099	0.1625	0.1795	0.208	0.2305		0.109	0.1615	0.175	0.21	0.2355
#8: 420-580nm, Wideband	41053	0.0643866	909.55	15.1592	0	53	52	0.097	0.101	0.16	0.165	0.177	0.182	0.21	0.207	0.235	0.226	0.102	0.116	0.161	0.162	0.176	0.175	0.211	0.209	0.237	0.234	0.099	0.096	0.167	0.168	0.176	0.178	0.207	0.207	0.24	0.237		0.099	0.1625	0.1795	0.2085	0.2305		0.109	0.1615	0.1755	0.21	0.2355
#8: 420-580nm, Wideband	41053	0.0709954	919.067	15.3178	0	53.1	52	0.097	0.101	0.16	0.165	0.177	0.182	0.21	0.207	0.235	0.226	0.102	0.116	0.161	0.162	0.176	0.174	0.211	0.209	0.237	0.233	0.099	0.096	0.168	0.168	0.176	0.179	0.206	0.207	0.24	0.237		0.099	0.1625	0.1795	0.2085	0.2305		0.109	0.1615	0.175	0.21	0.235
#8: 420-580nm, Wideband	41053	0.0775926	928.567	15.4761	0	53.1	52	0.097	0.101	0.16	0.165	0.177	0.182	0.21	0.207	0.235	0.226	0.102	0.116	0.161	0.163	0.176	0.175	0.211	0.209	0.237	0.234	0.099	0.096	0.168	0.168	0.176	0.179	0.207	0.207	0.24	0.237		0.099	0.1625	0.1795	0.2085	0.2305		0.109	0.162	0.1755	0.21	0.2355
#8: 420-580nm, Wideband	41053	0.0842014	938.083	15.6347	0	53	52	0.097	0.101	0.16	0.165	0.176	0.181	0.209	0.206	0.235	0.226	0.102	0.116	0.161	0.163	0.176	0.175	0.211	0.209	0.237	0.233	0.099	0.096	0.168	0.168	0.176	0.179	0.207	0.206	0.241	0.237		0.099	0.1625	0.1785	0.2075	0.2305		0.109	0.162	0.1755	0.21	0.235
#8: 420-580nm, Wideband	41053	0.0908102	947.6	15.7933	0	53.1	52	0.097	0.101	0.161	0.165	0.177	0.182	0.21	0.207	0.235	0.226	0.103	0.116	0.161	0.163	0.176	0.175	0.211	0.209	0.237	0.234	0.099	0.096	0.168	0.168	0.177	0.179	0.207	0.207	0.241	0.237		0.099	0.163	0.1795	0.2085	0.2305		0.1095	0.162	0.1755	0.21	0.2355
#8: 420-580nm, Wideband	41053	0.0974074	957.1	15.9517	0	53.1	52	0.097	0.101	0.16	0.165	0.177	0.182	0.21	0.207	0.235	0.226	0.102	0.116	0.161	0.163	0.176	0.175	0.211	0.209	0.237	0.234	0.099	0.096	0.168	0.168	0.177	0.179	0.207	0.207	0.241	0.237		0.099	0.1625	0.1795	0.2085	0.2305		0.109	0.162	0.1755	0.21	0.2355
#8: 420-580nm, Wideband	41053	0.104005	966.6	16.11	0	53.1	52	0.097	0.102	0.161	0.165	0.177	0.182	0.21	0.207	0.235	0.226	0.104	0.117	0.162	0.163	0.176	0.175	0.211	0.209	0.238	0.233	0.099	0.096	0.168	0.168	0.176	0.179	0.207	0.207	0.24	0.237		0.0995	0.163	0.1795	0.2085	0.2305		0.1105	0.1625	0.1755	0.21	0.2355
#8: 420-580nm, Wideband	41053	0.110613	976.117	16.2686	0	53.1	52	0.097	0.101	0.16	0.165	0.177	0.181	0.209	0.206	0.235	0.225	0.104	0.116	0.161	0.163	0.176	0.175	0.211	0.209	0.237	0.233	0.099	0.096	0.168	0.168	0.176	0.179	0.207	0.207	0.24	0.237		0.099	0.1625	0.179	0.2075	0.23		0.11	0.162	0.1755	0.21	0.235
#8: 420-580nm, Wideband	41053	0.117211	985.617	16.4269	0	53.1	52	0.097	0.101	0.16	0.166	0.177	0.182	0.209	0.206	0.235	0.225	0.102	0.116	0.162	0.163	0.176	0.175	0.211	0.206	0.237	0.233	0.099	0.096	0.168	0.168	0.176	0.179	0.207	0.207	0.241	0.236		0.099	0.163	0.1795	0.2075	0.23		0.109	0.1625	0.1755	0.2085	0.235
#8: 420-580nm, Wideband	41053	0.123819	995.133	16.5856	0	53.1	52	0.098	0.101	0.161	0.166	0.177	0.182	0.21	0.207	0.235	0.225	0.103	0.117	0.162	0.164	0.176	0.175	0.211	0.209	0.237	0.233	0.099	0.096	0.168	0.169	0.176	0.179	0.207	0.207	0.241	0.237		0.0995	0.1635	0.1795	0.2085	0.23		0.11	0.163	0.1755	0.21	0.235
#8: 420-580nm, Wideband	41053	0.130417	1004.63	16.7439	0	53.1	52	0.097	0.102	0.161	0.166	0.177	0.182	0.21	0.207	0.235	0.226	0.102	0.117	0.162	0.164	0.177	0.175	0.211	0.209	0.238	0.234	0.099	0.096	0.169	0.169	0.177	0.18	0.207	0.207	0.241	0.238		0.0995	0.1635	0.1795	0.2085	0.2305		0.1095	0.163	0.176	0.21	0.236
#8: 420-580nm, Wideband	41053	0.137025	1014.15	16.9025	0	53.1	52	0.097	0.101	0.161	0.166	0.177	0.182	0.209	0.206	0.235	0.225	0.102	0.117	0.162	0.164	0.176	0.175	0.211	0.209	0.238	0.233	0.099	0.096	0.169	0.169	0.177	0.179	0.207	0.207	0.241	0.237		0.099	0.1635	0.1795	0.2075	0.23		0.1095	0.163	0.1755	0.21	0.2355
#8: 420-580nm, Wideband	41053	0.143623	1023.65	17.0608	0	53	52	0.097	0.101	0.161	0.166	0.177	0.182	0.209	0.206	0.235	0.225	0.104	0.117	0.162	0.164	0.176	0.175	0.211	0.209	0.238	0.233	0.099	0.096	0.169	0.169	0.177	0.179	0.207	0.207	0.241	0.237		0.099	0.1635	0.1795	0.2075	0.23		0.1105	0.163	0.1755	0.21	0.2355
#8: 420-580nm, Wideband	41053	0.150231	1033.17	17.2194	0	53.1	52	0.097	0.102	0.161	0.166	0.177	0.182	0.209	0.207	0.235	0.225	0.102	0.117	0.162	0.164	0.177	0.175	0.211	0.21	0.238	0.233	0.099	0.097	0.169	0.169	0.177	0.179	0.208	0.207	0.241	0.237		0.0995	0.1635	0.1795	0.208	0.23		0.1095	0.163	0.176	0.2105	0.2355
#8: 420-580nm, Wideband	41053	0.156829	1042.67	17.3778	0	53	52	0.097	0.101	0.161	0.166	0.177	0.182	0.209	0.206	0.234	0.225	0.103	0.116	0.162	0.164	0.177	0.175	0.211	0.209	0.237	0.233	0.099	0.096	0.169	0.169	0.177	0.18	0.207	0.207	0.241	0.237		0.099	0.1635	0.1795	0.2075	0.2295		0.1095	0.163	0.176	0.21	0.235
#8: 420-580nm, Wideband	41053	0.163438	1052.18	17.5364	0	53	52	0.097	0.101	0.162	0.166	0.177	0.182	0.21	0.206	0.235	0.225	0.102	0.117	0.162	0.164	0.176	0.175	0.211	0.21	0.238	0.233	0.099	0.096	0.169	0.169	0.177	0.179	0.207	0.207	0.241	0.237		0.099	0.164	0.1795	0.208	0.23		0.1095	0.163	0.1755	0.2105	0.2355
#8: 420-580nm, Wideband	41053	0.170035	1061.68	17.6947	0	53.1	52	0.097	0.101	0.161	0.166	0.176	0.181	0.209	0.206	0.234	0.225	0.102	0.116	0.162	0.164	0.176	0.175	0.211	0.209	0.237	0.233	0.099	0.096	0.169	0.169	0.176	0.179	0.207	0.206	0.241	0.237		0.099	0.1635	0.1785	0.2075	0.2295		0.109	0.163	0.1755	0.21	0.235
#8: 420-580nm, Wideband	41053	0.176644	1071.2	17.8533	0	53	52	0.097	0.101	0.161	0.166	0.176	0.182	0.209	0.206	0.234	0.225	0.102	0.117	0.162	0.164	0.176	0.175	0.211	0.209	0.238	0.233	0.099	0.096	0.169	0.169	0.177	0.179	0.207	0.207	0.241	0.237		0.099	0.1635	0.179	0.2075	0.2295		0.1095	0.163	0.1755	0.21	0.2355
#8: 420-580nm, Wideband	41053	0.183252	1080.72	18.0119	0	53	52	0.097	0.102	0.161	0.167	0.176	0.182	0.209	0.206	0.234	0.225	0.103	0.117	0.163	0.164	0.177	0.176	0.211	0.21	0.238	0.233	0.099	0.096	0.17	0.17	0.177	0.18	0.207	0.207	0.241	0.237		0.0995	0.164	0.179	0.2075	0.2295		0.11	0.1635	0.1765	0.2105	0.2355
#8: 420-580nm, Wideband	41053	0.18985	1090.22	18.1703	0	53	52	0.097	0.101	0.161	0.166	0.176	0.182	0.209	0.206	0.234	0.224	0.103	0.117	0.163	0.164	0.176	0.175	0.211	0.209	0.238	0.233	0.099	0.097	0.169	0.17	0.177	0.179	0.207	0.207	0.241	0.237		0.099	0.1635	0.179	0.2075	0.229		0.11	0.1635	0.1755	0.21	0.2355
#8: 420-580nm, Wideband	41053	0.196458	1099.73	18.3289	0	53.1	52	0.098	0.102	0.162	0.167	0.177	0.182	0.21	0.206	0.235	0.225	0.104	0.117	0.163	0.165	0.177	0.175	0.211	0.21	0.238	0.233	0.099	0.097	0.17	0.17	0.177	0.18	0.207	0.207	0.241	0.237		0.1	0.1645	0.1795	0.208	0.23		0.1105	0.164	0.176	0.2105	0.2355
#8: 420-580nm, Wideband	41053	0.203056	1109.23	18.4872	0	53.1	52	0.097	0.102	0.161	0.166	0.176	0.182	0.209	0.206	0.234	0.224	0.103	0.116	0.163	0.164	0.176	0.175	0.211	0.209	0.238	0.233	0.099	0.096	0.17	0.17	0.177	0.179	0.207	0.207	0.241	0.237		0.0995	0.1635	0.179	0.2075	0.229		0.1095	0.1635	0.1755	0.21	0.2355
#8: 420-580nm, Wideband	41053	0.209664	1118.75	18.6458	0	53.1	52	0.097	0.101	0.161	0.166	0.176	0.182	0.209	0.206	0.234	0.224	0.102	0.116	0.163	0.164	0.176	0.175	0.211	0.209	0.237	0.232	0.099	0.096	0.169	0.17	0.176	0.179	0.207	0.207	0.241	0.237		0.099	0.1635	0.179	0.2075	0.229		0.109	0.1635	0.1755	0.21	0.2345
#8: 420-580nm, Wideband	41053	0.216262	1128.25	18.8042	0	53.1	52	0.097	0.101	0.161	0.166	0.176	0.181	0.209	0.206	0.234	0.224	0.103	0.116	0.163	0.164	0.177	0.176	0.211	0.21	0.236	0.233	0.099	0.096	0.17	0.17	0.177	0.179	0.207	0.207	0.241	0.237		0.099	0.1635	0.1785	0.2075	0.229		0.1095	0.1635	0.1765	0.2105	0.2345
#8: 420-580nm, Wideband	41053	0.22287	1137.77	18.9628	0	53.1	52	0.097	0.101	0.162	0.166	0.176	0.182	0.209	0.206	0.234	0.224	0.103	0.117	0.163	0.165	0.177	0.175	0.211	0.21	0.238	0.232	0.099	0.097	0.17	0.17	0.177	0.179	0.207	0.207	0.241	0.237		0.099	0.164	0.179	0.2075	0.229		0.11	0.164	0.176	0.2105	0.235
#8: 420-580nm, Wideband	41053	0.229468	1147.27	19.1211	0	53.1	52	0.097	0.101	0.162	0.166	0.176	0.181	0.209	0.206	0.234	0.224	0.103	0.117	0.163	0.165	0.177	0.175	0.212	0.21	0.238	0.232	0.1	0.096	0.17	0.17	0.177	0.18	0.207	0.207	0.241	0.237		0.099	0.164	0.1785	0.2075	0.229		0.11	0.164	0.176	0.211	0.235
#8: 420-580nm, Wideband	41053	0.236076	1156.78	19.2797	0	53	52	0.097	0.101	0.161	0.167	0.176	0.181	0.209	0.206	0.234	0.224	0.103	0.117	0.163	0.165	0.177	0.176	0.212	0.21	0.238	0.232	0.1	0.097	0.17	0.17	0.177	0.179	0.207	0.207	0.241	0.237		0.099	0.164	0.1785	0.2075	0.229		0.11	0.164	0.1765	0.211	0.235
#8: 420-580nm, Wideband	41053	0.242674	1166.28	19.4381	0	53	52	0.096	0.101	0.161	0.167	0.176	0.181	0.209	0.206	0.234	0.223	0.103	0.116	0.163	0.165	0.177	0.175	0.211	0.209	0.238	0.232	0.099	0.096	0.17	0.17	0.177	0.179	0.207	0.207	0.241	0.237		0.0985	0.164	0.1785	0.2075	0.2285		0.1095	0.164	0.176	0.21	0.235
#8: 420-580nm, Wideband	41053	0.249282	1175.8	19.5967	0	53	52	0.097	0.101	0.162	0.167	0.176	0.181	0.209	0.206	0.234	0.223	0.104	0.117	0.163	0.165	0.177	0.176	0.211	0.21	0.238	0.234	0.099	0.096	0.17	0.17	0.177	0.18	0.207	0.207	0.243	0.237		0.099	0.1645	0.1785	0.2075	0.2285		0.1105	0.164	0.1765	0.2105	0.236
#8: 420-580nm, Wideband	41053	0.25588	1185.3	19.755	0	53	52	0.097	0.102	0.162	0.167	0.176	0.182	0.209	0.206	0.234	0.223	0.103	0.117	0.163	0.165	0.177	0.176	0.212	0.21	0.238	0.232	0.099	0.096	0.171	0.171	0.177	0.18	0.207	0.207	0.241	0.237		0.0995	0.1645	0.179	0.2075	0.2285		0.11	0.164	0.1765	0.211	0.235
#8: 420-580nm, Wideband	41053	0.262488	1194.82	19.9136	0	53.1	52	0.097	0.101	0.161	0.167	0.176	0.181	0.209	0.206	0.234	0.223	0.103	0.117	0.164	0.165	0.177	0.175	0.212	0.21	0.238	0.232	0.099	0.096	0.171	0.171	0.177	0.18	0.207	0.207	0.241	0.237		0.099	0.164	0.1785	0.2075	0.2285		0.11	0.1645	0.176	0.211	0.235
#8: 420-580nm, Wideband	41053	0.269097	1204.33	20.0722	0	53	52	0.097	0.101	0.161	0.167	0.176	0.181	0.209	0.206	0.234	0.223	0.103	0.116	0.164	0.165	0.177	0.176	0.212	0.21	0.238	0.232	0.099	0.096	0.171	0.171	0.177	0.18	0.208	0.208	0.241	0.237		0.099	0.164	0.1785	0.2075	0.2285		0.1095	0.1645	0.1765	0.211	0.235
#8: 420-580nm, Wideband	41053	0.275694	1213.83	20.2306	0	53	52	0.097	0.101	0.163	0.167	0.176	0.181	0.209	0.206	0.234	0.223	0.103	0.117	0.164	0.165	0.177	0.176	0.212	0.21	0.238	0.232	0.1	0.096	0.171	0.171	0.177	0.18	0.207	0.208	0.241	0.237		0.099	0.165	0.1785	0.2075	0.2285		0.11	0.1645	0.1765	0.211	0.235
#8: 420-580nm, Wideband	41053	0.282303	1223.35	20.3892	0	53.1	52	0.097	0.101	0.163	0.167	0.176	0.181	0.209	0.206	0.234	0.223	0.103	0.117	0.164	0.166	0.177	0.176	0.212	0.21	0.238	0.232	0.1	0.096	0.171	0.171	0.177	0.18	0.208	0.208	0.241	0.237		0.099	0.165	0.1785	0.2075	0.2285		0.11	0.165	0.1765	0.211	0.235
#8: 420-580nm, Wideband	41053	0.2889	1232.85	20.5475	0	53.1	52	0.097	0.101	0.162	0.167	0.176	0.182	0.209	0.206	0.234	0.223	0.103	0.117	0.164	0.166	0.177	0.176	0.212	0.21	0.238	0.232	0.1	0.097	0.171	0.171	0.177	0.18	0.208	0.208	0.241	0.237		0.099	0.1645	0.179	0.2075	0.2285		0.11	0.165	0.1765	0.211	0.235
#8: 420-580nm, Wideband	41053	0.295509	1242.37	20.7061	0	53	52	0.097	0.102	0.162	0.167	0.176	0.181	0.209	0.206	0.234	0.223	0.104	0.117	0.164	0.166	0.177	0.176	0.212	0.21	0.238	0.232	0.1	0.097	0.171	0.171	0.177	0.18	0.208	0.208	0.242	0.237		0.0995	0.1645	0.1785	0.2075	0.2285		0.1105	0.165	0.1765	0.211	0.235
#8: 420-580nm, Wideband	41053	0.302106	1251.87	20.8644	0	53	52	0.097	0.101	0.164	0.167	0.176	0.181	0.209	0.206	0.234	0.223	0.104	0.117	0.164	0.166	0.177	0.176	0.212	0.21	0.238	0.232	0.099	0.097	0.171	0.171	0.177	0.18	0.208	0.208	0.242	0.237		0.099	0.1655	0.1785	0.2075	0.2285		0.1105	0.165	0.1765	0.211	0.235
#8: 420-580nm, Wideband	41053	0.308715	1261.38	21.0231	0	53.1	52	0.097	0.101	0.162	0.167	0.176	0.181	0.209	0.206	0.234	0.223	0.103	0.117	0.165	0.166	0.177	0.176	0.212	0.21	0.238	0.232	0.099	0.097	0.172	0.171	0.177	0.18	0.208	0.208	0.241	0.237		0.099	0.1645	0.1785	0.2075	0.2285		0.11	0.1655	0.1765	0.211	0.235
#8: 420-580nm, Wideband	41053	0.315312	1270.88	21.1814	0	53	52	0.097	0.101	0.162	0.167	0.176	0.181	0.209	0.206	0.234	0.222	0.105	0.117	0.164	0.166	0.177	0.176	0.212	0.21	0.238	0.232	0.099	0.097	0.171	0.171	0.177	0.18	0.208	0.208	0.241	0.237		0.099	0.1645	0.1785	0.2075	0.228		0.111	0.165	0.1765	0.211	0.235
#8: 420-580nm, Wideband	41053	0.321921	1280.4	21.34	0	53	52	0.097	0.101	0.162	0.167	0.176	0.181	0.209	0.205	0.234	0.222	0.103	0.117	0.164	0.166	0.177	0.176	0.212	0.21	0.238	0.231	0.099	0.096	0.171	0.171	0.177	0.18	0.207	0.207	0.241	0.237		0.099	0.1645	0.1785	0.207	0.228		0.11	0.165	0.1765	0.211	0.2345
#8: 420-580nm, Wideband	41053	0.32853	1289.92	21.4986	0	53	52	0.097	0.101	0.164	0.167	0.176	0.182	0.209	0.206	0.234	0.222	0.103	0.117	0.164	0.166	0.177	0.176	0.212	0.21	0.238	0.231	0.1	0.097	0.172	0.172	0.178	0.18	0.208	0.208	0.242	0.237		0.099	0.1655	0.179	0.2075	0.228		0.11	0.165	0.1765	0.211	0.2345
#8: 420-580nm, Wideband	41053	0.335127	1299.42	21.6569	0	53	52	0.097	0.101	0.162	0.167	0.176	0.181	0.209	0.206	0.234	0.222	0.104	0.117	0.164	0.166	0.177	0.176	0.212	0.21	0.238	0.232	0.099	0.097	0.172	0.172	0.177	0.18	0.208	0.208	0.242	0.237		0.099	0.1645	0.1785	0.2075	0.228		0.1105	0.165	0.1765	0.211	0.235
#8: 420-580nm, Wideband	41053	0.341736	1308.93	21.8156	0	53.1	52	0.096	0.101	0.162	0.167	0.176	0.181	0.208	0.206	0.234	0.222	0.104	0.117	0.164	0.166	0.177	0.176	0.212	0.21	0.238	0.231	0.099	0.096	0.171	0.171	0.177	0.18	0.208	0.208	0.241	0.237		0.0985	0.1645	0.1785	0.207	0.228		0.1105	0.165	0.1765	0.211	0.2345
#8: 420-580nm, Wideband	41053	0.348333	1318.43	21.9739	0	53	52	0.097	0.101	0.163	0.167	0.176	0.181	0.209	0.206	0.233	0.222	0.103	0.117	0.165	0.166	0.177	0.176	0.212	0.21	0.238	0.231	0.1	0.097	0.172	0.172	0.178	0.18	0.208	0.208	0.242	0.237		0.099	0.165	0.1785	0.2075	0.2275		0.11	0.1655	0.1765	0.211	0.2345
#8: 420-580nm, Wideband	41053	0.354942	1327.95	22.1325	0	53.1	52	0.097	0.101	0.162	0.167	0.176	0.181	0.209	0.206	0.234	0.222	0.104	0.117	0.165	0.166	0.177	0.176	0.212	0.21	0.238	0.231	0.1	0.096	0.172	0.172	0.178	0.18	0.208	0.208	0.242	0.237		0.099	0.1645	0.1785	0.2075	0.228		0.1105	0.1655	0.1765	0.211	0.2345
#8: 420-580nm, Wideband	41053	0.361539	1337.45	22.2908	0	53.1	52	0.096	0.101	0.163	0.167	0.176	0.181	0.209	0.206	0.233	0.222	0.104	0.117	0.165	0.167	0.177	0.176	0.212	0.21	0.238	0.231	0.1	0.097	0.172	0.171	0.177	0.18	0.208	0.208	0.241	0.237		0.0985	0.165	0.1785	0.2075	0.2275		0.1105	0.166	0.1765	0.211	0.2345
#8: 420-580nm, Wideband	41053	0.368137	1346.95	22.4492	0	53	52	0.097	0.101	0.163	0.167	0.176	0.181	0.209	0.205	0.233	0.222	0.106	0.117	0.165	0.167	0.178	0.176	0.212	0.21	0.239	0.231	0.099	0.097	0.172	0.172	0.177	0.18	0.208	0.208	0.242	0.237		0.099	0.165	0.1785	0.207	0.2275		0.1115	0.166	0.177	0.211	0.235
#8: 420-580nm, Wideband	41053	0.374745	1356.47	22.6078	0	53	52	0.097	0.101	0.162	0.168	0.176	0.181	0.209	0.206	0.233	0.221	0.104	0.117	0.165	0.167	0.178	0.177	0.212	0.21	0.238	0.231	0.1	0.097	0.173	0.172	0.178	0.18	0.208	0.208	0.242	0.237		0.099	0.165	0.1785	0.2075	0.227		0.1105	0.166	0.1775	0.211	0.2345
#8: 420-580nm, Wideband	41053	0.381354	1365.98	22.7664	0	53	52	0.097	0.101	0.162	0.167	0.176	0.181	0.208	0.205	0.233	0.221	0.103	0.116	0.165	0.167	0.177	0.176	0.212	0.21	0.238	0.231	0.1	0.096	0.172	0.172	0.177	0.18	0.208	0.208	0.241	0.237		0.099	0.1645	0.1785	0.2065	0.227		0.1095	0.166	0.1765	0.211	0.2345
#8: 420-580nm, Wideband	41053	0.387951	1375.48	22.9247	0	53	52	0.097	0.101	0.163	0.167	0.175	0.181	0.208	0.205	0.233	0.221	0.104	0.117	0.165	0.167	0.178	0.176	0.212	0.21	0.238	0.231	0.099	0.097	0.172	0.172	0.178	0.18	0.208	0.208	0.241	0.237		0.099	0.165	0.178	0.2065	0.227		0.1105	0.166	0.177	0.211	0.2345
#8: 420-580nm, Wideband	41053	0.39456	1385	23.0833	0	53	52	0.096	0.101	0.162	0.167	0.176	0.181	0.208	0.205	0.233	0.221	0.104	0.117	0.165	0.167	0.177	0.176	0.212	0.21	0.238	0.231	0.1	0.097	0.172	0.172	0.177	0.18	0.208	0.208	0.242	0.237		0.0985	0.1645	0.1785	0.2065	0.227		0.1105	0.166	0.1765	0.211	0.2345
#8: 420-580nm, Wideband	41053	0.401157	1394.5	23.2417	0	53.1	52	0.097	0.101	0.163	0.168	0.176	0.181	0.208	0.205	0.233	0.221	0.103	0.117	0.165	0.167	0.178	0.176	0.212	0.211	0.238	0.23	0.099	0.097	0.173	0.172	0.178	0.18	0.208	0.208	0.242	0.237		0.099	0.1655	0.1785	0.2065	0.227		0.11	0.166	0.177	0.2115	0.234
#8: 420-580nm, Wideband	41053	0.407766	1404.02	23.4003	0	53.1	52	0.097	0.101	0.163	0.168	0.176	0.181	0.208	0.205	0.233	0.221	0.103	0.117	0.166	0.167	0.178	0.176	0.212	0.21	0.242	0.23	0.1	0.097	0.173	0.173	0.178	0.18	0.208	0.208	0.242	0.237		0.099	0.1655	0.1785	0.2065	0.227		0.11	0.1665	0.177	0.211	0.236
#8: 420-580nm, Wideband	41053	0.414363	1413.52	23.5586	0	53.1	52	0.097	0.101	0.163	0.168	0.176	0.181	0.208	0.205	0.233	0.221	0.103	0.117	0.165	0.167	0.178	0.177	0.212	0.21	0.238	0.23	0.1	0.097	0.173	0.173	0.178	0.181	0.208	0.208	0.242	0.237		0.099	0.1655	0.1785	0.2065	0.227		0.11	0.166	0.1775	0.211	0.234
#8: 420-580nm, Wideband	41053	0.420972	1423.03	23.7172	0	53.1	52	0.096	0.101	0.163	0.168	0.175	0.181	0.208	0.205	0.233	0.22	0.103	0.116	0.165	0.166	0.177	0.176	0.212	0.21	0.238	0.23	0.1	0.097	0.172	0.172	0.178	0.18	0.208	0.208	0.242	0.237		0.0985	0.1655	0.178	0.2065	0.2265		0.1095	0.1655	0.1765	0.211	0.234
#8: 420-580nm, Wideband	41053	0.427569	1432.53	23.8756	0	53	52	0.096	0.101	0.162	0.168	0.175	0.181	0.208	0.205	0.233	0.22	0.103	0.117	0.165	0.167	0.177	0.176	0.212	0.21	0.238	0.23	0.1	0.097	0.173	0.172	0.178	0.18	0.208	0.208	0.242	0.237		0.0985	0.165	0.178	0.2065	0.2265		0.11	0.166	0.1765	0.211	0.234
#8: 420-580nm, Wideband	41053	0.434178	1442.05	24.0342	0	53	52	0.096	0.101	0.163	0.167	0.176	0.181	0.208	0.205	0.232	0.22	0.104	0.117	0.165	0.167	0.178	0.176	0.212	0.21	0.238	0.23	0.1	0.097	0.173	0.173	0.177	0.18	0.208	0.208	0.242	0.237		0.0985	0.165	0.1785	0.2065	0.226		0.1105	0.166	0.177	0.211	0.234
#8: 420-580nm, Wideband	41053	0.440775	1451.55	24.1925	0	53	52	0.096	0.102	0.163	0.168	0.176	0.181	0.208	0.205	0.233	0.22	0.103	0.117	0.166	0.167	0.178	0.177	0.213	0.211	0.239	0.23	0.1	0.097	0.173	0.173	0.178	0.181	0.208	0.208	0.242	0.237		0.099	0.1655	0.1785	0.2065	0.2265		0.11	0.1665	0.1775	0.212	0.2345
#8: 420-580nm, Wideband	41053	0.447384	1461.07	24.3511	0	53	52	0.096	0.101	0.164	0.168	0.176	0.181	0.208	0.205	0.233	0.22	0.103	0.117	0.166	0.167	0.178	0.176	0.212	0.21	0.239	0.23	0.1	0.097	0.173	0.173	0.178	0.18	0.208	0.208	0.242	0.237		0.0985	0.166	0.1785	0.2065	0.2265		0.11	0.1665	0.177	0.211	0.2345
#8: 420-580nm, Wideband	41053	0.453981	1470.57	24.5094	0	53	52	0.097	0.102	0.163	0.168	0.176	0.181	0.208	0.205	0.233	0.22	0.104	0.117	0.166	0.167	0.178	0.177	0.213	0.211	0.239	0.23	0.1	0.097	0.173	0.173	0.178	0.181	0.208	0.208	0.242	0.237		0.0995	0.1655	0.1785	0.2065	0.2265		0.1105	0.1665	0.1775	0.212	0.2345
#8: 420-580nm, Wideband	41053	0.46059	1480.08	24.6681	0	53.1	52	0.097	0.101	0.163	0.168	0.175	0.181	0.208	0.205	0.233	0.219	0.103	0.117	0.166	0.167	0.178	0.176	0.212	0.21	0.238	0.23	0.099	0.097	0.173	0.173	0.178	0.18	0.208	0.208	0.242	0.237		0.099	0.1655	0.178	0.2065	0.226		0.11	0.1665	0.177	0.211	0.234
#8: 420-580nm, Wideband	41053	0.467187	1489.58	24.8264	0	53.1	52	0.096	0.102	0.163	0.168	0.176	0.181	0.208	0.205	0.233	0.219	0.103	0.117	0.166	0.167	0.178	0.177	0.213	0.211	0.238	0.23	0.1	0.097	0.173	0.173	0.178	0.181	0.208	0.208	0.242	0.237		0.099	0.1655	0.1785	0.2065	0.226		0.11	0.1665	0.1775	0.212	0.234
#8: 420-580nm, Wideband	41053	0.473785	1499.08	24.9847	0	53.1	52	0.096	0.101	0.163	0.168	0.176	0.181	0.208	0.205	0.233	0.219	0.104	0.117	0.166	0.167	0.178	0.176	0.213	0.21	0.239	0.229	0.099	0.097	0.173	0.173	0.178	0.181	0.208	0.208	0.242	0.237		0.0985	0.1655	0.1785	0.2065	0.226		0.1105	0.1665	0.177	0.2115	0.234
#8: 420-580nm, Wideband	41053	0.480394	1508.6	25.1433	0	53.1	52	0.096	0.101	0.163	0.168	0.176	0.181	0.208	0.205	0.232	0.219	0.104	0.117	0.166	0.168	0.178	0.177	0.213	0.211	0.239	0.23	0.1	0.097	0.174	0.173	0.178	0.181	0.208	0.208	0.242	0.237		0.0985	0.1655	0.1785	0.2065	0.2255		0.1105	0.167	0.1775	0.212	0.2345
#8: 420-580nm, Wideband	41053	0.487002	1518.12	25.3019	0	53.1	52	0.096	0.101	0.163	0.168	0.175	0.181	0.208	0.205	0.232	0.219	0.103	0.117	0.166	0.167	0.178	0.177	0.212	0.21	0.238	0.229	0.099	0.097	0.174	0.173	0.178	0.181	0.208	0.208	0.242	0.237		0.0985	0.1655	0.178	0.2065	0.2255		0.11	0.1665	0.1775	0.211	0.2335
#8: 420-580nm, Wideband	41053	0.4936	1527.62	25.4603	0	53.1	52	0.096	0.101	0.163	0.168	0.175	0.181	0.208	0.204	0.232	0.219	0.105	0.117	0.166	0.168	0.178	0.177	0.213	0.211	0.24	0.23	0.1	0.097	0.174	0.174	0.178	0.181	0.208	0.209	0.242	0.237		0.0985	0.1655	0.178	0.206	0.2255		0.111	0.167	0.1775	0.212	0.235
#8: 420-580nm, Wideband	41053	0.500208	1537.13	25.6189	0	53.1	52	0.096	0.101	0.163	0.168	0.175	0.18	0.208	0.205	0.232	0.218	0.103	0.117	0.166	0.168	0.178	0.177	0.212	0.211	0.238	0.229	0.099	0.097	0.174	0.173	0.178	0.18	0.208	0.208	0.242	0.237		0.0985	0.1655	0.1775	0.2065	0.225		0.11	0.167	0.1775	0.2115	0.2335
#8: 420-580nm, Wideband	41053	0.506806	1546.63	25.7772	0	53	52	0.096	0.101	0.163	0.168	0.176	0.181	0.208	0.205	0.232	0.218	0.103	0.117	0.166	0.168	0.178	0.177	0.213	0.211	0.239	0.229	0.099	0.097	0.174	0.173	0.178	0.181	0.208	0.208	0.242	0.237		0.0985	0.1655	0.1785	0.2065	0.225		0.11	0.167	0.1775	0.212	0.234
#8: 420-580nm, Wideband	41053	0.513414	1556.15	25.9358	0	53	52	0.096	0.101	0.163	0.168	0.175	0.181	0.208	0.204	0.232	0.218	0.105	0.117	0.166	0.168	0.178	0.177	0.212	0.211	0.239	0.229	0.099	0.097	0.174	0.173	0.178	0.181	0.208	0.208	0.242	0.236		0.0985	0.1655	0.178	0.206	0.225		0.111	0.167	0.1775	0.2115	0.234
#8: 420-580nm, Wideband	41053	0.520012	1565.65	26.0942	0	53.1	52	0.096	0.101	0.163	0.168	0.175	0.18	0.208	0.204	0.232	0.218	0.104	0.117	0.166	0.168	0.178	0.177	0.212	0.21	0.238	0.229	0.1	0.097	0.174	0.173	0.178	0.18	0.208	0.208	0.242	0.236		0.0985	0.1655	0.1775	0.206	0.225		0.1105	0.167	0.1775	0.211	0.2335
#8: 420-580nm, Wideband	41053	0.52662	1575.17	26.2528	0	53.1	52	0.096	0.101	0.164	0.168	0.175	0.181	0.208	0.204	0.232	0.218	0.103	0.117	0.166	0.168	0.178	0.177	0.213	0.211	0.239	0.229	0.099	0.097	0.174	0.174	0.178	0.181	0.209	0.208	0.242	0.236		0.0985	0.166	0.178	0.206	0.225		0.11	0.167	0.1775	0.212	0.234
#8: 420-580nm, Wideband	41053	0.533218	1584.67	26.4111	0	53	52	0.096	0.101	0.163	0.168	0.175	0.181	0.207	0.204	0.232	0.218	0.104	0.117	0.167	0.168	0.178	0.177	0.213	0.211	0.239	0.229	0.1	0.097	0.174	0.174	0.178	0.181	0.208	0.209	0.242	0.237		0.0985	0.1655	0.178	0.2055	0.225		0.1105	0.1675	0.1775	0.212	0.234
#8: 420-580nm, Wideband	41053	0.539826	1594.18	26.5697	0	53	52	0.095	0.101	0.163	0.168	0.175	0.181	0.207	0.204	0.232	0.218	0.103	0.117	0.166	0.168	0.178	0.176	0.212	0.21	0.239	0.228	0.099	0.097	0.174	0.174	0.177	0.18	0.208	0.208	0.242	0.236		0.098	0.1655	0.178	0.2055	0.225		0.11	0.167	0.177	0.211	0.2335
#8: 420-580nm, Wideband	41053	0.546424	1603.68	26.7281	0	53	52	0.096	0.101	0.163	0.168	0.175	0.18	0.208	0.204	0.232	0.217	0.104	0.117	0.166	0.168	0.178	0.177	0.213	0.21	0.239	0.228	0.099	0.097	0.174	0.174	0.178	0.181	0.208	0.208	0.242	0.236		0.0985	0.1655	0.1775	0.206	0.2245		0.1105	0.167	0.1775	0.2115	0.2335
#8: 420-580nm, Wideband	41053	0.553021	1613.18	26.8864	0	53.1	52	0.096	0.101	0.163	0.168	0.175	0.18	0.207	0.204	0.232	0.217	0.104	0.117	0.166	0.168	0.178	0.177	0.213	0.211	0.239	0.229	0.1	0.097	0.174	0.174	0.178	0.181	0.208	0.209	0.242	0.237		0.0985	0.1655	0.1775	0.2055	0.2245		0.1105	0.167	0.1775	0.212	0.234
#8: 420-580nm, Wideband	41053	0.55963	1622.7	27.045	0	53	52	0.097	0.101	0.163	0.168	0.176	0.181	0.208	0.205	0.232	0.218	0.104	0.117	0.167	0.169	0.179	0.177	0.213	0.211	0.239	0.229	0.1	0.097	0.175	0.174	0.179	0.181	0.209	0.209	0.242	0.237		0.099	0.1655	0.1785	0.2065	0.225		0.1105	0.168	0.178	0.212	0.234
#8: 420-580nm, Wideband	41053	0.566227	1632.2	27.2033	0	53	52	0.096	0.101	0.163	0.168	0.175	0.18	0.207	0.204	0.231	0.217	0.104	0.117	0.167	0.169	0.178	0.177	0.213	0.211	0.239	0.228	0.099	0.097	0.174	0.174	0.178	0.181	0.208	0.208	0.242	0.236		0.0985	0.1655	0.1775	0.2055	0.224		0.1105	0.168	0.1775	0.212	0.2335
#8: 420-580nm, Wideband	41053	0.572836	1641.72	27.3619	0	53	52	0.096	0.101	0.163	0.168	0.175	0.18	0.207	0.204	0.232	0.217	0.104	0.117	0.167	0.168	0.178	0.177	0.213	0.211	0.239	0.228	0.099	0.097	0.174	0.174	0.178	0.181	0.208	0.208	0.242	0.236		0.0985	0.1655	0.1775	0.2055	0.2245		0.1105	0.1675	0.1775	0.212	0.2335
#8: 420-580nm, Wideband	41053	0.579433	1651.22	27.5203	0	53	52	0.096	0.101	0.163	0.168	0.175	0.18	0.207	0.204	0.232	0.217	0.103	0.117	0.167	0.169	0.178	0.177	0.213	0.211	0.239	0.228	0.1	0.097	0.174	0.174	0.178	0.181	0.208	0.208	0.242	0.236		0.0985	0.1655	0.1775	0.2055	0.2245		0.11	0.168	0.1775	0.212	0.2335
#8: 420-580nm, Wideband	41053	0.58603	1660.72	27.6786	0	53	52	0.096	0.101	0.163	0.168	0.175	0.18	0.207	0.204	0.232	0.216	0.104	0.117	0.167	0.169	0.178	0.177	0.213	0.211	0.239	0.228	0.1	0.097	0.175	0.174	0.178	0.181	0.208	0.208	0.242	0.236		0.0985	0.1655	0.1775	0.2055	0.224		0.1105	0.168	0.1775	0.212	0.2335
#8: 420-580nm, Wideband	41053	0.592639	1670.23	27.8372	0	53.1	52	0.096	0.101	0.163	0.168	0.175	0.18	0.207	0.204	0.232	0.216	0.105	0.117	0.167	0.169	0.178	0.177	0.213	0.211	0.239	0.228	0.099	0.097	0.175	0.175	0.178	0.181	0.208	0.209	0.242	0.236		0.0985	0.1655	0.1775	0.2055	0.224		0.111	0.168	0.1775	0.212	0.2335
#8: 420-580nm, Wideband	41053	0.599248	1679.75	27.9958	0	53.1	52	0.096	0.101	0.163	0.168	0.175	0.18	0.207	0.204	0.231	0.216	0.104	0.117	0.167	0.169	0.178	0.177	0.213	0.211	0.239	0.228	0.099	0.097	0.174	0.174	0.178	0.181	0.209	0.209	0.242	0.236		0.0985	0.1655	0.1775	0.2055	0.2235		0.1105	0.168	0.1775	0.212	0.2335
#8: 420-580nm, Wideband	41053	0.605845	1689.25	28.1542	0	53.1	52	0.096	0.101	0.163	0.168	0.175	0.18	0.207	0.204	0.231	0.216	0.104	0.117	0.167	0.169	0.178	0.177	0.213	0.211	0.239	0.228	0.099	0.097	0.174	0.175	0.178	0.181	0.209	0.208	0.242	0.236		0.0985	0.1655	0.1775	0.2055	0.2235		0.1105	0.168	0.1775	0.212	0.2335
#8: 420-580nm, Wideband	41053	0.612454	1698.77	28.3128	0	53.1	52	0.096	0.101	0.163	0.168	0.175	0.18	0.207	0.204	0.231	0.216	0.104	0.117	0.167	0.169	0.178	0.177	0.213	0.211	0.238	0.227	0.099	0.096	0.175	0.174	0.178	0.181	0.208	0.208	0.242	0.236		0.0985	0.1655	0.1775	0.2055	0.2235		0.1105	0.168	0.1775	0.212	0.2325
#8: 420-580nm, Wideband	41053	0.619051	1708.27	28.4711	0	53.1	52	0.096	0.101	0.165	0.168	0.175	0.18	0.207	0.204	0.231	0.216	0.104	0.117	0.167	0.169	0.179	0.177	0.213	0.211	0.239	0.227	0.1	0.097	0.175	0.175	0.178	0.181	0.209	0.209	0.242	0.236		0.0985	0.1665	0.1775	0.2055	0.2235		0.1105	0.168	0.178	0.212	0.233
#8: 420-580nm, Wideband	41053	0.62566	1717.78	28.6297	0	53	52	0.096	0.101	0.163	0.168	0.175	0.18	0.207	0.204	0.231	0.215	0.105	0.117	0.167	0.169	0.179	0.177	0.213	0.211	0.239	0.227	0.099	0.097	0.175	0.175	0.178	0.181	0.209	0.208	0.242	0.236		0.0985	0.1655	0.1775	0.2055	0.223		0.111	0.168	0.178	0.212	0.233
#8: 420-580nm, Wideband	41053	0.632257	1727.28	28.7881	0	53	52	0.096	0.101	0.164	0.168	0.175	0.18	0.207	0.204	0.231	0.215	0.104	0.117	0.168	0.169	0.178	0.177	0.213	0.211	0.239	0.227	0.099	0.097	0.175	0.175	0.178	0.181	0.208	0.208	0.242	0.236		0.0985	0.166	0.1775	0.2055	0.223		0.1105	0.1685	0.1775	0.212	0.233
#8: 420-580nm, Wideband	41053	0.638854	1736.78	28.9464	0	53.1	52	0.096	0.101	0.163	0.168	0.174	0.18	0.207	0.204	0.231	0.215	0.104	0.117	0.168	0.169	0.178	0.177	0.213	0.211	0.239	0.227	0.099	0.097	0.175	0.175	0.178	0.181	0.209	0.208	0.242	0.236		0.0985	0.1655	0.177	0.2055	0.223		0.1105	0.1685	0.1775	0.212	0.233
#8: 420-580nm, Wideband	41053	0.645463	1746.3	29.105	0	53.1	52	0.096	0.101	0.163	0.168	0.175	0.18	0.207	0.203	0.231	0.215	0.104	0.117	0.167	0.169	0.178	0.177	0.213	0.211	0.238	0.227	0.099	0.097	0.175	0.175	0.178	0.181	0.208	0.208	0.242	0.236		0.0985	0.1655	0.1775	0.205	0.223		0.1105	0.168	0.1775	0.212	0.2325
#8: 420-580nm, Wideband	41053	0.65206	1755.8	29.2633	0	53.1	52	0.096	0.101	0.163	0.168	0.174	0.18	0.207	0.203	0.231	0.215	0.104	0.117	0.168	0.169	0.178	0.177	0.213	0.211	0.239	0.227	0.099	0.096	0.175	0.175	0.178	0.181	0.208	0.208	0.242	0.236		0.0985	0.1655	0.177	0.205	0.223		0.1105	0.1685	0.1775	0.212	0.233
#8: 420-580nm, Wideband	41053	0.658669	1765.32	29.4219	0	53	52	0.096	0.101	0.163	0.168	0.175	0.18	0.207	0.203	0.231	0.214	0.104	0.117	0.167	0.169	0.179	0.177	0.213	0.211	0.239	0.227	0.099	0.097	0.176	0.175	0.178	0.181	0.209	0.209	0.242	0.236		0.0985	0.1655	0.1775	0.205	0.2225		0.1105	0.168	0.178	0.212	0.233
#8: 420-580nm, Wideband	41053	0.665266	1774.82	29.5803	0	53	52	0.096	0.101	0.163	0.168	0.174	0.179	0.206	0.203	0.231	0.214	0.104	0.117	0.167	0.169	0.178	0.177	0.213	0.211	0.239	0.227	0.099	0.097	0.175	0.175	0.178	0.181	0.208	0.209	0.242	0.236		0.0985	0.1655	0.1765	0.2045	0.2225		0.1105	0.168	0.1775	0.212	0.233
#8: 420-580nm, Wideband	41053	0.671863	1784.32	29.7386	0	53	52	0.096	0.102	0.163	0.168	0.174	0.18	0.207	0.203	0.23	0.214	0.104	0.118	0.168	0.169	0.178	0.177	0.213	0.211	0.239	0.227	0.099	0.097	0.175	0.175	0.178	0.181	0.208	0.208	0.242	0.236		0.099	0.1655	0.177	0.205	0.222		0.111	0.1685	0.1775	0.212	0.233
#8: 420-580nm, Wideband	41053	0.678472	1793.83	29.8972	0	53	52	0.096	0.101	0.163	0.168	0.174	0.18	0.207	0.203	0.231	0.214	0.106	0.117	0.168	0.17	0.179	0.178	0.213	0.211	0.239	0.227	0.1	0.097	0.175	0.175	0.182	0.184	0.211	0.209	0.242	0.236		0.0985	0.1655	0.177	0.205	0.2225		0.1115	0.169	0.1785	0.212	0.233
#8: 420-580nm, Wideband	41053	0.685069	1803.33	30.0556	0	53	52	0.096	0.101	0.164	0.168	0.175	0.18	0.207	0.204	0.231	0.214	0.106	0.118	0.168	0.17	0.179	0.178	0.213	0.211	0.239	0.227	0.1	0.097	0.176	0.175	0.179	0.182	0.209	0.209	0.242	0.236		0.0985	0.166	0.1775	0.2055	0.2225		0.112	0.169	0.1785	0.212	0.233
#8: 420-580nm, Wideband	41053	0.691678	1812.85	30.2142	0	53.1	52	0.096	0.102	0.164	0.169	0.175	0.18	0.207	0.204	0.231	0.214	0.105	0.117	0.168	0.17	0.179	0.178	0.214	0.211	0.239	0.227	0.1	0.097	0.176	0.175	0.179	0.182	0.209	0.209	0.242	0.236		0.099	0.1665	0.1775	0.2055	0.2225		0.111	0.169	0.1785	0.2125	0.233
#8: 420-580nm, Wideband	41053	0.698275	1822.35	30.3725	0	53	52	0.096	0.101	0.164	0.169	0.175	0.18	0.207	0.204	0.231	0.214	0.104	0.117	0.168	0.17	0.179	0.178	0.214	0.212	0.239	0.227	0.099	0.097	0.176	0.176	0.179	0.182	0.209	0.209	0.242	0.236		0.0985	0.1665	0.1775	0.2055	0.2225		0.1105	0.169	0.1785	0.213	0.233
#8: 420-580nm, Wideband	41053	0.704873	1831.85	30.5308	0	53	52	0.095	0.101	0.163	0.168	0.174	0.179	0.206	0.203	0.23	0.213	0.104	0.117	0.168	0.169	0.178	0.177	0.213	0.211	0.239	0.226	0.099	0.097	0.176	0.175	0.178	0.181	0.209	0.208	0.242	0.236		0.098	0.1655	0.1765	0.2045	0.2215		0.1105	0.1685	0.1775	0.212	0.2325
#8: 420-580nm, Wideband	41053	0.711481	1841.37	30.6894	0	53.1	52	0.096	0.101	0.164	0.168	0.174	0.18	0.207	0.203	0.23	0.213	0.106	0.117	0.168	0.17	0.179	0.178	0.214	0.211	0.239	0.226	0.099	0.097	0.176	0.176	0.179	0.182	0.209	0.209	0.242	0.236		0.0985	0.166	0.177	0.205	0.2215		0.1115	0.169	0.1785	0.2125	0.2325
#8: 420-580nm, Wideband	41053	0.718079	1850.87	30.8478	0	53.1	52	0.096	0.101	0.164	0.168	0.174	0.18	0.207	0.203	0.231	0.213	0.105	0.118	0.169	0.17	0.18	0.178	0.214	0.212	0.24	0.226	0.1	0.098	0.176	0.176	0.179	0.182	0.21	0.209	0.243	0.236		0.0985	0.166	0.177	0.205	0.222		0.1115	0.1695	0.179	0.213	0.233
#8: 420-580nm, Wideband	41053	0.724688	1860.38	31.0064	0	53	52	0.096	0.101	0.164	0.168	0.174	0.18	0.206	0.203	0.23	0.213	0.105	0.118	0.168	0.17	0.179	0.178	0.213	0.211	0.239	0.226	0.1	0.097	0.176	0.176	0.179	0.181	0.209	0.209	0.242	0.236		0.0985	0.166	0.177	0.2045	0.2215		0.1115	0.169	0.1785	0.212	0.2325
#8: 420-580nm, Wideband	41053	0.731285	1869.88	31.1647	0	53.1	52	0.096	0.101	0.164	0.169	0.175	0.18	0.207	0.204	0.231	0.213	0.104	0.118	0.169	0.17	0.179	0.178	0.214	0.212	0.239	0.226	0.1	0.097	0.176	0.176	0.179	0.182	0.209	0.209	0.243	0.236		0.0985	0.1665	0.1775	0.2055	0.222		0.111	0.1695	0.1785	0.213	0.2325
#8: 420-580nm, Wideband	41053	0.737882	1879.38	31.3231	0	53	52	0.095	0.101	0.164	0.168	0.174	0.179	0.206	0.203	0.23	0.212	0.105	0.117	0.168	0.17	0.179	0.177	0.213	0.211	0.239	0.225	0.099	0.097	0.176	0.175	0.178	0.181	0.209	0.209	0.242	0.236		0.098	0.166	0.1765	0.2045	0.221		0.111	0.169	0.178	0.212	0.232
#8: 420-580nm, Wideband	41053	0.744491	1888.9	31.4817	0	53.1	52	0.095	0.101	0.164	0.168	0.174	0.18	0.206	0.203	0.23	0.212	0.104	0.118	0.168	0.17	0.179	0.178	0.213	0.212	0.239	0.226	0.099	0.097	0.176	0.175	0.179	0.181	0.209	0.209	0.243	0.236		0.098	0.166	0.177	0.2045	0.221		0.111	0.169	0.1785	0.2125	0.2325
#8: 420-580nm, Wideband	41053	0.7511	1898.42	31.6403	0	53.1	52	0.096	0.101	0.164	0.168	0.174	0.18	0.206	0.203	0.23	0.211	0.104	0.118	0.168	0.17	0.179	0.178	0.214	0.211	0.239	0.225	0.099	0.097	0.176	0.176	0.179	0.182	0.209	0.209	0.242	0.236		0.0985	0.166	0.177	0.2045	0.2205		0.111	0.169	0.1785	0.2125	0.232
#8: 420-580nm, Wideband	41053	0.757697	1907.92	31.7986	0	53.1	52	0.095	0.101	0.164	0.168	0.174	0.179	0.206	0.203	0.23	0.212	0.104	0.118	0.168	0.171	0.179	0.178	0.213	0.212	0.239	0.225	0.1	0.098	0.176	0.176	0.179	0.182	0.209	0.209	0.243	0.236		0.098	0.166	0.1765	0.2045	0.221		0.111	0.1695	0.1785	0.2125	0.232
#8: 420-580nm, Wideband	41053	0.764294	1917.42	31.9569	0	53	52	0.096	0.101	0.164	0.168	0.174	0.18	0.206	0.203	0.23	0.211	0.104	0.118	0.169	0.17	0.179	0.178	0.214	0.212	0.24	0.225	0.099	0.097	0.177	0.176	0.179	0.182	0.209	0.209	0.243	0.236		0.0985	0.166	0.177	0.2045	0.2205		0.111	0.1695	0.1785	0.213	0.2325
#8: 420-580nm, Wideband	41053	0.770903	1926.93	32.1156	0	53.1	52	0.095	0.101	0.164	0.168	0.174	0.179	0.206	0.203	0.23	0.211	0.104	0.118	0.169	0.17	0.179	0.178	0.214	0.212	0.239	0.225	0.099	0.098	0.177	0.176	0.179	0.182	0.209	0.209	0.242	0.236		0.098	0.166	0.1765	0.2045	0.2205		0.111	0.1695	0.1785	0.213	0.232
#8: 420-580nm, Wideband	41053	0.7775	1936.43	32.2739	0	53.1	52	0.096	0.102	0.164	0.169	0.174	0.18	0.206	0.203	0.23	0.211	0.106	0.118	0.169	0.171	0.179	0.178	0.214	0.212	0.239	0.225	0.1	0.098	0.177	0.177	0.179	0.182	0.209	0.21	0.243	0.236		0.099	0.1665	0.177	0.2045	0.2205		0.112	0.17	0.1785	0.213	0.232
#8: 420-580nm, Wideband	41053	0.784109	1945.95	32.4325	0	53	52	0.096	0.101	0.164	0.169	0.174	0.18	0.206	0.203	0.23	0.211	0.104	0.118	0.169	0.171	0.179	0.178	0.214	0.212	0.239	0.225	0.099	0.097	0.177	0.176	0.179	0.182	0.209	0.209	0.243	0.236		0.0985	0.1665	0.177	0.2045	0.2205		0.111	0.17	0.1785	0.213	0.232
#8: 420-580nm, Wideband	41053	0.790706	1955.45	32.5908	0	53.1	52	0.095	0.101	0.163	0.168	0.174	0.18	0.206	0.203	0.23	0.211	0.105	0.118	0.168	0.17	0.179	0.178	0.213	0.212	0.239	0.225	0.099	0.097	0.177	0.176	0.179	0.182	0.209	0.209	0.242	0.236		0.098	0.1655	0.177	0.2045	0.2205		0.1115	0.169	0.1785	0.2125	0.232
#8: 420-580nm, Wideband	41053	0.797315	1964.97	32.7494	0	53	52	0.095	0.101	0.164	0.168	0.174	0.179	0.206	0.203	0.23	0.21	0.104	0.118	0.169	0.17	0.179	0.178	0.214	0.212	0.24	0.225	0.1	0.097	0.177	0.177	0.179	0.182	0.212	0.209	0.243	0.236		0.098	0.166	0.1765	0.2045	0.22		0.111	0.1695	0.1785	0.213	0.2325
#8: 420-580nm, Wideband	41053	0.803912	1974.47	32.9078	0	53	52	0.095	0.101	0.164	0.168	0.174	0.179	0.206	0.202	0.229	0.21	0.104	0.118	0.169	0.171	0.179	0.178	0.214	0.212	0.239	0.224	0.1	0.097	0.177	0.177	0.179	0.182	0.209	0.209	0.243	0.236		0.098	0.166	0.1765	0.204	0.2195		0.111	0.17	0.1785	0.213	0.2315
#8: 420-580nm, Wideband	41053	0.810521	1983.98	33.0664	0	53.1	52	0.095	0.101	0.165	0.168	0.174	0.179	0.206	0.202	0.229	0.21	0.104	0.118	0.169	0.171	0.179	0.178	0.214	0.212	0.24	0.224	0.099	0.097	0.177	0.177	0.179	0.182	0.209	0.21	0.242	0.236		0.098	0.1665	0.1765	0.204	0.2195		0.111	0.17	0.1785	0.213	0.232
#8: 420-580nm, Wideband	41053	0.817118	1993.48	33.2247	0	53.1	52	0.095	0.101	0.164	0.168	0.174	0.179	0.206	0.203	0.229	0.21	0.104	0.118	0.169	0.171	0.179	0.178	0.214	0.212	0.239	0.224	0.099	0.097	0.177	0.177	0.179	0.182	0.209	0.21	0.243	0.236		0.098	0.166	0.1765	0.2045	0.2195		0.111	0.17	0.1785	0.213	0.2315
#8: 420-580nm, Wideband	41053	0.823727	2003	33.3833	0	53	52	0.095	0.101	0.164	0.168	0.174	0.179	0.206	0.202	0.229	0.209	0.105	0.118	0.169	0.171	0.18	0.178	0.214	0.212	0.24	0.224	0.1	0.098	0.177	0.177	0.179	0.182	0.209	0.209	0.243	0.236		0.098	0.166	0.1765	0.204	0.219		0.1115	0.17	0.179	0.213	0.232
#8: 420-580nm, Wideband	41053	0.830324	2012.5	33.5417	0	53	52	0.095	0.101	0.164	0.168	0.174	0.179	0.206	0.202	0.229	0.209	0.105	0.118	0.169	0.171	0.179	0.178	0.214	0.212	0.239	0.224	0.1	0.098	0.177	0.177	0.179	0.182	0.209	0.209	0.243	0.235		0.098	0.166	0.1765	0.204	0.219		0.1115	0.17	0.1785	0.213	0.2315
#8: 420-580nm, Wideband	41053	0.836933	2022.02	33.7003	0	53	52	0.095	0.101	0.164	0.168	0.174	0.179	0.206	0.202	0.229	0.209	0.105	0.118	0.169	0.171	0.18	0.178	0.214	0.212	0.24	0.224	0.1	0.097	0.177	0.177	0.179	0.182	0.212	0.209	0.242	0.236		0.098	0.166	0.1765	0.204	0.219		0.1115	0.17	0.179	0.213	0.232
#8: 420-580nm, Wideband	41053	0.84353	2031.52	33.8586	0	53	52	0.095	0.101	0.164	0.168	0.174	0.179	0.206	0.202	0.229	0.209	0.105	0.118	0.17	0.171	0.179	0.178	0.214	0.212	0.243	0.224	0.1	0.097	0.178	0.177	0.179	0.183	0.209	0.21	0.243	0.235		0.098	0.166	0.1765	0.204	0.219		0.1115	0.1705	0.1785	0.213	0.2335
#8: 420-580nm, Wideband	41053	0.850139	2041.03	34.0172	0	53.1	52	0.095	0.102	0.164	0.169	0.174	0.179	0.206	0.202	0.229	0.209	0.105	0.118	0.17	0.171	0.179	0.178	0.214	0.212	0.24	0.224	0.1	0.097	0.177	0.177	0.179	0.182	0.21	0.209	0.243	0.235		0.0985	0.1665	0.1765	0.204	0.219		0.1115	0.1705	0.1785	0.213	0.232
#8: 420-580nm, Wideband	41053	0.856736	2050.53	34.1756	0	53.1	52	0.095	0.101	0.164	0.168	0.174	0.179	0.205	0.202	0.229	0.208	0.105	0.118	0.169	0.171	0.179	0.178	0.214	0.212	0.239	0.223	0.099	0.097	0.177	0.177	0.179	0.182	0.209	0.209	0.243	0.235		0.098	0.166	0.1765	0.2035	0.2185		0.1115	0.17	0.1785	0.213	0.231
#8: 420-580nm, Wideband	41053	0.863345	2060.05	34.3342	0	53.1	52	0.095	0.101	0.165	0.168	0.174	0.179	0.206	0.202	0.229	0.208	0.105	0.118	0.17	0.171	0.179	0.178	0.214	0.212	0.24	0.223	0.099	0.097	0.178	0.177	0.179	0.182	0.21	0.209	0.243	0.235		0.098	0.1665	0.1765	0.204	0.2185		0.1115	0.1705	0.1785	0.213	0.2315
#8: 420-580nm, Wideband	41053	0.869942	2069.55	34.4925	0	53	52	0.095	0.101	0.164	0.168	0.174	0.179	0.206	0.202	0.229	0.208	0.105	0.118	0.17	0.171	0.18	0.178	0.214	0.212	0.24	0.223	0.1	0.098	0.178	0.177	0.18	0.182	0.209	0.21	0.243	0.235		0.098	0.166	0.1765	0.204	0.2185		0.1115	0.1705	0.179	0.213	0.2315
#8: 420-580nm, Wideband	41053	0.876551	2079.07	34.6511	0	53	52	0.095	0.101	0.163	0.168	0.173	0.179	0.205	0.202	0.228	0.207	0.104	0.118	0.169	0.171	0.179	0.178	0.214	0.212	0.239	0.223	0.099	0.097	0.177	0.177	0.179	0.182	0.209	0.209	0.242	0.235		0.098	0.1655	0.176	0.2035	0.2175		0.111	0.17	0.1785	0.213	0.231
#8: 420-580nm, Wideband	41053	0.883148	2088.57	34.8094	0	53.1	52	0.095	0.101	0.163	0.168	0.173	0.179	0.205	0.202	0.228	0.207	0.106	0.118	0.169	0.171	0.179	0.178	0.214	0.213	0.239	0.223	0.099	0.097	0.177	0.177	0.179	0.182	0.209	0.209	0.242	0.235		0.098	0.1655	0.176	0.2035	0.2175		0.112	0.17	0.1785	0.2135	0.231
#8: 420-580nm, Wideband	41053	0.889757	2098.08	34.9681	0	53.1	52	0.095	0.101	0.164	0.168	0.174	0.179	0.205	0.202	0.229	0.207	0.107	0.118	0.17	0.171	0.18	0.178	0.214	0.212	0.24	0.223	0.1	0.098	0.178	0.177	0.18	0.182	0.209	0.21	0.243	0.236		0.098	0.166	0.1765	0.2035	0.218		0.1125	0.1705	0.179	0.213	0.2315
#8: 420-580nm, Wideband	41053	0.896354	2107.58	35.1264	0	53.1	52	0.095	0.101	0.164	0.168	0.174	0.179	0.205	0.202	0.229	0.207	0.106	0.118	0.17	0.172	0.18	0.179	0.214	0.212	0.24	0.223	0.1	0.097	0.178	0.177	0.179	0.182	0.209	0.209	0.243	0.236		0.098	0.166	0.1765	0.2035	0.218		0.112	0.171	0.1795	0.213	0.2315
#8: 420-580nm, Wideband	41053	0.902963	2117.1	35.285	0	53.1	52	0.095	0.101	0.164	0.168	0.173	0.179	0.205	0.202	0.228	0.206	0.105	0.118	0.17	0.171	0.18	0.179	0.214	0.212	0.24	0.223	0.1	0.097	0.178	0.177	0.179	0.182	0.21	0.209	0.243	0.236		0.098	0.166	0.176	0.2035	0.217		0.1115	0.1705	0.1795	0.213	0.2315
#8: 420-580nm, Wideband	41053	0.90956	2126.6	35.4433	0	53	52	0.095	0.101	0.163	0.168	0.173	0.179	0.205	0.202	0.228	0.206	0.106	0.118	0.17	0.171	0.18	0.178	0.214	0.212	0.24	0.223	0.1	0.098	0.178	0.177	0.18	0.182	0.21	0.21	0.243	0.236		0.098	0.1655	0.176	0.2035	0.217		0.112	0.1705	0.179	0.213	0.2315
#8: 420-580nm, Wideband	41053	0.916169	2136.12	35.6019	0	53	52	0.095	0.101	0.164	0.168	0.173	0.179	0.205	0.202	0.228	0.206	0.104	0.118	0.17	0.172	0.18	0.178	0.215	0.212	0.24	0.222	0.1	0.098	0.178	0.177	0.18	0.182	0.21	0.21	0.243	0.236		0.098	0.166	0.176	0.2035	0.217		0.111	0.171	0.179	0.2135	0.231
#8: 420-580nm, Wideband	41053	0.922766	2145.62	35.7603	0	53.1	52	0.095	0.101	0.164	0.168	0.173	0.179	0.205	0.201	0.228	0.205	0.104	0.118	0.17	0.171	0.18	0.178	0.214	0.212	0.24	0.222	0.1	0.097	0.178	0.177	0.18	0.182	0.21	0.209	0.242	0.235		0.098	0.166	0.176	0.203	0.2165		0.111	0.1705	0.179	0.213	0.231
#8: 420-580nm, Wideband	41053	0.929375	2155.13	35.9189	0	53.1	52	0.095	0.101	0.164	0.168	0.173	0.179	0.205	0.202	0.228	0.205	0.105	0.118	0.17	0.172	0.18	0.179	0.214	0.212	0.24	0.222	0.1	0.098	0.178	0.178	0.18	0.183	0.209	0.21	0.243	0.235		0.098	0.166	0.176	0.2035	0.2165		0.1115	0.171	0.1795	0.213	0.231
#8: 420-580nm, Wideband	41053	0.935972	2164.63	36.0772	0	53.1	52	0.095	0.101	0.164	0.168	0.173	0.179	0.205	0.202	0.228	0.205	0.104	0.118	0.17	0.172	0.18	0.179	0.214	0.212	0.24	0.222	0.1	0.097	0.178	0.178	0.18	0.182	0.21	0.21	0.243	0.235		0.098	0.166	0.176	0.2035	0.2165		0.111	0.171	0.1795	0.213	0.231
#8: 420-580nm, Wideband	41053	0.942581	2174.15	36.2358	0	53	52	0.095	0.101	0.164	0.168	0.173	0.179	0.205	0.201	0.228	0.205	0.105	0.118	0.17	0.172	0.18	0.179	0.214	0.212	0.24	0.222	0.1	0.098	0.178	0.177	0.18	0.183	0.209	0.209	0.243	0.235		0.098	0.166	0.176	0.203	0.2165		0.1115	0.171	0.1795	0.213	0.231
#8: 420-580nm, Wideband	41053	0.949178	2183.65	36.3942	0	53	52	0.095	0.101	0.163	0.168	0.173	0.178	0.205	0.201	0.228	0.204	0.105	0.118	0.17	0.171	0.18	0.179	0.214	0.212	0.24	0.221	0.1	0.098	0.178	0.177	0.18	0.182	0.209	0.209	0.243	0.235		0.098	0.1655	0.1755	0.203	0.216		0.1115	0.1705	0.1795	0.213	0.2305
#8: 420-580nm, Wideband	41053	0.955775	2193.15	36.5525	0	53	52	0.095	0.101	0.164	0.168	0.173	0.179	0.205	0.202	0.228	0.204	0.105	0.118	0.17	0.172	0.18	0.179	0.214	0.212	0.24	0.221	0.1	0.097	0.178	0.178	0.18	0.182	0.21	0.21	0.243	0.236		0.098	0.166	0.176	0.2035	0.216		0.1115	0.171	0.1795	0.213	0.2305
#8: 420-580nm, Wideband	41053	0.962384	2202.67	36.7111	0	53.1	52	0.095	0.101	0.163	0.168	0.173	0.179	0.205	0.201	0.228	0.204	0.105	0.118	0.17	0.172	0.18	0.179	0.214	0.213	0.24	0.221	0.1	0.097	0.178	0.178	0.18	0.182	0.21	0.21	0.243	0.235		0.098	0.1655	0.176	0.203	0.216		0.1115	0.171	0.1795	0.2135	0.2305
#8: 420-580nm, Wideband	41053	0.968981	2212.17	36.8694	0	53.1	52	0.095	0.102	0.163	0.168	0.173	0.178	0.205	0.201	0.228	0.204	0.106	0.118	0.17	0.172	0.18	0.178	0.214	0.212	0.24	0.221	0.1	0.097	0.179	0.178	0.179	0.183	0.209	0.21	0.243	0.235		0.0985	0.1655	0.1755	0.203	0.216		0.112	0.171	0.179	0.213	0.2305
#8: 420-580nm, Wideband	41053	0.97559	2221.68	37.0281	0	53	52	0.095	0.102	0.163	0.168	0.173	0.178	0.205	0.201	0.228	0.204	0.105	0.118	0.17	0.172	0.18	0.178	0.214	0.213	0.24	0.221	0.099	0.098	0.178	0.178	0.18	0.182	0.21	0.21	0.243	0.235		0.0985	0.1655	0.1755	0.203	0.216		0.1115	0.171	0.179	0.2135	0.2305
#8: 420-580nm, Wideband	41053	0.982187	2231.18	37.1864	0	53	52	0.094	0.101	0.163	0.168	0.173	0.178	0.205	0.201	0.227	0.203	0.105	0.118	0.17	0.172	0.18	0.179	0.214	0.212	0.24	0.221	0.1	0.098	0.179	0.178	0.179	0.182	0.21	0.21	0.243	0.235		0.0975	0.1655	0.1755	0.203	0.215		0.1115	0.171	0.1795	0.213	0.2305
#8: 420-580nm, Wideband	41053	0.988796	2240.7	37.345	0	53.1	52	0.095	0.101	0.164	0.168	0.173	0.178	0.204	0.201	0.228	0.203	0.105	0.118	0.17	0.172	0.18	0.179	0.215	0.213	0.24	0.221	0.1	0.098	0.178	0.178	0.18	0.182	0.21	0.21	0.243	0.235		0.098	0.166	0.1755	0.2025	0.2155		0.1115	0.171	0.1795	0.214	0.2305
#8: 420-580nm, Wideband	41053	0.995394	2250.2	37.5033	0	53.1	52	0.094	0.101	0.163	0.168	0.173	0.178	0.204	0.201	0.227	0.202	0.105	0.118	0.171	0.172	0.18	0.179	0.215	0.212	0.24	0.22	0.1	0.098	0.179	0.178	0.18	0.182	0.21	0.21	0.243	0.235		0.0975	0.1655	0.1755	0.2025	0.2145		0.1115	0.1715	0.1795	0.2135	0.23
#8: 420-580nm, Wideband	41054	0.00200231	2258.7	37.645	0	53	52	0.094	0.101	0.164	0.168	0.173	0.178	0.204	0.201	0.227	0.202	0.105	0.118	0.17	0.172	0.18	0.179	0.215	0.213	0.24	0.22	0.1	0.098	0.179	0.178	0.18	0.183	0.21	0.21	0.243	0.235		0.0975	0.166	0.1755	0.2025	0.2145		0.1115	0.171	0.1795	0.214	0.23
#8: 420-580nm, Wideband	41054	0.00859954	2268.2	37.8033	0	53	52	0.094	0.101	0.163	0.168	0.173	0.178	0.204	0.201	0.227	0.202	0.105	0.118	0.171	0.172	0.18	0.179	0.215	0.213	0.24	0.221	0.1	0.098	0.179	0.178	0.18	0.183	0.209	0.21	0.243	0.235		0.0975	0.1655	0.1755	0.2025	0.2145		0.1115	0.1715	0.1795	0.214	0.2305
#8: 420-580nm, Wideband	41054	0.0152083	2277.72	37.9619	0	53	52	0.094	0.101	0.163	0.168	0.173	0.178	0.204	0.201	0.227	0.201	0.105	0.118	0.171	0.172	0.18	0.179	0.215	0.213	0.24	0.22	0.1	0.098	0.179	0.178	0.18	0.183	0.21	0.21	0.243	0.235		0.0975	0.1655	0.1755	0.2025	0.214		0.1115	0.1715	0.1795	0.214	0.23
#8: 420-580nm, Wideband	41054	0.0218171	2287.23	38.1206	0	53.1	52	0.095	0.101	0.163	0.168	0.173	0.178	0.204	0.201	0.227	0.201	0.105	0.118	0.171	0.172	0.18	0.179	0.215	0.213	0.24	0.22	0.1	0.098	0.179	0.178	0.18	0.183	0.21	0.21	0.243	0.235		0.098	0.1655	0.1755	0.2025	0.214		0.1115	0.1715	0.1795	0.214	0.23
#8: 420-580nm, Wideband	41054	0.0284144	2296.73	38.2789	0	53	52	0.094	0.101	0.164	0.168	0.173	0.178	0.204	0.201	0.227	0.201	0.105	0.119	0.171	0.173	0.181	0.179	0.215	0.213	0.24	0.22	0.1	0.098	0.179	0.179	0.18	0.183	0.21	0.21	0.246	0.235		0.0975	0.166	0.1755	0.2025	0.214		0.112	0.172	0.18	0.214	0.23
#8: 420-580nm, Wideband	41054	0.0350231	2306.25	38.4375	0	53	52	0.094	0.101	0.164	0.168	0.172	0.178	0.204	0.201	0.227	0.201	0.105	0.118	0.171	0.172	0.18	0.179	0.215	0.213	0.24	0.219	0.1	0.098	0.179	0.179	0.18	0.183	0.21	0.21	0.243	0.235		0.0975	0.166	0.175	0.2025	0.214		0.1115	0.1715	0.1795	0.214	0.2295
#8: 420-580nm, Wideband	41054	0.0416204	2315.75	38.5958	0	53	52	0.094	0.101	0.163	0.168	0.173	0.178	0.204	0.201	0.227	0.2	0.105	0.118	0.171	0.173	0.18	0.179	0.215	0.213	0.24	0.219	0.1	0.098	0.179	0.178	0.18	0.183	0.21	0.21	0.243	0.235		0.0975	0.1655	0.1755	0.2025	0.2135		0.1115	0.172	0.1795	0.214	0.2295
#8: 420-580nm, Wideband	41054	0.0482292	2325.27	38.7544	0	53.1	52	0.094	0.101	0.164	0.168	0.172	0.178	0.204	0.201	0.227	0.2	0.105	0.118	0.171	0.173	0.18	0.179	0.215	0.213	0.24	0.219	0.1	0.098	0.179	0.179	0.18	0.182	0.21	0.21	0.243	0.235		0.0975	0.166	0.175	0.2025	0.2135		0.1115	0.172	0.1795	0.214	0.2295
#8: 420-580nm, Wideband	41054	0.0548264	2334.77	38.9128	0	53.1	52	0.094	0.101	0.163	0.168	0.172	0.178	0.204	0.201	0.227	0.199	0.105	0.118	0.171	0.173	0.18	0.179	0.214	0.213	0.24	0.219	0.099	0.098	0.179	0.179	0.18	0.183	0.21	0.207	0.243	0.235		0.0975	0.1655	0.175	0.2025	0.213		0.1115	0.172	0.1795	0.2135	0.2295
#8: 420-580nm, Wideband	41054	0.0614352	2344.28	39.0714	0	53.1	52	0.094	0.101	0.163	0.168	0.172	0.178	0.204	0.2	0.226	0.199	0.105	0.118	0.171	0.173	0.18	0.179	0.215	0.213	0.24	0.218	0.1	0.098	0.179	0.179	0.18	0.182	0.21	0.21	0.243	0.235		0.0975	0.1655	0.175	0.202	0.2125		0.1115	0.172	0.1795	0.214	0.229
#8: 420-580nm, Wideband	41054	0.0680324	2353.78	39.2297	0	53	52	0.094	0.101	0.164	0.168	0.172	0.178	0.203	0.2	0.226	0.199	0.105	0.118	0.171	0.173	0.18	0.179	0.215	0.213	0.24	0.218	0.1	0.098	0.179	0.178	0.18	0.183	0.21	0.21	0.243	0.234		0.0975	0.166	0.175	0.2015	0.2125		0.1115	0.172	0.1795	0.214	0.229
#8: 420-580nm, Wideband	41054	0.0746296	2363.28	39.3881	0	53.1	52	0.094	0.101	0.163	0.168	0.172	0.178	0.204	0.2	0.226	0.199	0.106	0.119	0.171	0.173	0.18	0.179	0.215	0.213	0.24	0.218	0.1	0.098	0.179	0.179	0.18	0.183	0.21	0.21	0.243	0.235		0.0975	0.1655	0.175	0.202	0.2125		0.1125	0.172	0.1795	0.214	0.229
#8: 420-580nm, Wideband	41054	0.0812384	2372.8	39.5467	0	53	52	0.094	0.101	0.163	0.168	0.172	0.178	0.204	0.2	0.226	0.198	0.105	0.119	0.171	0.173	0.18	0.179	0.215	0.213	0.24	0.218	0.1	0.098	0.179	0.178	0.18	0.183	0.21	0.21	0.243	0.235		0.0975	0.1655	0.175	0.202	0.212		0.112	0.172	0.1795	0.214	0.229
#8: 420-580nm, Wideband	41054	0.0878356	2382.3	39.705	0	53	52	0.094	0.101	0.163	0.168	0.172	0.177	0.204	0.2	0.226	0.198	0.105	0.119	0.172	0.173	0.181	0.179	0.215	0.213	0.24	0.218	0.1	0.098	0.179	0.179	0.18	0.183	0.21	0.21	0.243	0.235		0.0975	0.1655	0.1745	0.202	0.212		0.112	0.1725	0.18	0.214	0.229
#8: 420-580nm, Wideband	41054	0.0944444	2391.82	39.8636	0	53.1	52	0.094	0.101	0.163	0.168	0.172	0.178	0.204	0.2	0.226	0.198	0.105	0.119	0.171	0.173	0.18	0.179	0.215	0.213	0.24	0.218	0.1	0.098	0.179	0.179	0.18	0.183	0.21	0.21	0.243	0.235		0.0975	0.1655	0.175	0.202	0.212		0.112	0.172	0.1795	0.214	0.229
#8: 420-580nm, Wideband	41054	0.101042	2401.32	40.0219	0	53.1	52	0.094	0.101	0.163	0.168	0.172	0.178	0.203	0.2	0.226	0.197	0.105	0.119	0.171	0.173	0.181	0.179	0.215	0.213	0.24	0.218	0.1	0.098	0.18	0.179	0.18	0.183	0.21	0.21	0.243	0.235		0.0975	0.1655	0.175	0.2015	0.2115		0.112	0.172	0.18	0.214	0.229
#8: 420-580nm, Wideband	41054	0.10765	2410.83	40.1806	0	53	52	0.094	0.101	0.163	0.168	0.172	0.178	0.204	0.2	0.226	0.197	0.105	0.119	0.171	0.173	0.181	0.179	0.215	0.213	0.24	0.217	0.1	0.098	0.18	0.179	0.18	0.183	0.21	0.21	0.243	0.235		0.0975	0.1655	0.175	0.202	0.2115		0.112	0.172	0.18	0.214	0.2285
#8: 420-580nm, Wideband	41054	0.114248	2420.33	40.3389	0	53	52	0.094	0.101	0.164	0.167	0.172	0.177	0.203	0.2	0.226	0.196	0.105	0.118	0.171	0.173	0.18	0.179	0.215	0.213	0.24	0.217	0.099	0.097	0.18	0.179	0.18	0.183	0.21	0.21	0.243	0.234		0.0975	0.1655	0.1745	0.2015	0.211		0.1115	0.172	0.1795	0.214	0.2285
#8: 420-580nm, Wideband	41054	0.120845	2429.83	40.4972	0	53	52	0.094	0.101	0.163	0.168	0.172	0.177	0.203	0.2	0.226	0.196	0.105	0.119	0.172	0.173	0.181	0.179	0.215	0.213	0.24	0.217	0.1	0.098	0.18	0.179	0.18	0.183	0.21	0.21	0.243	0.234		0.0975	0.1655	0.1745	0.2015	0.211		0.112	0.1725	0.18	0.214	0.2285
#8: 420-580nm, Wideband	41054	0.127454	2439.35	40.6558	0	53.1	52	0.094	0.101	0.163	0.168	0.172	0.177	0.203	0.2	0.226	0.196	0.107	0.119	0.172	0.173	0.181	0.179	0.215	0.213	0.24	0.217	0.1	0.098	0.18	0.179	0.18	0.183	0.21	0.21	0.243	0.234		0.0975	0.1655	0.1745	0.2015	0.211		0.113	0.1725	0.18	0.214	0.2285
#8: 420-580nm, Wideband	41054	0.134051	2448.85	40.8142	0	53.1	52	0.094	0.101	0.163	0.168	0.172	0.177	0.203	0.2	0.226	0.196	0.105	0.119	0.172	0.173	0.181	0.18	0.218	0.213	0.24	0.217	0.099	0.098	0.179	0.179	0.18	0.183	0.21	0.21	0.243	0.234		0.0975	0.1655	0.1745	0.2015	0.211		0.112	0.1725	0.1805	0.2155	0.2285
#8: 420-580nm, Wideband	41054	0.14066	2458.37	40.9728	0	53	52	0.094	0.101	0.163	0.168	0.172	0.177	0.203	0.2	0.226	0.195	0.105	0.119	0.172	0.173	0.181	0.179	0.215	0.213	0.24	0.216	0.1	0.098	0.18	0.179	0.18	0.183	0.21	0.21	0.243	0.234		0.0975	0.1655	0.1745	0.2015	0.2105		0.112	0.1725	0.18	0.214	0.228
#8: 420-580nm, Wideband	41054	0.147257	2467.87	41.1311	0	53.1	52	0.094	0.101	0.163	0.168	0.172	0.178	0.203	0.2	0.226	0.195	0.106	0.119	0.172	0.174	0.181	0.18	0.215	0.213	0.24	0.217	0.1	0.098	0.18	0.179	0.181	0.183	0.21	0.21	0.243	0.235		0.0975	0.1655	0.175	0.2015	0.2105		0.1125	0.173	0.1805	0.214	0.2285
#8: 420-580nm, Wideband	41054	0.153866	2477.38	41.2897	0	53	52	0.094	0.101	0.163	0.168	0.172	0.177	0.203	0.2	0.225	0.195	0.105	0.119	0.171	0.173	0.181	0.179	0.215	0.213	0.24	0.216	0.1	0.098	0.18	0.179	0.18	0.183	0.21	0.21	0.243	0.234		0.0975	0.1655	0.1745	0.2015	0.21		0.112	0.172	0.18	0.214	0.228
#8: 420-580nm, Wideband	41054	0.160463	2486.88	41.4481	0	53.1	52	0.093	0.101	0.163	0.168	0.172	0.177	0.203	0.2	0.225	0.194	0.105	0.119	0.172	0.173	0.181	0.18	0.215	0.213	0.24	0.216	0.1	0.098	0.18	0.179	0.18	0.183	0.21	0.21	0.243	0.234		0.097	0.1655	0.1745	0.2015	0.2095		0.112	0.1725	0.1805	0.214	0.228
#8: 420-580nm, Wideband	41054	0.16706	2496.38	41.6064	0	53.1	52	0.093	0.101	0.163	0.168	0.172	0.177	0.203	0.2	0.225	0.194	0.105	0.119	0.172	0.174	0.181	0.179	0.215	0.213	0.24	0.216	0.1	0.098	0.18	0.179	0.18	0.183	0.21	0.21	0.243	0.235		0.097	0.1655	0.1745	0.2015	0.2095		0.112	0.173	0.18	0.214	0.228
#8: 420-580nm, Wideband	41054	0.173669	2505.9	41.765	0	53	52	0.094	0.101	0.163	0.168	0.172	0.177	0.203	0.199	0.225	0.193	0.105	0.119	0.172	0.174	0.181	0.18	0.215	0.213	0.24	0.216	0.1	0.098	0.18	0.179	0.18	0.183	0.21	0.21	0.243	0.234		0.0975	0.1655	0.1745	0.201	0.209		0.112	0.173	0.1805	0.214	0.228
#8: 420-580nm, Wideband	41054	0.180266	2515.4	41.9233	0	53	52	0.093	0.101	0.163	0.167	0.172	0.177	0.203	0.199	0.225	0.193	0.105	0.119	0.172	0.174	0.181	0.179	0.215	0.213	0.24	0.215	0.1	0.098	0.18	0.179	0.18	0.183	0.21	0.21	0.243	0.234		0.097	0.165	0.1745	0.201	0.209		0.112	0.173	0.18	0.214	0.2275
#8: 420-580nm, Wideband	41054	0.186875	2524.92	42.0819	0	53	52	0.093	0.101	0.163	0.168	0.172	0.177	0.203	0.199	0.225	0.193	0.105	0.119	0.172	0.174	0.181	0.18	0.215	0.213	0.241	0.215	0.1	0.098	0.18	0.18	0.18	0.183	0.21	0.21	0.243	0.234		0.097	0.1655	0.1745	0.201	0.209		0.112	0.173	0.1805	0.214	0.228
#8: 420-580nm, Wideband	41054	0.193472	2534.42	42.2403	0	53	52	0.093	0.101	0.163	0.168	0.172	0.177	0.203	0.199	0.225	0.192	0.105	0.119	0.172	0.174	0.181	0.18	0.215	0.213	0.24	0.215	0.1	0.098	0.18	0.179	0.18	0.183	0.21	0.21	0.243	0.234		0.097	0.1655	0.1745	0.201	0.2085		0.112	0.173	0.1805	0.214	0.2275
#8: 420-580nm, Wideband	41054	0.200081	2543.93	42.3989	0	53.1	52	0.093	0.1	0.163	0.167	0.171	0.177	0.203	0.199	0.225	0.192	0.105	0.119	0.172	0.174	0.181	0.179	0.215	0.213	0.24	0.215	0.1	0.098	0.18	0.179	0.18	0.183	0.21	0.21	0.243	0.234		0.0965	0.165	0.174	0.201	0.2085		0.112	0.173	0.18	0.214	0.2275
#8: 420-580nm, Wideband	41054	0.206678	2553.43	42.5572	0	53.1	52	0.093	0.101	0.163	0.167	0.171	0.177	0.203	0.199	0.225	0.191	0.105	0.119	0.172	0.173	0.181	0.18	0.216	0.213	0.24	0.215	0.1	0.098	0.18	0.179	0.18	0.183	0.21	0.21	0.243	0.234		0.097	0.165	0.174	0.201	0.208		0.112	0.1725	0.1805	0.2145	0.2275
#8: 420-580nm, Wideband	41054	0.213287	2562.95	42.7158	0	53.1	52	0.093	0.101	0.163	0.168	0.171	0.177	0.203	0.199	0.225	0.191	0.105	0.119	0.172	0.174	0.181	0.18	0.216	0.214	0.24	0.214	0.1	0.098	0.18	0.18	0.181	0.183	0.21	0.209	0.243	0.234		0.097	0.1655	0.174	0.201	0.208		0.112	0.173	0.1805	0.215	0.227
#8: 420-580nm, Wideband	41054	0.219884	2572.45	42.8742	0	53	52	0.094	0.101	0.163	0.168	0.171	0.177	0.203	0.199	0.225	0.191	0.105	0.119	0.172	0.174	0.181	0.18	0.215	0.213	0.241	0.214	0.1	0.098	0.18	0.18	0.181	0.183	0.211	0.21	0.243	0.234		0.0975	0.1655	0.174	0.201	0.208		0.112	0.173	0.1805	0.214	0.2275
#8: 420-580nm, Wideband	41054	0.226493	2581.97	43.0328	0	53.1	52	0.094	0.1	0.163	0.167	0.171	0.177	0.202	0.199	0.224	0.19	0.106	0.119	0.172	0.174	0.181	0.18	0.215	0.213	0.24	0.214	0.1	0.098	0.18	0.18	0.18	0.183	0.21	0.21	0.243	0.234		0.097	0.165	0.174	0.2005	0.207		0.1125	0.173	0.1805	0.214	0.227
#8: 420-580nm, Wideband	41054	0.23309	2591.47	43.1911	0	53	52	0.093	0.101	0.163	0.167	0.171	0.177	0.202	0.199	0.224	0.19	0.106	0.119	0.172	0.174	0.181	0.18	0.215	0.214	0.24	0.214	0.1	0.098	0.18	0.179	0.18	0.183	0.21	0.21	0.243	0.234		0.097	0.165	0.174	0.2005	0.207		0.1125	0.173	0.1805	0.2145	0.227
#8: 420-580nm, Wideband	41054	0.239699	2600.98	43.3497	0	53.1	52	0.093	0.101	0.163	0.168	0.171	0.177	0.202	0.199	0.224	0.189	0.106	0.119	0.172	0.174	0.181	0.18	0.216	0.214	0.241	0.214	0.1	0.098	0.18	0.18	0.181	0.184	0.21	0.211	0.244	0.234		0.097	0.1655	0.174	0.2005	0.2065		0.1125	0.173	0.1805	0.215	0.2275
#8: 420-580nm, Wideband	41054	0.246296	2610.48	43.5081	0	53.1	52	0.093	0.101	0.164	0.168	0.171	0.177	0.202	0.199	0.224	0.189	0.107	0.119	0.172	0.174	0.181	0.18	0.216	0.214	0.241	0.213	0.101	0.098	0.18	0.18	0.181	0.183	0.21	0.21	0.243	0.234		0.097	0.166	0.174	0.2005	0.2065		0.113	0.173	0.1805	0.215	0.227
#8: 420-580nm, Wideband	41054	0.252894	2619.98	43.6664	0	53	52	0.093	0.101	0.164	0.167	0.171	0.177	0.202	0.199	0.224	0.188	0.107	0.119	0.172	0.174	0.181	0.18	0.216	0.214	0.241	0.213	0.1	0.098	0.18	0.18	0.18	0.183	0.21	0.21	0.243	0.234		0.097	0.1655	0.174	0.2005	0.206		0.113	0.173	0.1805	0.215	0.227
#8: 420-580nm, Wideband	41054	0.259502	2629.5	43.825	0	53.1	52	0.093	0.101	0.163	0.168	0.171	0.177	0.202	0.199	0.224	0.188	0.106	0.119	0.173	0.175	0.181	0.18	0.216	0.214	0.24	0.213	0.101	0.098	0.18	0.18	0.18	0.183	0.21	0.21	0.243	0.234		0.097	0.1655	0.174	0.2005	0.206		0.1125	0.174	0.1805	0.215	0.2265
#8: 420-580nm, Wideband	41054	0.2661	2639	43.9833	0	53.1	52	0.093	0.101	0.163	0.168	0.171	0.177	0.202	0.199	0.224	0.188	0.106	0.119	0.173	0.175	0.181	0.18	0.216	0.214	0.241	0.213	0.1	0.098	0.18	0.18	0.181	0.183	0.21	0.21	0.243	0.234		0.097	0.1655	0.174	0.2005	0.206		0.1125	0.174	0.1805	0.215	0.227
#8: 420-580nm, Wideband	41054	0.272708	2648.52	44.1419	0	53	52	0.093	0.101	0.163	0.167	0.171	0.176	0.202	0.198	0.224	0.187	0.106	0.119	0.172	0.174	0.181	0.18	0.216	0.214	0.241	0.213	0.1	0.098	0.18	0.18	0.181	0.183	0.21	0.21	0.243	0.234		0.097	0.165	0.1735	0.2	0.2055		0.1125	0.173	0.1805	0.215	0.227
#8: 420-580nm, Wideband	41054	0.279306	2658.02	44.3003	0	53.1	52	0.093	0.101	0.163	0.168	0.171	0.177	0.202	0.199	0.224	0.187	0.106	0.119	0.173	0.175	0.182	0.181	0.216	0.214	0.241	0.213	0.1	0.098	0.181	0.18	0.181	0.184	0.211	0.211	0.244	0.235		0.097	0.1655	0.174	0.2005	0.2055		0.1125	0.174	0.1815	0.215	0.227
#8: 420-580nm, Wideband	41054	0.285914	2667.53	44.4589	0	53	52	0.094	0.101	0.164	0.168	0.171	0.177	0.202	0.199	0.224	0.186	0.106	0.119	0.173	0.175	0.182	0.18	0.216	0.214	0.241	0.212	0.101	0.098	0.181	0.18	0.181	0.184	0.211	0.21	0.244	0.234		0.0975	0.166	0.174	0.2005	0.205		0.1125	0.174	0.181	0.215	0.2265
#8: 420-580nm, Wideband	41054	0.292512	2677.03	44.6172	0	53.1	52	0.094	0.1	0.163	0.167	0.171	0.177	0.202	0.198	0.224	0.186	0.107	0.119	0.173	0.174	0.182	0.18	0.216	0.214	0.24	0.212	0.101	0.098	0.18	0.18	0.181	0.184	0.21	0.211	0.243	0.234		0.097	0.165	0.174	0.2	0.205		0.113	0.1735	0.181	0.215	0.226
#8: 420-580nm, Wideband	41054	0.29912	2686.55	44.7758	0	53	52	0.093	0.101	0.163	0.167	0.171	0.176	0.202	0.198	0.224	0.185	0.106	0.119	0.173	0.175	0.181	0.18	0.216	0.214	0.241	0.212	0.101	0.098	0.181	0.18	0.181	0.184	0.211	0.211	0.244	0.234		0.097	0.165	0.1735	0.2	0.2045		0.1125	0.174	0.1805	0.215	0.2265
#8: 420-580nm, Wideband	41054	0.305718	2696.05	44.9342	0	53.1	52	0.093	0.101	0.163	0.168	0.171	0.177	0.202	0.198	0.224	0.185	0.106	0.119	0.173	0.175	0.182	0.181	0.216	0.214	0.241	0.212	0.101	0.098	0.181	0.18	0.181	0.184	0.211	0.211	0.244	0.234		0.097	0.1655	0.174	0.2	0.2045		0.1125	0.174	0.1815	0.215	0.2265
#8: 420-580nm, Wideband	41054	0.312315	2705.55	45.0925	0	53	52	0.093	0.101	0.163	0.167	0.171	0.176	0.202	0.198	0.223	0.184	0.106	0.119	0.173	0.175	0.181	0.18	0.216	0.214	0.241	0.211	0.1	0.098	0.181	0.18	0.181	0.184	0.21	0.21	0.243	0.234		0.097	0.165	0.1735	0.2	0.2035		0.1125	0.174	0.1805	0.215	0.226
#8: 420-580nm, Wideband	41054	0.318924	2715.07	45.2511	0	53	52	0.094	0.101	0.163	0.167	0.171	0.176	0.202	0.198	0.223	0.184	0.106	0.119	0.173	0.175	0.182	0.18	0.216	0.214	0.241	0.211	0.101	0.098	0.181	0.181	0.181	0.184	0.211	0.211	0.244	0.234		0.0975	0.165	0.1735	0.2	0.2035		0.1125	0.174	0.181	0.215	0.226
#8: 420-580nm, Wideband	41054	0.325521	2724.57	45.4094	0	53.1	52	0.093	0.101	0.163	0.167	0.171	0.176	0.202	0.198	0.223	0.183	0.106	0.119	0.173	0.175	0.182	0.18	0.216	0.214	0.241	0.211	0.101	0.098	0.181	0.18	0.181	0.184	0.211	0.211	0.243	0.234		0.097	0.165	0.1735	0.2	0.203		0.1125	0.174	0.181	0.215	0.226
#8: 420-580nm, Wideband	41054	0.33213	2734.08	45.5681	0	53.1	52	0.093	0.1	0.163	0.167	0.17	0.176	0.201	0.198	0.223	0.183	0.106	0.119	0.173	0.175	0.182	0.18	0.216	0.214	0.241	0.21	0.101	0.098	0.18	0.18	0.181	0.184	0.211	0.21	0.244	0.234		0.0965	0.165	0.173	0.1995	0.203		0.1125	0.174	0.181	0.215	0.2255
#8: 420-580nm, Wideband	41054	0.338727	2743.58	45.7264	0	53.1	52	0.093	0.101	0.163	0.167	0.17	0.176	0.201	0.198	0.223	0.182	0.106	0.119	0.173	0.175	0.182	0.18	0.216	0.214	0.241	0.21	0.101	0.098	0.181	0.18	0.181	0.184	0.21	0.211	0.243	0.234		0.097	0.165	0.173	0.1995	0.2025		0.1125	0.174	0.181	0.215	0.2255
																																							0.0988077	0.162263	0.178391	0.20694	0.2274		0.109801	0.162792	0.176136	0.210606	0.2345
																																							0.000759767	0.00419727	0.00194333	0.00287872	0.00885748		0.00146176	0.00734103	0.00248286	0.00219908	0.00313607

## Sheet: Growth#OpticalDensity
								Glucose																				Xylose																				Glucose with Xylose
								0,0 g/mL	0,0 g/mL	0,2 mg/mL	0,2 mg/mL	0,4 mg/mL	0,4 mg/mL	0,6 mg/mL	0,6 mg/mL	0,8 mg/mL	0,8 mg/mL	0,0 g/mL	0,0 g/mL	0,2 mg/mL	0,2 mg/mL	0,4 mg/mL	0,4 mg/mL	0,6 mg/mL	0,6 mg/mL	0,8 mg/mL	0,8 mg/mL	0,0 g/mL	0,0 g/mL	0,2 mg/mL	0,2 mg/mL	0,4 mg/mL	0,4 mg/mL	0,6 mg/mL	0,6 mg/mL	0,8 mg/mL	0,8 mg/mL	0,0 g/mL	0,0 g/mL	0,2 mg/mL	0,2 mg/mL	0,4 mg/mL	0,4 mg/mL	0,6 mg/mL	0,6 mg/mL	0,8 mg/mL	0,8 mg/mL	0,0 g/mL	0,0 g/mL
Filter Type	Date created	Time created	Time [min]	Time[h]	Blank	Cover C°	Cassette C°	Well 41	Well 42	Well 43	Well 44	Well 45	Well 46	Well 47	Well 48	Well 49	Well 50	Well 51	Well 52	Well 53	Well 54	Well 55	Well 56	Well 57	Well 58	Well 59	Well 60	Well 61	Well 62	Well 63	Well 64	Well 65	Well 66	Well 67	Well 68	Well 69	Well 70	Well 71	Well 72	Well 73	Well 74	Well 75	Well 76	Well 77	Well 78	Well 79	Well 80	Well 81	Well 82
#8: 420-580nm, Wideband	41052	0.431343	0	0	28.5	28.8	28.8	0.161	0.159	0.214	0.214	0.238	0.239	0.282	0.285	0.291	0.3	0.161	0.162	0.208	0.212	0.246	0.244	0.279	0.283	0.3	0.299	0.164	0.156	0.207	0.209	0.241	0.248	0.274	0.27	0.294	0.295	0.162	0.154	0.216	0.214	0.244	0.239	0.272	0.269	0.298	0.293	0.162	0.155
#8: 420-580nm, Wideband	41052	0.437083	8.26667	0.137778	49.9	51.8	51.8	0.156	0.154	0.209	0.209	0.232	0.236	0.276	0.275	0.284	0.293	0.159	0.159	0.207	0.208	0.241	0.242	0.274	0.277	0.294	0.293	0.159	0.152	0.206	0.209	0.241	0.247	0.272	0.266	0.288	0.289	0.159	0.15	0.213	0.209	0.239	0.237	0.267	0.263	0.29	0.286	0.157	0.153
#8: 420-580nm, Wideband	41052	0.443692	17.7833	0.296389	53	52	52	0.158	0.155	0.214	0.214	0.236	0.24	0.281	0.281	0.289	0.298	0.16	0.158	0.211	0.215	0.248	0.246	0.28	0.281	0.298	0.297	0.16	0.152	0.21	0.213	0.245	0.252	0.275	0.269	0.292	0.293	0.16	0.151	0.217	0.214	0.245	0.24	0.271	0.268	0.294	0.29	0.159	0.153
#8: 420-580nm, Wideband	41052	0.450289	27.2833	0.454722	53	52	52	0.159	0.157	0.221	0.223	0.243	0.246	0.288	0.288	0.293	0.303	0.162	0.162	0.218	0.22	0.253	0.252	0.285	0.287	0.303	0.301	0.163	0.155	0.217	0.219	0.25	0.258	0.282	0.276	0.297	0.298	0.162	0.153	0.225	0.222	0.252	0.246	0.277	0.273	0.299	0.295	0.161	0.155
#8: 420-580nm, Wideband	41052	0.456898	36.8	0.613333	53.1	52	52	0.161	0.159	0.225	0.225	0.245	0.249	0.291	0.291	0.297	0.307	0.165	0.163	0.222	0.224	0.255	0.255	0.287	0.291	0.306	0.304	0.166	0.157	0.221	0.224	0.255	0.262	0.284	0.279	0.301	0.301	0.165	0.155	0.23	0.226	0.255	0.25	0.281	0.277	0.304	0.298	0.164	0.157
#8: 420-580nm, Wideband	41052	0.463495	46.3	0.771667	53.1	52	52	0.163	0.16	0.228	0.228	0.248	0.251	0.293	0.293	0.298	0.308	0.166	0.163	0.224	0.226	0.258	0.258	0.289	0.292	0.308	0.306	0.167	0.158	0.224	0.227	0.257	0.264	0.286	0.281	0.303	0.303	0.166	0.155	0.232	0.229	0.258	0.252	0.284	0.279	0.305	0.3	0.165	0.158
#8: 420-580nm, Wideband	41052	0.470093	55.8	0.93	53.1	52	52	0.163	0.16	0.229	0.23	0.249	0.252	0.295	0.295	0.3	0.31	0.166	0.163	0.225	0.228	0.261	0.259	0.291	0.294	0.308	0.307	0.168	0.158	0.225	0.228	0.258	0.265	0.289	0.282	0.303	0.303	0.167	0.156	0.235	0.231	0.26	0.253	0.282	0.28	0.306	0.301	0.165	0.158
#8: 420-580nm, Wideband	41052	0.476701	65.3167	1.08861	53	52	52	0.164	0.161	0.231	0.233	0.251	0.253	0.295	0.295	0.3	0.31	0.168	0.164	0.227	0.23	0.261	0.261	0.291	0.295	0.309	0.308	0.168	0.159	0.227	0.23	0.261	0.266	0.289	0.283	0.304	0.305	0.167	0.156	0.237	0.232	0.261	0.254	0.286	0.282	0.307	0.302	0.165	0.158
#8: 420-580nm, Wideband	41052	0.48331	74.8333	1.24722	53.1	52	52	0.163	0.16	0.231	0.232	0.25	0.254	0.295	0.296	0.301	0.31	0.168	0.164	0.227	0.23	0.261	0.26	0.292	0.296	0.309	0.308	0.168	0.158	0.227	0.23	0.26	0.266	0.289	0.283	0.304	0.304	0.166	0.154	0.236	0.232	0.261	0.254	0.286	0.281	0.307	0.302	0.166	0.158
#8: 420-580nm, Wideband	41052	0.489907	84.3333	1.40556	53.1	52	52	0.164	0.162	0.233	0.234	0.253	0.256	0.298	0.298	0.302	0.312	0.169	0.165	0.229	0.232	0.263	0.262	0.293	0.298	0.311	0.309	0.169	0.159	0.229	0.231	0.262	0.269	0.291	0.286	0.306	0.306	0.168	0.157	0.239	0.235	0.263	0.256	0.288	0.283	0.309	0.303	0.167	0.159
#8: 420-580nm, Wideband	41052	0.496505	93.8333	1.56389	53.1	52	52	0.165	0.163	0.234	0.235	0.253	0.257	0.299	0.299	0.303	0.312	0.17	0.17	0.23	0.233	0.264	0.264	0.296	0.299	0.312	0.31	0.169	0.16	0.23	0.232	0.263	0.269	0.293	0.291	0.307	0.307	0.168	0.157	0.239	0.236	0.264	0.257	0.289	0.284	0.31	0.304	0.167	0.16
#8: 420-580nm, Wideband	41052	0.503113	103.35	1.7225	53.1	52	52	0.165	0.164	0.235	0.236	0.254	0.258	0.299	0.3	0.303	0.313	0.17	0.17	0.231	0.234	0.265	0.265	0.295	0.299	0.312	0.31	0.17	0.16	0.232	0.234	0.264	0.271	0.293	0.287	0.307	0.308	0.168	0.157	0.241	0.236	0.265	0.258	0.29	0.285	0.31	0.304	0.168	0.16
#8: 420-580nm, Wideband	41052	0.509711	112.85	1.88083	53	52	52	0.166	0.163	0.235	0.237	0.254	0.257	0.299	0.3	0.303	0.313	0.171	0.166	0.231	0.234	0.265	0.264	0.295	0.299	0.312	0.31	0.17	0.159	0.23	0.233	0.263	0.27	0.292	0.286	0.307	0.307	0.168	0.157	0.24	0.236	0.265	0.257	0.289	0.285	0.31	0.305	0.167	0.16
#8: 420-580nm, Wideband	41052	0.516319	122.367	2.03944	53	52	52	0.167	0.165	0.238	0.239	0.255	0.258	0.3	0.301	0.304	0.314	0.173	0.17	0.233	0.236	0.266	0.266	0.296	0.301	0.313	0.311	0.171	0.161	0.232	0.236	0.265	0.272	0.294	0.288	0.308	0.308	0.17	0.159	0.242	0.238	0.266	0.259	0.291	0.286	0.311	0.305	0.169	0.161
#8: 420-580nm, Wideband	41052	0.522917	131.867	2.19778	53	52	52	0.168	0.166	0.238	0.24	0.257	0.259	0.301	0.302	0.305	0.314	0.173	0.169	0.234	0.237	0.267	0.266	0.297	0.301	0.314	0.311	0.172	0.162	0.234	0.236	0.266	0.272	0.295	0.289	0.309	0.309	0.17	0.158	0.243	0.239	0.267	0.26	0.292	0.287	0.312	0.307	0.17	0.162
#8: 420-580nm, Wideband	41052	0.529514	141.367	2.35611	53.1	52	52	0.168	0.166	0.238	0.239	0.256	0.26	0.302	0.302	0.305	0.314	0.174	0.17	0.234	0.237	0.267	0.267	0.297	0.301	0.313	0.311	0.171	0.16	0.233	0.236	0.265	0.272	0.294	0.288	0.308	0.309	0.169	0.158	0.243	0.239	0.267	0.259	0.292	0.287	0.309	0.305	0.169	0.161
#8: 420-580nm, Wideband	41052	0.536123	150.883	2.51472	53	52	52	0.169	0.167	0.241	0.241	0.257	0.261	0.301	0.302	0.305	0.314	0.175	0.172	0.235	0.239	0.268	0.267	0.297	0.302	0.313	0.311	0.171	0.161	0.233	0.237	0.266	0.273	0.295	0.289	0.31	0.309	0.169	0.158	0.244	0.24	0.267	0.26	0.292	0.287	0.312	0.306	0.171	0.162
#8: 420-580nm, Wideband	41052	0.54272	160.383	2.67306	53	52	52	0.17	0.168	0.242	0.243	0.258	0.261	0.302	0.303	0.305	0.316	0.176	0.176	0.237	0.24	0.269	0.268	0.298	0.302	0.313	0.312	0.172	0.162	0.234	0.238	0.267	0.273	0.295	0.289	0.31	0.309	0.171	0.16	0.244	0.24	0.268	0.26	0.292	0.288	0.313	0.307	0.172	0.163
#8: 420-580nm, Wideband	41052	0.549329	169.9	2.83167	53	52	52	0.172	0.171	0.243	0.244	0.259	0.262	0.304	0.304	0.307	0.315	0.178	0.173	0.239	0.241	0.27	0.269	0.301	0.303	0.315	0.312	0.173	0.163	0.237	0.239	0.269	0.275	0.297	0.291	0.311	0.311	0.172	0.161	0.246	0.242	0.269	0.261	0.293	0.289	0.313	0.307	0.173	0.165
#8: 420-580nm, Wideband	41052	0.555926	179.4	2.99	53	52	52	0.173	0.172	0.244	0.246	0.26	0.264	0.304	0.305	0.307	0.316	0.18	0.177	0.24	0.242	0.271	0.271	0.299	0.304	0.315	0.313	0.174	0.164	0.237	0.24	0.269	0.276	0.298	0.291	0.311	0.311	0.173	0.161	0.247	0.242	0.27	0.262	0.294	0.289	0.314	0.308	0.174	0.167
#8: 420-580nm, Wideband	41052	0.562523	188.9	3.14833	53	52	52	0.175	0.173	0.245	0.246	0.261	0.263	0.304	0.305	0.307	0.316	0.181	0.176	0.24	0.243	0.272	0.271	0.3	0.304	0.316	0.313	0.174	0.164	0.238	0.24	0.269	0.276	0.297	0.291	0.311	0.311	0.173	0.161	0.247	0.242	0.271	0.262	0.294	0.289	0.314	0.308	0.176	0.167
#8: 420-580nm, Wideband	41052	0.569132	198.417	3.30694	53.1	52	52	0.176	0.175	0.246	0.248	0.261	0.264	0.304	0.305	0.307	0.316	0.183	0.18	0.242	0.244	0.272	0.272	0.301	0.305	0.315	0.313	0.174	0.164	0.236	0.24	0.269	0.276	0.297	0.291	0.311	0.311	0.172	0.161	0.248	0.243	0.271	0.262	0.294	0.289	0.314	0.308	0.176	0.168
#8: 420-580nm, Wideband	41052	0.575729	207.917	3.46528	53	52	52	0.18	0.176	0.247	0.249	0.262	0.265	0.306	0.307	0.307	0.317	0.185	0.185	0.243	0.246	0.273	0.272	0.302	0.304	0.316	0.313	0.175	0.165	0.238	0.242	0.269	0.277	0.297	0.291	0.312	0.311	0.174	0.162	0.248	0.244	0.271	0.262	0.294	0.29	0.315	0.309	0.177	0.169
#8: 420-580nm, Wideband	41052	0.582338	217.433	3.62389	53	52	52	0.182	0.179	0.25	0.253	0.263	0.271	0.307	0.307	0.308	0.318	0.188	0.184	0.246	0.248	0.274	0.273	0.301	0.306	0.317	0.314	0.177	0.167	0.239	0.243	0.272	0.279	0.298	0.293	0.312	0.313	0.176	0.164	0.251	0.246	0.273	0.264	0.296	0.291	0.315	0.309	0.18	0.172
#8: 420-580nm, Wideband	41052	0.588935	226.933	3.78222	53	51.9	51.9	0.184	0.182	0.252	0.255	0.265	0.268	0.307	0.308	0.309	0.318	0.191	0.187	0.248	0.251	0.275	0.275	0.302	0.306	0.317	0.314	0.178	0.168	0.242	0.245	0.272	0.279	0.3	0.294	0.313	0.312	0.177	0.165	0.252	0.247	0.273	0.265	0.296	0.291	0.316	0.31	0.182	0.174
#8: 420-580nm, Wideband	41052	0.595544	236.45	3.94083	53.1	52	52	0.186	0.185	0.254	0.256	0.266	0.269	0.308	0.309	0.309	0.319	0.193	0.193	0.25	0.252	0.277	0.276	0.302	0.307	0.317	0.314	0.179	0.168	0.242	0.245	0.272	0.281	0.3	0.294	0.314	0.313	0.178	0.166	0.252	0.247	0.274	0.265	0.296	0.292	0.317	0.309	0.184	0.176
#8: 420-580nm, Wideband	41052	0.602141	245.95	4.09917	53.1	52	52	0.188	0.187	0.255	0.257	0.266	0.27	0.308	0.309	0.309	0.318	0.196	0.192	0.251	0.253	0.277	0.276	0.303	0.307	0.317	0.314	0.179	0.169	0.242	0.244	0.272	0.279	0.299	0.293	0.313	0.312	0.177	0.165	0.252	0.248	0.275	0.265	0.296	0.291	0.316	0.309	0.185	0.176
#8: 420-580nm, Wideband	41052	0.608738	255.45	4.2575	53.1	52	52	0.191	0.19	0.258	0.26	0.267	0.27	0.308	0.309	0.309	0.318	0.199	0.195	0.253	0.255	0.278	0.278	0.303	0.307	0.317	0.314	0.181	0.17	0.242	0.246	0.273	0.281	0.3	0.293	0.314	0.313	0.178	0.167	0.253	0.248	0.274	0.266	0.297	0.292	0.316	0.31	0.187	0.178
#8: 420-580nm, Wideband	41052	0.615347	264.967	4.41611	53.1	52	52	0.195	0.194	0.261	0.263	0.266	0.272	0.309	0.31	0.31	0.318	0.203	0.203	0.255	0.258	0.28	0.279	0.304	0.308	0.318	0.314	0.182	0.171	0.244	0.247	0.274	0.281	0.301	0.294	0.313	0.313	0.179	0.168	0.254	0.249	0.275	0.266	0.297	0.293	0.317	0.31	0.189	0.181
#8: 420-580nm, Wideband	41052	0.621956	274.483	4.57472	53.1	52	52	0.199	0.198	0.264	0.265	0.269	0.273	0.31	0.311	0.31	0.319	0.208	0.203	0.258	0.261	0.281	0.28	0.304	0.309	0.318	0.315	0.183	0.172	0.245	0.249	0.274	0.282	0.301	0.294	0.314	0.314	0.18	0.169	0.255	0.25	0.276	0.267	0.298	0.293	0.317	0.31	0.193	0.183
#8: 420-580nm, Wideband	41052	0.628553	283.983	4.73306	53	52	52	0.204	0.203	0.267	0.269	0.271	0.274	0.31	0.311	0.311	0.319	0.212	0.211	0.262	0.264	0.283	0.281	0.305	0.309	0.318	0.315	0.185	0.174	0.246	0.25	0.276	0.284	0.302	0.295	0.315	0.314	0.18	0.17	0.257	0.252	0.276	0.267	0.298	0.294	0.318	0.311	0.196	0.186
#8: 420-580nm, Wideband	41052	0.635162	293.5	4.89167	53	52	52	0.208	0.208	0.27	0.272	0.273	0.276	0.311	0.311	0.311	0.319	0.217	0.214	0.265	0.268	0.284	0.282	0.305	0.31	0.318	0.315	0.186	0.175	0.247	0.251	0.276	0.284	0.302	0.295	0.315	0.314	0.183	0.171	0.258	0.253	0.278	0.268	0.299	0.294	0.318	0.311	0.198	0.188
#8: 420-580nm, Wideband	41052	0.641759	303	5.05	53.1	52	52	0.214	0.214	0.274	0.276	0.274	0.278	0.312	0.313	0.311	0.319	0.223	0.218	0.269	0.27	0.285	0.284	0.306	0.311	0.318	0.315	0.188	0.177	0.249	0.253	0.278	0.285	0.302	0.296	0.315	0.315	0.185	0.173	0.259	0.254	0.278	0.269	0.3	0.293	0.319	0.312	0.202	0.192
#8: 420-580nm, Wideband	41052	0.648368	312.517	5.20861	53.1	52	52	0.221	0.221	0.278	0.281	0.277	0.28	0.314	0.314	0.312	0.321	0.231	0.226	0.273	0.275	0.288	0.287	0.307	0.312	0.319	0.315	0.191	0.179	0.253	0.255	0.279	0.288	0.304	0.297	0.316	0.317	0.188	0.175	0.261	0.256	0.28	0.271	0.301	0.295	0.32	0.312	0.206	0.196
#8: 420-580nm, Wideband	41052	0.654965	322.017	5.36694	53.1	52	52	0.227	0.228	0.282	0.285	0.278	0.281	0.313	0.314	0.312	0.321	0.237	0.233	0.278	0.278	0.289	0.287	0.306	0.312	0.319	0.315	0.191	0.179	0.251	0.255	0.279	0.288	0.304	0.297	0.316	0.316	0.189	0.176	0.262	0.256	0.28	0.27	0.3	0.295	0.319	0.312	0.209	0.199
#8: 420-580nm, Wideband	41052	0.661563	331.517	5.52528	53	52	52	0.236	0.237	0.288	0.291	0.28	0.283	0.315	0.316	0.313	0.321	0.247	0.243	0.283	0.285	0.292	0.29	0.309	0.314	0.32	0.316	0.194	0.182	0.254	0.259	0.282	0.289	0.306	0.299	0.317	0.316	0.191	0.178	0.264	0.259	0.282	0.271	0.302	0.296	0.32	0.313	0.214	0.204
#8: 420-580nm, Wideband	41052	0.668171	341.033	5.68389	53.1	52	52	0.244	0.245	0.293	0.296	0.281	0.284	0.314	0.315	0.312	0.321	0.255	0.254	0.287	0.289	0.292	0.291	0.308	0.313	0.32	0.316	0.195	0.182	0.254	0.258	0.281	0.289	0.305	0.299	0.316	0.316	0.192	0.179	0.265	0.259	0.282	0.272	0.302	0.296	0.319	0.312	0.217	0.207
#8: 420-580nm, Wideband	41052	0.674769	350.533	5.84222	53.1	52	52	0.255	0.257	0.3	0.303	0.284	0.287	0.316	0.316	0.313	0.322	0.266	0.265	0.296	0.296	0.295	0.293	0.31	0.314	0.321	0.316	0.197	0.185	0.257	0.261	0.284	0.292	0.307	0.299	0.318	0.317	0.195	0.182	0.268	0.262	0.284	0.274	0.303	0.298	0.321	0.313	0.223	0.214
#8: 420-580nm, Wideband	41052	0.681377	360.05	6.00083	53.1	52	52	0.265	0.269	0.306	0.309	0.285	0.289	0.317	0.317	0.313	0.322	0.278	0.272	0.302	0.301	0.297	0.296	0.31	0.314	0.32	0.316	0.199	0.187	0.258	0.261	0.284	0.292	0.306	0.299	0.317	0.317	0.195	0.182	0.269	0.263	0.284	0.274	0.302	0.297	0.321	0.313	0.228	0.218
#8: 420-580nm, Wideband	41052	0.687975	369.55	6.15917	53.1	52	52	0.278	0.282	0.313	0.316	0.288	0.291	0.318	0.317	0.314	0.322	0.291	0.286	0.309	0.308	0.299	0.298	0.31	0.316	0.321	0.316	0.2	0.189	0.259	0.264	0.285	0.294	0.307	0.3	0.318	0.317	0.197	0.184	0.27	0.264	0.285	0.274	0.303	0.298	0.321	0.313	0.233	0.224
#8: 420-580nm, Wideband	41052	0.694583	379.067	6.31778	53.1	52	52	0.294	0.297	0.321	0.325	0.29	0.293	0.318	0.318	0.314	0.323	0.306	0.304	0.318	0.317	0.301	0.3	0.312	0.316	0.321	0.316	0.203	0.191	0.262	0.266	0.286	0.294	0.308	0.3	0.319	0.318	0.199	0.187	0.272	0.266	0.286	0.275	0.304	0.299	0.322	0.314	0.241	0.231
#8: 420-580nm, Wideband	41052	0.701192	388.583	6.47639	53.1	52	52	0.309	0.314	0.331	0.335	0.293	0.296	0.319	0.319	0.313	0.323	0.322	0.321	0.328	0.325	0.304	0.303	0.311	0.316	0.322	0.317	0.204	0.193	0.264	0.268	0.288	0.296	0.308	0.301	0.319	0.318	0.201	0.189	0.274	0.268	0.287	0.277	0.305	0.299	0.322	0.314	0.248	0.239
#8: 420-580nm, Wideband	41052	0.707789	398.083	6.63472	53	52	52	0.327	0.332	0.34	0.345	0.296	0.299	0.32	0.32	0.315	0.323	0.34	0.335	0.338	0.336	0.307	0.302	0.313	0.317	0.322	0.318	0.208	0.195	0.266	0.27	0.289	0.298	0.309	0.302	0.32	0.316	0.203	0.19	0.276	0.27	0.289	0.277	0.305	0.3	0.322	0.315	0.258	0.249
#8: 420-580nm, Wideband	41052	0.714387	407.583	6.79306	53	52	52	0.346	0.351	0.353	0.357	0.299	0.302	0.321	0.321	0.315	0.323	0.359	0.353	0.35	0.347	0.31	0.309	0.313	0.318	0.323	0.318	0.211	0.198	0.269	0.273	0.291	0.301	0.311	0.303	0.32	0.319	0.207	0.193	0.279	0.273	0.291	0.279	0.306	0.301	0.324	0.315	0.269	0.259
#8: 420-580nm, Wideband	41052	0.720995	417.1	6.95167	53	52	52	0.369	0.37	0.364	0.369	0.302	0.304	0.321	0.321	0.315	0.324	0.378	0.372	0.362	0.359	0.312	0.311	0.313	0.318	0.322	0.317	0.212	0.199	0.27	0.273	0.291	0.301	0.31	0.303	0.32	0.319	0.208	0.194	0.28	0.273	0.29	0.28	0.307	0.301	0.323	0.314	0.278	0.269
#8: 420-580nm, Wideband	41052	0.727593	426.6	7.11	53.1	52	52	0.391	0.391	0.377	0.383	0.305	0.307	0.322	0.322	0.315	0.324	0.399	0.395	0.376	0.372	0.316	0.315	0.313	0.319	0.322	0.317	0.214	0.201	0.274	0.277	0.293	0.302	0.311	0.304	0.32	0.32	0.209	0.196	0.282	0.276	0.292	0.28	0.307	0.301	0.323	0.315	0.29	0.281
#8: 420-580nm, Wideband	41052	0.734201	436.117	7.26861	53	52	52	0.414	0.414	0.391	0.398	0.309	0.311	0.324	0.323	0.316	0.324	0.42	0.413	0.392	0.388	0.321	0.318	0.315	0.32	0.323	0.318	0.218	0.205	0.277	0.28	0.295	0.305	0.313	0.305	0.321	0.32	0.214	0.2	0.286	0.279	0.295	0.283	0.309	0.303	0.324	0.316	0.305	0.296
#8: 420-580nm, Wideband	41052	0.740799	445.617	7.42694	53.1	52	52	0.435	0.435	0.407	0.412	0.312	0.314	0.324	0.324	0.316	0.325	0.442	0.436	0.407	0.403	0.324	0.321	0.316	0.321	0.323	0.318	0.219	0.206	0.279	0.282	0.295	0.306	0.313	0.305	0.321	0.32	0.214	0.201	0.288	0.281	0.295	0.283	0.308	0.303	0.325	0.316	0.319	0.31
#8: 420-580nm, Wideband	41052	0.747396	455.117	7.58528	53	52	52	0.459	0.458	0.424	0.43	0.317	0.319	0.326	0.325	0.317	0.325	0.464	0.457	0.426	0.42	0.328	0.326	0.317	0.322	0.324	0.319	0.224	0.21	0.282	0.286	0.299	0.309	0.315	0.307	0.322	0.321	0.218	0.204	0.292	0.284	0.298	0.285	0.31	0.304	0.326	0.317	0.336	0.327
#8: 420-580nm, Wideband	41052	0.754005	464.633	7.74389	53.1	52	52	0.479	0.479	0.439	0.446	0.319	0.322	0.326	0.325	0.316	0.325	0.485	0.479	0.443	0.436	0.331	0.329	0.316	0.322	0.323	0.318	0.224	0.211	0.283	0.287	0.3	0.31	0.313	0.306	0.322	0.321	0.218	0.205	0.293	0.285	0.298	0.286	0.31	0.304	0.325	0.316	0.352	0.342
#8: 420-580nm, Wideband	41052	0.760602	474.133	7.90222	53.1	52	52	0.503	0.502	0.458	0.466	0.324	0.327	0.328	0.326	0.318	0.326	0.509	0.502	0.461	0.455	0.337	0.334	0.318	0.324	0.325	0.319	0.228	0.215	0.288	0.291	0.303	0.312	0.316	0.308	0.323	0.322	0.223	0.209	0.296	0.289	0.301	0.288	0.312	0.306	0.327	0.317	0.373	0.363
#8: 420-580nm, Wideband	41052	0.767211	483.65	8.06083	53	52	52	0.525	0.524	0.476	0.484	0.329	0.331	0.328	0.328	0.318	0.326	0.531	0.524	0.481	0.473	0.341	0.339	0.318	0.324	0.325	0.319	0.23	0.217	0.291	0.294	0.305	0.314	0.317	0.309	0.323	0.323	0.224	0.211	0.299	0.292	0.302	0.29	0.313	0.307	0.327	0.318	0.393	0.382
#8: 420-580nm, Wideband	41052	0.773808	493.15	8.21917	53.1	52	52	0.548	0.547	0.495	0.504	0.333	0.335	0.329	0.328	0.318	0.327	0.553	0.545	0.5	0.493	0.346	0.344	0.32	0.325	0.326	0.319	0.233	0.219	0.294	0.297	0.306	0.317	0.319	0.31	0.324	0.322	0.227	0.213	0.302	0.294	0.304	0.29	0.313	0.307	0.327	0.318	0.416	0.404
#8: 420-580nm, Wideband	41052	0.780417	502.667	8.37778	53	52	52	0.57	0.569	0.513	0.522	0.338	0.338	0.329	0.329	0.318	0.326	0.574	0.567	0.519	0.511	0.35	0.348	0.319	0.325	0.325	0.319	0.234	0.221	0.296	0.299	0.307	0.317	0.318	0.309	0.324	0.322	0.228	0.215	0.304	0.296	0.305	0.292	0.313	0.308	0.327	0.318	0.436	0.425
#8: 420-580nm, Wideband	41052	0.787014	512.167	8.53611	53.1	52	52	0.591	0.591	0.534	0.544	0.343	0.344	0.331	0.329	0.319	0.327	0.595	0.587	0.541	0.532	0.356	0.354	0.321	0.326	0.326	0.32	0.238	0.224	0.3	0.303	0.31	0.321	0.32	0.311	0.325	0.324	0.232	0.218	0.308	0.299	0.307	0.293	0.315	0.308	0.328	0.318	0.46	0.448
#8: 420-580nm, Wideband	41052	0.793611	521.667	8.69444	53.1	52	52	0.61	0.609	0.551	0.56	0.348	0.348	0.331	0.33	0.318	0.326	0.614	0.605	0.559	0.551	0.36	0.358	0.32	0.326	0.325	0.319	0.239	0.225	0.301	0.304	0.311	0.322	0.319	0.31	0.324	0.323	0.232	0.219	0.31	0.301	0.308	0.293	0.314	0.308	0.328	0.318	0.482	0.468
#8: 420-580nm, Wideband	41052	0.80022	531.183	8.85306	53	52	52	0.633	0.63	0.572	0.582	0.354	0.354	0.333	0.332	0.319	0.327	0.634	0.625	0.58	0.573	0.367	0.364	0.323	0.328	0.327	0.32	0.243	0.229	0.306	0.309	0.314	0.326	0.322	0.313	0.326	0.324	0.237	0.221	0.314	0.306	0.312	0.297	0.317	0.31	0.329	0.319	0.506	0.493
#8: 420-580nm, Wideband	41052	0.806817	540.683	9.01139	53.1	52	52	0.651	0.646	0.592	0.603	0.359	0.358	0.333	0.332	0.32	0.328	0.652	0.645	0.601	0.592	0.372	0.371	0.322	0.328	0.326	0.32	0.245	0.23	0.308	0.312	0.316	0.328	0.322	0.313	0.326	0.325	0.238	0.224	0.317	0.308	0.313	0.298	0.318	0.311	0.329	0.319	0.528	0.514
#8: 420-580nm, Wideband	41052	0.813426	550.2	9.17	53	52	52	0.668	0.668	0.611	0.622	0.365	0.365	0.335	0.333	0.321	0.328	0.669	0.661	0.621	0.613	0.379	0.378	0.323	0.329	0.327	0.321	0.247	0.233	0.312	0.316	0.319	0.331	0.323	0.314	0.327	0.325	0.24	0.226	0.322	0.312	0.316	0.3	0.318	0.312	0.33	0.32	0.55	0.537
#8: 420-580nm, Wideband	41052	0.820023	559.7	9.32833	53	52	52	0.683	0.684	0.631	0.643	0.37	0.369	0.336	0.333	0.32	0.328	0.682	0.674	0.641	0.633	0.385	0.384	0.324	0.329	0.327	0.32	0.249	0.236	0.316	0.319	0.32	0.333	0.325	0.316	0.327	0.325	0.243	0.227	0.325	0.315	0.318	0.301	0.319	0.313	0.33	0.32	0.571	0.56
#8: 420-580nm, Wideband	41052	0.826632	569.217	9.48694	53.1	52	52	0.7	0.696	0.652	0.662	0.377	0.375	0.336	0.334	0.321	0.329	0.696	0.689	0.659	0.652	0.392	0.391	0.324	0.33	0.327	0.32	0.25	0.236	0.32	0.322	0.324	0.335	0.325	0.316	0.327	0.326	0.244	0.23	0.329	0.318	0.319	0.303	0.32	0.313	0.331	0.321	0.594	0.58
#8: 420-580nm, Wideband	41052	0.833229	578.717	9.64528	53.1	52	52	0.711	0.705	0.67	0.681	0.381	0.38	0.337	0.335	0.321	0.328	0.708	0.697	0.676	0.67	0.397	0.397	0.325	0.33	0.327	0.32	0.253	0.237	0.322	0.325	0.325	0.338	0.326	0.316	0.327	0.326	0.246	0.231	0.331	0.322	0.322	0.304	0.321	0.314	0.331	0.32	0.614	0.599
#8: 420-580nm, Wideband	41052	0.839838	588.233	9.80389	53.1	52	52	0.723	0.713	0.687	0.698	0.387	0.385	0.339	0.336	0.321	0.329	0.718	0.707	0.695	0.688	0.403	0.405	0.325	0.331	0.328	0.32	0.255	0.24	0.325	0.327	0.328	0.341	0.327	0.317	0.328	0.327	0.248	0.233	0.336	0.324	0.324	0.307	0.321	0.314	0.331	0.321	0.633	0.619
#8: 420-580nm, Wideband	41052	0.846435	597.733	9.96222	53.1	52	52	0.733	0.72	0.703	0.715	0.394	0.391	0.339	0.336	0.322	0.329	0.727	0.717	0.71	0.706	0.411	0.41	0.326	0.332	0.328	0.321	0.258	0.242	0.33	0.331	0.33	0.344	0.328	0.318	0.328	0.327	0.249	0.234	0.339	0.328	0.326	0.308	0.322	0.316	0.332	0.322	0.653	0.637
#8: 420-580nm, Wideband	41052	0.853044	607.25	10.1208	53	52	52	0.742	0.73	0.72	0.731	0.399	0.395	0.34	0.337	0.322	0.329	0.736	0.729	0.727	0.722	0.417	0.418	0.327	0.333	0.328	0.321	0.259	0.243	0.332	0.334	0.333	0.346	0.328	0.319	0.329	0.327	0.251	0.236	0.342	0.331	0.329	0.31	0.323	0.316	0.332	0.322	0.669	0.655
#8: 420-580nm, Wideband	41052	0.859641	616.75	10.2792	53	52	52	0.751	0.738	0.733	0.743	0.405	0.401	0.341	0.338	0.322	0.33	0.746	0.74	0.739	0.737	0.423	0.424	0.327	0.333	0.328	0.32	0.26	0.244	0.336	0.337	0.334	0.349	0.33	0.32	0.328	0.327	0.252	0.236	0.345	0.334	0.33	0.311	0.324	0.317	0.332	0.322	0.685	0.669
#8: 420-580nm, Wideband	41052	0.86625	626.267	10.4378	53	52	52	0.76	0.746	0.749	0.757	0.41	0.406	0.342	0.339	0.323	0.329	0.754	0.748	0.751	0.749	0.43	0.431	0.328	0.334	0.329	0.321	0.262	0.246	0.34	0.341	0.337	0.352	0.332	0.321	0.33	0.328	0.254	0.239	0.349	0.337	0.332	0.313	0.326	0.318	0.333	0.322	0.699	0.681
#8: 420-580nm, Wideband	41052	0.872847	635.767	10.5961	53	52	52	0.769	0.755	0.759	0.768	0.416	0.412	0.343	0.338	0.323	0.33	0.763	0.758	0.765	0.762	0.436	0.439	0.328	0.334	0.329	0.322	0.262	0.247	0.343	0.344	0.34	0.354	0.332	0.322	0.33	0.329	0.255	0.239	0.352	0.341	0.336	0.315	0.326	0.319	0.333	0.322	0.713	0.693
#8: 420-580nm, Wideband	41052	0.879456	645.283	10.7547	53	52	52	0.778	0.763	0.77	0.78	0.422	0.417	0.343	0.34	0.323	0.331	0.774	0.763	0.775	0.772	0.442	0.447	0.329	0.334	0.329	0.321	0.264	0.248	0.346	0.347	0.342	0.356	0.332	0.323	0.327	0.329	0.256	0.24	0.357	0.344	0.337	0.317	0.327	0.32	0.333	0.323	0.725	0.705
#8: 420-580nm, Wideband	41052	0.886065	654.8	10.9133	53.1	52	52	0.787	0.772	0.781	0.789	0.426	0.422	0.344	0.34	0.323	0.33	0.783	0.779	0.786	0.784	0.449	0.453	0.329	0.335	0.33	0.322	0.265	0.249	0.349	0.35	0.345	0.359	0.334	0.323	0.33	0.33	0.256	0.241	0.361	0.348	0.34	0.319	0.327	0.32	0.334	0.323	0.736	0.717
#8: 420-580nm, Wideband	41052	0.892662	664.3	11.0717	53.1	52	52	0.796	0.782	0.792	0.8	0.433	0.426	0.345	0.341	0.323	0.331	0.793	0.781	0.796	0.795	0.455	0.46	0.33	0.336	0.33	0.322	0.267	0.25	0.351	0.352	0.347	0.363	0.334	0.324	0.33	0.329	0.258	0.242	0.362	0.35	0.343	0.321	0.329	0.32	0.334	0.323	0.746	0.728
#8: 420-580nm, Wideband	41052	0.899271	673.817	11.2303	53.1	52	52	0.803	0.791	0.803	0.809	0.437	0.43	0.346	0.342	0.324	0.331	0.803	0.795	0.805	0.805	0.461	0.467	0.33	0.336	0.33	0.321	0.268	0.251	0.354	0.354	0.349	0.366	0.335	0.325	0.331	0.33	0.26	0.244	0.367	0.353	0.345	0.323	0.33	0.321	0.335	0.324	0.759	0.74
#8: 420-580nm, Wideband	41052	0.905868	683.317	11.3886	53.1	52	52	0.813	0.8	0.809	0.816	0.441	0.434	0.346	0.341	0.323	0.331	0.813	0.802	0.813	0.813	0.465	0.473	0.33	0.336	0.33	0.321	0.268	0.251	0.355	0.355	0.35	0.366	0.335	0.325	0.331	0.329	0.258	0.243	0.37	0.356	0.346	0.324	0.329	0.322	0.334	0.323	0.766	0.749
#8: 420-580nm, Wideband	41052	0.912477	692.833	11.5472	53.1	52	52	0.822	0.81	0.818	0.824	0.446	0.438	0.346	0.342	0.323	0.331	0.824	0.815	0.82	0.821	0.472	0.48	0.33	0.336	0.33	0.321	0.27	0.251	0.358	0.358	0.352	0.368	0.337	0.325	0.331	0.328	0.259	0.244	0.372	0.359	0.348	0.326	0.33	0.322	0.335	0.323	0.777	0.76
#8: 420-580nm, Wideband	41052	0.919074	702.333	11.7056	53.1	52	52	0.834	0.822	0.827	0.833	0.452	0.444	0.348	0.343	0.324	0.331	0.835	0.824	0.83	0.832	0.478	0.487	0.332	0.337	0.331	0.322	0.271	0.253	0.361	0.362	0.356	0.372	0.338	0.327	0.332	0.33	0.261	0.246	0.377	0.363	0.352	0.328	0.332	0.324	0.336	0.324	0.788	0.771
#8: 420-580nm, Wideband	41052	0.925683	711.85	11.8642	53.1	52	52	0.844	0.834	0.836	0.842	0.455	0.448	0.349	0.344	0.325	0.332	0.847	0.84	0.837	0.839	0.483	0.493	0.333	0.339	0.331	0.322	0.272	0.254	0.365	0.364	0.359	0.375	0.34	0.329	0.332	0.331	0.262	0.246	0.38	0.366	0.355	0.331	0.333	0.324	0.336	0.324	0.799	0.783
#8: 420-580nm, Wideband	41052	0.932292	721.367	12.0228	53.1	52	52	0.855	0.844	0.842	0.849	0.461	0.451	0.349	0.344	0.325	0.332	0.859	0.848	0.844	0.853	0.488	0.499	0.333	0.338	0.331	0.322	0.273	0.254	0.367	0.366	0.36	0.376	0.34	0.328	0.333	0.331	0.262	0.247	0.383	0.369	0.357	0.332	0.333	0.325	0.336	0.324	0.807	0.791
#8: 420-580nm, Wideband	41052	0.938889	730.867	12.1811	53	52	52	0.866	0.855	0.85	0.856	0.464	0.456	0.35	0.344	0.325	0.332	0.871	0.862	0.851	0.854	0.493	0.503	0.334	0.339	0.331	0.322	0.275	0.255	0.37	0.367	0.362	0.38	0.341	0.33	0.332	0.332	0.263	0.247	0.386	0.372	0.359	0.335	0.335	0.326	0.336	0.325	0.818	0.804
#8: 420-580nm, Wideband	41052	0.945498	740.383	12.3397	53.1	52	52	0.875	0.867	0.856	0.863	0.469	0.459	0.351	0.345	0.325	0.332	0.882	0.87	0.86	0.863	0.497	0.51	0.335	0.34	0.332	0.322	0.275	0.255	0.371	0.369	0.364	0.382	0.342	0.331	0.333	0.332	0.263	0.248	0.389	0.374	0.361	0.336	0.336	0.327	0.337	0.325	0.829	0.815
#8: 420-580nm, Wideband	41052	0.952106	749.9	12.4983	53	52	52	0.888	0.878	0.863	0.87	0.472	0.462	0.352	0.345	0.326	0.332	0.895	0.883	0.866	0.868	0.502	0.516	0.335	0.34	0.331	0.323	0.275	0.255	0.371	0.372	0.367	0.385	0.342	0.33	0.333	0.332	0.264	0.248	0.392	0.376	0.363	0.337	0.336	0.327	0.337	0.325	0.839	0.826
#8: 420-580nm, Wideband	41052	0.958704	759.4	12.6567	53.1	52	52	0.898	0.889	0.87	0.878	0.476	0.466	0.352	0.346	0.326	0.333	0.906	0.895	0.874	0.877	0.506	0.519	0.335	0.341	0.332	0.322	0.276	0.256	0.374	0.373	0.368	0.386	0.343	0.332	0.334	0.332	0.263	0.248	0.395	0.379	0.366	0.339	0.337	0.328	0.337	0.325	0.849	0.836
#8: 420-580nm, Wideband	41052	0.965313	768.917	12.8153	53.1	52	52	0.908	0.901	0.876	0.885	0.478	0.469	0.352	0.346	0.325	0.333	0.919	0.906	0.879	0.881	0.509	0.524	0.335	0.34	0.332	0.322	0.275	0.255	0.374	0.373	0.368	0.388	0.344	0.331	0.333	0.332	0.263	0.248	0.396	0.379	0.368	0.34	0.337	0.328	0.337	0.325	0.86	0.849
#8: 420-580nm, Wideband	41052	0.971921	778.433	12.9739	53.1	52	52	0.921	0.913	0.883	0.892	0.483	0.473	0.352	0.347	0.326	0.332	0.93	0.917	0.888	0.89	0.514	0.528	0.335	0.341	0.332	0.322	0.276	0.255	0.376	0.375	0.372	0.391	0.344	0.333	0.334	0.332	0.264	0.249	0.397	0.382	0.37	0.343	0.339	0.329	0.337	0.324	0.873	0.861
#8: 420-580nm, Wideband	41052	0.97853	787.95	13.1325	53	52	52	0.931	0.923	0.889	0.9	0.486	0.476	0.354	0.347	0.327	0.333	0.942	0.932	0.894	0.897	0.516	0.533	0.335	0.341	0.333	0.323	0.275	0.255	0.377	0.376	0.373	0.393	0.346	0.334	0.334	0.332	0.265	0.249	0.4	0.383	0.372	0.344	0.339	0.33	0.338	0.325	0.883	0.871
#8: 420-580nm, Wideband	41052	0.985127	797.45	13.2908	53.1	52	52	0.942	0.934	0.897	0.909	0.49	0.479	0.354	0.347	0.327	0.334	0.953	0.941	0.904	0.904	0.521	0.538	0.336	0.342	0.332	0.323	0.276	0.256	0.378	0.377	0.374	0.394	0.347	0.335	0.335	0.332	0.264	0.248	0.402	0.387	0.375	0.345	0.34	0.331	0.338	0.325	0.895	0.883
#8: 420-580nm, Wideband	41052	0.991736	805.95	13.4325	53	52	52	0.953	0.946	0.906	0.917	0.494	0.482	0.354	0.348	0.326	0.333	0.965	0.954	0.909	0.912	0.524	0.542	0.336	0.342	0.333	0.322	0.276	0.256	0.38	0.379	0.376	0.395	0.347	0.334	0.335	0.333	0.264	0.248	0.404	0.387	0.376	0.347	0.34	0.331	0.338	0.325	0.907	0.894
#8: 420-580nm, Wideband	41052	0.998345	815.467	13.5911	53	52	52	0.964	0.958	0.91	0.924	0.497	0.486	0.355	0.349	0.327	0.333	0.976	0.961	0.917	0.92	0.529	0.544	0.336	0.343	0.333	0.323	0.276	0.256	0.38	0.379	0.378	0.397	0.348	0.336	0.335	0.333	0.265	0.248	0.405	0.389	0.378	0.349	0.342	0.332	0.339	0.325	0.919	0.905
#8: 420-580nm, Wideband	41053	0.0049537	823.967	13.7328	53	52	52	0.975	0.965	0.916	0.933	0.501	0.489	0.356	0.349	0.327	0.334	0.985	0.971	0.925	0.928	0.532	0.547	0.338	0.343	0.333	0.323	0.276	0.256	0.382	0.38	0.378	0.398	0.348	0.335	0.335	0.333	0.264	0.249	0.408	0.39	0.38	0.35	0.342	0.332	0.338	0.326	0.929	0.916
#8: 420-580nm, Wideband	41053	0.0115509	833.467	13.8911	53.1	52	52	0.987	0.976	0.925	0.941	0.504	0.493	0.357	0.35	0.327	0.334	0.993	0.979	0.933	0.936	0.536	0.552	0.338	0.343	0.334	0.322	0.277	0.257	0.382	0.381	0.381	0.4	0.349	0.336	0.335	0.334	0.264	0.249	0.409	0.392	0.381	0.351	0.343	0.333	0.338	0.326	0.94	0.926
#8: 420-580nm, Wideband	41053	0.0181597	842.983	14.0497	53.1	52	52	0.995	0.983	0.93	0.949	0.508	0.495	0.356	0.349	0.328	0.334	1.001	0.985	0.941	0.943	0.538	0.556	0.339	0.344	0.333	0.323	0.277	0.257	0.384	0.383	0.382	0.401	0.35	0.337	0.335	0.334	0.265	0.248	0.408	0.393	0.383	0.354	0.344	0.333	0.339	0.326	0.949	0.934
#8: 420-580nm, Wideband	41053	0.0247685	852.5	14.2083	53.1	52	52	1.006	0.988	0.936	0.956	0.512	0.5	0.357	0.35	0.328	0.334	1.008	0.994	0.948	0.949	0.544	0.559	0.338	0.344	0.334	0.322	0.276	0.257	0.385	0.384	0.384	0.403	0.351	0.338	0.335	0.333	0.265	0.249	0.411	0.393	0.383	0.354	0.344	0.334	0.339	0.326	0.959	0.941
#8: 420-580nm, Wideband	41053	0.0313657	862	14.3667	53.1	52	52	1.014	0.994	0.943	0.965	0.515	0.502	0.358	0.35	0.328	0.334	1.013	0.999	0.955	0.959	0.547	0.562	0.338	0.344	0.334	0.323	0.277	0.257	0.386	0.384	0.385	0.404	0.352	0.338	0.335	0.334	0.265	0.248	0.412	0.394	0.386	0.355	0.344	0.335	0.339	0.326	0.97	0.95
#8: 420-580nm, Wideband	41053	0.0379745	871.517	14.5253	53	52	52	1.021	1.001	0.952	0.973	0.518	0.506	0.358	0.351	0.328	0.334	1.018	1.005	0.962	0.965	0.55	0.566	0.339	0.345	0.335	0.323	0.277	0.256	0.387	0.384	0.386	0.405	0.352	0.339	0.336	0.334	0.266	0.249	0.413	0.397	0.387	0.357	0.345	0.335	0.34	0.326	0.976	0.953
#8: 420-580nm, Wideband	41053	0.0445718	881.017	14.6836	53.1	52	52	1.026	1.004	0.956	0.981	0.521	0.508	0.358	0.351	0.328	0.334	1.021	1.005	0.971	0.973	0.553	0.569	0.339	0.345	0.334	0.323	0.277	0.256	0.386	0.384	0.386	0.406	0.352	0.339	0.336	0.334	0.265	0.249	0.414	0.396	0.387	0.357	0.346	0.335	0.34	0.326	0.984	0.958
#8: 420-580nm, Wideband	41053	0.0511806	890.533	14.8422	53	52	52	1.033	1.009	0.963	0.989	0.523	0.511	0.359	0.351	0.328	0.334	1.025	1.011	0.979	0.982	0.556	0.573	0.34	0.345	0.334	0.323	0.276	0.257	0.388	0.386	0.388	0.408	0.353	0.34	0.336	0.334	0.265	0.249	0.415	0.398	0.389	0.359	0.346	0.333	0.34	0.326	0.991	0.963
#8: 420-580nm, Wideband	41053	0.0577894	900.05	15.0008	53.1	52	52	1.038	1.012	0.969	0.997	0.525	0.515	0.359	0.351	0.328	0.334	1.03	1.012	0.986	0.989	0.559	0.576	0.34	0.345	0.334	0.323	0.276	0.257	0.389	0.386	0.388	0.408	0.353	0.34	0.336	0.334	0.265	0.25	0.416	0.398	0.39	0.36	0.347	0.337	0.34	0.326	0.997	0.967
#8: 420-580nm, Wideband	41053	0.0643866	909.55	15.1592	53	52	52	1.043	1.016	0.978	1.005	0.525	0.516	0.36	0.352	0.328	0.334	1.032	1.018	0.995	0.997	0.562	0.579	0.34	0.345	0.334	0.323	0.277	0.258	0.389	0.387	0.389	0.41	0.354	0.341	0.336	0.334	0.265	0.249	0.417	0.399	0.392	0.361	0.348	0.337	0.34	0.326	1.001	0.97
#8: 420-580nm, Wideband	41053	0.0709954	919.067	15.3178	53.1	52	52	1.046	1.019	0.983	1.013	0.523	0.517	0.36	0.352	0.328	0.334	1.037	1.021	1.001	1.004	0.565	0.582	0.34	0.346	0.334	0.323	0.278	0.257	0.389	0.387	0.39	0.412	0.355	0.341	0.336	0.334	0.265	0.248	0.419	0.401	0.393	0.362	0.348	0.337	0.343	0.326	1.006	0.974
#8: 420-580nm, Wideband	41053	0.0775926	928.567	15.4761	53.1	52	52	1.051	1.023	0.989	1.022	0.517	0.516	0.361	0.353	0.329	0.335	1.042	1.025	1.009	1.013	0.567	0.585	0.341	0.347	0.335	0.323	0.278	0.257	0.39	0.388	0.391	0.412	0.356	0.341	0.337	0.335	0.265	0.249	0.42	0.402	0.394	0.363	0.349	0.338	0.34	0.326	1.009	0.979
#8: 420-580nm, Wideband	41053	0.0842014	938.083	15.6347	53	52	52	1.055	1.027	0.998	1.03	0.504	0.512	0.361	0.353	0.329	0.335	1.045	1.03	1.017	1.02	0.566	0.588	0.341	0.347	0.335	0.323	0.278	0.257	0.39	0.388	0.392	0.413	0.356	0.342	0.337	0.335	0.265	0.249	0.421	0.403	0.396	0.364	0.349	0.339	0.341	0.326	1.012	0.981
#8: 420-580nm, Wideband	41053	0.0908102	947.6	15.7933	53.1	52	52	1.061	1.033	1.003	1.039	0.488	0.502	0.362	0.354	0.329	0.335	1.051	1.032	1.025	1.028	0.564	0.59	0.342	0.346	0.335	0.323	0.277	0.258	0.391	0.389	0.394	0.413	0.357	0.343	0.337	0.335	0.265	0.25	0.421	0.403	0.396	0.365	0.35	0.339	0.341	0.327	1.016	0.986
#8: 420-580nm, Wideband	41053	0.0974074	957.1	15.9517	53.1	52	52	1.064	1.037	1.009	1.046	0.471	0.487	0.362	0.354	0.329	0.335	1.055	1.041	1.033	1.036	0.557	0.589	0.341	0.348	0.335	0.323	0.278	0.258	0.391	0.389	0.395	0.415	0.357	0.343	0.337	0.335	0.266	0.249	0.422	0.404	0.397	0.367	0.35	0.339	0.341	0.327	1.021	0.99
#8: 420-580nm, Wideband	41053	0.104005	966.6	16.11	53.1	52	52	1.068	1.042	1.016	1.054	0.459	0.473	0.363	0.354	0.329	0.335	1.06	1.047	1.04	1.044	0.541	0.585	0.341	0.348	0.335	0.323	0.278	0.258	0.391	0.39	0.396	0.415	0.357	0.344	0.338	0.335	0.265	0.25	0.423	0.405	0.398	0.367	0.351	0.339	0.341	0.327	1.023	0.994
#8: 420-580nm, Wideband	41053	0.110613	976.117	16.2686	53.1	52	52	1.073	1.047	1.023	1.062	0.448	0.456	0.363	0.354	0.329	0.335	1.066	1.056	1.048	1.051	0.524	0.576	0.342	0.348	0.335	0.322	0.278	0.258	0.392	0.39	0.396	0.417	0.358	0.344	0.338	0.335	0.265	0.249	0.423	0.406	0.399	0.368	0.351	0.34	0.341	0.326	1.027	0.999
#8: 420-580nm, Wideband	41053	0.117211	985.617	16.4269	53.1	52	52	1.077	1.053	1.029	1.068	0.435	0.448	0.363	0.355	0.33	0.335	1.071	1.061	1.056	1.061	0.503	0.559	0.343	0.348	0.336	0.323	0.277	0.257	0.393	0.39	0.397	0.417	0.359	0.345	0.338	0.335	0.265	0.249	0.424	0.406	0.4	0.368	0.352	0.341	0.341	0.326	1.031	1.004
#8: 420-580nm, Wideband	41053	0.123819	995.133	16.5856	53.1	52	52	1.085	1.059	1.036	1.077	0.428	0.437	0.364	0.355	0.329	0.335	1.077	1.063	1.062	1.069	0.484	0.534	0.343	0.349	0.336	0.323	0.278	0.257	0.394	0.394	0.398	0.418	0.359	0.345	0.338	0.335	0.266	0.25	0.424	0.407	0.401	0.37	0.352	0.341	0.342	0.327	1.037	1.011
#8: 420-580nm, Wideband	41053	0.130417	1004.63	16.7439	53.1	52	52	1.087	1.065	1.043	1.083	0.421	0.43	0.364	0.356	0.33	0.335	1.082	1.068	1.07	1.076	0.473	0.516	0.343	0.349	0.336	0.323	0.279	0.257	0.394	0.392	0.4	0.419	0.36	0.345	0.338	0.336	0.266	0.25	0.424	0.407	0.402	0.371	0.353	0.342	0.342	0.327	1.04	1.017
#8: 420-580nm, Wideband	41053	0.137025	1014.15	16.9025	53.1	52	52	1.091	1.071	1.051	1.091	0.414	0.423	0.365	0.355	0.33	0.335	1.088	1.076	1.077	1.083	0.457	0.498	0.343	0.35	0.336	0.323	0.278	0.258	0.394	0.393	0.4	0.421	0.36	0.347	0.338	0.335	0.266	0.249	0.424	0.407	0.403	0.372	0.353	0.343	0.342	0.327	1.044	1.023
#8: 420-580nm, Wideband	41053	0.143623	1023.65	17.0608	53	52	52	1.096	1.076	1.057	1.098	0.405	0.412	0.365	0.356	0.33	0.336	1.094	1.082	1.086	1.092	0.447	0.49	0.344	0.35	0.336	0.323	0.278	0.258	0.395	0.393	0.4	0.421	0.361	0.347	0.339	0.335	0.266	0.25	0.424	0.408	0.403	0.373	0.353	0.342	0.342	0.327	1.048	1.029
#8: 420-580nm, Wideband	41053	0.150231	1033.17	17.2194	53.1	52	52	1.102	1.083	1.064	1.105	0.401	0.406	0.365	0.356	0.33	0.335	1.101	1.088	1.093	1.1	0.437	0.478	0.344	0.349	0.336	0.323	0.277	0.257	0.394	0.393	0.401	0.421	0.361	0.346	0.338	0.336	0.265	0.249	0.425	0.408	0.404	0.373	0.354	0.343	0.342	0.326	1.052	1.036
#8: 420-580nm, Wideband	41053	0.156829	1042.67	17.3778	53	52	52	1.106	1.089	1.072	1.11	0.393	0.401	0.366	0.356	0.33	0.336	1.108	1.094	1.1	1.107	0.429	0.464	0.344	0.35	0.337	0.323	0.278	0.257	0.395	0.394	0.402	0.422	0.361	0.347	0.339	0.336	0.265	0.249	0.425	0.408	0.405	0.375	0.354	0.343	0.343	0.327	1.057	1.041
#8: 420-580nm, Wideband	41053	0.163438	1052.18	17.5364	53	52	52	1.11	1.097	1.078	1.116	0.387	0.392	0.366	0.357	0.33	0.335	1.115	1.103	1.106	1.112	0.422	0.453	0.344	0.35	0.337	0.323	0.278	0.257	0.394	0.393	0.403	0.423	0.362	0.347	0.338	0.336	0.265	0.25	0.426	0.408	0.406	0.375	0.355	0.344	0.342	0.327	1.063	1.049
#8: 420-580nm, Wideband	41053	0.170035	1061.68	17.6947	53.1	52	52	1.112	1.103	1.084	1.121	0.383	0.387	0.367	0.357	0.33	0.336	1.121	1.112	1.112	1.12	0.416	0.443	0.345	0.35	0.337	0.322	0.276	0.257	0.395	0.393	0.404	0.423	0.362	0.347	0.338	0.336	0.266	0.249	0.425	0.408	0.406	0.376	0.354	0.343	0.343	0.326	1.066	1.057
#8: 420-580nm, Wideband	41053	0.176644	1071.2	17.8533	53	52	52	1.12	1.11	1.092	1.129	0.378	0.381	0.367	0.358	0.331	0.335	1.129	1.116	1.118	1.129	0.405	0.434	0.346	0.351	0.336	0.323	0.278	0.258	0.395	0.393	0.405	0.425	0.363	0.349	0.339	0.336	0.265	0.249	0.426	0.409	0.408	0.378	0.356	0.343	0.342	0.327	1.072	1.065
#8: 420-580nm, Wideband	41053	0.183252	1080.72	18.0119	53	52	52	1.124	1.118	1.101	1.134	0.372	0.375	0.367	0.358	0.331	0.336	1.137	1.128	1.126	1.136	0.399	0.426	0.346	0.351	0.337	0.324	0.277	0.258	0.395	0.395	0.407	0.425	0.363	0.349	0.338	0.337	0.266	0.25	0.426	0.408	0.408	0.379	0.357	0.345	0.343	0.327	1.078	1.072
#8: 420-580nm, Wideband	41053	0.18985	1090.22	18.1703	53	52	52	1.129	1.126	1.107	1.139	0.366	0.369	0.368	0.358	0.331	0.336	1.141	1.131	1.132	1.141	0.392	0.415	0.345	0.355	0.337	0.323	0.277	0.258	0.396	0.395	0.407	0.427	0.363	0.349	0.339	0.337	0.265	0.25	0.427	0.409	0.409	0.38	0.357	0.345	0.343	0.327	1.083	1.08
#8: 420-580nm, Wideband	41053	0.196458	1099.73	18.3289	53.1	52	52	1.134	1.132	1.113	1.144	0.36	0.362	0.368	0.359	0.331	0.336	1.15	1.139	1.137	1.148	0.385	0.411	0.346	0.351	0.336	0.323	0.277	0.257	0.396	0.395	0.408	0.428	0.364	0.349	0.34	0.337	0.266	0.25	0.426	0.409	0.41	0.38	0.357	0.345	0.343	0.327	1.088	1.086
#8: 420-580nm, Wideband	41053	0.203056	1109.23	18.4872	53.1	52	52	1.139	1.139	1.12	1.147	0.357	0.359	0.368	0.359	0.332	0.336	1.156	1.143	1.143	1.154	0.378	0.402	0.346	0.352	0.338	0.323	0.277	0.257	0.396	0.395	0.408	0.428	0.365	0.349	0.339	0.337	0.265	0.249	0.426	0.41	0.411	0.381	0.358	0.346	0.343	0.326	1.093	1.094
#8: 420-580nm, Wideband	41053	0.209664	1118.75	18.6458	53.1	52	52	1.142	1.144	1.126	1.152	0.353	0.353	0.37	0.359	0.331	0.336	1.161	1.15	1.149	1.159	0.373	0.397	0.346	0.352	0.337	0.323	0.277	0.257	0.396	0.395	0.409	0.429	0.365	0.349	0.34	0.337	0.265	0.249	0.428	0.41	0.411	0.382	0.358	0.346	0.343	0.326	1.098	1.1
#8: 420-580nm, Wideband	41053	0.216262	1128.25	18.8042	53.1	52	52	1.146	1.151	1.133	1.159	0.348	0.349	0.37	0.36	0.331	0.336	1.167	1.161	1.154	1.164	0.366	0.391	0.346	0.352	0.337	0.322	0.278	0.257	0.396	0.395	0.411	0.43	0.365	0.35	0.34	0.337	0.265	0.25	0.427	0.409	0.412	0.382	0.358	0.346	0.344	0.327	1.102	1.107
#8: 420-580nm, Wideband	41053	0.22287	1137.77	18.9628	53.1	52	52	1.151	1.158	1.14	1.162	0.343	0.345	0.37	0.36	0.331	0.337	1.174	1.164	1.159	1.169	0.364	0.386	0.347	0.353	0.338	0.323	0.276	0.257	0.397	0.395	0.411	0.431	0.366	0.351	0.34	0.338	0.266	0.249	0.427	0.41	0.413	0.384	0.358	0.347	0.347	0.326	1.109	1.114
#8: 420-580nm, Wideband	41053	0.229468	1147.27	19.1211	53.1	52	52	1.158	1.164	1.147	1.168	0.34	0.339	0.371	0.36	0.332	0.337	1.18	1.171	1.163	1.174	0.356	0.381	0.347	0.353	0.338	0.322	0.276	0.257	0.397	0.397	0.413	0.431	0.366	0.352	0.339	0.337	0.266	0.249	0.428	0.411	0.414	0.385	0.36	0.346	0.344	0.327	1.114	1.122
#8: 420-580nm, Wideband	41053	0.236076	1156.78	19.2797	53	52	52	1.162	1.17	1.153	1.172	0.336	0.335	0.372	0.36	0.332	0.337	1.186	1.18	1.167	1.178	0.35	0.375	0.348	0.353	0.338	0.323	0.276	0.257	0.397	0.397	0.413	0.433	0.367	0.351	0.339	0.337	0.265	0.25	0.429	0.41	0.415	0.386	0.36	0.347	0.344	0.327	1.119	1.128
#8: 420-580nm, Wideband	41053	0.242674	1166.28	19.4381	53	52	52	1.164	1.174	1.159	1.175	0.331	0.332	0.371	0.361	0.332	0.337	1.191	1.181	1.171	1.182	0.348	0.368	0.348	0.354	0.338	0.322	0.277	0.257	0.397	0.396	0.414	0.433	0.367	0.351	0.34	0.338	0.265	0.25	0.429	0.411	0.415	0.387	0.36	0.348	0.344	0.326	1.124	1.134
#8: 420-580nm, Wideband	41053	0.249282	1175.8	19.5967	53	52	52	1.169	1.18	1.166	1.181	0.33	0.329	0.373	0.361	0.332	0.337	1.197	1.186	1.176	1.188	0.341	0.365	0.348	0.354	0.338	0.323	0.276	0.258	0.398	0.397	0.415	0.435	0.368	0.352	0.34	0.337	0.265	0.25	0.429	0.411	0.416	0.388	0.36	0.348	0.344	0.327	1.128	1.139
#8: 420-580nm, Wideband	41053	0.25588	1185.3	19.755	53	52	52	1.176	1.185	1.173	1.186	0.325	0.324	0.373	0.362	0.332	0.337	1.203	1.193	1.18	1.192	0.335	0.362	0.349	0.354	0.339	0.323	0.276	0.257	0.399	0.398	0.415	0.435	0.369	0.353	0.341	0.338	0.266	0.25	0.428	0.411	0.417	0.39	0.361	0.348	0.344	0.327	1.134	1.145
#8: 420-580nm, Wideband	41053	0.262488	1194.82	19.9136	53.1	52	52	1.176	1.188	1.177	1.189	0.323	0.319	0.373	0.362	0.332	0.337	1.205	1.194	1.185	1.195	0.333	0.354	0.349	0.354	0.339	0.323	0.275	0.26	0.398	0.398	0.416	0.436	0.369	0.353	0.34	0.338	0.266	0.249	0.43	0.412	0.418	0.389	0.361	0.349	0.344	0.327	1.137	1.148
#8: 420-580nm, Wideband	41053	0.269097	1204.33	20.0722	53	52	52	1.181	1.192	1.182	1.195	0.319	0.318	0.374	0.362	0.333	0.337	1.21	1.196	1.188	1.2	0.329	0.349	0.348	0.355	0.338	0.322	0.275	0.257	0.398	0.398	0.417	0.436	0.369	0.353	0.341	0.337	0.266	0.25	0.429	0.412	0.418	0.39	0.361	0.349	0.344	0.327	1.142	1.152
#8: 420-580nm, Wideband	41053	0.275694	1213.83	20.2306	53	52	52	1.184	1.195	1.187	1.2	0.314	0.311	0.375	0.362	0.333	0.337	1.213	1.203	1.194	1.204	0.325	0.346	0.349	0.355	0.338	0.322	0.276	0.257	0.398	0.398	0.418	0.438	0.369	0.354	0.341	0.338	0.266	0.249	0.43	0.413	0.42	0.391	0.362	0.349	0.345	0.327	1.145	1.153
#8: 420-580nm, Wideband	41053	0.282303	1223.35	20.3892	53.1	52	52	1.188	1.198	1.193	1.205	0.312	0.31	0.375	0.363	0.332	0.338	1.216	1.207	1.197	1.207	0.323	0.339	0.349	0.355	0.338	0.322	0.276	0.257	0.4	0.399	0.42	0.438	0.37	0.354	0.341	0.338	0.266	0.249	0.43	0.413	0.42	0.393	0.363	0.35	0.344	0.327	1.149	1.157
#8: 420-580nm, Wideband	41053	0.2889	1232.85	20.5475	53.1	52	52	1.191	1.2	1.198	1.211	0.309	0.307	0.375	0.363	0.333	0.337	1.219	1.206	1.2	1.211	0.319	0.339	0.35	0.355	0.339	0.322	0.276	0.258	0.4	0.398	0.42	0.439	0.371	0.355	0.341	0.338	0.265	0.249	0.429	0.412	0.421	0.393	0.363	0.351	0.345	0.327	1.151	1.158
#8: 420-580nm, Wideband	41053	0.295509	1242.37	20.7061	53	52	52	1.192	1.202	1.202	1.214	0.306	0.304	0.376	0.364	0.333	0.338	1.22	1.208	1.205	1.215	0.315	0.333	0.35	0.356	0.34	0.322	0.275	0.257	0.399	0.399	0.422	0.438	0.371	0.356	0.342	0.338	0.266	0.25	0.429	0.413	0.422	0.394	0.364	0.35	0.345	0.327	1.156	1.161
#8: 420-580nm, Wideband	41053	0.302106	1251.87	20.8644	53	52	52	1.196	1.204	1.206	1.22	0.302	0.302	0.377	0.364	0.334	0.337	1.225	1.21	1.21	1.219	0.312	0.33	0.351	0.357	0.34	0.323	0.274	0.257	0.4	0.4	0.422	0.44	0.372	0.356	0.341	0.338	0.266	0.249	0.43	0.413	0.422	0.394	0.364	0.351	0.344	0.326	1.158	1.162
#8: 420-580nm, Wideband	41053	0.308715	1261.38	21.0231	53.1	52	52	1.197	1.205	1.21	1.226	0.3	0.3	0.378	0.365	0.333	0.337	1.227	1.21	1.213	1.222	0.31	0.328	0.352	0.356	0.34	0.322	0.276	0.257	0.401	0.4	0.422	0.441	0.372	0.356	0.341	0.339	0.266	0.25	0.431	0.414	0.423	0.397	0.365	0.351	0.345	0.327	1.161	1.163
#8: 420-580nm, Wideband	41053	0.315312	1270.88	21.1814	53	52	52	1.201	1.207	1.215	1.231	0.3	0.299	0.378	0.365	0.334	0.337	1.228	1.212	1.218	1.226	0.304	0.324	0.351	0.357	0.339	0.322	0.276	0.258	0.401	0.4	0.423	0.442	0.372	0.357	0.342	0.339	0.265	0.25	0.43	0.413	0.424	0.397	0.365	0.352	0.345	0.327	1.162	1.163
#8: 420-580nm, Wideband	41053	0.321921	1280.4	21.34	53	52	52	1.2	1.207	1.217	1.236	0.295	0.296	0.378	0.365	0.332	0.337	1.229	1.21	1.221	1.227	0.303	0.319	0.351	0.356	0.339	0.322	0.275	0.258	0.401	0.4	0.424	0.442	0.373	0.356	0.341	0.338	0.265	0.249	0.431	0.413	0.424	0.397	0.365	0.352	0.345	0.326	1.166	1.165
#8: 420-580nm, Wideband	41053	0.32853	1289.92	21.4986	53	52	52	1.203	1.208	1.222	1.241	0.293	0.292	0.379	0.365	0.334	0.339	1.229	1.214	1.226	1.233	0.302	0.315	0.352	0.357	0.34	0.322	0.276	0.258	0.402	0.401	0.425	0.444	0.374	0.358	0.342	0.338	0.265	0.248	0.431	0.414	0.426	0.398	0.366	0.352	0.346	0.326	1.167	1.165
#8: 420-580nm, Wideband	41053	0.335127	1299.42	21.6569	53	52	52	1.205	1.209	1.224	1.247	0.292	0.29	0.379	0.366	0.334	0.337	1.232	1.216	1.231	1.238	0.299	0.315	0.352	0.357	0.34	0.322	0.275	0.257	0.401	0.401	0.426	0.444	0.374	0.358	0.342	0.338	0.266	0.25	0.43	0.414	0.426	0.4	0.366	0.353	0.346	0.327	1.168	1.166
#8: 420-580nm, Wideband	41053	0.341736	1308.93	21.8156	53.1	52	52	1.207	1.209	1.227	1.251	0.288	0.287	0.379	0.365	0.333	0.337	1.233	1.214	1.234	1.241	0.296	0.309	0.352	0.357	0.339	0.322	0.273	0.256	0.4	0.4	0.426	0.443	0.374	0.357	0.341	0.338	0.264	0.248	0.431	0.413	0.425	0.4	0.366	0.353	0.345	0.326	1.169	1.167
#8: 420-580nm, Wideband	41053	0.348333	1318.43	21.9739	53	52	52	1.209	1.212	1.231	1.257	0.287	0.284	0.381	0.366	0.334	0.338	1.234	1.219	1.239	1.246	0.295	0.307	0.353	0.358	0.34	0.322	0.275	0.257	0.401	0.402	0.428	0.444	0.375	0.358	0.342	0.339	0.266	0.249	0.432	0.414	0.426	0.402	0.368	0.354	0.346	0.33	1.17	1.168
#8: 420-580nm, Wideband	41053	0.354942	1327.95	22.1325	53.1	52	52	1.21	1.212	1.234	1.262	0.286	0.282	0.381	0.367	0.334	0.338	1.236	1.216	1.244	1.25	0.291	0.305	0.353	0.359	0.341	0.322	0.274	0.257	0.403	0.402	0.424	0.445	0.376	0.359	0.343	0.339	0.265	0.25	0.432	0.414	0.428	0.402	0.368	0.355	0.346	0.327	1.173	1.167
#8: 420-580nm, Wideband	41053	0.361539	1337.45	22.2908	53.1	52	52	1.21	1.213	1.238	1.268	0.282	0.282	0.382	0.367	0.334	0.337	1.236	1.219	1.248	1.253	0.292	0.303	0.354	0.359	0.34	0.322	0.274	0.257	0.403	0.403	0.429	0.447	0.376	0.36	0.342	0.339	0.265	0.249	0.431	0.415	0.428	0.403	0.368	0.355	0.346	0.327	1.174	1.17
#8: 420-580nm, Wideband	41053	0.368137	1346.95	22.4492	53	52	52	1.21	1.212	1.24	1.272	0.281	0.278	0.383	0.368	0.335	0.338	1.237	1.222	1.253	1.257	0.289	0.303	0.353	0.36	0.34	0.321	0.274	0.258	0.402	0.402	0.429	0.448	0.376	0.36	0.343	0.339	0.265	0.249	0.433	0.415	0.428	0.404	0.369	0.355	0.346	0.327	1.175	1.171
#8: 420-580nm, Wideband	41053	0.374745	1356.47	22.6078	53	52	52	1.211	1.213	1.243	1.278	0.28	0.277	0.382	0.367	0.335	0.338	1.237	1.221	1.257	1.262	0.288	0.3	0.354	0.36	0.341	0.321	0.275	0.257	0.404	0.403	0.431	0.448	0.378	0.361	0.343	0.339	0.266	0.249	0.433	0.416	0.431	0.405	0.369	0.356	0.347	0.327	1.175	1.17
#8: 420-580nm, Wideband	41053	0.381354	1365.98	22.7664	53	52	52	1.212	1.214	1.245	1.283	0.278	0.275	0.383	0.368	0.335	0.338	1.237	1.223	1.262	1.267	0.285	0.297	0.354	0.36	0.34	0.321	0.273	0.256	0.403	0.403	0.431	0.449	0.377	0.361	0.343	0.339	0.265	0.249	0.433	0.415	0.43	0.405	0.37	0.357	0.346	0.326	1.176	1.172
#8: 420-580nm, Wideband	41053	0.387951	1375.48	22.9247	53	52	52	1.212	1.214	1.246	1.287	0.276	0.273	0.384	0.368	0.334	0.338	1.237	1.222	1.265	1.271	0.283	0.294	0.354	0.359	0.341	0.321	0.273	0.258	0.404	0.403	0.432	0.449	0.379	0.361	0.343	0.339	0.265	0.249	0.433	0.415	0.431	0.407	0.37	0.356	0.346	0.326	1.178	1.171
#8: 420-580nm, Wideband	41053	0.39456	1385	23.0833	53	52	52	1.214	1.214	1.251	1.292	0.274	0.272	0.385	0.369	0.335	0.338	1.239	1.22	1.272	1.275	0.281	0.292	0.355	0.36	0.34	0.322	0.273	0.257	0.404	0.403	0.432	0.45	0.379	0.361	0.343	0.339	0.265	0.249	0.434	0.416	0.432	0.407	0.37	0.357	0.346	0.325	1.177	1.172
#8: 420-580nm, Wideband	41053	0.401157	1394.5	23.2417	53.1	52	52	1.214	1.215	1.254	1.298	0.272	0.269	0.385	0.37	0.335	0.338	1.24	1.22	1.277	1.28	0.28	0.292	0.355	0.361	0.34	0.321	0.273	0.257	0.405	0.404	0.433	0.45	0.38	0.363	0.343	0.339	0.265	0.249	0.434	0.417	0.432	0.408	0.371	0.357	0.347	0.326	1.177	1.173
#8: 420-580nm, Wideband	41053	0.407766	1404.02	23.4003	53.1	52	52	1.217	1.215	1.256	1.304	0.271	0.268	0.386	0.371	0.335	0.339	1.24	1.222	1.282	1.287	0.279	0.29	0.356	0.361	0.341	0.322	0.274	0.258	0.405	0.405	0.434	0.452	0.38	0.363	0.343	0.34	0.266	0.249	0.435	0.417	0.434	0.409	0.372	0.359	0.347	0.326	1.18	1.173
#8: 420-580nm, Wideband	41053	0.414363	1413.52	23.5586	53.1	52	52	1.215	1.215	1.258	1.307	0.269	0.267	0.386	0.371	0.335	0.339	1.24	1.224	1.286	1.291	0.277	0.288	0.356	0.361	0.341	0.321	0.273	0.257	0.405	0.404	0.434	0.452	0.381	0.363	0.343	0.339	0.265	0.25	0.434	0.416	0.434	0.409	0.372	0.359	0.347	0.326	1.179	1.173
#8: 420-580nm, Wideband	41053	0.420972	1423.03	23.7172	53.1	52	52	1.215	1.216	1.261	1.311	0.268	0.265	0.387	0.37	0.335	0.338	1.24	1.224	1.291	1.295	0.276	0.286	0.357	0.362	0.341	0.321	0.274	0.257	0.404	0.404	0.435	0.452	0.381	0.363	0.343	0.339	0.265	0.249	0.434	0.417	0.434	0.41	0.372	0.358	0.347	0.326	1.18	1.174
#8: 420-580nm, Wideband	41053	0.427569	1432.53	23.8756	53	52	52	1.216	1.216	1.263	1.316	0.266	0.264	0.388	0.371	0.335	0.338	1.24	1.225	1.294	1.298	0.273	0.285	0.356	0.361	0.341	0.32	0.274	0.257	0.405	0.399	0.435	0.453	0.382	0.363	0.343	0.339	0.264	0.249	0.435	0.417	0.436	0.41	0.373	0.359	0.347	0.326	1.179	1.174
#8: 420-580nm, Wideband	41053	0.434178	1442.05	24.0342	53	52	52	1.216	1.215	1.265	1.319	0.265	0.262	0.388	0.372	0.335	0.338	1.24	1.226	1.3	1.303	0.273	0.283	0.357	0.362	0.341	0.321	0.273	0.257	0.405	0.404	0.436	0.453	0.383	0.365	0.343	0.339	0.265	0.249	0.435	0.417	0.435	0.411	0.373	0.359	0.346	0.325	1.18	1.174
#8: 420-580nm, Wideband	41053	0.440775	1451.55	24.1925	53	52	52	1.217	1.216	1.269	1.323	0.264	0.262	0.389	0.372	0.335	0.339	1.241	1.225	1.304	1.308	0.273	0.282	0.357	0.363	0.341	0.321	0.275	0.257	0.406	0.405	0.437	0.454	0.383	0.365	0.343	0.339	0.266	0.249	0.435	0.416	0.436	0.413	0.374	0.36	0.347	0.326	1.18	1.175
#8: 420-580nm, Wideband	41053	0.447384	1461.07	24.3511	53	52	52	1.214	1.216	1.271	1.327	0.262	0.261	0.389	0.372	0.335	0.339	1.24	1.224	1.308	1.313	0.271	0.281	0.358	0.362	0.341	0.321	0.273	0.257	0.405	0.406	0.437	0.454	0.383	0.365	0.343	0.339	0.264	0.249	0.435	0.417	0.436	0.412	0.375	0.36	0.347	0.326	1.181	1.176
#8: 420-580nm, Wideband	41053	0.453981	1470.57	24.5094	53	52	52	1.216	1.218	1.274	1.33	0.261	0.258	0.39	0.372	0.336	0.338	1.241	1.23	1.313	1.318	0.271	0.278	0.358	0.363	0.341	0.321	0.273	0.257	0.405	0.406	0.438	0.455	0.385	0.367	0.344	0.339	0.265	0.249	0.435	0.418	0.438	0.413	0.376	0.361	0.347	0.326	1.181	1.177
#8: 420-580nm, Wideband	41053	0.46059	1480.08	24.6681	53.1	52	52	1.214	1.216	1.276	1.332	0.26	0.258	0.39	0.373	0.336	0.338	1.24	1.223	1.316	1.322	0.27	0.278	0.358	0.363	0.341	0.32	0.273	0.257	0.406	0.406	0.439	0.456	0.385	0.366	0.344	0.339	0.265	0.249	0.436	0.418	0.438	0.413	0.376	0.362	0.347	0.325	1.181	1.177
#8: 420-580nm, Wideband	41053	0.467187	1489.58	24.8264	53.1	52	52	1.212	1.215	1.279	1.335	0.259	0.255	0.39	0.373	0.336	0.338	1.241	1.224	1.32	1.326	0.267	0.275	0.358	0.364	0.342	0.32	0.273	0.256	0.405	0.405	0.439	0.456	0.385	0.366	0.344	0.339	0.264	0.248	0.435	0.418	0.438	0.413	0.376	0.362	0.348	0.325	1.18	1.176
#8: 420-580nm, Wideband	41053	0.473785	1499.08	24.9847	53.1	52	52	1.214	1.215	1.28	1.339	0.256	0.256	0.39	0.373	0.335	0.338	1.241	1.224	1.324	1.33	0.267	0.275	0.358	0.364	0.341	0.32	0.272	0.256	0.405	0.404	0.439	0.456	0.385	0.367	0.343	0.339	0.264	0.248	0.435	0.419	0.438	0.413	0.377	0.362	0.347	0.325	1.181	1.177
#8: 420-580nm, Wideband	41053	0.480394	1508.6	25.1433	53.1	52	52	1.214	1.216	1.285	1.343	0.257	0.255	0.392	0.374	0.335	0.338	1.241	1.225	1.328	1.335	0.267	0.275	0.359	0.364	0.342	0.32	0.272	0.256	0.406	0.407	0.44	0.457	0.387	0.368	0.344	0.34	0.264	0.249	0.436	0.418	0.439	0.415	0.377	0.363	0.348	0.325	1.18	1.177
#8: 420-580nm, Wideband	41053	0.487002	1518.12	25.3019	53.1	52	52	1.213	1.216	1.285	1.344	0.256	0.253	0.392	0.374	0.336	0.338	1.24	1.225	1.332	1.339	0.266	0.276	0.359	0.364	0.342	0.32	0.272	0.256	0.405	0.407	0.441	0.458	0.387	0.368	0.344	0.34	0.265	0.249	0.437	0.418	0.44	0.415	0.378	0.363	0.347	0.325	1.18	1.178
#8: 420-580nm, Wideband	41053	0.4936	1527.62	25.4603	53.1	52	52	1.211	1.215	1.288	1.348	0.255	0.253	0.393	0.374	0.336	0.339	1.24	1.225	1.334	1.343	0.268	0.274	0.36	0.365	0.341	0.32	0.272	0.257	0.407	0.406	0.441	0.46	0.388	0.369	0.344	0.339	0.265	0.248	0.437	0.419	0.441	0.416	0.379	0.364	0.348	0.325	1.18	1.178
#8: 420-580nm, Wideband	41053	0.500208	1537.13	25.6189	53.1	52	52	1.213	1.216	1.289	1.35	0.253	0.251	0.393	0.374	0.335	0.339	1.239	1.225	1.338	1.345	0.264	0.272	0.359	0.364	0.342	0.319	0.272	0.256	0.407	0.406	0.442	0.459	0.388	0.369	0.343	0.339	0.264	0.248	0.437	0.418	0.441	0.416	0.378	0.363	0.347	0.325	1.18	1.176
#8: 420-580nm, Wideband	41053	0.506806	1546.63	25.7772	53	52	52	1.209	1.214	1.291	1.352	0.252	0.25	0.393	0.375	0.336	0.338	1.24	1.223	1.342	1.35	0.261	0.269	0.361	0.365	0.342	0.319	0.271	0.255	0.406	0.407	0.442	0.458	0.388	0.369	0.344	0.339	0.263	0.248	0.437	0.42	0.442	0.416	0.379	0.365	0.348	0.325	1.179	1.176
#8: 420-580nm, Wideband	41053	0.513414	1556.15	25.9358	53	52	52	1.21	1.215	1.294	1.354	0.251	0.25	0.4	0.375	0.336	0.338	1.24	1.224	1.344	1.353	0.261	0.269	0.36	0.365	0.342	0.319	0.271	0.256	0.403	0.406	0.442	0.461	0.39	0.37	0.344	0.339	0.265	0.248	0.437	0.42	0.442	0.417	0.38	0.364	0.348	0.325	1.181	1.178
#8: 420-580nm, Wideband	41053	0.520012	1565.65	26.0942	53.1	52	52	1.212	1.216	1.296	1.357	0.251	0.25	0.395	0.375	0.336	0.338	1.24	1.228	1.348	1.357	0.259	0.267	0.361	0.366	0.342	0.319	0.272	0.256	0.411	0.408	0.443	0.461	0.39	0.37	0.344	0.34	0.264	0.248	0.438	0.42	0.443	0.416	0.38	0.365	0.348	0.324	1.179	1.177
#8: 420-580nm, Wideband	41053	0.52662	1575.17	26.2528	53.1	52	52	1.21	1.215	1.298	1.359	0.251	0.248	0.395	0.376	0.337	0.339	1.241	1.226	1.35	1.36	0.26	0.268	0.361	0.366	0.343	0.319	0.272	0.256	0.408	0.408	0.443	0.462	0.391	0.371	0.344	0.34	0.264	0.248	0.438	0.42	0.444	0.417	0.38	0.366	0.348	0.325	1.179	1.178
#8: 420-580nm, Wideband	41053	0.533218	1584.67	26.4111	53	52	52	1.21	1.214	1.299	1.361	0.25	0.248	0.396	0.376	0.336	0.339	1.24	1.225	1.354	1.364	0.259	0.267	0.362	0.367	0.342	0.319	0.271	0.256	0.408	0.409	0.444	0.461	0.392	0.371	0.345	0.34	0.265	0.248	0.438	0.42	0.444	0.418	0.382	0.366	0.348	0.325	1.178	1.177
#8: 420-580nm, Wideband	41053	0.539826	1594.18	26.5697	53	52	52	1.208	1.213	1.301	1.362	0.247	0.245	0.396	0.376	0.336	0.338	1.239	1.224	1.354	1.365	0.257	0.263	0.361	0.366	0.341	0.318	0.27	0.255	0.406	0.406	0.444	0.461	0.39	0.37	0.344	0.339	0.262	0.247	0.438	0.419	0.442	0.418	0.381	0.365	0.347	0.324	1.177	1.177
#8: 420-580nm, Wideband	41053	0.546424	1603.68	26.7281	53	52	52	1.209	1.215	1.303	1.365	0.248	0.246	0.397	0.377	0.337	0.339	1.239	1.226	1.357	1.37	0.257	0.266	0.363	0.367	0.342	0.319	0.271	0.255	0.408	0.409	0.446	0.463	0.392	0.372	0.345	0.34	0.263	0.249	0.439	0.421	0.445	0.418	0.383	0.367	0.348	0.325	1.178	1.177
#8: 420-580nm, Wideband	41053	0.553021	1613.18	26.8864	53.1	52	52	1.21	1.215	1.305	1.368	0.247	0.247	0.398	0.378	0.337	0.339	1.24	1.224	1.36	1.372	0.258	0.263	0.363	0.367	0.343	0.319	0.271	0.256	0.408	0.409	0.445	0.464	0.393	0.372	0.345	0.34	0.264	0.248	0.439	0.421	0.446	0.419	0.383	0.367	0.349	0.325	1.177	1.177
#8: 420-580nm, Wideband	41053	0.55963	1622.7	27.045	53	52	52	1.208	1.215	1.306	1.37	0.246	0.245	0.399	0.379	0.338	0.339	1.24	1.226	1.362	1.377	0.258	0.264	0.364	0.368	0.343	0.319	0.271	0.256	0.408	0.41	0.446	0.463	0.395	0.373	0.345	0.341	0.264	0.249	0.441	0.422	0.447	0.419	0.384	0.369	0.349	0.325	1.176	1.176
#8: 420-580nm, Wideband	41053	0.566227	1632.2	27.2033	53	52	52	1.206	1.213	1.308	1.371	0.247	0.244	0.399	0.378	0.337	0.339	1.239	1.224	1.364	1.377	0.256	0.263	0.363	0.368	0.343	0.318	0.27	0.255	0.409	0.409	0.446	0.464	0.394	0.374	0.345	0.34	0.264	0.248	0.44	0.422	0.447	0.418	0.385	0.369	0.349	0.325	1.176	1.177
#8: 420-580nm, Wideband	41053	0.572836	1641.72	27.3619	53	52	52	1.205	1.214	1.309	1.373	0.245	0.244	0.399	0.379	0.337	0.339	1.238	1.227	1.366	1.38	0.255	0.263	0.364	0.369	0.343	0.318	0.27	0.256	0.409	0.409	0.446	0.464	0.394	0.374	0.345	0.34	0.263	0.248	0.44	0.422	0.447	0.419	0.386	0.369	0.348	0.324	1.177	1.176
#8: 420-580nm, Wideband	41053	0.579433	1651.22	27.5203	53	52	52	1.205	1.213	1.311	1.374	0.246	0.244	0.4	0.38	0.338	0.339	1.238	1.223	1.37	1.384	0.254	0.261	0.364	0.369	0.344	0.319	0.27	0.255	0.41	0.409	0.446	0.465	0.396	0.374	0.345	0.34	0.264	0.248	0.44	0.422	0.447	0.418	0.385	0.369	0.349	0.324	1.176	1.176
#8: 420-580nm, Wideband	41053	0.58603	1660.72	27.6786	53	52	52	1.205	1.212	1.314	1.377	0.243	0.243	0.401	0.38	0.337	0.339	1.24	1.224	1.372	1.385	0.255	0.26	0.364	0.369	0.343	0.318	0.269	0.255	0.41	0.411	0.447	0.465	0.396	0.375	0.345	0.341	0.264	0.248	0.441	0.422	0.447	0.42	0.386	0.369	0.349	0.324	1.18	1.175
#8: 420-580nm, Wideband	41053	0.592639	1670.23	27.8372	53.1	52	52	1.203	1.212	1.312	1.378	0.243	0.242	0.401	0.38	0.338	0.339	1.24	1.226	1.373	1.386	0.254	0.259	0.365	0.37	0.344	0.318	0.27	0.255	0.41	0.41	0.448	0.466	0.397	0.376	0.345	0.34	0.263	0.248	0.442	0.423	0.449	0.419	0.387	0.37	0.349	0.325	1.192	1.175
#8: 420-580nm, Wideband	41053	0.599248	1679.75	27.9958	53.1	52	52	1.201	1.211	1.314	1.38	0.243	0.242	0.402	0.381	0.338	0.339	1.238	1.222	1.374	1.389	0.254	0.259	0.365	0.371	0.343	0.318	0.27	0.256	0.41	0.409	0.448	0.467	0.397	0.376	0.345	0.341	0.264	0.247	0.441	0.423	0.449	0.419	0.387	0.371	0.349	0.324	1.194	1.176
#8: 420-580nm, Wideband	41053	0.605845	1689.25	28.1542	53.1	52	52	1.202	1.213	1.316	1.382	0.242	0.241	0.403	0.381	0.338	0.339	1.239	1.223	1.375	1.391	0.254	0.258	0.365	0.37	0.343	0.318	0.269	0.256	0.41	0.41	0.448	0.467	0.399	0.377	0.345	0.341	0.263	0.248	0.441	0.424	0.449	0.418	0.387	0.372	0.349	0.324	1.188	1.175
#8: 420-580nm, Wideband	41053	0.612454	1698.77	28.3128	53.1	52	52	1.206	1.212	1.317	1.382	0.242	0.241	0.403	0.381	0.338	0.339	1.238	1.22	1.377	1.393	0.253	0.257	0.365	0.37	0.343	0.317	0.268	0.255	0.411	0.411	0.448	0.467	0.398	0.377	0.345	0.34	0.263	0.247	0.442	0.424	0.45	0.419	0.388	0.371	0.349	0.324	1.183	1.174
#8: 420-580nm, Wideband	41053	0.619051	1708.27	28.4711	53.1	52	52	1.215	1.212	1.317	1.385	0.241	0.241	0.404	0.383	0.338	0.339	1.238	1.221	1.379	1.394	0.253	0.256	0.366	0.371	0.344	0.318	0.27	0.255	0.409	0.411	0.449	0.467	0.399	0.377	0.346	0.341	0.264	0.247	0.441	0.423	0.45	0.419	0.389	0.372	0.35	0.325	1.183	1.175
#8: 420-580nm, Wideband	41053	0.62566	1717.78	28.6297	53	52	52	1.218	1.211	1.319	1.385	0.242	0.242	0.403	0.382	0.338	0.339	1.236	1.22	1.38	1.397	0.252	0.258	0.366	0.371	0.343	0.317	0.268	0.255	0.41	0.411	0.448	0.467	0.399	0.378	0.346	0.341	0.263	0.248	0.443	0.424	0.451	0.418	0.39	0.373	0.349	0.324	1.179	1.174
#8: 420-580nm, Wideband	41053	0.632257	1727.28	28.7881	53	52	52	1.216	1.211	1.32	1.388	0.24	0.241	0.404	0.383	0.338	0.339	1.237	1.22	1.383	1.397	0.251	0.256	0.367	0.371	0.344	0.317	0.268	0.255	0.411	0.412	0.449	0.467	0.401	0.378	0.346	0.34	0.264	0.248	0.442	0.424	0.453	0.418	0.39	0.373	0.35	0.324	1.178	1.175
#8: 420-580nm, Wideband	41053	0.638854	1736.78	28.9464	53.1	52	52	1.213	1.21	1.321	1.389	0.24	0.239	0.405	0.383	0.338	0.338	1.235	1.219	1.384	1.399	0.251	0.255	0.367	0.372	0.343	0.317	0.268	0.255	0.41	0.41	0.448	0.468	0.4	0.379	0.346	0.341	0.263	0.248	0.443	0.424	0.451	0.417	0.39	0.373	0.349	0.324	1.178	1.175
#8: 420-580nm, Wideband	41053	0.645463	1746.3	29.105	53.1	52	52	1.209	1.209	1.323	1.389	0.238	0.238	0.405	0.383	0.338	0.338	1.235	1.223	1.385	1.401	0.253	0.255	0.367	0.372	0.343	0.316	0.268	0.254	0.41	0.411	0.45	0.468	0.4	0.378	0.346	0.341	0.262	0.247	0.443	0.424	0.451	0.417	0.391	0.373	0.349	0.323	1.173	1.173
#8: 420-580nm, Wideband	41053	0.65206	1755.8	29.2633	53.1	52	52	1.207	1.21	1.322	1.392	0.238	0.237	0.406	0.383	0.338	0.339	1.235	1.219	1.387	1.403	0.252	0.254	0.368	0.372	0.343	0.316	0.267	0.255	0.412	0.411	0.449	0.469	0.402	0.38	0.345	0.341	0.264	0.248	0.442	0.424	0.452	0.416	0.392	0.374	0.35	0.324	1.173	1.173
#8: 420-580nm, Wideband	41053	0.658669	1765.32	29.4219	53	52	52	1.208	1.209	1.325	1.392	0.237	0.239	0.406	0.384	0.338	0.339	1.234	1.221	1.388	1.403	0.252	0.253	0.368	0.373	0.344	0.317	0.267	0.255	0.411	0.412	0.449	0.468	0.402	0.38	0.345	0.341	0.264	0.248	0.443	0.425	0.453	0.416	0.392	0.374	0.35	0.323	1.173	1.174
#8: 420-580nm, Wideband	41053	0.665266	1774.82	29.5803	53	52	52	1.202	1.207	1.326	1.394	0.238	0.237	0.406	0.384	0.339	0.339	1.233	1.219	1.388	1.405	0.25	0.252	0.369	0.373	0.344	0.316	0.267	0.255	0.411	0.412	0.449	0.469	0.403	0.38	0.346	0.341	0.262	0.247	0.443	0.425	0.452	0.415	0.392	0.375	0.35	0.323	1.17	1.172
#8: 420-580nm, Wideband	41053	0.671863	1784.32	29.7386	53	52	52	1.202	1.207	1.326	1.395	0.236	0.237	0.407	0.385	0.339	0.338	1.232	1.218	1.389	1.405	0.25	0.248	0.368	0.373	0.344	0.316	0.266	0.255	0.412	0.412	0.448	0.47	0.403	0.381	0.346	0.341	0.263	0.247	0.444	0.426	0.454	0.414	0.393	0.375	0.349	0.323	1.171	1.172
#8: 420-580nm, Wideband	41053	0.678472	1793.83	29.8972	53	52	52	1.199	1.206	1.327	1.396	0.237	0.237	0.408	0.384	0.338	0.339	1.231	1.22	1.391	1.407	0.25	0.252	0.369	0.373	0.344	0.316	0.267	0.254	0.411	0.412	0.45	0.469	0.403	0.382	0.346	0.341	0.263	0.247	0.444	0.425	0.453	0.414	0.394	0.375	0.35	0.326	1.171	1.174
#8: 420-580nm, Wideband	41053	0.685069	1803.33	30.0556	53	52	52	1.199	1.207	1.329	1.398	0.236	0.238	0.408	0.385	0.339	0.339	1.233	1.218	1.394	1.41	0.25	0.251	0.369	0.374	0.345	0.316	0.267	0.255	0.413	0.413	0.451	0.47	0.405	0.382	0.347	0.341	0.263	0.247	0.445	0.427	0.454	0.413	0.394	0.377	0.351	0.324	1.17	1.173
#8: 420-580nm, Wideband	41053	0.691678	1812.85	30.2142	53.1	52	52	1.197	1.206	1.33	1.399	0.237	0.237	0.409	0.386	0.34	0.339	1.231	1.218	1.392	1.409	0.25	0.252	0.37	0.375	0.344	0.316	0.268	0.255	0.412	0.412	0.451	0.47	0.406	0.382	0.347	0.341	0.263	0.248	0.444	0.426	0.454	0.414	0.395	0.377	0.351	0.324	1.168	1.173
#8: 420-580nm, Wideband	41053	0.698275	1822.35	30.3725	53	52	52	1.196	1.206	1.329	1.399	0.236	0.237	0.409	0.386	0.34	0.339	1.231	1.217	1.396	1.41	0.249	0.25	0.37	0.374	0.345	0.316	0.266	0.255	0.413	0.412	0.449	0.47	0.406	0.382	0.346	0.342	0.262	0.247	0.444	0.426	0.454	0.412	0.395	0.377	0.35	0.323	1.167	1.172
#8: 420-580nm, Wideband	41053	0.704873	1831.85	30.5308	53	52	52	1.191	1.203	1.329	1.399	0.235	0.239	0.41	0.386	0.338	0.339	1.229	1.218	1.394	1.411	0.249	0.249	0.37	0.375	0.344	0.315	0.266	0.255	0.411	0.412	0.45	0.471	0.406	0.382	0.346	0.341	0.262	0.246	0.444	0.426	0.454	0.412	0.396	0.377	0.35	0.322	1.164	1.171
#8: 420-580nm, Wideband	41053	0.711481	1841.37	30.6894	53.1	52	52	1.192	1.204	1.331	1.401	0.234	0.236	0.411	0.386	0.339	0.339	1.23	1.215	1.396	1.411	0.249	0.249	0.371	0.375	0.345	0.315	0.265	0.254	0.413	0.412	0.449	0.471	0.407	0.383	0.346	0.342	0.262	0.247	0.445	0.427	0.454	0.411	0.396	0.378	0.351	0.323	1.164	1.17
#8: 420-580nm, Wideband	41053	0.718079	1850.87	30.8478	53.1	52	52	1.191	1.203	1.332	1.402	0.235	0.236	0.411	0.388	0.34	0.339	1.229	1.218	1.398	1.413	0.249	0.25	0.371	0.375	0.345	0.315	0.267	0.255	0.413	0.412	0.451	0.472	0.408	0.385	0.348	0.342	0.263	0.248	0.446	0.427	0.456	0.41	0.397	0.379	0.351	0.323	1.163	1.17
#8: 420-580nm, Wideband	41053	0.724688	1860.38	31.0064	53	52	52	1.189	1.201	1.331	1.404	0.234	0.235	0.411	0.387	0.339	0.339	1.228	1.214	1.399	1.413	0.248	0.248	0.372	0.375	0.344	0.315	0.266	0.254	0.413	0.412	0.45	0.472	0.408	0.384	0.347	0.341	0.263	0.247	0.444	0.426	0.456	0.409	0.397	0.378	0.35	0.322	1.16	1.168
#8: 420-580nm, Wideband	41053	0.731285	1869.88	31.1647	53.1	52	52	1.185	1.202	1.332	1.404	0.234	0.235	0.412	0.388	0.34	0.339	1.226	1.214	1.398	1.413	0.248	0.248	0.372	0.376	0.345	0.315	0.266	0.255	0.413	0.413	0.45	0.472	0.408	0.385	0.347	0.341	0.263	0.247	0.446	0.427	0.456	0.409	0.398	0.379	0.351	0.323	1.159	1.168
#8: 420-580nm, Wideband	41053	0.737882	1879.38	31.3231	53	52	52	1.184	1.201	1.331	1.403	0.235	0.234	0.412	0.387	0.339	0.339	1.225	1.214	1.4	1.414	0.247	0.247	0.372	0.376	0.345	0.314	0.265	0.255	0.413	0.413	0.45	0.472	0.409	0.385	0.347	0.341	0.262	0.247	0.446	0.427	0.456	0.406	0.398	0.381	0.351	0.322	1.158	1.166
#8: 420-580nm, Wideband	41053	0.744491	1888.9	31.4817	53.1	52	52	1.181	1.2	1.332	1.404	0.234	0.234	0.413	0.389	0.339	0.338	1.225	1.216	1.4	1.417	0.247	0.248	0.373	0.376	0.344	0.314	0.265	0.254	0.412	0.413	0.45	0.472	0.409	0.386	0.347	0.341	0.262	0.247	0.446	0.428	0.456	0.406	0.397	0.376	0.35	0.322	1.158	1.167
#8: 420-580nm, Wideband	41053	0.7511	1898.42	31.6403	53.1	52	52	1.18	1.199	1.332	1.405	0.233	0.235	0.413	0.389	0.339	0.338	1.224	1.216	1.399	1.415	0.246	0.247	0.373	0.377	0.345	0.314	0.265	0.255	0.413	0.413	0.45	0.473	0.41	0.387	0.347	0.341	0.262	0.246	0.446	0.427	0.456	0.405	0.399	0.38	0.351	0.322	1.157	1.165
#8: 420-580nm, Wideband	41053	0.757697	1907.92	31.7986	53.1	52	52	1.18	1.199	1.333	1.407	0.233	0.235	0.414	0.389	0.339	0.338	1.224	1.214	1.402	1.416	0.247	0.246	0.372	0.377	0.345	0.313	0.265	0.255	0.414	0.413	0.45	0.473	0.411	0.386	0.348	0.342	0.262	0.248	0.445	0.427	0.456	0.404	0.399	0.381	0.351	0.322	1.156	1.165
#8: 420-580nm, Wideband	41053	0.764294	1917.42	31.9569	53	52	52	1.178	1.197	1.334	1.407	0.233	0.235	0.414	0.388	0.34	0.338	1.223	1.21	1.402	1.417	0.247	0.247	0.373	0.377	0.345	0.313	0.265	0.255	0.413	0.413	0.45	0.474	0.411	0.387	0.348	0.342	0.262	0.247	0.446	0.428	0.457	0.403	0.4	0.382	0.351	0.322	1.151	1.164
#8: 420-580nm, Wideband	41053	0.770903	1926.93	32.1156	53.1	52	52	1.176	1.198	1.333	1.408	0.233	0.233	0.415	0.389	0.339	0.338	1.222	1.21	1.402	1.418	0.246	0.245	0.373	0.377	0.344	0.313	0.263	0.253	0.413	0.413	0.449	0.473	0.411	0.387	0.346	0.341	0.262	0.246	0.445	0.427	0.457	0.402	0.4	0.381	0.35	0.321	1.154	1.163
#8: 420-580nm, Wideband	41053	0.7775	1936.43	32.2739	53.1	52	52	1.176	1.196	1.335	1.409	0.233	0.234	0.416	0.39	0.34	0.339	1.221	1.212	1.403	1.419	0.247	0.246	0.374	0.379	0.346	0.313	0.264	0.255	0.415	0.414	0.45	0.473	0.412	0.388	0.347	0.342	0.262	0.246	0.447	0.428	0.457	0.4	0.401	0.383	0.351	0.322	1.151	1.163
#8: 420-580nm, Wideband	41053	0.784109	1945.95	32.4325	53	52	52	1.171	1.195	1.333	1.409	0.233	0.234	0.415	0.39	0.34	0.338	1.219	1.21	1.403	1.418	0.247	0.245	0.374	0.378	0.345	0.313	0.264	0.254	0.413	0.413	0.449	0.473	0.413	0.388	0.347	0.342	0.262	0.246	0.445	0.427	0.456	0.399	0.401	0.383	0.351	0.321	1.149	1.163
#8: 420-580nm, Wideband	41053	0.790706	1955.45	32.5908	53.1	52	52	1.171	1.195	1.334	1.411	0.234	0.233	0.416	0.389	0.34	0.339	1.221	1.208	1.406	1.418	0.246	0.245	0.374	0.378	0.345	0.313	0.263	0.254	0.414	0.414	0.45	0.473	0.413	0.389	0.347	0.342	0.264	0.246	0.446	0.427	0.458	0.398	0.401	0.382	0.351	0.322	1.148	1.161
#8: 420-580nm, Wideband	41053	0.797315	1964.97	32.7494	53	52	52	1.17	1.193	1.334	1.41	0.233	0.234	0.417	0.391	0.339	0.339	1.22	1.207	1.404	1.419	0.246	0.245	0.375	0.379	0.346	0.313	0.264	0.255	0.415	0.415	0.449	0.474	0.413	0.389	0.348	0.342	0.262	0.247	0.448	0.43	0.458	0.397	0.403	0.384	0.352	0.321	1.145	1.16
#8: 420-580nm, Wideband	41053	0.803912	1974.47	32.9078	53	52	52	1.167	1.192	1.333	1.41	0.231	0.233	0.416	0.39	0.34	0.338	1.217	1.21	1.406	1.418	0.246	0.244	0.375	0.379	0.345	0.312	0.263	0.254	0.414	0.413	0.449	0.473	0.413	0.389	0.347	0.342	0.261	0.247	0.447	0.428	0.456	0.396	0.403	0.383	0.351	0.321	1.144	1.159
#8: 420-580nm, Wideband	41053	0.810521	1983.98	33.0664	53.1	52	52	1.166	1.192	1.334	1.411	0.233	0.232	0.418	0.391	0.34	0.339	1.217	1.205	1.405	1.42	0.246	0.243	0.375	0.379	0.345	0.312	0.263	0.254	0.415	0.414	0.449	0.472	0.414	0.389	0.348	0.342	0.261	0.246	0.45	0.429	0.458	0.395	0.403	0.384	0.351	0.321	1.142	1.157
#8: 420-580nm, Wideband	41053	0.817118	1993.48	33.2247	53.1	52	52	1.165	1.192	1.333	1.412	0.232	0.231	0.418	0.391	0.34	0.338	1.217	1.206	1.407	1.421	0.247	0.244	0.377	0.38	0.345	0.312	0.263	0.254	0.414	0.415	0.45	0.474	0.415	0.391	0.348	0.342	0.262	0.246	0.447	0.428	0.458	0.393	0.404	0.384	0.352	0.321	1.143	1.159
#8: 420-580nm, Wideband	41053	0.823727	2003	33.3833	53	52	52	1.162	1.191	1.334	1.414	0.231	0.233	0.419	0.391	0.34	0.338	1.216	1.208	1.409	1.423	0.245	0.244	0.376	0.38	0.346	0.312	0.263	0.254	0.414	0.414	0.45	0.474	0.415	0.39	0.348	0.342	0.261	0.246	0.448	0.429	0.458	0.392	0.404	0.385	0.352	0.321	1.143	1.158
#8: 420-580nm, Wideband	41053	0.830324	2012.5	33.5417	53	52	52	1.16	1.19	1.335	1.414	0.231	0.232	0.419	0.392	0.339	0.338	1.214	1.204	1.407	1.422	0.245	0.243	0.376	0.38	0.345	0.311	0.262	0.253	0.412	0.414	0.449	0.473	0.415	0.391	0.348	0.342	0.261	0.246	0.447	0.429	0.458	0.39	0.404	0.385	0.348	0.321	1.141	1.158
#8: 420-580nm, Wideband	41053	0.836933	2022.02	33.7003	53	52	52	1.159	1.19	1.335	1.416	0.23	0.232	0.419	0.392	0.34	0.338	1.213	1.204	1.409	1.422	0.245	0.242	0.377	0.381	0.346	0.311	0.262	0.254	0.415	0.414	0.447	0.474	0.416	0.391	0.348	0.341	0.261	0.246	0.447	0.428	0.458	0.388	0.404	0.385	0.351	0.32	1.138	1.156
#8: 420-580nm, Wideband	41053	0.84353	2031.52	33.8586	53	52	52	1.156	1.188	1.334	1.415	0.231	0.232	0.419	0.393	0.34	0.339	1.213	1.205	1.41	1.424	0.245	0.243	0.377	0.381	0.346	0.311	0.262	0.254	0.415	0.415	0.448	0.474	0.417	0.392	0.348	0.342	0.261	0.246	0.447	0.429	0.458	0.387	0.405	0.386	0.352	0.32	1.135	1.154
#8: 420-580nm, Wideband	41053	0.850139	2041.03	34.0172	53.1	52	52	1.154	1.187	1.334	1.415	0.23	0.231	0.42	0.394	0.34	0.338	1.212	1.201	1.41	1.424	0.244	0.243	0.377	0.381	0.346	0.31	0.261	0.253	0.416	0.415	0.447	0.474	0.417	0.391	0.348	0.342	0.262	0.246	0.449	0.43	0.459	0.386	0.406	0.386	0.352	0.32	1.135	1.155
#8: 420-580nm, Wideband	41053	0.856736	2050.53	34.1756	53.1	52	52	1.154	1.187	1.334	1.416	0.23	0.231	0.42	0.393	0.34	0.338	1.211	1.203	1.412	1.425	0.243	0.242	0.378	0.381	0.346	0.31	0.261	0.253	0.414	0.414	0.447	0.474	0.417	0.392	0.348	0.342	0.261	0.246	0.448	0.43	0.458	0.384	0.405	0.387	0.351	0.319	1.132	1.152
#8: 420-580nm, Wideband	41053	0.863345	2060.05	34.3342	53.1	52	52	1.153	1.186	1.333	1.417	0.23	0.23	0.42	0.393	0.34	0.337	1.21	1.2	1.411	1.425	0.243	0.241	0.378	0.381	0.346	0.309	0.261	0.253	0.416	0.415	0.445	0.474	0.417	0.393	0.348	0.342	0.261	0.246	0.448	0.429	0.458	0.383	0.406	0.386	0.351	0.319	1.13	1.151
#8: 420-580nm, Wideband	41053	0.869942	2069.55	34.4925	53	52	52	1.152	1.186	1.336	1.418	0.231	0.232	0.421	0.394	0.341	0.338	1.21	1.203	1.413	1.427	0.243	0.243	0.379	0.382	0.346	0.31	0.261	0.253	0.416	0.416	0.446	0.473	0.418	0.392	0.348	0.342	0.262	0.246	0.448	0.429	0.457	0.382	0.407	0.388	0.352	0.32	1.131	1.152
#8: 420-580nm, Wideband	41053	0.876551	2079.07	34.6511	53	52	52	1.148	1.184	1.335	1.417	0.229	0.23	0.421	0.393	0.34	0.338	1.207	1.198	1.412	1.425	0.243	0.239	0.378	0.382	0.345	0.309	0.261	0.253	0.415	0.415	0.445	0.474	0.418	0.393	0.347	0.342	0.261	0.245	0.448	0.429	0.457	0.379	0.407	0.387	0.351	0.319	1.131	1.151
#8: 420-580nm, Wideband	41053	0.883148	2088.57	34.8094	53.1	52	52	1.146	1.183	1.334	1.418	0.23	0.231	0.422	0.394	0.34	0.338	1.207	1.201	1.413	1.427	0.243	0.241	0.378	0.382	0.346	0.309	0.26	0.253	0.416	0.415	0.446	0.475	0.418	0.393	0.348	0.342	0.261	0.245	0.448	0.429	0.458	0.378	0.407	0.388	0.352	0.319	1.128	1.15
#8: 420-580nm, Wideband	41053	0.889757	2098.08	34.9681	53.1	52	52	1.147	1.184	1.334	1.418	0.229	0.23	0.422	0.394	0.34	0.338	1.207	1.198	1.414	1.429	0.244	0.241	0.379	0.382	0.346	0.309	0.26	0.254	0.415	0.416	0.445	0.474	0.419	0.394	0.348	0.343	0.261	0.246	0.449	0.431	0.46	0.376	0.408	0.388	0.352	0.32	1.127	1.149
#8: 420-580nm, Wideband	41053	0.896354	2107.58	35.1264	53.1	52	52	1.145	1.183	1.334	1.417	0.229	0.23	0.423	0.395	0.34	0.338	1.206	1.201	1.414	1.427	0.242	0.24	0.379	0.383	0.346	0.309	0.26	0.253	0.416	0.415	0.445	0.475	0.42	0.394	0.348	0.342	0.26	0.245	0.449	0.43	0.458	0.374	0.409	0.389	0.352	0.319	1.123	1.147
#8: 420-580nm, Wideband	41053	0.902963	2117.1	35.285	53.1	52	52	1.141	1.182	1.334	1.418	0.229	0.231	0.423	0.394	0.34	0.338	1.205	1.197	1.413	1.427	0.243	0.24	0.379	0.383	0.346	0.309	0.26	0.253	0.416	0.415	0.445	0.475	0.42	0.395	0.348	0.342	0.26	0.245	0.449	0.43	0.459	0.374	0.409	0.389	0.352	0.319	1.122	1.146
#8: 420-580nm, Wideband	41053	0.90956	2126.6	35.4433	53	52	52	1.144	1.181	1.334	1.419	0.228	0.23	0.424	0.395	0.34	0.339	1.205	1.198	1.415	1.428	0.242	0.242	0.379	0.383	0.346	0.308	0.26	0.253	0.416	0.417	0.445	0.474	0.421	0.395	0.348	0.343	0.261	0.245	0.448	0.43	0.46	0.371	0.409	0.389	0.352	0.319	1.124	1.148
#8: 420-580nm, Wideband	41053	0.916169	2136.12	35.6019	53	52	52	1.138	1.179	1.333	1.418	0.229	0.23	0.423	0.396	0.341	0.338	1.203	1.195	1.413	1.428	0.242	0.244	0.381	0.384	0.346	0.308	0.26	0.253	0.416	0.415	0.444	0.475	0.421	0.395	0.349	0.342	0.261	0.246	0.45	0.431	0.459	0.369	0.41	0.39	0.353	0.319	1.121	1.146
#8: 420-580nm, Wideband	41053	0.922766	2145.62	35.7603	53.1	52	52	1.139	1.178	1.335	1.418	0.228	0.229	0.424	0.396	0.34	0.338	1.202	1.192	1.414	1.427	0.242	0.241	0.38	0.383	0.347	0.308	0.259	0.253	0.416	0.416	0.443	0.475	0.422	0.395	0.348	0.342	0.261	0.245	0.449	0.431	0.459	0.368	0.41	0.39	0.352	0.318	1.119	1.145
#8: 420-580nm, Wideband	41053	0.929375	2155.13	35.9189	53.1	52	52	1.138	1.18	1.335	1.417	0.229	0.23	0.424	0.396	0.341	0.338	1.202	1.193	1.413	1.429	0.243	0.241	0.381	0.384	0.346	0.308	0.26	0.253	0.416	0.416	0.444	0.475	0.423	0.397	0.349	0.342	0.261	0.246	0.45	0.43	0.458	0.367	0.411	0.391	0.352	0.318	1.117	1.145
#8: 420-580nm, Wideband	41053	0.935972	2164.63	36.0772	53.1	52	52	1.136	1.178	1.333	1.418	0.227	0.23	0.424	0.397	0.34	0.337	1.2	1.196	1.412	1.427	0.242	0.241	0.38	0.385	0.347	0.307	0.26	0.253	0.416	0.416	0.442	0.475	0.423	0.396	0.349	0.342	0.261	0.245	0.449	0.43	0.458	0.364	0.411	0.39	0.352	0.318	1.116	1.144
#8: 420-580nm, Wideband	41053	0.942581	2174.15	36.2358	53	52	52	1.131	1.177	1.334	1.418	0.229	0.229	0.425	0.396	0.34	0.338	1.198	1.191	1.414	1.428	0.241	0.24	0.38	0.384	0.347	0.307	0.259	0.252	0.416	0.416	0.443	0.474	0.422	0.397	0.349	0.342	0.261	0.246	0.45	0.431	0.458	0.362	0.411	0.391	0.353	0.318	1.112	1.143
#8: 420-580nm, Wideband	41053	0.949178	2183.65	36.3942	53	52	52	1.13	1.176	1.333	1.417	0.228	0.229	0.425	0.396	0.341	0.338	1.198	1.191	1.412	1.427	0.242	0.24	0.381	0.385	0.346	0.307	0.259	0.253	0.416	0.416	0.442	0.475	0.423	0.397	0.349	0.342	0.261	0.245	0.449	0.43	0.459	0.361	0.411	0.391	0.352	0.317	1.113	1.142
#8: 420-580nm, Wideband	41053	0.955775	2193.15	36.5525	53	52	52	1.131	1.176	1.334	1.419	0.227	0.228	0.426	0.397	0.34	0.338	1.198	1.191	1.413	1.429	0.241	0.24	0.382	0.384	0.347	0.306	0.259	0.252	0.417	0.418	0.441	0.474	0.424	0.398	0.349	0.342	0.26	0.245	0.449	0.43	0.458	0.359	0.412	0.392	0.353	0.317	1.114	1.141
#8: 420-580nm, Wideband	41053	0.962384	2202.67	36.7111	53.1	52	52	1.13	1.176	1.334	1.418	0.227	0.228	0.427	0.397	0.34	0.336	1.197	1.189	1.412	1.428	0.242	0.239	0.381	0.385	0.347	0.306	0.259	0.252	0.416	0.417	0.441	0.473	0.424	0.398	0.349	0.342	0.261	0.245	0.45	0.43	0.458	0.358	0.412	0.392	0.352	0.317	1.112	1.141
#8: 420-580nm, Wideband	41053	0.968981	2212.17	36.8694	53.1	52	52	1.126	1.173	1.335	1.418	0.228	0.229	0.426	0.397	0.341	0.338	1.195	1.187	1.413	1.427	0.241	0.239	0.381	0.385	0.347	0.306	0.26	0.252	0.416	0.416	0.441	0.474	0.424	0.398	0.349	0.342	0.261	0.245	0.45	0.431	0.459	0.355	0.413	0.392	0.352	0.317	1.112	1.14
#8: 420-580nm, Wideband	41053	0.97559	2221.68	37.0281	53	52	52	1.125	1.173	1.332	1.417	0.226	0.228	0.427	0.398	0.341	0.338	1.196	1.19	1.413	1.428	0.241	0.239	0.383	0.385	0.346	0.306	0.26	0.252	0.416	0.417	0.44	0.474	0.425	0.398	0.349	0.343	0.261	0.245	0.45	0.432	0.459	0.354	0.413	0.393	0.353	0.317	1.107	1.138
#8: 420-580nm, Wideband	41053	0.982187	2231.18	37.1864	53	52	52	1.122	1.173	1.333	1.417	0.226	0.228	0.427	0.398	0.34	0.338	1.194	1.19	1.412	1.427	0.241	0.238	0.383	0.386	0.346	0.305	0.258	0.252	0.417	0.417	0.44	0.474	0.424	0.398	0.348	0.343	0.261	0.245	0.449	0.431	0.459	0.352	0.414	0.393	0.353	0.317	1.112	1.139
#8: 420-580nm, Wideband	41053	0.988796	2240.7	37.345	53.1	52	52	1.123	1.173	1.334	1.417	0.226	0.227	0.427	0.398	0.341	0.337	1.194	1.187	1.413	1.428	0.242	0.239	0.383	0.386	0.347	0.305	0.259	0.252	0.416	0.417	0.439	0.474	0.425	0.399	0.349	0.341	0.261	0.246	0.45	0.431	0.457	0.351	0.414	0.393	0.353	0.316	1.11	1.137
#8: 420-580nm, Wideband	41053	0.995394	2250.2	37.5033	53.1	52	52	1.121	1.172	1.334	1.419	0.226	0.228	0.428	0.399	0.34	0.338	1.193	1.186	1.413	1.428	0.24	0.238	0.384	0.386	0.346	0.304	0.259	0.253	0.417	0.417	0.439	0.473	0.426	0.4	0.349	0.342	0.26	0.245	0.451	0.432	0.458	0.348	0.414	0.393	0.353	0.316	1.105	1.137
#8: 420-580nm, Wideband	41054	0.00200231	2258.7	37.645	53	52	52	1.122	1.171	1.334	1.418	0.226	0.227	0.428	0.399	0.341	0.337	1.191	1.189	1.413	1.428	0.242	0.238	0.382	0.386	0.347	0.305	0.258	0.253	0.417	0.418	0.438	0.474	0.425	0.399	0.349	0.342	0.261	0.245	0.45	0.431	0.458	0.346	0.414	0.393	0.353	0.316	1.105	1.137
#8: 420-580nm, Wideband	41054	0.00859954	2268.2	37.8033	53	52	52	1.122	1.17	1.335	1.417	0.225	0.228	0.429	0.399	0.341	0.337	1.191	1.185	1.411	1.427	0.241	0.238	0.383	0.387	0.347	0.304	0.257	0.252	0.417	0.418	0.437	0.473	0.426	0.4	0.349	0.342	0.26	0.245	0.451	0.432	0.457	0.344	0.415	0.394	0.353	0.316	1.102	1.135
#8: 420-580nm, Wideband	41054	0.0152083	2277.72	37.9619	53	52	52	1.121	1.17	1.333	1.417	0.225	0.227	0.43	0.4	0.342	0.337	1.192	1.185	1.413	1.427	0.241	0.238	0.384	0.387	0.347	0.304	0.258	0.253	0.418	0.417	0.437	0.473	0.427	0.4	0.349	0.341	0.26	0.246	0.45	0.432	0.458	0.342	0.416	0.394	0.353	0.316	1.102	1.136
#8: 420-580nm, Wideband	41054	0.0218171	2287.23	38.1206	53.1	52	52	1.116	1.169	1.333	1.417	0.225	0.227	0.429	0.4	0.341	0.337	1.19	1.186	1.412	1.427	0.24	0.238	0.384	0.387	0.347	0.304	0.257	0.253	0.417	0.417	0.436	0.474	0.428	0.4	0.349	0.343	0.26	0.245	0.451	0.432	0.459	0.34	0.416	0.395	0.353	0.316	1.098	1.135
#8: 420-580nm, Wideband	41054	0.0284144	2296.73	38.2789	53	52	52	1.117	1.169	1.335	1.417	0.226	0.227	0.43	0.4	0.341	0.337	1.191	1.184	1.414	1.427	0.24	0.238	0.384	0.388	0.347	0.303	0.257	0.253	0.418	0.418	0.436	0.473	0.427	0.401	0.349	0.342	0.261	0.245	0.451	0.433	0.458	0.338	0.415	0.395	0.353	0.315	1.097	1.134
#8: 420-580nm, Wideband	41054	0.0350231	2306.25	38.4375	53	52	52	1.113	1.168	1.333	1.417	0.225	0.226	0.43	0.4	0.34	0.337	1.189	1.182	1.413	1.427	0.24	0.237	0.385	0.388	0.347	0.303	0.257	0.253	0.418	0.417	0.435	0.474	0.428	0.401	0.35	0.343	0.259	0.245	0.451	0.433	0.458	0.337	0.417	0.395	0.352	0.315	1.097	1.135
#8: 420-580nm, Wideband	41054	0.0416204	2315.75	38.5958	53	52	52	1.115	1.168	1.333	1.417	0.224	0.226	0.43	0.4	0.34	0.337	1.189	1.184	1.412	1.427	0.24	0.237	0.385	0.388	0.347	0.303	0.258	0.253	0.418	0.417	0.436	0.474	0.428	0.401	0.349	0.342	0.26	0.245	0.452	0.432	0.458	0.335	0.416	0.396	0.354	0.315	1.095	1.133
#8: 420-580nm, Wideband	41054	0.0482292	2325.27	38.7544	53.1	52	52	1.113	1.168	1.333	1.416	0.225	0.226	0.43	0.4	0.341	0.337	1.187	1.185	1.411	1.427	0.24	0.236	0.385	0.388	0.347	0.303	0.257	0.253	0.417	0.418	0.435	0.474	0.428	0.401	0.349	0.342	0.259	0.245	0.451	0.432	0.457	0.335	0.418	0.396	0.353	0.315	1.093	1.133
#8: 420-580nm, Wideband	41054	0.0548264	2334.77	38.9128	53.1	52	52	1.11	1.166	1.333	1.417	0.224	0.226	0.431	0.4	0.341	0.337	1.186	1.18	1.412	1.426	0.24	0.237	0.385	0.388	0.347	0.302	0.257	0.252	0.417	0.418	0.434	0.473	0.428	0.403	0.349	0.343	0.26	0.245	0.451	0.432	0.458	0.332	0.417	0.396	0.354	0.315	1.089	1.13
#8: 420-580nm, Wideband	41054	0.0614352	2344.28	39.0714	53.1	52	52	1.109	1.166	1.334	1.416	0.224	0.226	0.431	0.4	0.341	0.337	1.186	1.179	1.413	1.427	0.24	0.237	0.386	0.389	0.347	0.302	0.257	0.252	0.417	0.417	0.434	0.473	0.429	0.402	0.349	0.342	0.261	0.244	0.451	0.432	0.457	0.33	0.418	0.397	0.353	0.314	1.089	1.131
#8: 420-580nm, Wideband	41054	0.0680324	2353.78	39.2297	53	52	52	1.106	1.165	1.333	1.416	0.223	0.226	0.431	0.4	0.341	0.336	1.184	1.179	1.411	1.425	0.24	0.237	0.385	0.388	0.347	0.301	0.255	0.252	0.418	0.418	0.432	0.472	0.429	0.402	0.35	0.342	0.259	0.245	0.451	0.431	0.457	0.329	0.418	0.397	0.353	0.314	1.086	1.131
#8: 420-580nm, Wideband	41054	0.0746296	2363.28	39.3881	53.1	52	52	1.105	1.165	1.335	1.416	0.224	0.227	0.432	0.402	0.342	0.336	1.184	1.179	1.412	1.427	0.239	0.237	0.386	0.389	0.347	0.301	0.255	0.252	0.418	0.418	0.433	0.473	0.43	0.403	0.35	0.343	0.26	0.244	0.451	0.433	0.457	0.327	0.418	0.397	0.354	0.314	1.085	1.13
#8: 420-580nm, Wideband	41054	0.0812384	2372.8	39.5467	53	52	52	1.104	1.164	1.333	1.416	0.223	0.226	0.433	0.402	0.342	0.336	1.183	1.179	1.411	1.427	0.241	0.237	0.387	0.389	0.347	0.301	0.256	0.252	0.418	0.418	0.432	0.474	0.431	0.403	0.349	0.342	0.26	0.245	0.45	0.432	0.457	0.325	0.418	0.397	0.353	0.314	1.084	1.13
#8: 420-580nm, Wideband	41054	0.0878356	2382.3	39.705	53	52	52	1.103	1.164	1.333	1.416	0.223	0.228	0.433	0.402	0.341	0.336	1.183	1.18	1.411	1.426	0.24	0.236	0.386	0.39	0.348	0.3	0.255	0.252	0.419	0.42	0.431	0.473	0.431	0.404	0.35	0.342	0.26	0.245	0.451	0.432	0.456	0.323	0.419	0.397	0.353	0.313	1.083	1.129
#8: 420-580nm, Wideband	41054	0.0944444	2391.82	39.8636	53.1	52	52	1.102	1.164	1.333	1.416	0.223	0.226	0.432	0.402	0.341	0.336	1.183	1.179	1.411	1.426	0.239	0.236	0.387	0.39	0.347	0.301	0.254	0.252	0.419	0.418	0.43	0.472	0.43	0.404	0.349	0.343	0.259	0.244	0.452	0.433	0.456	0.322	0.42	0.398	0.353	0.313	1.082	1.129
#8: 420-580nm, Wideband	41054	0.101042	2401.32	40.0219	53.1	52	52	1.101	1.164	1.334	1.416	0.223	0.227	0.433	0.403	0.342	0.336	1.182	1.18	1.411	1.426	0.24	0.236	0.387	0.39	0.347	0.301	0.254	0.252	0.419	0.419	0.43	0.472	0.431	0.405	0.35	0.342	0.259	0.244	0.453	0.433	0.456	0.32	0.419	0.399	0.354	0.313	1.081	1.128
#8: 420-580nm, Wideband	41054	0.10765	2410.83	40.1806	53	52	52	1.099	1.162	1.332	1.416	0.222	0.226	0.434	0.403	0.341	0.336	1.181	1.178	1.413	1.427	0.24	0.235	0.387	0.39	0.347	0.3	0.254	0.252	0.419	0.416	0.429	0.472	0.432	0.405	0.35	0.342	0.26	0.244	0.452	0.433	0.456	0.32	0.42	0.399	0.354	0.313	1.079	1.129
#8: 420-580nm, Wideband	41054	0.114248	2420.33	40.3389	53	52	52	1.096	1.163	1.332	1.415	0.223	0.225	0.434	0.402	0.342	0.336	1.181	1.178	1.411	1.426	0.24	0.236	0.388	0.39	0.348	0.3	0.254	0.252	0.419	0.419	0.428	0.472	0.431	0.404	0.35	0.343	0.26	0.244	0.452	0.433	0.456	0.317	0.42	0.399	0.354	0.313	1.077	1.127
#8: 420-580nm, Wideband	41054	0.120845	2429.83	40.4972	53	52	52	1.096	1.162	1.334	1.416	0.223	0.226	0.434	0.403	0.342	0.336	1.179	1.175	1.411	1.426	0.24	0.235	0.388	0.39	0.347	0.299	0.255	0.252	0.418	0.418	0.428	0.472	0.431	0.405	0.349	0.343	0.259	0.244	0.453	0.433	0.455	0.316	0.421	0.398	0.353	0.312	1.077	1.128
#8: 420-580nm, Wideband	41054	0.127454	2439.35	40.6558	53.1	52	52	1.093	1.161	1.332	1.415	0.223	0.225	0.434	0.403	0.342	0.335	1.178	1.175	1.411	1.425	0.24	0.235	0.388	0.391	0.347	0.299	0.254	0.252	0.418	0.418	0.427	0.473	0.432	0.405	0.347	0.342	0.259	0.244	0.451	0.433	0.456	0.314	0.421	0.399	0.353	0.312	1.075	1.127
#8: 420-580nm, Wideband	41054	0.134051	2448.85	40.8142	53.1	52	52	1.091	1.161	1.332	1.415	0.223	0.225	0.434	0.404	0.341	0.335	1.178	1.177	1.41	1.426	0.239	0.235	0.388	0.39	0.347	0.299	0.254	0.252	0.419	0.419	0.427	0.471	0.432	0.405	0.35	0.342	0.26	0.244	0.452	0.433	0.455	0.313	0.422	0.4	0.354	0.312	1.073	1.126
#8: 420-580nm, Wideband	41054	0.14066	2458.37	40.9728	53	52	52	1.092	1.16	1.333	1.415	0.222	0.224	0.435	0.404	0.341	0.336	1.178	1.174	1.411	1.425	0.239	0.235	0.389	0.39	0.347	0.298	0.252	0.252	0.419	0.419	0.425	0.471	0.432	0.405	0.35	0.342	0.259	0.244	0.452	0.433	0.455	0.312	0.421	0.399	0.353	0.312	1.073	1.125
#8: 420-580nm, Wideband	41054	0.147257	2467.87	41.1311	53.1	52	52	1.089	1.16	1.332	1.415	0.222	0.226	0.436	0.403	0.342	0.336	1.176	1.178	1.411	1.425	0.24	0.235	0.389	0.391	0.348	0.298	0.253	0.252	0.419	0.419	0.425	0.472	0.433	0.405	0.35	0.343	0.259	0.244	0.452	0.433	0.455	0.31	0.423	0.399	0.354	0.312	1.071	1.124
#8: 420-580nm, Wideband	41054	0.153866	2477.38	41.2897	53	52	52	1.088	1.159	1.332	1.414	0.222	0.224	0.436	0.404	0.342	0.336	1.176	1.173	1.41	1.424	0.239	0.235	0.389	0.391	0.347	0.297	0.253	0.252	0.418	0.419	0.424	0.472	0.433	0.406	0.35	0.342	0.259	0.244	0.452	0.434	0.455	0.309	0.422	0.4	0.353	0.311	1.071	1.125
#8: 420-580nm, Wideband	41054	0.160463	2486.88	41.4481	53.1	52	52	1.086	1.159	1.333	1.415	0.222	0.225	0.436	0.404	0.342	0.336	1.175	1.173	1.41	1.424	0.24	0.235	0.389	0.392	0.347	0.298	0.253	0.252	0.419	0.419	0.423	0.472	0.433	0.406	0.35	0.342	0.259	0.244	0.452	0.433	0.456	0.307	0.422	0.4	0.353	0.311	1.069	1.125
#8: 420-580nm, Wideband	41054	0.16706	2496.38	41.6064	53.1	52	52	1.085	1.159	1.334	1.415	0.222	0.225	0.436	0.405	0.342	0.335	1.175	1.175	1.41	1.426	0.239	0.234	0.39	0.392	0.347	0.298	0.253	0.251	0.419	0.419	0.422	0.471	0.433	0.407	0.351	0.342	0.259	0.244	0.452	0.433	0.455	0.307	0.423	0.401	0.354	0.311	1.065	1.123
#8: 420-580nm, Wideband	41054	0.173669	2505.9	41.765	53	52	52	1.083	1.158	1.332	1.414	0.222	0.224	0.436	0.405	0.342	0.335	1.175	1.174	1.41	1.426	0.239	0.234	0.39	0.392	0.347	0.297	0.253	0.251	0.419	0.418	0.422	0.471	0.434	0.407	0.35	0.343	0.258	0.244	0.453	0.433	0.453	0.304	0.424	0.401	0.353	0.311	1.064	1.123
#8: 420-580nm, Wideband	41054	0.180266	2515.4	41.9233	53	52	52	1.081	1.158	1.334	1.415	0.222	0.224	0.437	0.405	0.342	0.335	1.174	1.173	1.411	1.425	0.24	0.233	0.39	0.393	0.347	0.296	0.253	0.252	0.419	0.419	0.421	0.47	0.434	0.408	0.35	0.342	0.259	0.243	0.453	0.434	0.454	0.304	0.423	0.401	0.354	0.31	1.064	1.123
#8: 420-580nm, Wideband	41054	0.186875	2524.92	42.0819	53	52	52	1.08	1.158	1.332	1.414	0.222	0.224	0.437	0.406	0.342	0.335	1.174	1.171	1.41	1.425	0.239	0.235	0.39	0.392	0.348	0.296	0.252	0.252	0.42	0.42	0.421	0.471	0.434	0.407	0.35	0.343	0.259	0.244	0.454	0.433	0.453	0.302	0.423	0.402	0.354	0.31	1.062	1.122
#8: 420-580nm, Wideband	41054	0.193472	2534.42	42.2403	53	52	52	1.079	1.157	1.333	1.414	0.222	0.224	0.437	0.405	0.341	0.335	1.172	1.169	1.41	1.425	0.239	0.234	0.39	0.392	0.348	0.296	0.251	0.251	0.42	0.419	0.42	0.471	0.434	0.407	0.35	0.342	0.258	0.243	0.453	0.434	0.453	0.3	0.424	0.402	0.354	0.313	1.061	1.122
#8: 420-580nm, Wideband	41054	0.200081	2543.93	42.3989	53.1	52	52	1.079	1.158	1.332	1.415	0.221	0.223	0.438	0.406	0.342	0.334	1.173	1.177	1.41	1.425	0.239	0.233	0.391	0.393	0.347	0.295	0.252	0.252	0.419	0.419	0.42	0.47	0.435	0.408	0.35	0.342	0.259	0.244	0.453	0.434	0.453	0.3	0.424	0.402	0.354	0.31	1.059	1.121
#8: 420-580nm, Wideband	41054	0.206678	2553.43	42.5572	53.1	52	52	1.078	1.157	1.333	1.415	0.221	0.223	0.437	0.406	0.342	0.334	1.171	1.171	1.409	1.423	0.239	0.234	0.391	0.393	0.347	0.295	0.251	0.251	0.419	0.419	0.419	0.47	0.436	0.408	0.35	0.343	0.258	0.244	0.453	0.434	0.454	0.298	0.424	0.403	0.354	0.309	1.057	1.121
#8: 420-580nm, Wideband	41054	0.213287	2562.95	42.7158	53.1	52	52	1.075	1.156	1.332	1.415	0.221	0.224	0.438	0.406	0.342	0.335	1.171	1.17	1.409	1.424	0.238	0.234	0.391	0.394	0.348	0.295	0.252	0.251	0.42	0.421	0.417	0.469	0.436	0.408	0.351	0.343	0.258	0.244	0.452	0.433	0.453	0.298	0.425	0.402	0.353	0.309	1.056	1.121
#8: 420-580nm, Wideband	41054	0.219884	2572.45	42.8742	53	52	52	1.074	1.156	1.334	1.414	0.221	0.224	0.438	0.406	0.342	0.334	1.171	1.171	1.409	1.424	0.239	0.234	0.391	0.393	0.347	0.295	0.252	0.251	0.42	0.419	0.418	0.47	0.436	0.409	0.35	0.342	0.259	0.244	0.453	0.434	0.453	0.297	0.425	0.402	0.354	0.309	1.055	1.121
#8: 420-580nm, Wideband	41054	0.226493	2581.97	43.0328	53.1	52	52	1.072	1.156	1.331	1.413	0.221	0.223	0.439	0.407	0.342	0.335	1.169	1.171	1.41	1.424	0.238	0.233	0.391	0.394	0.348	0.294	0.25	0.25	0.42	0.42	0.416	0.47	0.436	0.409	0.35	0.342	0.258	0.244	0.454	0.434	0.452	0.295	0.425	0.403	0.354	0.309	1.054	1.12
#8: 420-580nm, Wideband	41054	0.23309	2591.47	43.1911	53	52	52	1.071	1.155	1.332	1.414	0.22	0.224	0.438	0.407	0.342	0.334	1.17	1.17	1.409	1.424	0.239	0.233	0.392	0.394	0.348	0.294	0.251	0.251	0.42	0.42	0.415	0.47	0.436	0.409	0.35	0.343	0.258	0.244	0.454	0.435	0.452	0.294	0.426	0.404	0.354	0.309	1.053	1.12
#8: 420-580nm, Wideband	41054	0.239699	2600.98	43.3497	53.1	52	52	1.07	1.156	1.331	1.415	0.221	0.224	0.439	0.407	0.342	0.335	1.169	1.172	1.409	1.424	0.239	0.234	0.393	0.395	0.348	0.293	0.25	0.251	0.42	0.42	0.415	0.47	0.437	0.41	0.35	0.342	0.258	0.243	0.453	0.434	0.452	0.293	0.426	0.404	0.355	0.308	1.05	1.121
#8: 420-580nm, Wideband	41054	0.246296	2610.48	43.5081	53.1	52	52	1.068	1.155	1.332	1.414	0.22	0.224	0.44	0.407	0.343	0.335	1.168	1.169	1.41	1.425	0.239	0.233	0.393	0.391	0.348	0.294	0.25	0.251	0.42	0.42	0.414	0.47	0.437	0.41	0.35	0.343	0.258	0.244	0.455	0.436	0.452	0.292	0.426	0.404	0.355	0.308	1.048	1.118
#8: 420-580nm, Wideband	41054	0.252894	2619.98	43.6664	53	52	52	1.068	1.155	1.331	1.414	0.221	0.223	0.44	0.407	0.342	0.335	1.168	1.169	1.409	1.424	0.239	0.234	0.393	0.395	0.349	0.293	0.25	0.251	0.421	0.42	0.414	0.47	0.438	0.41	0.351	0.342	0.258	0.244	0.454	0.435	0.451	0.29	0.426	0.404	0.354	0.308	1.048	1.119
#8: 420-580nm, Wideband	41054	0.259502	2629.5	43.825	53.1	52	52	1.065	1.156	1.333	1.414	0.221	0.223	0.44	0.408	0.342	0.335	1.168	1.168	1.409	1.424	0.238	0.234	0.393	0.395	0.348	0.293	0.249	0.251	0.421	0.421	0.412	0.468	0.438	0.411	0.351	0.342	0.258	0.243	0.454	0.435	0.452	0.29	0.427	0.404	0.354	0.308	1.046	1.119
#8: 420-580nm, Wideband	41054	0.2661	2639	43.9833	53.1	52	52	1.065	1.155	1.332	1.414	0.22	0.223	0.44	0.408	0.342	0.334	1.173	1.17	1.41	1.424	0.238	0.233	0.393	0.395	0.348	0.292	0.25	0.251	0.42	0.421	0.413	0.469	0.437	0.411	0.351	0.343	0.258	0.244	0.453	0.434	0.452	0.289	0.427	0.405	0.355	0.308	1.044	1.119
#8: 420-580nm, Wideband	41054	0.272708	2648.52	44.1419	53	52	52	1.064	1.155	1.332	1.414	0.22	0.223	0.44	0.408	0.342	0.335	1.168	1.168	1.41	1.425	0.238	0.233	0.393	0.395	0.349	0.292	0.249	0.251	0.421	0.42	0.412	0.47	0.439	0.411	0.351	0.343	0.258	0.243	0.455	0.435	0.452	0.287	0.427	0.405	0.354	0.308	1.044	1.119
#8: 420-580nm, Wideband	41054	0.279306	2658.02	44.3003	53.1	52	52	1.063	1.154	1.331	1.414	0.221	0.224	0.441	0.409	0.343	0.335	1.168	1.171	1.408	1.424	0.239	0.234	0.394	0.396	0.349	0.293	0.249	0.251	0.421	0.422	0.411	0.469	0.439	0.412	0.351	0.343	0.259	0.244	0.455	0.437	0.451	0.287	0.429	0.406	0.355	0.308	1.043	1.119
#8: 420-580nm, Wideband	41054	0.285914	2667.53	44.4589	53	52	52	1.062	1.155	1.332	1.415	0.221	0.223	0.442	0.409	0.343	0.335	1.169	1.168	1.41	1.424	0.238	0.234	0.395	0.396	0.348	0.291	0.25	0.251	0.421	0.42	0.41	0.469	0.439	0.412	0.351	0.343	0.259	0.244	0.454	0.435	0.45	0.287	0.428	0.405	0.355	0.307	1.042	1.119
#8: 420-580nm, Wideband	41054	0.292512	2677.03	44.6172	53.1	52	52	1.061	1.154	1.331	1.413	0.22	0.223	0.441	0.409	0.342	0.334	1.167	1.17	1.408	1.424	0.239	0.232	0.395	0.396	0.348	0.291	0.25	0.251	0.421	0.42	0.408	0.468	0.439	0.412	0.351	0.343	0.259	0.244	0.454	0.434	0.45	0.284	0.428	0.405	0.354	0.306	1.039	1.118
#8: 420-580nm, Wideband	41054	0.29912	2686.55	44.7758	53	52	52	1.058	1.154	1.333	1.414	0.22	0.224	0.442	0.41	0.343	0.335	1.167	1.17	1.409	1.423	0.238	0.233	0.395	0.397	0.349	0.291	0.249	0.25	0.421	0.42	0.41	0.468	0.439	0.412	0.351	0.343	0.259	0.244	0.455	0.436	0.451	0.283	0.429	0.406	0.355	0.307	1.037	1.118
#8: 420-580nm, Wideband	41054	0.305718	2696.05	44.9342	53.1	52	52	1.057	1.154	1.331	1.414	0.22	0.224	0.442	0.409	0.343	0.335	1.167	1.168	1.41	1.424	0.238	0.232	0.395	0.397	0.349	0.29	0.249	0.251	0.421	0.421	0.408	0.468	0.439	0.412	0.352	0.343	0.258	0.243	0.455	0.436	0.451	0.282	0.428	0.406	0.355	0.307	1.037	1.118
#8: 420-580nm, Wideband	41054	0.312315	2705.55	45.0925	53	52	52	1.057	1.154	1.33	1.412	0.219	0.222	0.442	0.41	0.342	0.333	1.166	1.167	1.409	1.422	0.237	0.232	0.395	0.395	0.348	0.289	0.248	0.25	0.421	0.42	0.406	0.467	0.439	0.412	0.35	0.342	0.257	0.243	0.454	0.436	0.45	0.28	0.428	0.406	0.355	0.306	1.034	1.117
#8: 420-580nm, Wideband	41054	0.318924	2715.07	45.2511	53	52	52	1.057	1.155	1.333	1.413	0.22	0.223	0.443	0.41	0.343	0.335	1.166	1.186	1.41	1.423	0.238	0.233	0.396	0.398	0.349	0.29	0.249	0.251	0.421	0.42	0.407	0.467	0.44	0.414	0.352	0.343	0.258	0.243	0.456	0.436	0.45	0.281	0.429	0.407	0.355	0.306	1.036	1.119
#8: 420-580nm, Wideband	41054	0.325521	2724.57	45.4094	53.1	52	52	1.054	1.153	1.332	1.413	0.221	0.224	0.443	0.41	0.343	0.334	1.165	1.17	1.41	1.423	0.238	0.233	0.396	0.397	0.349	0.289	0.247	0.251	0.422	0.422	0.405	0.467	0.44	0.413	0.352	0.343	0.257	0.243	0.456	0.436	0.45	0.279	0.43	0.408	0.355	0.306	1.033	1.116
#8: 420-580nm, Wideband	41054	0.33213	2734.08	45.5681	53.1	52	52	1.054	1.153	1.331	1.413	0.219	0.223	0.443	0.41	0.342	0.334	1.165	1.167	1.41	1.423	0.237	0.232	0.396	0.397	0.349	0.288	0.246	0.25	0.421	0.421	0.408	0.466	0.44	0.413	0.351	0.342	0.257	0.243	0.454	0.435	0.449	0.278	0.429	0.407	0.355	0.306	1.032	1.117
#8: 420-580nm, Wideband	41054	0.338727	2743.58	45.7264	53.1	52	52	1.053	1.154	1.332	1.412	0.22	0.222	0.443	0.411	0.343	0.334	1.165	1.167	1.408	1.422	0.238	0.232	0.396	0.398	0.349	0.288	0.247	0.251	0.421	0.421	0.404	0.467	0.441	0.414	0.351	0.343	0.258	0.243	0.454	0.435	0.449	0.277	0.429	0.407	0.356	0.306	1.03	1.117
[truncated: 41 more columns]

## Sheet: Growth-Blank#OpticalDensity
								Glucose																				Xylose																				Glucose with Xylose
								0,0 g/mL	0,0 g/mL	0,2 mg/mL	0,2 mg/mL	0,4 mg/mL	0,4 mg/mL	0,6 mg/mL	0,6 mg/mL	0,8 mg/mL	0,8 mg/mL	0,0 g/mL	0,0 g/mL	0,2 mg/mL	0,2 mg/mL	0,4 mg/mL	0,4 mg/mL	0,6 mg/mL	0,6 mg/mL	0,8 mg/mL	0,8 mg/mL	0,0 g/mL	0,0 g/mL	0,2 mg/mL	0,2 mg/mL	0,4 mg/mL	0,4 mg/mL	0,6 mg/mL	0,6 mg/mL	0,8 mg/mL	0,8 mg/mL	0,0 g/mL	0,0 g/mL	0,2 mg/mL	0,2 mg/mL	0,4 mg/mL	0,4 mg/mL	0,6 mg/mL	0,6 mg/mL	0,8 mg/mL	0,8 mg/mL	0,0 g/mL	0,0 g/mL
Filter Type	Date created	Time created	Time [min]	Time [h]	Blank	Cover C°	Cassette C°	Well 41	Well 42	Well 43	Well 44	Well 45	Well 46	Well 47	Well 48	Well 49	Well 50	Well 51	Well 52	Well 53	Well 54	Well 55	Well 56	Well 57	Well 58	Well 59	Well 60	Well 61	Well 62	Well 63	Well 64	Well 65	Well 66	Well 67	Well 68	Well 69	Well 70	Well 71	Well 72	Well 73	Well 74	Well 75	Well 76	Well 77	Well 78	Well 79	Well 80	Well 81	Well 82
#8: 420-580nm, Wideband	41052	0.431343	0	0	28.5	28.8	28.8	0.0625	0.0605	0.0665	0.0665	0.057	0.058	0.067	0.07	0.05	0.059	0.0625	0.0635	0.0605	0.0645	0.065	0.063	0.064	0.068	0.059	0.058	0.0575	0.0495	0.065	0.067	0.0655	0.0725	0.061	0.057	0.0495	0.0505	0.0555	0.0475	0.074	0.072	0.0685	0.0635	0.059	0.056	0.0535	0.0485	0.0675	0.0605
#8: 420-580nm, Wideband	41052	0.437083	8.26667	0.137778	49.9	51.8	51.8	0.0575	0.0555	0.0615	0.0615	0.051	0.055	0.061	0.06	0.043	0.052	0.06	0.06	0.0605	0.0615	0.0625	0.0635	0.0625	0.0655	0.0555	0.0545	0.0505	0.0435	0.0635	0.0665	0.0665	0.0725	0.061	0.055	0.0465	0.0475	0.0505	0.0415	0.0705	0.0665	0.0645	0.0625	0.056	0.052	0.0485	0.0445	0.061	0.057
#8: 420-580nm, Wideband	41052	0.443692	17.7833	0.296389	53	52	52	0.0595	0.0565	0.0665	0.0665	0.055	0.059	0.066	0.066	0.048	0.057	0.0615	0.0595	0.065	0.069	0.0705	0.0685	0.07	0.071	0.0615	0.0605	0.0515	0.0435	0.0685	0.0715	0.072	0.079	0.066	0.06	0.0525	0.0535	0.0515	0.0425	0.0755	0.0725	0.072	0.067	0.062	0.059	0.0545	0.0505	0.0635	0.0575
#8: 420-580nm, Wideband	41052	0.450289	27.2833	0.454722	53	52	52	0.0605	0.0585	0.0735	0.0755	0.062	0.065	0.073	0.073	0.052	0.062	0.0635	0.0635	0.0715	0.0735	0.0755	0.0745	0.075	0.077	0.0675	0.0655	0.055	0.047	0.0745	0.0765	0.0775	0.0855	0.0735	0.0675	0.0585	0.0595	0.054	0.045	0.0825	0.0795	0.0795	0.0735	0.0685	0.0645	0.0605	0.0565	0.065	0.059
#8: 420-580nm, Wideband	41052	0.456898	36.8	0.613333	53.1	52	52	0.0625	0.0605	0.0775	0.0775	0.064	0.068	0.076	0.076	0.056	0.066	0.066	0.064	0.075	0.077	0.0755	0.0755	0.0775	0.0815	0.0705	0.0685	0.0585	0.0495	0.0775	0.0805	0.0825	0.0895	0.076	0.071	0.0625	0.0625	0.0575	0.0475	0.0865	0.0825	0.0825	0.0775	0.073	0.069	0.0655	0.0595	0.068	0.061
#8: 420-580nm, Wideband	41052	0.463495	46.3	0.771667	53.1	52	52	0.0645	0.0615	0.0805	0.0805	0.067	0.07	0.078	0.078	0.057	0.067	0.067	0.064	0.076	0.078	0.0785	0.0785	0.0795	0.0825	0.0725	0.0705	0.059	0.05	0.0805	0.0835	0.0845	0.0915	0.078	0.073	0.065	0.065	0.058	0.047	0.0885	0.0855	0.0855	0.0795	0.076	0.071	0.067	0.062	0.069	0.062
#8: 420-580nm, Wideband	41052	0.470093	55.8	0.93	53.1	52	52	0.0645	0.0615	0.0815	0.0825	0.068	0.071	0.08	0.08	0.059	0.069	0.067	0.064	0.077	0.08	0.0815	0.0795	0.0815	0.0845	0.0735	0.0725	0.06	0.05	0.0805	0.0835	0.0855	0.0925	0.081	0.074	0.0655	0.0655	0.059	0.048	0.0905	0.0865	0.0875	0.0805	0.074	0.072	0.0685	0.0635	0.069	0.062
#8: 420-580nm, Wideband	41052	0.476701	65.3167	1.08861	53	52	52	0.0655	0.0625	0.0835	0.0855	0.07	0.072	0.08	0.08	0.059	0.069	0.069	0.065	0.078	0.081	0.0815	0.0815	0.0815	0.0855	0.074	0.073	0.0605	0.0515	0.082	0.085	0.0885	0.0935	0.081	0.075	0.0665	0.0675	0.0595	0.0485	0.092	0.087	0.0885	0.0815	0.078	0.074	0.0695	0.0645	0.069	0.062
#8: 420-580nm, Wideband	41052	0.48331	74.8333	1.24722	53.1	52	52	0.0645	0.0615	0.0835	0.0845	0.069	0.073	0.08	0.081	0.06	0.069	0.0695	0.0655	0.078	0.081	0.0815	0.0805	0.0825	0.0865	0.0745	0.0735	0.06	0.05	0.082	0.085	0.0875	0.0935	0.0815	0.0755	0.067	0.067	0.058	0.046	0.091	0.087	0.0885	0.0815	0.0785	0.0735	0.07	0.065	0.071	0.063
#8: 420-580nm, Wideband	41052	0.489907	84.3333	1.40556	53.1	52	52	0.0655	0.0635	0.0855	0.0865	0.072	0.075	0.083	0.083	0.061	0.071	0.07	0.066	0.079	0.082	0.0835	0.0825	0.084	0.089	0.0765	0.0745	0.061	0.051	0.083	0.085	0.0895	0.0965	0.0835	0.0785	0.069	0.069	0.06	0.049	0.093	0.089	0.0905	0.0835	0.0805	0.0755	0.072	0.066	0.071	0.063
#8: 420-580nm, Wideband	41052	0.496505	93.8333	1.56389	53.1	52	52	0.0665	0.0645	0.0865	0.0875	0.072	0.076	0.084	0.084	0.062	0.071	0.071	0.071	0.08	0.083	0.0845	0.0845	0.0865	0.0895	0.077	0.075	0.061	0.052	0.0835	0.0855	0.0905	0.0965	0.085	0.083	0.0685	0.0685	0.06	0.049	0.0925	0.0895	0.0915	0.0845	0.081	0.076	0.0715	0.0655	0.071	0.064
#8: 420-580nm, Wideband	41052	0.503113	103.35	1.7225	53.1	52	52	0.0665	0.0655	0.0875	0.0885	0.073	0.077	0.084	0.085	0.062	0.072	0.071	0.071	0.081	0.084	0.0855	0.0855	0.0855	0.0895	0.0775	0.0755	0.062	0.052	0.0855	0.0875	0.0915	0.0985	0.085	0.079	0.07	0.071	0.06	0.049	0.0945	0.0895	0.0925	0.0855	0.082	0.077	0.073	0.067	0.072	0.064
#8: 420-580nm, Wideband	41052	0.509711	112.85	1.88083	53	52	52	0.0675	0.0645	0.0875	0.0895	0.073	0.076	0.084	0.085	0.062	0.072	0.072	0.067	0.0805	0.0835	0.0855	0.0845	0.086	0.09	0.0775	0.0755	0.0625	0.0515	0.0835	0.0865	0.0905	0.0975	0.0845	0.0785	0.07	0.07	0.0605	0.0495	0.0935	0.0895	0.0925	0.0845	0.0815	0.0775	0.073	0.068	0.071	0.064
#8: 420-580nm, Wideband	41052	0.516319	122.367	2.03944	53	52	52	0.0685	0.0665	0.0905	0.0915	0.074	0.077	0.085	0.086	0.063	0.073	0.074	0.071	0.082	0.085	0.0865	0.0865	0.087	0.092	0.0785	0.0765	0.063	0.053	0.0845	0.0885	0.0925	0.0995	0.086	0.08	0.071	0.071	0.062	0.051	0.0945	0.0905	0.0935	0.0865	0.083	0.078	0.074	0.068	0.073	0.065
#8: 420-580nm, Wideband	41052	0.522917	131.867	2.19778	53	52	52	0.0695	0.0675	0.0905	0.0925	0.076	0.078	0.086	0.087	0.064	0.073	0.074	0.07	0.083	0.086	0.0875	0.0865	0.0875	0.0915	0.08	0.077	0.064	0.054	0.086	0.088	0.0935	0.0995	0.0875	0.0815	0.072	0.072	0.062	0.05	0.095	0.091	0.0945	0.0875	0.0845	0.0795	0.075	0.07	0.074	0.066
#8: 420-580nm, Wideband	41052	0.529514	141.367	2.35611	53.1	52	52	0.0695	0.0675	0.0905	0.0915	0.075	0.079	0.087	0.087	0.064	0.073	0.075	0.071	0.0825	0.0855	0.0875	0.0875	0.088	0.092	0.0785	0.0765	0.0635	0.0525	0.085	0.088	0.0925	0.0995	0.086	0.08	0.071	0.072	0.0615	0.0505	0.095	0.091	0.0945	0.0865	0.084	0.079	0.072	0.068	0.073	0.065
#8: 420-580nm, Wideband	41052	0.536123	150.883	2.51472	53	52	52	0.0705	0.0685	0.0935	0.0935	0.076	0.08	0.086	0.087	0.064	0.073	0.076	0.073	0.083	0.087	0.0885	0.0875	0.0875	0.0925	0.0785	0.0765	0.0635	0.0535	0.085	0.089	0.0935	0.1005	0.087	0.081	0.073	0.072	0.0615	0.0505	0.096	0.092	0.0945	0.0875	0.084	0.079	0.075	0.069	0.075	0.066
#8: 420-580nm, Wideband	41052	0.54272	160.383	2.67306	53	52	52	0.0715	0.0695	0.0945	0.0955	0.077	0.08	0.087	0.088	0.064	0.075	0.077	0.077	0.0845	0.0875	0.0895	0.0885	0.0885	0.0925	0.0785	0.0775	0.064	0.054	0.0855	0.0895	0.0945	0.1005	0.087	0.081	0.073	0.072	0.063	0.052	0.0955	0.0915	0.0955	0.0875	0.084	0.08	0.076	0.07	0.076	0.067
#8: 420-580nm, Wideband	41052	0.549329	169.9	2.83167	53	52	52	0.0735	0.0725	0.0955	0.0965	0.078	0.081	0.089	0.089	0.066	0.074	0.079	0.074	0.0865	0.0885	0.0905	0.0895	0.0915	0.0935	0.081	0.078	0.065	0.055	0.088	0.09	0.096	0.102	0.089	0.083	0.074	0.074	0.064	0.053	0.097	0.093	0.096	0.088	0.085	0.081	0.076	0.07	0.077	0.069
#8: 420-580nm, Wideband	41052	0.555926	179.4	2.99	53	52	52	0.0745	0.0735	0.0965	0.0985	0.079	0.083	0.089	0.09	0.066	0.075	0.081	0.078	0.0865	0.0885	0.0915	0.0915	0.0895	0.0945	0.081	0.079	0.066	0.056	0.0875	0.0905	0.096	0.103	0.09	0.083	0.074	0.074	0.065	0.053	0.0975	0.0925	0.097	0.089	0.086	0.081	0.077	0.071	0.078	0.071
#8: 420-580nm, Wideband	41052	0.562523	188.9	3.14833	53	52	52	0.0765	0.0745	0.0975	0.0985	0.08	0.082	0.089	0.09	0.066	0.075	0.0825	0.0775	0.0875	0.0905	0.0925	0.0915	0.0915	0.0955	0.0825	0.0795	0.0665	0.0565	0.0885	0.0905	0.0965	0.1035	0.09	0.084	0.074	0.074	0.0655	0.0535	0.0975	0.0925	0.0985	0.0895	0.087	0.082	0.077	0.071	0.08	0.071
#8: 420-580nm, Wideband	41052	0.569132	198.417	3.30694	53.1	52	52	0.0775	0.0765	0.0985	0.1005	0.08	0.083	0.089	0.09	0.066	0.075	0.084	0.081	0.0895	0.0915	0.0925	0.0925	0.092	0.096	0.081	0.079	0.0665	0.0565	0.0865	0.0905	0.0965	0.1035	0.089	0.083	0.0745	0.0745	0.0645	0.0535	0.0985	0.0935	0.0985	0.0895	0.086	0.081	0.0775	0.0715	0.0805	0.0725
#8: 420-580nm, Wideband	41052	0.575729	207.917	3.46528	53	52	52	0.0815	0.0775	0.0995	0.1015	0.081	0.084	0.091	0.092	0.066	0.076	0.086	0.086	0.0895	0.0925	0.0935	0.0925	0.0925	0.0945	0.082	0.079	0.0675	0.0575	0.0885	0.0925	0.0965	0.1045	0.089	0.083	0.075	0.074	0.0665	0.0545	0.0985	0.0945	0.0985	0.0895	0.086	0.082	0.078	0.072	0.081	0.073
#8: 420-580nm, Wideband	41052	0.582338	217.433	3.62389	53	52	52	0.0835	0.0805	0.1025	0.1055	0.082	0.09	0.092	0.092	0.067	0.077	0.0885	0.0845	0.092	0.094	0.0945	0.0935	0.0915	0.0965	0.083	0.08	0.069	0.059	0.0885	0.0925	0.0985	0.1055	0.09	0.085	0.075	0.076	0.068	0.056	0.1005	0.0955	0.0995	0.0905	0.088	0.083	0.078	0.072	0.084	0.076
#8: 420-580nm, Wideband	41052	0.588935	226.933	3.78222	53	51.9	51.9	0.0855	0.0835	0.1045	0.1075	0.084	0.087	0.092	0.093	0.068	0.077	0.0915	0.0875	0.094	0.097	0.0955	0.0955	0.0925	0.0965	0.083	0.08	0.07	0.06	0.091	0.094	0.0985	0.1055	0.092	0.086	0.076	0.075	0.069	0.057	0.101	0.096	0.0995	0.0915	0.088	0.083	0.079	0.073	0.0855	0.0775
#8: 420-580nm, Wideband	41052	0.595544	236.45	3.94083	53.1	52	52	0.0875	0.0865	0.1065	0.1085	0.085	0.088	0.093	0.094	0.068	0.078	0.0935	0.0935	0.095	0.097	0.0975	0.0965	0.0925	0.0975	0.083	0.08	0.071	0.06	0.091	0.094	0.0985	0.1075	0.092	0.086	0.0775	0.0765	0.07	0.058	0.101	0.096	0.1005	0.0915	0.088	0.084	0.0805	0.0725	0.088	0.08
#8: 420-580nm, Wideband	41052	0.602141	245.95	4.09917	53.1	52	52	0.0895	0.0885	0.1075	0.1095	0.085	0.089	0.093	0.094	0.068	0.077	0.097	0.093	0.0965	0.0985	0.0975	0.0965	0.094	0.098	0.083	0.08	0.0715	0.0615	0.091	0.093	0.0995	0.1065	0.091	0.085	0.0765	0.0755	0.0695	0.0575	0.101	0.097	0.1025	0.0925	0.088	0.083	0.0795	0.0725	0.089	0.08
#8: 420-580nm, Wideband	41052	0.608738	255.45	4.2575	53.1	52	52	0.0925	0.0915	0.1105	0.1125	0.086	0.089	0.093	0.094	0.068	0.077	0.1	0.096	0.0985	0.1005	0.0985	0.0985	0.094	0.098	0.083	0.08	0.0735	0.0625	0.0905	0.0945	0.1005	0.1085	0.092	0.085	0.0775	0.0765	0.0705	0.0595	0.1015	0.0965	0.1015	0.0935	0.089	0.084	0.0795	0.0735	0.091	0.082
#8: 420-580nm, Wideband	41052	0.615347	264.967	4.41611	53.1	52	52	0.0965	0.0955	0.1135	0.1155	0.085	0.091	0.094	0.095	0.069	0.077	0.104	0.104	0.1	0.103	0.1005	0.0995	0.095	0.099	0.084	0.08	0.0745	0.0635	0.0925	0.0955	0.101	0.108	0.093	0.086	0.0765	0.0765	0.0715	0.0605	0.1025	0.0975	0.102	0.093	0.089	0.085	0.0805	0.0735	0.093	0.085
#8: 420-580nm, Wideband	41052	0.621956	274.483	4.57472	53.1	52	52	0.1005	0.0995	0.1165	0.1175	0.088	0.092	0.095	0.096	0.069	0.078	0.109	0.104	0.1035	0.1065	0.1015	0.1005	0.095	0.1	0.084	0.081	0.0755	0.0645	0.0935	0.0975	0.1015	0.1095	0.093	0.086	0.0775	0.0775	0.0725	0.0615	0.1035	0.0985	0.1035	0.0945	0.09	0.085	0.0805	0.0735	0.097	0.087
#8: 420-580nm, Wideband	41052	0.628553	283.983	4.73306	53	52	52	0.1055	0.1045	0.1195	0.1215	0.09	0.093	0.095	0.096	0.07	0.078	0.113	0.112	0.107	0.109	0.1035	0.1015	0.096	0.1	0.084	0.081	0.077	0.066	0.094	0.098	0.103	0.111	0.094	0.087	0.0785	0.0775	0.072	0.062	0.105	0.1	0.103	0.094	0.09	0.086	0.0815	0.0745	0.1	0.09
#8: 420-580nm, Wideband	41052	0.635162	293.5	4.89167	53	52	52	0.1095	0.1095	0.1225	0.1245	0.092	0.095	0.096	0.096	0.07	0.078	0.118	0.115	0.11	0.113	0.1045	0.1025	0.096	0.101	0.084	0.081	0.0785	0.0675	0.095	0.099	0.1035	0.1115	0.094	0.087	0.0785	0.0775	0.0755	0.0635	0.106	0.101	0.1055	0.0955	0.091	0.086	0.0815	0.0745	0.102	0.092
#8: 420-580nm, Wideband	41052	0.641759	303	5.05	53.1	52	52	0.1155	0.1155	0.1265	0.1285	0.093	0.097	0.097	0.098	0.07	0.078	0.124	0.119	0.114	0.115	0.1055	0.1045	0.097	0.102	0.084	0.081	0.08	0.069	0.097	0.101	0.105	0.112	0.094	0.088	0.0785	0.0785	0.077	0.065	0.107	0.102	0.105	0.096	0.092	0.085	0.0825	0.0755	0.106	0.096
#8: 420-580nm, Wideband	41052	0.648368	312.517	5.20861	53.1	52	52	0.1225	0.1225	0.1305	0.1335	0.096	0.099	0.099	0.099	0.071	0.08	0.1315	0.1265	0.117	0.119	0.108	0.107	0.0975	0.1025	0.085	0.081	0.0825	0.0705	0.1	0.102	0.1055	0.1145	0.096	0.089	0.0795	0.0805	0.0795	0.0665	0.108	0.103	0.1065	0.0975	0.093	0.087	0.0835	0.0755	0.1095	0.0995
#8: 420-580nm, Wideband	41052	0.654965	322.017	5.36694	53.1	52	52	0.1285	0.1295	0.1345	0.1375	0.097	0.1	0.098	0.099	0.071	0.08	0.138	0.134	0.1225	0.1225	0.1095	0.1075	0.097	0.103	0.085	0.081	0.083	0.071	0.0985	0.1025	0.1055	0.1145	0.096	0.089	0.0795	0.0795	0.081	0.068	0.1095	0.1035	0.1065	0.0965	0.092	0.087	0.0825	0.0755	0.113	0.103
#8: 420-580nm, Wideband	41052	0.661563	331.517	5.52528	53	52	52	0.1375	0.1385	0.1405	0.1435	0.099	0.102	0.1	0.101	0.072	0.08	0.1475	0.1435	0.127	0.129	0.112	0.11	0.1	0.105	0.0865	0.0825	0.086	0.074	0.1005	0.1055	0.1085	0.1155	0.098	0.091	0.0805	0.0795	0.083	0.07	0.1105	0.1055	0.1085	0.0975	0.094	0.088	0.0835	0.0765	0.1175	0.1075
#8: 420-580nm, Wideband	41052	0.668171	341.033	5.68389	53.1	52	52	0.1455	0.1465	0.1455	0.1485	0.1	0.103	0.099	0.1	0.071	0.08	0.156	0.155	0.131	0.133	0.1125	0.1115	0.099	0.104	0.0865	0.0825	0.087	0.074	0.101	0.105	0.108	0.116	0.097	0.091	0.08	0.08	0.084	0.071	0.112	0.106	0.109	0.099	0.094	0.088	0.083	0.076	0.121	0.111
#8: 420-580nm, Wideband	41052	0.674769	350.533	5.84222	53.1	52	52	0.1565	0.1585	0.1525	0.1555	0.103	0.106	0.101	0.101	0.072	0.081	0.167	0.166	0.14	0.14	0.1155	0.1135	0.101	0.105	0.088	0.083	0.089	0.077	0.1035	0.1075	0.1105	0.1185	0.099	0.091	0.0815	0.0805	0.087	0.074	0.1145	0.1085	0.1105	0.1005	0.095	0.09	0.0845	0.0765	0.1265	0.1175
#8: 420-580nm, Wideband	41052	0.681377	360.05	6.00083	53.1	52	52	0.1665	0.1705	0.1585	0.1615	0.104	0.108	0.102	0.102	0.072	0.081	0.179	0.173	0.145	0.144	0.1175	0.1165	0.1015	0.1055	0.0865	0.0825	0.091	0.079	0.1045	0.1075	0.111	0.119	0.098	0.091	0.0805	0.0805	0.087	0.074	0.1155	0.1095	0.111	0.101	0.094	0.089	0.0845	0.0765	0.1315	0.1215
#8: 420-580nm, Wideband	41052	0.687975	369.55	6.15917	53.1	52	52	0.1795	0.1835	0.1655	0.1685	0.107	0.11	0.103	0.102	0.073	0.081	0.192	0.187	0.152	0.151	0.1195	0.1185	0.1005	0.1065	0.0875	0.0825	0.092	0.081	0.1055	0.1105	0.1115	0.1205	0.099	0.092	0.0815	0.0805	0.089	0.076	0.1165	0.1105	0.1115	0.1005	0.095	0.09	0.0845	0.0765	0.137	0.128
#8: 420-580nm, Wideband	41052	0.694583	379.067	6.31778	53.1	52	52	0.1955	0.1985	0.1735	0.1775	0.109	0.112	0.103	0.103	0.073	0.082	0.207	0.205	0.1615	0.1605	0.121	0.12	0.103	0.107	0.0875	0.0825	0.094	0.082	0.108	0.112	0.1125	0.1205	0.1	0.092	0.082	0.081	0.09	0.078	0.118	0.112	0.1125	0.1015	0.096	0.091	0.085	0.077	0.145	0.135
#8: 420-580nm, Wideband	41052	0.701192	388.583	6.47639	53.1	52	52	0.2105	0.2155	0.1835	0.1875	0.112	0.115	0.104	0.104	0.072	0.082	0.223	0.222	0.1715	0.1685	0.1245	0.1235	0.102	0.107	0.089	0.084	0.096	0.085	0.11	0.114	0.1145	0.1225	0.1	0.093	0.083	0.082	0.093	0.081	0.12	0.114	0.1135	0.1035	0.097	0.091	0.086	0.078	0.1515	0.1425
#8: 420-580nm, Wideband	41052	0.707789	398.083	6.63472	53	52	52	0.2285	0.2335	0.1925	0.1975	0.115	0.118	0.105	0.105	0.074	0.082	0.241	0.236	0.181	0.179	0.1265	0.1215	0.104	0.108	0.0885	0.0845	0.0995	0.0865	0.1115	0.1155	0.1155	0.1245	0.1005	0.0935	0.084	0.08	0.0945	0.0815	0.1215	0.1155	0.1155	0.1035	0.0965	0.0915	0.086	0.079	0.1615	0.1525
#8: 420-580nm, Wideband	41052	0.714387	407.583	6.79306	53	52	52	0.2475	0.2525	0.2055	0.2095	0.118	0.121	0.106	0.106	0.074	0.082	0.26	0.254	0.192	0.189	0.1305	0.1295	0.1045	0.1095	0.09	0.085	0.1025	0.0895	0.1145	0.1185	0.1175	0.1275	0.103	0.095	0.084	0.083	0.0985	0.0845	0.1245	0.1185	0.1175	0.1055	0.098	0.093	0.088	0.079	0.1725	0.1625
#8: 420-580nm, Wideband	41052	0.720995	417.1	6.95167	53	52	52	0.2705	0.2715	0.2165	0.2215	0.121	0.123	0.106	0.106	0.074	0.083	0.279	0.273	0.2045	0.2015	0.1325	0.1315	0.104	0.109	0.089	0.084	0.104	0.091	0.1155	0.1185	0.1175	0.1275	0.102	0.095	0.084	0.083	0.1	0.086	0.1255	0.1185	0.1165	0.1065	0.099	0.093	0.087	0.078	0.1815	0.1725
#8: 420-580nm, Wideband	41052	0.727593	426.6	7.11	53.1	52	52	0.2925	0.2925	0.2295	0.2355	0.124	0.126	0.107	0.107	0.074	0.083	0.3	0.296	0.2185	0.2145	0.1365	0.1355	0.104	0.11	0.089	0.084	0.106	0.093	0.1195	0.1225	0.1195	0.1285	0.103	0.096	0.084	0.084	0.101	0.088	0.1275	0.1215	0.1185	0.1065	0.099	0.093	0.087	0.079	0.1935	0.1845
#8: 420-580nm, Wideband	41052	0.734201	436.117	7.26861	53	52	52	0.3155	0.3155	0.2435	0.2505	0.128	0.13	0.109	0.108	0.075	0.083	0.3205	0.3135	0.2345	0.2305	0.1415	0.1385	0.106	0.111	0.09	0.085	0.1095	0.0965	0.122	0.125	0.1215	0.1315	0.1045	0.0965	0.085	0.084	0.1055	0.0915	0.131	0.124	0.1215	0.1095	0.1005	0.0945	0.088	0.08	0.208	0.199
#8: 420-580nm, Wideband	41052	0.740799	445.617	7.42694	53.1	52	52	0.3365	0.3365	0.2595	0.2645	0.131	0.133	0.109	0.109	0.075	0.084	0.343	0.337	0.2495	0.2455	0.144	0.141	0.107	0.112	0.0895	0.0845	0.111	0.098	0.124	0.127	0.1215	0.1325	0.105	0.097	0.085	0.084	0.106	0.093	0.133	0.126	0.1215	0.1095	0.1	0.095	0.089	0.08	0.2225	0.2135
#8: 420-580nm, Wideband	41052	0.747396	455.117	7.58528	53	52	52	0.3605	0.3595	0.2765	0.2825	0.136	0.138	0.111	0.11	0.076	0.084	0.365	0.358	0.268	0.262	0.1485	0.1465	0.108	0.113	0.091	0.086	0.1155	0.1015	0.1265	0.1305	0.1255	0.1355	0.1065	0.0985	0.0855	0.0845	0.1095	0.0955	0.1365	0.1285	0.1245	0.1115	0.1015	0.0955	0.0895	0.0805	0.2395	0.2305
#8: 420-580nm, Wideband	41052	0.754005	464.633	7.74389	53.1	52	52	0.3805	0.3805	0.2915	0.2985	0.138	0.141	0.111	0.11	0.075	0.084	0.386	0.38	0.2855	0.2785	0.1515	0.1495	0.1075	0.1135	0.09	0.085	0.1155	0.1025	0.128	0.132	0.1265	0.1365	0.105	0.098	0.086	0.085	0.1095	0.0965	0.138	0.13	0.1245	0.1125	0.102	0.096	0.089	0.08	0.2555	0.2455
#8: 420-580nm, Wideband	41052	0.760602	474.133	7.90222	53.1	52	52	0.4045	0.4035	0.3105	0.3185	0.143	0.146	0.113	0.111	0.077	0.085	0.4095	0.4025	0.3025	0.2965	0.1575	0.1545	0.1095	0.1155	0.092	0.086	0.1195	0.1065	0.132	0.135	0.129	0.138	0.107	0.099	0.0865	0.0855	0.1145	0.1005	0.14	0.133	0.127	0.114	0.103	0.097	0.0905	0.0805	0.2765	0.2665
#8: 420-580nm, Wideband	41052	0.767211	483.65	8.06083	53	52	52	0.4265	0.4255	0.3285	0.3365	0.148	0.15	0.113	0.113	0.077	0.085	0.4315	0.4245	0.3225	0.3145	0.1615	0.1595	0.109	0.115	0.092	0.086	0.121	0.108	0.1345	0.1375	0.1315	0.1405	0.108	0.1	0.0865	0.0865	0.115	0.102	0.1425	0.1355	0.1285	0.1165	0.104	0.098	0.0905	0.0815	0.2965	0.2855
#8: 420-580nm, Wideband	41052	0.773808	493.15	8.21917	53.1	52	52	0.4495	0.4485	0.3475	0.3565	0.152	0.154	0.114	0.113	0.077	0.086	0.4535	0.4455	0.3415	0.3345	0.1665	0.1645	0.1115	0.1165	0.0935	0.0865	0.125	0.111	0.138	0.141	0.132	0.143	0.11	0.101	0.088	0.086	0.119	0.105	0.146	0.138	0.13	0.116	0.104	0.098	0.091	0.082	0.3195	0.3075
#8: 420-580nm, Wideband	41052	0.780417	502.667	8.37778	53	52	52	0.4715	0.4705	0.3655	0.3745	0.157	0.157	0.114	0.114	0.077	0.085	0.475	0.468	0.3605	0.3525	0.1705	0.1685	0.1105	0.1165	0.0925	0.0865	0.1255	0.1125	0.14	0.143	0.133	0.143	0.109	0.1	0.086	0.084	0.1195	0.1065	0.148	0.14	0.131	0.118	0.104	0.099	0.089	0.08	0.3395	0.3285
#8: 420-580nm, Wideband	41052	0.787014	512.167	8.53611	53.1	52	52	0.4925	0.4925	0.3865	0.3965	0.162	0.163	0.116	0.114	0.078	0.086	0.4955	0.4875	0.3825	0.3735	0.1765	0.1745	0.112	0.117	0.0935	0.0875	0.1295	0.1155	0.1435	0.1465	0.1355	0.1465	0.111	0.102	0.0885	0.0875	0.1235	0.1095	0.1515	0.1425	0.1325	0.1185	0.106	0.099	0.0915	0.0815	0.363	0.351
#8: 420-580nm, Wideband	41052	0.793611	521.667	8.69444	53.1	52	52	0.5115	0.5105	0.4035	0.4125	0.167	0.167	0.116	0.115	0.077	0.085	0.515	0.506	0.4005	0.3925	0.1805	0.1785	0.1115	0.1175	0.0925	0.0865	0.131	0.117	0.145	0.148	0.1375	0.1485	0.111	0.102	0.0885	0.0875	0.124	0.111	0.154	0.145	0.1345	0.1195	0.106	0.1	0.0925	0.0825	0.386	0.372
#8: 420-580nm, Wideband	41052	0.80022	531.183	8.85306	53	52	52	0.5345	0.5315	0.4245	0.4345	0.173	0.173	0.118	0.117	0.078	0.086	0.5345	0.5255	0.421	0.414	0.1875	0.1845	0.1135	0.1185	0.0935	0.0865	0.134	0.12	0.149	0.152	0.1395	0.1515	0.1125	0.1035	0.0895	0.0875	0.128	0.112	0.157	0.149	0.1375	0.1225	0.1075	0.1005	0.0925	0.0825	0.409	0.396
#8: 420-580nm, Wideband	41052	0.806817	540.683	9.01139	53.1	52	52	0.5525	0.5475	0.4445	0.4555	0.178	0.177	0.118	0.117	0.079	0.087	0.5525	0.5455	0.442	0.433	0.1925	0.1915	0.1135	0.1195	0.0935	0.0875	0.1365	0.1215	0.151	0.155	0.1425	0.1545	0.1135	0.1045	0.0905	0.0895	0.1295	0.1155	0.16	0.151	0.1395	0.1245	0.1095	0.1025	0.0935	0.0835	0.4315	0.4175
#8: 420-580nm, Wideband	41052	0.813426	550.2	9.17	53	52	52	0.5695	0.5695	0.4635	0.4745	0.184	0.184	0.12	0.118	0.08	0.087	0.5695	0.5615	0.4615	0.4535	0.199	0.198	0.1135	0.1195	0.094	0.088	0.1375	0.1235	0.1545	0.1585	0.1445	0.1565	0.114	0.105	0.0905	0.0885	0.1305	0.1165	0.1645	0.1545	0.1415	0.1255	0.109	0.103	0.0935	0.0835	0.4525	0.4395
#8: 420-580nm, Wideband	41052	0.820023	559.7	9.32833	53	52	52	0.5845	0.5855	0.4835	0.4955	0.189	0.188	0.121	0.118	0.079	0.087	0.5825	0.5745	0.4815	0.4735	0.2055	0.2045	0.1155	0.1205	0.0945	0.0875	0.14	0.127	0.1585	0.1615	0.1455	0.1585	0.116	0.107	0.0905	0.0885	0.134	0.118	0.1675	0.1575	0.1435	0.1265	0.11	0.104	0.0935	0.0835	0.4745	0.4635
#8: 420-580nm, Wideband	41052	0.826632	569.217	9.48694	53.1	52	52	0.6015	0.5975	0.5045	0.5145	0.196	0.194	0.121	0.119	0.08	0.088	0.597	0.59	0.4995	0.4925	0.2125	0.2115	0.1155	0.1215	0.0945	0.0875	0.141	0.127	0.1625	0.1645	0.1495	0.1605	0.116	0.107	0.0905	0.0895	0.135	0.121	0.1715	0.1605	0.1445	0.1285	0.111	0.104	0.0945	0.0845	0.4965	0.4825
#8: 420-580nm, Wideband	41052	0.833229	578.717	9.64528	53.1	52	52	0.6125	0.6065	0.5225	0.5335	0.2	0.199	0.122	0.12	0.08	0.087	0.609	0.598	0.5165	0.5105	0.2175	0.2175	0.1165	0.1215	0.0945	0.0875	0.144	0.128	0.1645	0.1675	0.1505	0.1635	0.117	0.107	0.0905	0.0895	0.137	0.122	0.1735	0.1645	0.1475	0.1295	0.112	0.105	0.0945	0.0835	0.517	0.502
#8: 420-580nm, Wideband	41052	0.839838	588.233	9.80389	53.1	52	52	0.6245	0.6145	0.5395	0.5505	0.206	0.204	0.124	0.121	0.08	0.088	0.6185	0.6075	0.5355	0.5285	0.2235	0.2255	0.1165	0.1225	0.0955	0.0875	0.146	0.131	0.168	0.17	0.1535	0.1665	0.118	0.108	0.0915	0.0905	0.139	0.124	0.179	0.167	0.1495	0.1325	0.112	0.105	0.0945	0.0845	0.536	0.522
#8: 420-580nm, Wideband	41052	0.846435	597.733	9.96222	53.1	52	52	0.6345	0.6215	0.5555	0.5675	0.213	0.21	0.124	0.121	0.081	0.088	0.6275	0.6175	0.5505	0.5465	0.2315	0.2305	0.1175	0.1235	0.0955	0.0885	0.1495	0.1335	0.1725	0.1735	0.156	0.17	0.119	0.109	0.092	0.091	0.1405	0.1255	0.1815	0.1705	0.152	0.134	0.113	0.107	0.096	0.086	0.5565	0.5405
#8: 420-580nm, Wideband	41052	0.853044	607.25	10.1208	53	52	52	0.6435	0.6315	0.5725	0.5835	0.218	0.214	0.125	0.122	0.081	0.088	0.6365	0.6295	0.567	0.562	0.2375	0.2385	0.1185	0.1245	0.0955	0.0885	0.15	0.134	0.1735	0.1755	0.1585	0.1715	0.119	0.11	0.093	0.091	0.142	0.127	0.1835	0.1725	0.1545	0.1355	0.114	0.107	0.096	0.086	0.5715	0.5575
#8: 420-580nm, Wideband	41052	0.859641	616.75	10.2792	53	52	52	0.6525	0.6395	0.5855	0.5955	0.224	0.22	0.126	0.123	0.081	0.089	0.647	0.641	0.579	0.577	0.2435	0.2445	0.1185	0.1245	0.096	0.088	0.1515	0.1355	0.178	0.179	0.1595	0.1745	0.121	0.111	0.092	0.091	0.1435	0.1275	0.187	0.176	0.1555	0.1365	0.115	0.108	0.096	0.086	0.5875	0.5715
#8: 420-580nm, Wideband	41052	0.86625	626.267	10.4378	53	52	52	0.6615	0.6475	0.6015	0.6095	0.229	0.225	0.127	0.124	0.082	0.088	0.6545	0.6485	0.5905	0.5885	0.2505	0.2515	0.119	0.125	0.0965	0.0885	0.153	0.137	0.1815	0.1825	0.1625	0.1775	0.123	0.112	0.0935	0.0915	0.145	0.13	0.1905	0.1785	0.1575	0.1385	0.117	0.109	0.0965	0.0855	0.6015	0.5835
#8: 420-580nm, Wideband	41052	0.872847	635.767	10.5961	53	52	52	0.6705	0.6565	0.6115	0.6205	0.235	0.231	0.128	0.123	0.082	0.089	0.6635	0.6585	0.6045	0.6015	0.2565	0.2595	0.119	0.125	0.0965	0.0895	0.153	0.138	0.1845	0.1855	0.1655	0.1795	0.123	0.113	0.094	0.093	0.146	0.13	0.1935	0.1825	0.1615	0.1405	0.117	0.11	0.097	0.086	0.6155	0.5955
#8: 420-580nm, Wideband	41052	0.879456	645.283	10.7547	53	52	52	0.6795	0.6645	0.6225	0.6325	0.241	0.236	0.128	0.125	0.082	0.09	0.675	0.664	0.6145	0.6115	0.2625	0.2675	0.1205	0.1255	0.0965	0.0885	0.155	0.139	0.1875	0.1885	0.1675	0.1815	0.123	0.114	0.091	0.093	0.147	0.131	0.1985	0.1855	0.1625	0.1425	0.118	0.111	0.097	0.087	0.628	0.608
#8: 420-580nm, Wideband	41052	0.886065	654.8	10.9133	53.1	52	52	0.6885	0.6735	0.6335	0.6415	0.245	0.241	0.129	0.125	0.082	0.089	0.6835	0.6795	0.6255	0.6235	0.2695	0.2735	0.1205	0.1265	0.0975	0.0895	0.156	0.14	0.19	0.191	0.17	0.184	0.125	0.114	0.0935	0.0935	0.147	0.132	0.202	0.189	0.165	0.144	0.118	0.111	0.0975	0.0865	0.6385	0.6195
#8: 420-580nm, Wideband	41052	0.892662	664.3	11.0717	53.1	52	52	0.6975	0.6835	0.6445	0.6525	0.252	0.245	0.13	0.126	0.082	0.09	0.694	0.682	0.6355	0.6345	0.2755	0.2805	0.1215	0.1275	0.098	0.09	0.158	0.141	0.1925	0.1935	0.1725	0.1885	0.125	0.115	0.095	0.094	0.149	0.133	0.2035	0.1915	0.1685	0.1465	0.12	0.111	0.099	0.088	0.6485	0.6305
#8: 420-580nm, Wideband	41052	0.899271	673.817	11.2303	53.1	52	52	0.7045	0.6925	0.6555	0.6615	0.256	0.249	0.131	0.127	0.083	0.09	0.7035	0.6955	0.6445	0.6445	0.2815	0.2875	0.1215	0.1275	0.098	0.089	0.158	0.141	0.1945	0.1945	0.174	0.191	0.126	0.116	0.0945	0.0935	0.15	0.134	0.2075	0.1935	0.17	0.148	0.121	0.112	0.0985	0.0875	0.6615	0.6425
#8: 420-580nm, Wideband	41052	0.905868	683.317	11.3886	53.1	52	52	0.7145	0.7015	0.6615	0.6685	0.26	0.253	0.131	0.126	0.082	0.09	0.714	0.703	0.6525	0.6525	0.2855	0.2935	0.1215	0.1275	0.098	0.089	0.159	0.142	0.1965	0.1965	0.1755	0.1915	0.126	0.116	0.095	0.093	0.149	0.134	0.2115	0.1975	0.1715	0.1495	0.12	0.113	0.098	0.087	0.669	0.652
#8: 420-580nm, Wideband	41052	0.912477	692.833	11.5472	53.1	52	52	0.7235	0.7115	0.6705	0.6765	0.265	0.257	0.131	0.127	0.082	0.09	0.725	0.716	0.6595	0.6605	0.2925	0.3005	0.1215	0.1275	0.098	0.089	0.1615	0.1425	0.199	0.199	0.1775	0.1935	0.128	0.116	0.095	0.092	0.1505	0.1355	0.213	0.2	0.1735	0.1515	0.121	0.113	0.099	0.087	0.6805	0.6635
#8: 420-580nm, Wideband	41052	0.919074	702.333	11.7056	53.1	52	52	0.7355	0.7235	0.6795	0.6855	0.271	0.263	0.133	0.128	0.083	0.09	0.7355	0.7245	0.6695	0.6715	0.2985	0.3075	0.1235	0.1285	0.099	0.09	0.162	0.144	0.2015	0.2025	0.1815	0.1975	0.129	0.118	0.096	0.094	0.152	0.137	0.2175	0.2035	0.1775	0.1535	0.123	0.115	0.1	0.088	0.6905	0.6735
#8: 420-580nm, Wideband	41052	0.925683	711.85	11.8642	53.1	52	52	0.7455	0.7355	0.6885	0.6945	0.274	0.267	0.134	0.129	0.084	0.091	0.747	0.74	0.6755	0.6775	0.3035	0.3135	0.1245	0.1305	0.099	0.09	0.162	0.144	0.2055	0.2045	0.184	0.2	0.13	0.119	0.0955	0.0945	0.152	0.136	0.2205	0.2065	0.18	0.156	0.123	0.114	0.0995	0.0875	0.7015	0.6855
#8: 420-580nm, Wideband	41052	0.932292	721.367	12.0228	53.1	52	52	0.7565	0.7455	0.6945	0.7015	0.28	0.27	0.134	0.129	0.084	0.091	0.7595	0.7485	0.6825	0.6915	0.3085	0.3195	0.1245	0.1295	0.099	0.09	0.163	0.144	0.2075	0.2065	0.1855	0.2015	0.1305	0.1185	0.097	0.095	0.152	0.137	0.2235	0.2095	0.1825	0.1575	0.1235	0.1155	0.1	0.088	0.7095	0.6935
#8: 420-580nm, Wideband	41052	0.938889	730.867	12.1811	53	52	52	0.7675	0.7565	0.7025	0.7085	0.283	0.275	0.135	0.129	0.084	0.091	0.772	0.763	0.6895	0.6925	0.3135	0.3235	0.1255	0.1305	0.099	0.09	0.166	0.146	0.21	0.207	0.187	0.205	0.1315	0.1205	0.096	0.096	0.154	0.138	0.226	0.212	0.184	0.16	0.1255	0.1165	0.1	0.089	0.7205	0.7065
#8: 420-580nm, Wideband	41052	0.945498	740.383	12.3397	53.1	52	52	0.7765	0.7685	0.7085	0.7155	0.288	0.278	0.136	0.13	0.084	0.091	0.7825	0.7705	0.6985	0.7015	0.3175	0.3305	0.1265	0.1315	0.1	0.09	0.166	0.146	0.211	0.209	0.189	0.207	0.132	0.121	0.097	0.096	0.154	0.139	0.229	0.214	0.186	0.161	0.126	0.117	0.101	0.089	0.7315	0.7175
#8: 420-580nm, Wideband	41052	0.952106	749.9	12.4983	53	52	52	0.7895	0.7795	0.7155	0.7225	0.291	0.281	0.137	0.13	0.085	0.091	0.7955	0.7835	0.7045	0.7065	0.3225	0.3365	0.1265	0.1315	0.099	0.091	0.166	0.146	0.211	0.212	0.192	0.21	0.132	0.12	0.097	0.096	0.155	0.139	0.232	0.216	0.188	0.162	0.126	0.117	0.101	0.089	0.7415	0.7285
#8: 420-580nm, Wideband	41052	0.958704	759.4	12.6567	53.1	52	52	0.7995	0.7905	0.7225	0.7305	0.295	0.285	0.137	0.131	0.085	0.092	0.807	0.796	0.712	0.715	0.3265	0.3395	0.1265	0.1325	0.1005	0.0905	0.167	0.147	0.2135	0.2125	0.1935	0.2115	0.1335	0.1225	0.098	0.096	0.154	0.139	0.2345	0.2185	0.1915	0.1645	0.1275	0.1185	0.101	0.089	0.7515	0.7385
#8: 420-580nm, Wideband	41052	0.965313	768.917	12.8153	53.1	52	52	0.8095	0.8025	0.7285	0.7375	0.297	0.288	0.137	0.131	0.084	0.092	0.82	0.807	0.717	0.719	0.3295	0.3445	0.1265	0.1315	0.1005	0.0905	0.166	0.146	0.214	0.213	0.193	0.213	0.1345	0.1215	0.097	0.096	0.154	0.139	0.236	0.219	0.193	0.165	0.1275	0.1185	0.101	0.089	0.763	0.752
#8: 420-580nm, Wideband	41052	0.971921	778.433	12.9739	53.1	52	52	0.8225	0.8145	0.7355	0.7445	0.302	0.292	0.137	0.132	0.085	0.091	0.8305	0.8175	0.7265	0.7285	0.3345	0.3485	0.1265	0.1325	0.101	0.091	0.167	0.146	0.216	0.215	0.1975	0.2165	0.135	0.124	0.0985	0.0965	0.155	0.14	0.237	0.222	0.1955	0.1685	0.13	0.12	0.1015	0.0885	0.7755	0.7635
#8: 420-580nm, Wideband	41052	0.97853	787.95	13.1325	53	52	52	0.8325	0.8245	0.7415	0.7525	0.305	0.295	0.139	0.132	0.086	0.092	0.843	0.833	0.7325	0.7355	0.3365	0.3535	0.1265	0.1325	0.102	0.092	0.166	0.146	0.217	0.216	0.1985	0.2185	0.1365	0.1245	0.098	0.096	0.156	0.14	0.24	0.223	0.1975	0.1695	0.1295	0.1205	0.102	0.089	0.7855	0.7735
#8: 420-580nm, Wideband	41052	0.985127	797.45	13.2908	53.1	52	52	0.8435	0.8355	0.7495	0.7615	0.309	0.298	0.139	0.132	0.086	0.093	0.8535	0.8415	0.7425	0.7425	0.3415	0.3585	0.1275	0.1335	0.1005	0.0915	0.167	0.147	0.2175	0.2165	0.1995	0.2195	0.1375	0.1255	0.0995	0.0965	0.155	0.139	0.2415	0.2265	0.2005	0.1705	0.1305	0.1215	0.1025	0.0895	0.7975	0.7855
#8: 420-580nm, Wideband	41052	0.991736	805.95	13.4325	53	52	52	0.8545	0.8475	0.7585	0.7695	0.313	0.301	0.139	0.133	0.085	0.092	0.866	0.855	0.7475	0.7505	0.3445	0.3625	0.1275	0.1335	0.1015	0.0905	0.1665	0.1465	0.219	0.218	0.2005	0.2195	0.137	0.124	0.099	0.097	0.1545	0.1385	0.243	0.226	0.2005	0.1715	0.13	0.121	0.102	0.089	0.8095	0.7965
#8: 420-580nm, Wideband	41052	0.998345	815.467	13.5911	53	52	52	0.8655	0.8595	0.7625	0.7765	0.316	0.305	0.14	0.134	0.086	0.092	0.8765	0.8615	0.7545	0.7575	0.3495	0.3645	0.1275	0.1345	0.1015	0.0915	0.167	0.147	0.219	0.218	0.2025	0.2215	0.1385	0.1265	0.099	0.097	0.156	0.139	0.244	0.228	0.2025	0.1735	0.1325	0.1225	0.103	0.089	0.8215	0.8075
#8: 420-580nm, Wideband	41053	0.0049537	823.967	13.7328	53	52	52	0.8765	0.8665	0.7685	0.7855	0.32	0.308	0.141	0.134	0.086	0.093	0.886	0.872	0.7635	0.7665	0.3525	0.3675	0.1295	0.1345	0.102	0.092	0.167	0.147	0.2215	0.2195	0.203	0.223	0.1385	0.1255	0.0995	0.0975	0.155	0.14	0.2475	0.2295	0.205	0.175	0.1325	0.1225	0.1025	0.0905	0.8315	0.8185
#8: 420-580nm, Wideband	41053	0.0115509	833.467	13.8911	53.1	52	52	0.8885	0.8775	0.7775	0.7935	0.323	0.312	0.142	0.135	0.086	0.093	0.894	0.88	0.771	0.774	0.3565	0.3725	0.1295	0.1345	0.103	0.091	0.168	0.148	0.221	0.22	0.206	0.225	0.139	0.126	0.0995	0.0985	0.155	0.14	0.248	0.231	0.206	0.176	0.133	0.123	0.1025	0.0905	0.8425	0.8285
#8: 420-580nm, Wideband	41053	0.0181597	842.983	14.0497	53.1	52	52	0.8965	0.8845	0.7825	0.8015	0.327	0.314	0.141	0.134	0.087	0.093	0.902	0.886	0.7785	0.7805	0.3585	0.3765	0.1305	0.1355	0.102	0.092	0.168	0.148	0.223	0.222	0.2065	0.2255	0.14	0.127	0.0995	0.0985	0.156	0.139	0.247	0.232	0.2075	0.1785	0.134	0.123	0.1035	0.0905	0.8515	0.8365
#8: 420-580nm, Wideband	41053	0.0247685	852.5	14.2083	53.1	52	52	0.9075	0.8895	0.7885	0.8085	0.331	0.319	0.142	0.135	0.087	0.093	0.909	0.895	0.786	0.787	0.3645	0.3795	0.1295	0.1355	0.103	0.091	0.167	0.148	0.224	0.223	0.2085	0.2275	0.141	0.128	0.0995	0.0975	0.156	0.14	0.25	0.232	0.2075	0.1785	0.134	0.124	0.1035	0.0905	0.8615	0.8435
#8: 420-580nm, Wideband	41053	0.0313657	862	14.3667	53.1	52	52	0.9155	0.8955	0.7955	0.8175	0.334	0.321	0.143	0.135	0.087	0.093	0.914	0.9	0.7925	0.7965	0.3675	0.3825	0.13	0.136	0.103	0.092	0.1675	0.1475	0.225	0.223	0.2095	0.2285	0.142	0.128	0.0995	0.0985	0.1555	0.1385	0.251	0.233	0.2105	0.1795	0.134	0.125	0.1035	0.0905	0.8725	0.8525
#8: 420-580nm, Wideband	41053	0.0379745	871.517	14.5253	53	52	52	0.9225	0.9025	0.8045	0.8255	0.337	0.325	0.143	0.136	0.087	0.093	0.9185	0.9055	0.7995	0.8025	0.3705	0.3865	0.1305	0.1365	0.104	0.092	0.168	0.147	0.2255	0.2225	0.2105	0.2295	0.142	0.129	0.1	0.098	0.157	0.14	0.2515	0.2355	0.2115	0.1815	0.135	0.125	0.104	0.09	0.8785	0.8555
#8: 420-580nm, Wideband	41053	0.0445718	881.017	14.6836	53.1	52	52	0.9275	0.9055	0.8085	0.8335	0.34	0.327	0.143	0.136	0.087	0.093	0.922	0.906	0.8085	0.8105	0.3735	0.3895	0.1315	0.1375	0.1035	0.0925	0.168	0.147	0.225	0.223	0.211	0.231	0.1425	0.1295	0.1005	0.0985	0.156	0.14	0.253	0.235	0.212	0.182	0.1365	0.1255	0.1045	0.0905	0.8865	0.8605
#8: 420-580nm, Wideband	41053	0.0511806	890.533	14.8422	53	52	52	0.9345	0.9105	0.8155	0.8415	0.342	0.33	0.144	0.136	0.087	0.093	0.926	0.912	0.8165	0.8195	0.3765	0.3935	0.1315	0.1365	0.1035	0.0925	0.1665	0.1475	0.227	0.225	0.213	0.233	0.143	0.13	0.1005	0.0985	0.1555	0.1395	0.254	0.237	0.214	0.184	0.136	0.123	0.1045	0.0905	0.8935	0.8655
#8: 420-580nm, Wideband	41053	0.0577894	900.05	15.0008	53.1	52	52	0.9395	0.9135	0.8215	0.8495	0.344	0.334	0.144	0.136	0.087	0.093	0.931	0.913	0.8235	0.8265	0.3795	0.3965	0.132	0.137	0.1035	0.0925	0.167	0.148	0.2275	0.2245	0.213	0.233	0.143	0.13	0.1005	0.0985	0.156	0.141	0.2545	0.2365	0.215	0.185	0.137	0.127	0.1045	0.0905	0.8995	0.8695
#8: 420-580nm, Wideband	41053	0.0643866	909.55	15.1592	53	52	52	0.9445	0.9175	0.8305	0.8575	0.344	0.335	0.145	0.137	0.087	0.093	0.933	0.919	0.8325	0.8345	0.3825	0.3995	0.1315	0.1365	0.1035	0.0925	0.168	0.149	0.2275	0.2255	0.2135	0.2345	0.144	0.131	0.1005	0.0985	0.156	0.14	0.2555	0.2375	0.2165	0.1855	0.138	0.127	0.1045	0.0905	0.9035	0.8725
#8: 420-580nm, Wideband	41053	0.0709954	919.067	15.3178	53.1	52	52	0.9475	0.9205	0.8355	0.8655	0.342	0.336	0.145	0.137	0.087	0.093	0.938	0.922	0.8385	0.8415	0.3855	0.4025	0.1315	0.1375	0.1035	0.0925	0.169	0.148	0.2275	0.2255	0.215	0.237	0.145	0.131	0.101	0.099	0.156	0.139	0.2575	0.2395	0.218	0.187	0.138	0.127	0.108	0.091	0.9085	0.8765
#8: 420-580nm, Wideband	41053	0.0775926	928.567	15.4761	53.1	52	52	0.9525	0.9245	0.8415	0.8745	0.336	0.335	0.146	0.138	0.088	0.094	0.943	0.926	0.8465	0.8505	0.3875	0.4055	0.1325	0.1385	0.1045	0.0925	0.169	0.148	0.228	0.226	0.2155	0.2365	0.146	0.131	0.1015	0.0995	0.156	0.14	0.258	0.24	0.2185	0.1875	0.139	0.128	0.1045	0.0905	0.9115	0.8815
#8: 420-580nm, Wideband	41053	0.0842014	938.083	15.6347	53	52	52	0.9565	0.9285	0.8505	0.8825	0.323	0.331	0.146	0.138	0.088	0.094	0.946	0.931	0.8545	0.8575	0.3875	0.4095	0.1335	0.1395	0.1045	0.0925	0.169	0.148	0.228	0.226	0.2165	0.2375	0.146	0.132	0.102	0.1	0.156	0.14	0.259	0.241	0.2205	0.1885	0.139	0.129	0.106	0.091	0.9145	0.8835
#8: 420-580nm, Wideband	41053	0.0908102	947.6	15.7933	53.1	52	52	0.9625	0.9345	0.8555	0.8915	0.307	0.321	0.147	0.139	0.088	0.094	0.952	0.933	0.862	0.865	0.3845	0.4105	0.1335	0.1375	0.1045	0.0925	0.1675	0.1485	0.229	0.227	0.2185	0.2375	0.147	0.133	0.1015	0.0995	0.1555	0.1405	0.259	0.241	0.2205	0.1895	0.14	0.129	0.1055	0.0915	0.9185	0.8885
#8: 420-580nm, Wideband	41053	0.0974074	957.1	15.9517	53.1	52	52	0.9655	0.9385	0.8615	0.8985	0.29	0.306	0.147	0.139	0.088	0.094	0.956	0.942	0.8705	0.8735	0.3775	0.4095	0.1325	0.1395	0.1045	0.0925	0.169	0.149	0.229	0.227	0.2195	0.2395	0.147	0.133	0.1015	0.0995	0.157	0.14	0.26	0.242	0.2215	0.1915	0.14	0.129	0.1055	0.0915	0.9235	0.8925
#8: 420-580nm, Wideband	41053	0.104005	966.6	16.11	53.1	52	52	0.9695	0.9435	0.8685	0.9065	0.278	0.292	0.148	0.139	0.088	0.094	0.9605	0.9475	0.877	0.881	0.3615	0.4055	0.1325	0.1395	0.1045	0.0925	0.1675	0.1475	0.2285	0.2275	0.2205	0.2395	0.147	0.134	0.1025	0.0995	0.1545	0.1395	0.2605	0.2425	0.2225	0.1915	0.141	0.129	0.1055	0.0915	0.9255	0.8965
#8: 420-580nm, Wideband	41053	0.110613	976.117	16.2686	53.1	52	52	0.9745	0.9485	0.8755	0.9145	0.267	0.275	0.148	0.139	0.088	0.094	0.967	0.957	0.8855	0.8885	0.345	0.397	0.1345	0.1405	0.105	0.092	0.168	0.148	0.23	0.228	0.2205	0.2415	0.148	0.134	0.103	0.1	0.155	0.139	0.261	0.244	0.2235	0.1925	0.141	0.13	0.106	0.091	0.9295	0.9015
#8: 420-580nm, Wideband	41053	0.117211	985.617	16.4269	53.1	52	52	0.9785	0.9545	0.8815	0.9205	0.254	0.267	0.148	0.14	0.089	0.094	0.972	0.962	0.893	0.898	0.3235	0.3795	0.1355	0.1405	0.106	0.093	0.168	0.148	0.2305	0.2275	0.2215	0.2415	0.1505	0.1365	0.103	0.1	0.156	0.14	0.2615	0.2435	0.2245	0.1925	0.1435	0.1325	0.106	0.091	0.9335	0.9065
#8: 420-580nm, Wideband	41053	0.123819	995.133	16.5856	53.1	52	52	0.9865	0.9605	0.8885	0.9295	0.247	0.256	0.149	0.14	0.088	0.094	0.9775	0.9635	0.8985	0.9055	0.3045	0.3545	0.1345	0.1405	0.106	0.093	0.168	0.147	0.231	0.231	0.2225	0.2425	0.149	0.135	0.103	0.1	0.156	0.14	0.261	0.244	0.2255	0.1945	0.142	0.131	0.107	0.092	0.9395	0.9135
#8: 420-580nm, Wideband	41053	0.130417	1004.63	16.7439	53.1	52	52	0.9885	0.9665	0.8955	0.9355	0.24	0.249	0.149	0.141	0.089	0.094	0.9825	0.9685	0.9065	0.9125	0.2935	0.3365	0.1345	0.1405	0.1055	0.0925	0.1695	0.1475	0.231	0.229	0.224	0.243	0.15	0.135	0.102	0.1	0.1565	0.1405	0.261	0.244	0.226	0.195	0.143	0.132	0.106	0.091	0.9425	0.9195
#8: 420-580nm, Wideband	41053	0.137025	1014.15	16.9025	53.1	52	52	0.9925	0.9725	0.9035	0.9435	0.233	0.242	0.15	0.14	0.089	0.094	0.989	0.977	0.9135	0.9195	0.2775	0.3185	0.1355	0.1425	0.106	0.093	0.1685	0.1485	0.231	0.23	0.2245	0.2455	0.15	0.137	0.1025	0.0995	0.1565	0.1395	0.261	0.244	0.2275	0.1965	0.143	0.133	0.1065	0.0915	0.9465	0.9255
#8: 420-580nm, Wideband	41053	0.143623	1023.65	17.0608	53	52	52	0.9975	0.9775	0.9095	0.9505	0.224	0.231	0.15	0.141	0.089	0.095	0.995	0.983	0.9225	0.9285	0.2675	0.3105	0.1365	0.1425	0.106	0.093	0.1675	0.1475	0.232	0.23	0.2245	0.2455	0.151	0.137	0.1035	0.0995	0.1555	0.1395	0.261	0.245	0.2275	0.1975	0.143	0.132	0.1065	0.0915	0.9505	0.9315
#8: 420-580nm, Wideband	41053	0.150231	1033.17	17.2194	53.1	52	52	1.0035	0.9845	0.9165	0.9575	0.22	0.225	0.15	0.141	0.089	0.094	1.0015	0.9885	0.9295	0.9365	0.2575	0.2985	0.136	0.141	0.106	0.093	0.1675	0.1475	0.231	0.23	0.225	0.245	0.1505	0.1355	0.1025	0.1005	0.1555	0.1395	0.262	0.245	0.228	0.197	0.1435	0.1325	0.1065	0.0905	0.954	0.938
#8: 420-580nm, Wideband	41053	0.156829	1042.67	17.3778	53	52	52	1.0075	0.9905	0.9245	0.9625	0.212	0.22	0.151	0.141	0.089	0.095	1.009	0.995	0.9365	0.9435	0.2495	0.2845	0.1365	0.1425	0.1075	0.0935	0.1685	0.1475	0.232	0.231	0.226	0.246	0.151	0.137	0.104	0.101	0.1555	0.1395	0.262	0.245	0.229	0.199	0.144	0.133	0.108	0.092	0.9595	0.9435
#8: 420-580nm, Wideband	41053	0.163438	1052.18	17.5364	53	52	52	1.0115	0.9985	0.9305	0.9685	0.206	0.211	0.151	0.142	0.089	0.094	1.016	1.004	0.942	0.948	0.2425	0.2735	0.136	0.142	0.107	0.093	0.1685	0.1475	0.231	0.23	0.2275	0.2475	0.1515	0.1365	0.1025	0.1005	0.1555	0.1405	0.263	0.245	0.2305	0.1995	0.1445	0.1335	0.1065	0.0915	0.9655	0.9515
#8: 420-580nm, Wideband	41053	0.170035	1061.68	17.6947	53.1	52	52	1.0135	1.0045	0.9365	0.9735	0.202	0.206	0.152	0.142	0.089	0.095	1.022	1.013	0.9485	0.9565	0.2375	0.2645	0.1375	0.1425	0.1075	0.0925	0.167	0.148	0.232	0.23	0.2285	0.2475	0.152	0.137	0.103	0.101	0.157	0.14	0.262	0.245	0.2305	0.2005	0.144	0.133	0.108	0.091	0.9685	0.9595
#8: 420-580nm, Wideband	41053	0.176644	1071.2	17.8533	53	52	52	1.0215	1.0115	0.9445	0.9815	0.197	0.2	0.152	0.143	0.09	0.094	1.03	1.017	0.9545	0.9655	0.226	0.255	0.1385	0.1435	0.1065	0.0935	0.1685	0.1485	0.232	0.23	0.2295	0.2495	0.153	0.139	0.1035	0.1005	0.1555	0.1395	0.263	0.246	0.2325	0.2025	0.146	0.133	0.1065	0.0915	0.9745	0.9675
#8: 420-580nm, Wideband	41053	0.183252	1080.72	18.0119	53	52	52	1.0255	1.0195	0.9535	0.9865	0.191	0.194	0.152	0.143	0.09	0.095	1.0375	1.0285	0.962	0.972	0.22	0.247	0.1385	0.1435	0.1075	0.0945	0.167	0.148	0.2315	0.2315	0.2305	0.2485	0.1525	0.1385	0.1025	0.1015	0.156	0.14	0.2625	0.2445	0.2315	0.2025	0.1465	0.1345	0.1075	0.0915	0.9805	0.9745
#8: 420-580nm, Wideband	41053	0.18985	1090.22	18.1703	53	52	52	1.0305	1.0275	0.9595	0.9915	0.185	0.188	0.153	0.143	0.09	0.095	1.042	1.032	0.9685	0.9775	0.213	0.236	0.1375	0.1475	0.108	0.094	0.167	0.148	0.2325	0.2315	0.2315	0.2515	0.153	0.139	0.1035	0.1015	0.155	0.14	0.2635	0.2455	0.2335	0.2045	0.147	0.135	0.1075	0.0915	0.985	0.982
#8: 420-580nm, Wideband	41053	0.196458	1099.73	18.3289	53.1	52	52	1.0355	1.0335	0.9655	0.9965	0.179	0.181	0.153	0.144	0.09	0.095	1.05	1.039	0.9725	0.9835	0.2055	0.2315	0.138	0.143	0.106	0.093	0.1665	0.1465	0.232	0.231	0.232	0.252	0.1535	0.1385	0.1045	0.1015	0.1555	0.1395	0.262	0.245	0.234	0.204	0.1465	0.1345	0.1075	0.0915	0.99	0.988
#8: 420-580nm, Wideband	41053	0.203056	1109.23	18.4872	53.1	52	52	1.0405	1.0405	0.9725	0.9995	0.176	0.178	0.153	0.144	0.091	0.095	1.0565	1.0435	0.9795	0.9905	0.199	0.223	0.1385	0.1445	0.109	0.094	0.1675	0.1475	0.2325	0.2315	0.2325	0.2525	0.155	0.139	0.1035	0.1015	0.1555	0.1395	0.2625	0.2465	0.2355	0.2055	0.148	0.136	0.1075	0.0905	0.9955	0.9965
#8: 420-580nm, Wideband	41053	0.209664	1118.75	18.6458	53.1	52	52	1.0435	1.0455	0.9785	1.0045	0.172	0.172	0.155	0.144	0.09	0.095	1.062	1.051	0.9855	0.9955	0.194	0.218	0.1385	0.1445	0.108	0.094	0.168	0.148	0.2325	0.2315	0.2335	0.2535	0.155	0.139	0.1055	0.1025	0.156	0.14	0.2645	0.2465	0.2355	0.2065	0.148	0.136	0.1085	0.0915	1.0005	1.0025
#8: 420-580nm, Wideband	41053	0.216262	1128.25	18.8042	53.1	52	52	1.0475	1.0525	0.9855	1.0115	0.167	0.168	0.155	0.145	0.09	0.095	1.068	1.062	0.9905	1.0005	0.1875	0.2125	0.1385	0.1445	0.108	0.093	0.1685	0.1475	0.2325	0.2315	0.2345	0.2535	0.1545	0.1395	0.1055	0.1025	0.1555	0.1405	0.2635	0.2455	0.2355	0.2055	0.1475	0.1355	0.1095	0.0925	1.0045	1.0095
#8: 420-580nm, Wideband	41053	0.22287	1137.77	18.9628	53.1	52	52	1.0525	1.0595	0.9925	1.0145	0.162	0.164	0.155	0.145	0.09	0.096	1.075	1.065	0.995	1.005	0.185	0.207	0.1395	0.1455	0.109	0.094	0.166	0.147	0.233	0.231	0.235	0.255	0.1555	0.1405	0.105	0.103	0.156	0.139	0.263	0.246	0.237	0.208	0.1475	0.1365	0.112	0.091	1.011	1.016
#8: 420-580nm, Wideband	41053	0.229468	1147.27	19.1211	53.1	52	52	1.0595	1.0655	0.9995	1.0205	0.159	0.158	0.156	0.145	0.091	0.096	1.081	1.072	0.999	1.01	0.1775	0.2025	0.1395	0.1455	0.109	0.093	0.166	0.147	0.233	0.233	0.237	0.255	0.155	0.141	0.104	0.102	0.156	0.139	0.264	0.247	0.238	0.209	0.149	0.135	0.109	0.092	1.016	1.024
#8: 420-580nm, Wideband	41053	0.236076	1156.78	19.2797	53	52	52	1.0635	1.0715	1.0055	1.0245	0.155	0.154	0.157	0.145	0.091	0.096	1.087	1.081	1.003	1.014	0.1715	0.1965	0.1405	0.1455	0.109	0.094	0.166	0.147	0.233	0.233	0.2365	0.2565	0.156	0.14	0.104	0.102	0.155	0.14	0.265	0.246	0.2385	0.2095	0.149	0.136	0.109	0.092	1.0205	1.0295
#8: 420-580nm, Wideband	41053	0.242674	1166.28	19.4381	53	52	52	1.0655	1.0755	1.0115	1.0275	0.15	0.151	0.156	0.146	0.091	0.096	1.0925	1.0825	1.007	1.018	0.1695	0.1895	0.1405	0.1465	0.1095	0.0935	0.1675	0.1475	0.233	0.232	0.238	0.257	0.157	0.141	0.105	0.103	0.1555	0.1405	0.265	0.247	0.239	0.211	0.15	0.138	0.109	0.091	1.0265	1.0365
#8: 420-580nm, Wideband	41053	0.249282	1175.8	19.5967	53	52	52	1.0705	1.0815	1.0185	1.0335	0.149	0.148	0.158	0.146	0.091	0.096	1.098	1.087	1.0115	1.0235	0.1625	0.1865	0.1405	0.1465	0.1095	0.0945	0.1655	0.1475	0.234	0.233	0.2385	0.2585	0.1575	0.1415	0.104	0.101	0.1545	0.1395	0.265	0.247	0.2395	0.2115	0.1495	0.1375	0.108	0.091	1.0305	1.0415
#8: 420-580nm, Wideband	41053	0.25588	1185.3	19.755	53	52	52	1.0775	1.0865	1.0255	1.0385	0.144	0.143	0.158	0.147	0.091	0.096	1.1035	1.0935	1.0155	1.0275	0.156	0.183	0.1415	0.1465	0.1105	0.0945	0.166	0.147	0.235	0.234	0.2385	0.2585	0.158	0.142	0.106	0.103	0.156	0.14	0.264	0.247	0.2405	0.2135	0.15	0.137	0.109	0.092	1.0365	1.0475
#8: 420-580nm, Wideband	41053	0.262488	1194.82	19.9136	53.1	52	52	1.0775	1.0895	1.0295	1.0415	0.142	0.138	0.158	0.147	0.091	0.096	1.106	1.095	1.021	1.031	0.1545	0.1755	0.1415	0.1465	0.1105	0.0945	0.165	0.15	0.2335	0.2335	0.24	0.26	0.158	0.142	0.105	0.103	0.156	0.139	0.2655	0.2475	0.242	0.213	0.15	0.138	0.109	0.092	1.0395	1.0505
#8: 420-580nm, Wideband	41053	0.269097	1204.33	20.0722	53	52	52	1.0825	1.0935	1.0345	1.0475	0.138	0.137	0.159	0.147	0.092	0.096	1.111	1.097	1.024	1.036	0.1505	0.1705	0.1405	0.1475	0.1095	0.0935	0.1655	0.1475	0.2335	0.2335	0.2405	0.2595	0.158	0.142	0.106	0.102	0.1565	0.1405	0.2645	0.2475	0.2415	0.2135	0.15	0.138	0.109	0.092	1.0445	1.0545
#8: 420-580nm, Wideband	41053	0.275694	1213.83	20.2306	53	52	52	1.0855	1.0965	1.0395	1.0525	0.133	0.13	0.16	0.147	0.092	0.096	1.114	1.104	1.029	1.039	0.1465	0.1675	0.1415	0.1475	0.1095	0.0935	0.166	0.147	0.2335	0.2335	0.2415	0.2615	0.158	0.143	0.106	0.103	0.156	0.139	0.2655	0.2485	0.2435	0.2145	0.151	0.138	0.11	0.092	1.047	1.055
#8: 420-580nm, Wideband	41053	0.282303	1223.35	20.3892	53.1	52	52	1.0895	1.0995	1.0455	1.0575	0.131	0.129	0.16	0.148	0.091	0.097	1.117	1.108	1.032	1.042	0.1445	0.1605	0.1415	0.1475	0.1095	0.0935	0.166	0.147	0.235	0.234	0.2435	0.2615	0.159	0.143	0.106	0.103	0.156	0.139	0.265	0.248	0.2435	0.2165	0.152	0.139	0.109	0.092	1.051	1.059
#8: 420-580nm, Wideband	41053	0.2889	1232.85	20.5475	53.1	52	52	1.0925	1.1015	1.0505	1.0635	0.128	0.126	0.16	0.148	0.092	0.096	1.12	1.107	1.0355	1.0465	0.14	0.16	0.1425	0.1475	0.1105	0.0935	0.166	0.148	0.235	0.233	0.2435	0.2625	0.16	0.144	0.106	0.103	0.155	0.139	0.264	0.247	0.2445	0.2165	0.152	0.14	0.11	0.092	1.0525	1.0595
#8: 420-580nm, Wideband	41053	0.295509	1242.37	20.7061	53	52	52	1.0935	1.1035	1.0545	1.0665	0.125	0.123	0.161	0.149	0.092	0.097	1.1205	1.1085	1.0405	1.0505	0.1365	0.1545	0.1425	0.1485	0.1115	0.0935	0.1645	0.1465	0.234	0.234	0.2455	0.2615	0.16	0.145	0.107	0.103	0.1555	0.1395	0.264	0.248	0.2455	0.2175	0.153	0.139	0.11	0.092	1.0575	1.0625
#8: 420-580nm, Wideband	41053	0.302106	1251.87	20.8644	53	52	52	1.0975	1.1055	1.0585	1.0725	0.121	0.121	0.162	0.149	0.093	0.096	1.126	1.111	1.0445	1.0535	0.1335	0.1515	0.1435	0.1495	0.1115	0.0945	0.1635	0.1465	0.235	0.235	0.2455	0.2635	0.161	0.145	0.106	0.103	0.1555	0.1385	0.265	0.248	0.2455	0.2175	0.153	0.14	0.109	0.091	1.06	1.064
#8: 420-580nm, Wideband	41053	0.308715	1261.38	21.0231	53.1	52	52	1.0985	1.1065	1.0625	1.0785	0.119	0.119	0.163	0.15	0.092	0.096	1.128	1.111	1.0485	1.0575	0.1315	0.1495	0.1445	0.1485	0.1115	0.0935	0.166	0.147	0.2355	0.2345	0.2455	0.2645	0.161	0.145	0.106	0.104	0.156	0.14	0.2655	0.2485	0.2465	0.2205	0.154	0.14	0.11	0.092	1.063	1.065
#8: 420-580nm, Wideband	41053	0.315312	1270.88	21.1814	53	52	52	1.1025	1.1085	1.0675	1.0835	0.119	0.118	0.163	0.15	0.093	0.096	1.129	1.113	1.0535	1.0615	0.1255	0.1455	0.1435	0.1495	0.111	0.094	0.165	0.147	0.236	0.235	0.2465	0.2655	0.161	0.146	0.107	0.104	0.154	0.139	0.265	0.248	0.2475	0.2205	0.154	0.141	0.11	0.092	1.064	1.065
#8: 420-580nm, Wideband	41053	0.321921	1280.4	21.34	53	52	52	1.1015	1.1085	1.0695	1.0885	0.114	0.115	0.163	0.15	0.091	0.096	1.13	1.111	1.0565	1.0625	0.1245	0.1405	0.144	0.149	0.111	0.094	0.165	0.148	0.236	0.235	0.2475	0.2655	0.162	0.145	0.1065	0.1035	0.155	0.139	0.266	0.248	0.2475	0.2205	0.154	0.141	0.1105	0.0915	1.0685	1.0675
#8: 420-580nm, Wideband	41053	0.32853	1289.92	21.4986	53	52	52	1.1045	1.1095	1.0745	1.0935	0.112	0.111	0.164	0.15	0.093	0.098	1.13	1.115	1.0605	1.0675	0.123	0.136	0.1445	0.1495	0.112	0.094	0.166	0.148	0.237	0.236	0.2485	0.2675	0.163	0.147	0.1075	0.1035	0.155	0.138	0.266	0.249	0.2495	0.2215	0.155	0.141	0.1115	0.0915	1.0685	1.0665
#8: 420-580nm, Wideband	41053	0.335127	1299.42	21.6569	53	52	52	1.1065	1.1105	1.0765	1.0995	0.111	0.109	0.164	0.151	0.093	0.096	1.133	1.117	1.0665	1.0735	0.1205	0.1365	0.1445	0.1495	0.112	0.094	0.1645	0.1465	0.236	0.236	0.2495	0.2675	0.163	0.147	0.107	0.103	0.1555	0.1395	0.265	0.249	0.2495	0.2235	0.155	0.142	0.111	0.092	1.07	1.068
#8: 420-580nm, Wideband	41053	0.341736	1308.93	21.8156	53.1	52	52	1.1085	1.1105	1.0795	1.1035	0.107	0.106	0.164	0.15	0.092	0.096	1.1345	1.1155	1.0695	1.0765	0.1175	0.1305	0.145	0.15	0.111	0.094	0.1625	0.1455	0.235	0.235	0.2495	0.2665	0.163	0.146	0.1065	0.1035	0.1535	0.1375	0.266	0.248	0.2485	0.2235	0.155	0.142	0.1105	0.0915	1.0715	1.0695
#8: 420-580nm, Wideband	41053	0.348333	1318.43	21.9739	53	52	52	1.1105	1.1135	1.0835	1.1095	0.106	0.103	0.166	0.151	0.093	0.097	1.135	1.12	1.074	1.081	0.1165	0.1285	0.1455	0.1505	0.1125	0.0945	0.165	0.147	0.2355	0.2365	0.2515	0.2675	0.164	0.147	0.1075	0.1045	0.156	0.139	0.2665	0.2485	0.2495	0.2255	0.157	0.143	0.1115	0.0955	1.0715	1.0695
#8: 420-580nm, Wideband	41053	0.354942	1327.95	22.1325	53.1	52	52	1.1115	1.1135	1.0865	1.1145	0.105	0.101	0.166	0.152	0.093	0.097	1.137	1.117	1.0795	1.0855	0.1125	0.1265	0.1455	0.1515	0.113	0.094	0.1635	0.1465	0.2375	0.2365	0.2475	0.2685	0.165	0.148	0.1085	0.1045	0.1545	0.1395	0.2665	0.2485	0.2515	0.2255	0.157	0.144	0.1115	0.0925	1.075	1.069
#8: 420-580nm, Wideband	41053	0.361539	1337.45	22.2908	53.1	52	52	1.1115	1.1145	1.0905	1.1205	0.101	0.101	0.167	0.152	0.093	0.096	1.1375	1.1205	1.083	1.088	0.1135	0.1245	0.1465	0.1515	0.1125	0.0945	0.1635	0.1465	0.237	0.237	0.2525	0.2705	0.165	0.149	0.1075	0.1045	0.1545	0.1385	0.265	0.249	0.2515	0.2265	0.157	0.144	0.1115	0.0925	1.0755	1.0715
#8: 420-580nm, Wideband	41053	0.368137	1346.95	22.4492	53	52	52	1.1115	1.1135	1.0925	1.1245	0.1	0.097	0.168	0.153	0.094	0.097	1.138	1.123	1.088	1.092	0.1105	0.1245	0.146	0.153	0.1125	0.0935	0.1625	0.1465	0.236	0.236	0.252	0.271	0.165	0.149	0.108	0.104	0.1535	0.1375	0.267	0.249	0.251	0.227	0.158	0.144	0.111	0.092	1.077	1.073
#8: 420-580nm, Wideband	41053	0.374745	1356.47	22.6078	53	52	52	1.1125	1.1145	1.0955	1.1305	0.099	0.096	0.167	0.152	0.094	0.097	1.138	1.122	1.092	1.097	0.1095	0.1215	0.1465	0.1525	0.114	0.094	0.1645	0.1465	0.238	0.237	0.2535	0.2705	0.167	0.15	0.1085	0.1045	0.1555	0.1385	0.267	0.25	0.2535	0.2275	0.158	0.145	0.1125	0.0925	1.0765	1.0715
#8: 420-580nm, Wideband	41053	0.381354	1365.98	22.7664	53	52	52	1.1135	1.1155	1.0975	1.1355	0.097	0.094	0.168	0.153	0.094	0.097	1.138	1.124	1.0975	1.1025	0.1065	0.1185	0.1475	0.1535	0.113	0.094	0.1635	0.1465	0.237	0.237	0.2545	0.2725	0.166	0.15	0.1085	0.1045	0.1555	0.1395	0.267	0.249	0.2535	0.2285	0.159	0.146	0.1115	0.0915	1.078	1.074
#8: 420-580nm, Wideband	41053	0.387951	1375.48	22.9247	53	52	52	1.1135	1.1155	1.0985	1.1395	0.095	0.092	0.169	0.153	0.093	0.097	1.138	1.123	1.1	1.106	0.105	0.116	0.1475	0.1525	0.114	0.094	0.1625	0.1475	0.238	0.237	0.255	0.272	0.168	0.15	0.1085	0.1045	0.1545	0.1385	0.267	0.249	0.254	0.23	0.159	0.145	0.1115	0.0915	1.08	1.073
#8: 420-580nm, Wideband	41053	0.39456	1385	23.0833	53	52	52	1.1155	1.1155	1.1035	1.1445	0.093	0.091	0.17	0.154	0.094	0.097	1.1405	1.1215	1.1075	1.1105	0.1025	0.1135	0.1485	0.1535	0.113	0.095	0.1625	0.1465	0.238	0.237	0.2555	0.2735	0.168	0.15	0.1085	0.1045	0.1545	0.1385	0.268	0.25	0.2555	0.2305	0.159	0.146	0.1115	0.0905	1.0785	1.0735
#8: 420-580nm, Wideband	41053	0.401157	1394.5	23.2417	53.1	52	52	1.1155	1.1165	1.1065	1.1505	0.091	0.088	0.17	0.155	0.094	0.097	1.141	1.121	1.1115	1.1145	0.1015	0.1135	0.1485	0.1545	0.113	0.094	0.163	0.147	0.239	0.238	0.256	0.273	0.1685	0.1515	0.109	0.105	0.155	0.139	0.268	0.251	0.255	0.231	0.1595	0.1455	0.113	0.092	1.079	1.075
#8: 420-580nm, Wideband	41053	0.407766	1404.02	23.4003	53.1	52	52	1.1185	1.1165	1.1085	1.1565	0.09	0.087	0.171	0.156	0.094	0.098	1.141	1.123	1.1165	1.1215	0.1005	0.1115	0.1495	0.1545	0.114	0.095	0.164	0.148	0.2385	0.2385	0.257	0.275	0.169	0.152	0.107	0.104	0.156	0.139	0.2685	0.2505	0.257	0.232	0.161	0.148	0.111	0.09	1.0815	1.0745
#8: 420-580nm, Wideband	41053	0.414363	1413.52	23.5586	53.1	52	52	1.1165	1.1165	1.1105	1.1595	0.088	0.086	0.171	0.156	0.094	0.098	1.141	1.125	1.1205	1.1255	0.0985	0.1095	0.1495	0.1545	0.114	0.094	0.163	0.147	0.239	0.238	0.2565	0.2745	0.17	0.152	0.109	0.105	0.155	0.14	0.268	0.25	0.2565	0.2315	0.161	0.148	0.113	0.092	1.0805	1.0745
#8: 420-580nm, Wideband	41053	0.420972	1423.03	23.7172	53.1	52	52	1.1165	1.1175	1.1135	1.1635	0.087	0.084	0.172	0.155	0.094	0.097	1.1415	1.1255	1.1255	1.1295	0.098	0.108	0.1505	0.1555	0.1145	0.0945	0.1645	0.1475	0.2385	0.2385	0.2585	0.2755	0.17	0.152	0.109	0.105	0.1555	0.1395	0.2685	0.2515	0.2575	0.2335	0.161	0.147	0.113	0.092	1.0815	1.0755
#8: 420-580nm, Wideband	41053	0.427569	1432.53	23.8756	53	52	52	1.1175	1.1175	1.1155	1.1685	0.085	0.083	0.173	0.156	0.094	0.097	1.1415	1.1265	1.129	1.133	0.095	0.107	0.1495	0.1545	0.1145	0.0935	0.164	0.147	0.239	0.233	0.2585	0.2765	0.171	0.152	0.109	0.105	0.154	0.139	0.269	0.251	0.2595	0.2335	0.162	0.148	0.113	0.092	1.0805	1.0755
#8: 420-580nm, Wideband	41053	0.434178	1442.05	24.0342	53	52	52	1.1175	1.1165	1.1175	1.1715	0.084	0.081	0.173	0.157	0.094	0.097	1.1415	1.1275	1.135	1.138	0.0945	0.1045	0.1505	0.1555	0.115	0.095	0.1625	0.1465	0.239	0.238	0.259	0.276	0.172	0.154	0.109	0.105	0.1545	0.1385	0.269	0.251	0.258	0.234	0.162	0.148	0.112	0.091	1.0815	1.0755
#8: 420-580nm, Wideband	41053	0.440775	1451.55	24.1925	53	52	52	1.1185	1.1175	1.1215	1.1755	0.083	0.081	0.174	0.157	0.094	0.098	1.142	1.126	1.1385	1.1425	0.0945	0.1035	0.1505	0.1565	0.1145	0.0945	0.165	0.147	0.2395	0.2385	0.2595	0.2765	0.171	0.153	0.1085	0.1045	0.156	0.139	0.2685	0.2495	0.2585	0.2355	0.162	0.148	0.1125	0.0915	1.0815	1.0765
#8: 420-580nm, Wideband	41053	0.447384	1461.07	24.3511	53	52	52	1.1155	1.1175	1.1235	1.1795	0.081	0.08	0.174	0.157	0.094	0.098	1.1415	1.1255	1.142	1.147	0.0925	0.1025	0.1515	0.1555	0.1145	0.0945	0.163	0.147	0.2385	0.2395	0.26	0.277	0.172	0.154	0.1085	0.1045	0.154	0.139	0.2685	0.2505	0.259	0.235	0.164	0.149	0.1125	0.0915	1.0825	1.0775
#8: 420-580nm, Wideband	41053	0.453981	1470.57	24.5094	53	52	52	1.1175	1.1195	1.1265	1.1825	0.08	0.077	0.175	0.157	0.095	0.097	1.1415	1.1305	1.1475	1.1525	0.0925	0.0995	0.1515	0.1565	0.1145	0.0945	0.1625	0.1465	0.2385	0.2395	0.2605	0.2775	0.173	0.155	0.1095	0.1045	0.1545	0.1385	0.2685	0.2515	0.2605	0.2355	0.164	0.149	0.1125	0.0915	1.0825	1.0785
#8: 420-580nm, Wideband	41053	0.46059	1480.08	24.6681	53.1	52	52	1.1155	1.1175	1.1285	1.1845	0.079	0.077	0.175	0.158	0.095	0.097	1.141	1.124	1.1505	1.1565	0.092	0.1	0.1515	0.1565	0.115	0.094	0.163	0.147	0.2395	0.2395	0.262	0.279	0.174	0.155	0.11	0.105	0.155	0.139	0.2695	0.2515	0.261	0.236	0.165	0.151	0.113	0.091	1.083	1.079
#8: 420-580nm, Wideband	41053	0.467187	1489.58	24.8264	53.1	52	52	1.1135	1.1165	1.1315	1.1875	0.078	0.074	0.175	0.158	0.095	0.097	1.142	1.125	1.1545	1.1605	0.0885	0.0965	0.1515	0.1575	0.116	0.094	0.163	0.146	0.2385	0.2385	0.2615	0.2785	0.173	0.154	0.11	0.105	0.154	0.138	0.2685	0.2515	0.2605	0.2355	0.164	0.15	0.114	0.091	1.0815	1.0775
#8: 420-580nm, Wideband	41053	0.473785	1499.08	24.9847	53.1	52	52	1.1155	1.1165	1.1325	1.1915	0.075	0.075	0.175	0.158	0.094	0.097	1.1425	1.1255	1.1585	1.1645	0.0885	0.0965	0.1515	0.1575	0.115	0.094	0.1615	0.1455	0.2385	0.2375	0.262	0.279	0.1735	0.1555	0.109	0.105	0.1535	0.1375	0.2685	0.2525	0.261	0.236	0.1655	0.1505	0.113	0.091	1.083	1.079
#8: 420-580nm, Wideband	41053	0.480394	1508.6	25.1433	53.1	52	52	1.1155	1.1175	1.1375	1.1955	0.076	0.074	0.177	0.159	0.094	0.097	1.1425	1.1265	1.1625	1.1695	0.0885	0.0965	0.1525	0.1575	0.1165	0.0945	0.1615	0.1455	0.239	0.24	0.2625	0.2795	0.175	0.156	0.1095	0.1055	0.1535	0.1385	0.269	0.251	0.2615	0.2375	0.165	0.151	0.1135	0.0905	1.0815	1.0785
#8: 420-580nm, Wideband	41053	0.487002	1518.12	25.3019	53.1	52	52	1.1145	1.1175	1.1375	1.1965	0.075	0.072	0.177	0.159	0.095	0.097	1.1415	1.1265	1.1665	1.1735	0.088	0.098	0.1525	0.1575	0.1165	0.0945	0.162	0.146	0.2385	0.2405	0.2635	0.2805	0.176	0.157	0.1105	0.1065	0.155	0.139	0.2705	0.2515	0.2625	0.2375	0.167	0.152	0.1135	0.0915	1.082	1.08
#8: 420-580nm, Wideband	41053	0.4936	1527.62	25.4603	53.1	52	52	1.1125	1.1165	1.1405	1.2005	0.074	0.072	0.178	0.159	0.095	0.098	1.1415	1.1265	1.1685	1.1775	0.09	0.096	0.154	0.159	0.1155	0.0945	0.161	0.146	0.24	0.239	0.2635	0.2825	0.176	0.157	0.109	0.104	0.154	0.137	0.27	0.252	0.2635	0.2385	0.167	0.152	0.113	0.09	1.0815	1.0795
#8: 420-580nm, Wideband	41053	0.500208	1537.13	25.6189	53.1	52	52	1.1145	1.1175	1.1415	1.2025	0.072	0.07	0.178	0.159	0.094	0.098	1.1405	1.1265	1.1725	1.1795	0.0865	0.0945	0.1525	0.1575	0.117	0.094	0.162	0.146	0.24	0.239	0.2645	0.2815	0.1765	0.1575	0.1095	0.1055	0.154	0.138	0.27	0.251	0.2635	0.2385	0.1665	0.1515	0.1135	0.0915	1.082	1.078
#8: 420-580nm, Wideband	41053	0.506806	1546.63	25.7772	53	52	52	1.1105	1.1155	1.1435	1.2045	0.071	0.069	0.178	0.16	0.095	0.097	1.1415	1.1245	1.1765	1.1845	0.0825	0.0905	0.1545	0.1585	0.117	0.094	0.161	0.145	0.239	0.24	0.2645	0.2805	0.176	0.157	0.11	0.105	0.153	0.138	0.27	0.253	0.2645	0.2385	0.167	0.153	0.114	0.091	1.081	1.078
#8: 420-580nm, Wideband	41053	0.513414	1556.15	25.9358	53	52	52	1.1115	1.1165	1.1465	1.2065	0.07	0.069	0.185	0.16	0.095	0.097	1.1415	1.1255	1.1785	1.1875	0.083	0.091	0.154	0.159	0.117	0.094	0.16	0.145	0.236	0.239	0.2645	0.2835	0.1785	0.1585	0.11	0.105	0.154	0.137	0.27	0.253	0.2645	0.2395	0.1685	0.1525	0.114	0.091	1.083	1.08
#8: 420-580nm, Wideband	41053	0.520012	1565.65	26.0942	53.1	52	52	1.1135	1.1175	1.1485	1.2095	0.07	0.069	0.18	0.16	0.095	0.097	1.1415	1.1295	1.1825	1.1915	0.0815	0.0895	0.155	0.16	0.117	0.094	0.1615	0.1455	0.244	0.241	0.2655	0.2835	0.179	0.159	0.1105	0.1065	0.1535	0.1375	0.271	0.253	0.2655	0.2385	0.169	0.154	0.1145	0.0905	1.0805	1.0785
#8: 420-580nm, Wideband	41053	0.52662	1575.17	26.2528	53.1	52	52	1.1115	1.1165	1.1505	1.2115	0.07	0.067	0.18	0.161	0.096	0.098	1.1425	1.1275	1.184	1.194	0.082	0.09	0.155	0.16	0.118	0.094	0.162	0.146	0.241	0.241	0.2655	0.2845	0.179	0.159	0.11	0.106	0.154	0.138	0.271	0.253	0.2665	0.2395	0.168	0.154	0.114	0.091	1.081	1.08
#8: 420-580nm, Wideband	41053	0.533218	1584.67	26.4111	53	52	52	1.1115	1.1155	1.1515	1.2135	0.069	0.067	0.181	0.161	0.095	0.098	1.1415	1.1265	1.1885	1.1985	0.081	0.089	0.1565	0.1615	0.117	0.094	0.1605	0.1455	0.2405	0.2415	0.2665	0.2835	0.18	0.159	0.111	0.106	0.1545	0.1375	0.2705	0.2525	0.2665	0.2405	0.17	0.154	0.114	0.091	1.0795	1.0785
#8: 420-580nm, Wideband	41053	0.539826	1594.18	26.5697	53	52	52	1.1095	1.1145	1.1535	1.2145	0.066	0.064	0.181	0.161	0.095	0.097	1.141	1.126	1.1885	1.1995	0.079	0.085	0.1555	0.1605	0.116	0.093	0.16	0.145	0.239	0.239	0.267	0.284	0.179	0.159	0.1105	0.1055	0.152	0.137	0.271	0.252	0.265	0.241	0.17	0.154	0.1135	0.0905	1.079	1.079
#8: 420-580nm, Wideband	41053	0.546424	1603.68	26.7281	53	52	52	1.1105	1.1165	1.1555	1.2175	0.067	0.065	0.182	0.162	0.096	0.098	1.1405	1.1275	1.1915	1.2045	0.0795	0.0885	0.157	0.161	0.1175	0.0945	0.1605	0.1445	0.241	0.242	0.2685	0.2855	0.1805	0.1605	0.1115	0.1065	0.1525	0.1385	0.272	0.254	0.2675	0.2405	0.1715	0.1555	0.1145	0.0915	1.08	1.079
#8: 420-580nm, Wideband	41053	0.553021	1613.18	26.8864	53.1	52	52	1.1115	1.1165	1.1575	1.2205	0.066	0.066	0.183	0.163	0.096	0.098	1.1415	1.1255	1.1945	1.2065	0.0805	0.0855	0.1575	0.1615	0.1185	0.0945	0.1605	0.1455	0.241	0.242	0.2675	0.2865	0.181	0.16	0.111	0.106	0.1535	0.1375	0.272	0.254	0.2685	0.2415	0.171	0.155	0.115	0.091	1.0785	1.0785
#8: 420-580nm, Wideband	41053	0.55963	1622.7	27.045	53	52	52	1.1095	1.1165	1.1585	1.2225	0.065	0.064	0.184	0.164	0.097	0.098	1.141	1.127	1.1965	1.2115	0.0795	0.0855	0.1575	0.1615	0.118	0.094	0.1605	0.1455	0.24	0.242	0.268	0.285	0.183	0.161	0.111	0.107	0.1535	0.1385	0.273	0.254	0.269	0.241	0.172	0.157	0.115	0.091	1.0775	1.0775
#8: 420-580nm, Wideband	41053	0.566227	1632.2	27.2033	53	52	52	1.1075	1.1145	1.1605	1.2235	0.066	0.063	0.184	0.163	0.096	0.098	1.1405	1.1255	1.1985	1.2115	0.0785	0.0855	0.1575	0.1625	0.119	0.094	0.1595	0.1445	0.241	0.241	0.2685	0.2865	0.182	0.162	0.1115	0.1065	0.1535	0.1375	0.272	0.254	0.2695	0.2405	0.173	0.157	0.1155	0.0915	1.078	1.079
#8: 420-580nm, Wideband	41053	0.572836	1641.72	27.3619	53	52	52	1.1065	1.1155	1.1615	1.2255	0.064	0.063	0.184	0.164	0.096	0.098	1.1395	1.1285	1.2005	1.2145	0.0775	0.0855	0.1585	0.1635	0.1185	0.0935	0.1595	0.1455	0.2415	0.2415	0.2685	0.2865	0.182	0.162	0.1115	0.1065	0.1525	0.1375	0.2725	0.2545	0.2695	0.2415	0.174	0.157	0.1145	0.0905	1.079	1.078
#8: 420-580nm, Wideband	41053	0.579433	1651.22	27.5203	53	52	52	1.1065	1.1145	1.1635	1.2265	0.065	0.063	0.185	0.165	0.097	0.098	1.1395	1.1245	1.2045	1.2185	0.0765	0.0835	0.1585	0.1635	0.1195	0.0945	0.16	0.145	0.242	0.241	0.2685	0.2875	0.184	0.162	0.1115	0.1065	0.154	0.138	0.272	0.254	0.2695	0.2405	0.173	0.157	0.1155	0.0905	1.0775	1.0775
#8: 420-580nm, Wideband	41053	0.58603	1660.72	27.6786	53	52	52	1.1065	1.1135	1.1665	1.2295	0.062	0.062	0.186	0.165	0.096	0.098	1.1415	1.1255	1.2065	1.2195	0.0775	0.0825	0.1585	0.1635	0.119	0.094	0.1585	0.1445	0.242	0.243	0.2695	0.2875	0.184	0.163	0.1115	0.1075	0.1535	0.1375	0.273	0.254	0.2695	0.2425	0.174	0.157	0.1155	0.0905	1.0815	1.0765
#8: 420-580nm, Wideband	41053	0.592639	1670.23	27.8372	53.1	52	52	1.1045	1.1135	1.1645	1.2305	0.062	0.061	0.186	0.165	0.097	0.098	1.1415	1.1275	1.2075	1.2205	0.0765	0.0815	0.1595	0.1645	0.12	0.094	0.159	0.144	0.242	0.242	0.2705	0.2885	0.185	0.164	0.1115	0.1065	0.152	0.137	0.274	0.255	0.2715	0.2415	0.175	0.158	0.1155	0.0915	1.094	1.077
#8: 420-580nm, Wideband	41053	0.599248	1679.75	27.9958	53.1	52	52	1.1025	1.1125	1.1665	1.2325	0.062	0.061	0.187	0.166	0.097	0.098	1.1395	1.1235	1.2085	1.2235	0.0765	0.0815	0.1595	0.1655	0.1195	0.0945	0.1595	0.1455	0.242	0.241	0.2705	0.2895	0.185	0.164	0.1115	0.1075	0.1535	0.1365	0.273	0.255	0.2715	0.2415	0.175	0.159	0.1155	0.0905	1.096	1.078
#8: 420-580nm, Wideband	41053	0.605845	1689.25	28.1542	53.1	52	52	1.1035	1.1145	1.1685	1.2345	0.061	0.06	0.188	0.166	0.097	0.098	1.1405	1.1245	1.2095	1.2255	0.0765	0.0805	0.1595	0.1645	0.1195	0.0945	0.1585	0.1455	0.242	0.242	0.2705	0.2895	0.187	0.165	0.1115	0.1075	0.1525	0.1375	0.273	0.256	0.2715	0.2405	0.175	0.16	0.1155	0.0905	1.09	1.077
#8: 420-580nm, Wideband	41053	0.612454	1698.77	28.3128	53.1	52	52	1.1075	1.1135	1.1695	1.2345	0.061	0.06	0.188	0.166	0.097	0.098	1.1395	1.1215	1.2115	1.2275	0.0755	0.0795	0.1595	0.1645	0.1195	0.0935	0.1575	0.1445	0.243	0.243	0.2705	0.2895	0.186	0.165	0.1125	0.1075	0.1525	0.1365	0.274	0.256	0.2725	0.2415	0.176	0.159	0.1165	0.0915	1.0855	1.0765
#8: 420-580nm, Wideband	41053	0.619051	1708.27	28.4711	53.1	52	52	1.1165	1.1135	1.1695	1.2375	0.06	0.06	0.189	0.168	0.097	0.098	1.1395	1.1225	1.2125	1.2275	0.0755	0.0785	0.1605	0.1655	0.1205	0.0945	0.1595	0.1445	0.241	0.243	0.271	0.289	0.187	0.165	0.113	0.108	0.1535	0.1365	0.273	0.255	0.272	0.241	0.177	0.16	0.117	0.092	1.0845	1.0765
#8: 420-580nm, Wideband	41053	0.62566	1717.78	28.6297	53	52	52	1.1195	1.1125	1.1715	1.2375	0.061	0.061	0.188	0.167	0.097	0.098	1.1375	1.1215	1.2145	1.2315	0.0745	0.0805	0.1605	0.1655	0.12	0.094	0.157	0.144	0.242	0.243	0.27	0.289	0.187	0.166	0.113	0.108	0.152	0.137	0.275	0.256	0.273	0.24	0.178	0.161	0.116	0.091	1.081	1.076
#8: 420-580nm, Wideband	41053	0.632257	1727.28	28.7881	53	52	52	1.1175	1.1125	1.1725	1.2405	0.059	0.06	0.189	0.168	0.097	0.098	1.1385	1.1215	1.217	1.231	0.0735	0.0785	0.1615	0.1655	0.121	0.094	0.1575	0.1445	0.2425	0.2435	0.2715	0.2895	0.189	0.166	0.113	0.107	0.1535	0.1375	0.2735	0.2555	0.2755	0.2405	0.178	0.161	0.117	0.091	1.08	1.077
#8: 420-580nm, Wideband	41053	0.638854	1736.78	28.9464	53.1	52	52	1.1145	1.1115	1.1735	1.2415	0.059	0.058	0.19	0.168	0.097	0.097	1.1365	1.1205	1.2185	1.2335	0.074	0.078	0.1615	0.1665	0.12	0.094	0.1575	0.1445	0.2415	0.2415	0.2705	0.2905	0.188	0.167	0.113	0.108	0.1525	0.1375	0.2745	0.2555	0.2735	0.2395	0.178	0.161	0.116	0.091	1.08	1.077
#8: 420-580nm, Wideband	41053	0.645463	1746.3	29.105	53.1	52	52	1.1105	1.1105	1.1755	1.2415	0.057	0.057	0.19	0.168	0.097	0.097	1.1365	1.1245	1.2195	1.2355	0.0755	0.0775	0.162	0.167	0.12	0.093	0.1575	0.1435	0.242	0.243	0.2725	0.2905	0.188	0.166	0.1135	0.1085	0.1515	0.1365	0.275	0.256	0.2735	0.2395	0.179	0.161	0.1165	0.0905	1.075	1.075
#8: 420-580nm, Wideband	41053	0.65206	1755.8	29.2633	53.1	52	52	1.1085	1.1115	1.1745	1.2445	0.057	0.056	0.191	0.168	0.097	0.098	1.1365	1.1205	1.2215	1.2375	0.075	0.077	0.163	0.167	0.12	0.093	0.1565	0.1445	0.2435	0.2425	0.2715	0.2915	0.19	0.168	0.112	0.108	0.1535	0.1375	0.2735	0.2555	0.2745	0.2385	0.18	0.162	0.117	0.091	1.0755	1.0755
#8: 420-580nm, Wideband	41053	0.658669	1765.32	29.4219	53	52	52	1.1095	1.1105	1.1775	1.2445	0.056	0.058	0.191	0.169	0.097	0.098	1.1355	1.1225	1.2225	1.2375	0.0745	0.0755	0.163	0.168	0.1215	0.0945	0.1565	0.1445	0.243	0.244	0.271	0.29	0.19	0.168	0.112	0.108	0.1535	0.1375	0.275	0.257	0.275	0.238	0.18	0.162	0.117	0.09	1.075	1.076
#8: 420-580nm, Wideband	41053	0.665266	1774.82	29.5803	53	52	52	1.1035	1.1085	1.1785	1.2465	0.057	0.056	0.191	0.169	0.098	0.098	1.1345	1.1205	1.2225	1.2395	0.0735	0.0755	0.1645	0.1685	0.1215	0.0935	0.1565	0.1445	0.243	0.244	0.2715	0.2915	0.191	0.168	0.113	0.108	0.1515	0.1365	0.275	0.257	0.2745	0.2375	0.18	0.163	0.117	0.09	1.072	1.074
#8: 420-580nm, Wideband	41053	0.671863	1784.32	29.7386	53	52	52	1.1035	1.1085	1.1785	1.2475	0.055	0.056	0.192	0.17	0.098	0.097	1.133	1.119	1.2235	1.2395	0.073	0.071	0.163	0.168	0.122	0.094	0.155	0.144	0.2435	0.2435	0.2705	0.2925	0.191	0.169	0.113	0.108	0.152	0.136	0.2755	0.2575	0.2765	0.2365	0.181	0.163	0.116	0.09	1.073	1.074
#8: 420-580nm, Wideband	41053	0.678472	1793.83	29.8972	53	52	52	1.1005	1.1075	1.1795	1.2485	0.056	0.056	0.193	0.169	0.097	0.098	1.1325	1.1215	1.2255	1.2415	0.073	0.075	0.164	0.168	0.1215	0.0935	0.1555	0.1425	0.242	0.243	0.2715	0.2905	0.191	0.17	0.113	0.108	0.1515	0.1355	0.275	0.256	0.2745	0.2355	0.182	0.163	0.117	0.093	1.0725	1.0755
#8: 420-580nm, Wideband	41053	0.685069	1803.33	30.0556	53	52	52	1.1005	1.1085	1.1815	1.2505	0.055	0.057	0.193	0.17	0.098	0.098	1.1345	1.1195	1.228	1.244	0.0725	0.0735	0.1635	0.1685	0.1225	0.0935	0.155	0.143	0.244	0.244	0.2725	0.2915	0.193	0.17	0.114	0.108	0.151	0.135	0.276	0.258	0.2755	0.2345	0.182	0.165	0.118	0.091	1.0715	1.0745
#8: 420-580nm, Wideband	41053	0.691678	1812.85	30.2142	53.1	52	52	1.0985	1.1075	1.1825	1.2515	0.056	0.056	0.194	0.171	0.099	0.098	1.132	1.119	1.2255	1.2425	0.0725	0.0745	0.1645	0.1695	0.1215	0.0935	0.157	0.144	0.243	0.243	0.2725	0.2915	0.1935	0.1695	0.114	0.108	0.152	0.137	0.275	0.257	0.2755	0.2355	0.1825	0.1645	0.118	0.091	1.0695	1.0745
#8: 420-580nm, Wideband	41053	0.698275	1822.35	30.3725	53	52	52	1.0975	1.1075	1.1815	1.2515	0.055	0.056	0.194	0.171	0.099	0.098	1.1325	1.1185	1.2295	1.2435	0.0715	0.0725	0.1645	0.1685	0.1225	0.0935	0.1555	0.1445	0.244	0.243	0.2705	0.2915	0.193	0.169	0.113	0.109	0.1515	0.1365	0.275	0.257	0.2755	0.2335	0.182	0.164	0.117	0.09	1.069	1.074
#8: 420-580nm, Wideband	41053	0.704873	1831.85	30.5308	53	52	52	1.0925	1.1045	1.1815	1.2515	0.054	0.058	0.195	0.171	0.097	0.098	1.131	1.12	1.2285	1.2455	0.0725	0.0725	0.1655	0.1705	0.1225	0.0935	0.1555	0.1445	0.2425	0.2435	0.2725	0.2935	0.194	0.17	0.1135	0.1085	0.1515	0.1355	0.2755	0.2575	0.2765	0.2345	0.184	0.165	0.1175	0.0895	1.066	1.073
#8: 420-580nm, Wideband	41053	0.711481	1841.37	30.6894	53.1	52	52	1.0935	1.1055	1.1835	1.2535	0.053	0.055	0.196	0.171	0.098	0.098	1.1315	1.1165	1.23	1.245	0.072	0.072	0.166	0.17	0.1235	0.0935	0.1535	0.1425	0.244	0.243	0.2705	0.2925	0.1945	0.1705	0.1135	0.1095	0.1505	0.1355	0.276	0.258	0.2755	0.2325	0.1835	0.1655	0.1185	0.0905	1.066	1.072
#8: 420-580nm, Wideband	41053	0.718079	1850.87	30.8478	53.1	52	52	1.0925	1.1045	1.1845	1.2545	0.054	0.055	0.196	0.173	0.099	0.098	1.1305	1.1195	1.232	1.247	0.072	0.073	0.166	0.17	0.123	0.093	0.1555	0.1435	0.2435	0.2425	0.272	0.293	0.195	0.172	0.115	0.109	0.1515	0.1365	0.2765	0.2575	0.277	0.231	0.184	0.166	0.118	0.09	1.064	1.071
#8: 420-580nm, Wideband	41053	0.724688	1860.38	31.0064	53	52	52	1.0905	1.1025	1.1835	1.2565	0.053	0.054	0.196	0.172	0.098	0.098	1.1295	1.1155	1.233	1.247	0.071	0.071	0.1675	0.1705	0.1225	0.0935	0.1545	0.1425	0.244	0.243	0.2715	0.2935	0.196	0.172	0.1145	0.1085	0.1515	0.1355	0.275	0.257	0.2775	0.2305	0.185	0.166	0.1175	0.0895	1.0615	1.0695
#8: 420-580nm, Wideband	41053	0.731285	1869.88	31.1647	53.1	52	52	1.0865	1.1035	1.1845	1.2565	0.053	0.054	0.197	0.173	0.099	0.098	1.1275	1.1155	1.2315	1.2465	0.0705	0.0705	0.1665	0.1705	0.123	0.093	0.155	0.144	0.2435	0.2435	0.2715	0.2935	0.195	0.172	0.1145	0.1085	0.152	0.136	0.2765	0.2575	0.2775	0.2305	0.185	0.166	0.1185	0.0905	1.0605	1.0695
#8: 420-580nm, Wideband	41053	0.737882	1879.38	31.3231	53	52	52	1.0855	1.1025	1.1835	1.2555	0.054	0.053	0.197	0.172	0.098	0.098	1.127	1.116	1.234	1.248	0.0705	0.0705	0.1675	0.1715	0.124	0.093	0.154	0.144	0.244	0.244	0.272	0.294	0.197	0.173	0.115	0.109	0.151	0.136	0.277	0.258	0.278	0.228	0.186	0.169	0.119	0.09	1.06	1.068
#8: 420-580nm, Wideband	41053	0.744491	1888.9	31.4817	53.1	52	52	1.0825	1.1015	1.1845	1.2565	0.053	0.053	0.198	0.174	0.098	0.097	1.127	1.118	1.234	1.251	0.07	0.071	0.1685	0.1715	0.123	0.093	0.154	0.143	0.243	0.244	0.2715	0.2935	0.1965	0.1735	0.1145	0.1085	0.151	0.136	0.277	0.259	0.2775	0.2275	0.1845	0.1635	0.1175	0.0895	1.06	1.069
#8: 420-580nm, Wideband	41053	0.7511	1898.42	31.6403	53.1	52	52	1.0815	1.1005	1.1845	1.2575	0.052	0.054	0.198	0.174	0.098	0.097	1.1255	1.1175	1.233	1.249	0.069	0.07	0.1685	0.1725	0.1245	0.0935	0.154	0.144	0.244	0.244	0.2715	0.2945	0.1975	0.1745	0.115	0.109	0.151	0.135	0.277	0.258	0.2775	0.2265	0.1865	0.1675	0.119	0.09	1.059	1.067
#8: 420-580nm, Wideband	41053	0.757697	1907.92	31.7986	53.1	52	52	1.0815	1.1005	1.1855	1.2595	0.052	0.054	0.199	0.174	0.098	0.097	1.126	1.116	1.236	1.25	0.0705	0.0695	0.1675	0.1725	0.124	0.092	0.154	0.144	0.2445	0.2435	0.2715	0.2945	0.1985	0.1735	0.116	0.11	0.151	0.137	0.2755	0.2575	0.2775	0.2255	0.1865	0.1685	0.119	0.09	1.057	1.066
#8: 420-580nm, Wideband	41053	0.764294	1917.42	31.9569	53	52	52	1.0795	1.0985	1.1865	1.2595	0.052	0.054	0.199	0.173	0.099	0.097	1.1245	1.1115	1.236	1.251	0.07	0.07	0.1685	0.1725	0.1245	0.0925	0.154	0.144	0.2435	0.2435	0.2715	0.2955	0.198	0.174	0.1155	0.1095	0.151	0.136	0.2765	0.2585	0.2785	0.2245	0.187	0.169	0.1185	0.0895	1.053	1.066
#8: 420-580nm, Wideband	41053	0.770903	1926.93	32.1156	53.1	52	52	1.0775	1.0995	1.1855	1.2605	0.052	0.052	0.2	0.174	0.098	0.097	1.124	1.112	1.236	1.252	0.0695	0.0685	0.1685	0.1725	0.1235	0.0925	0.152	0.142	0.2435	0.2435	0.2705	0.2945	0.198	0.174	0.114	0.109	0.151	0.135	0.2755	0.2575	0.2785	0.2235	0.187	0.168	0.118	0.089	1.0555	1.0645
#8: 420-580nm, Wideband	41053	0.7775	1936.43	32.2739	53.1	52	52	1.0775	1.0975	1.1875	1.2615	0.052	0.053	0.201	0.175	0.099	0.098	1.122	1.113	1.2365	1.2525	0.07	0.069	0.1695	0.1745	0.1255	0.0925	0.152	0.143	0.245	0.244	0.2715	0.2945	0.199	0.175	0.115	0.11	0.15	0.134	0.277	0.258	0.2785	0.2215	0.188	0.17	0.119	0.09	1.052	1.064
#8: 420-580nm, Wideband	41053	0.784109	1945.95	32.4325	53	52	52	1.0725	1.0965	1.1855	1.2615	0.052	0.053	0.2	0.175	0.099	0.097	1.1205	1.1115	1.2365	1.2515	0.07	0.068	0.1695	0.1735	0.1245	0.0925	0.153	0.143	0.243	0.243	0.2705	0.2945	0.2	0.175	0.115	0.11	0.151	0.135	0.275	0.257	0.2775	0.2205	0.188	0.17	0.119	0.089	1.051	1.065
#8: 420-580nm, Wideband	41053	0.790706	1955.45	32.5908	53.1	52	52	1.0725	1.0965	1.1865	1.2635	0.053	0.052	0.201	0.174	0.099	0.098	1.123	1.11	1.2405	1.2525	0.069	0.068	0.1695	0.1735	0.1245	0.0925	0.1515	0.1425	0.245	0.245	0.2715	0.2945	0.2005	0.1765	0.115	0.11	0.1525	0.1345	0.277	0.258	0.2795	0.2195	0.1885	0.1695	0.119	0.09	1.05	1.063
#8: 420-580nm, Wideband	41053	0.797315	1964.97	32.7494	53	52	52	1.0715	1.0945	1.1865	1.2625	0.052	0.053	0.202	0.176	0.098	0.098	1.122	1.109	1.238	1.253	0.0695	0.0685	0.1705	0.1745	0.126	0.093	0.153	0.144	0.2455	0.2455	0.2705	0.2955	0.2	0.176	0.1155	0.1095	0.151	0.136	0.2785	0.2605	0.2795	0.2185	0.19	0.171	0.1195	0.0885	1.0465	1.0615
#8: 420-580nm, Wideband	41053	0.803912	1974.47	32.9078	53	52	52	1.0685	1.0935	1.1855	1.2625	0.05	0.052	0.201	0.175	0.099	0.097	1.119	1.112	1.24	1.252	0.0695	0.0675	0.171	0.175	0.1255	0.0925	0.152	0.143	0.244	0.243	0.2705	0.2945	0.2	0.176	0.1155	0.1105	0.15	0.136	0.277	0.258	0.2775	0.2175	0.19	0.17	0.1195	0.0895	1.0455	1.0605
#8: 420-580nm, Wideband	41053	0.810521	1983.98	33.0664	53.1	52	52	1.0675	1.0935	1.1865	1.2635	0.052	0.051	0.203	0.176	0.099	0.098	1.119	1.107	1.2385	1.2535	0.0695	0.0665	0.171	0.175	0.1255	0.0925	0.152	0.143	0.245	0.244	0.2705	0.2935	0.201	0.176	0.116	0.11	0.15	0.135	0.28	0.259	0.2795	0.2165	0.19	0.171	0.119	0.089	1.044	1.059
#8: 420-580nm, Wideband	41053	0.817118	1993.48	33.2247	53.1	52	52	1.0665	1.0935	1.1855	1.2645	0.051	0.05	0.203	0.176	0.099	0.097	1.119	1.108	1.241	1.255	0.0705	0.0675	0.1725	0.1755	0.1255	0.0925	0.152	0.143	0.244	0.245	0.2715	0.2955	0.202	0.178	0.1165	0.1105	0.151	0.135	0.277	0.258	0.2795	0.2145	0.191	0.171	0.1205	0.0895	1.045	1.061
#8: 420-580nm, Wideband	41053	0.823727	2003	33.3833	53	52	52	1.0635	1.0925	1.1865	1.2665	0.05	0.052	0.204	0.176	0.099	0.097	1.118	1.11	1.243	1.257	0.0685	0.0675	0.172	0.176	0.127	0.093	0.1515	0.1425	0.244	0.244	0.271	0.295	0.202	0.177	0.116	0.11	0.1495	0.1345	0.278	0.259	0.279	0.213	0.191	0.172	0.12	0.089	1.044	1.059
#8: 420-580nm, Wideband	41053	0.830324	2012.5	33.5417	53	52	52	1.0615	1.0915	1.1875	1.2665	0.05	0.051	0.204	0.177	0.098	0.097	1.116	1.106	1.241	1.256	0.0685	0.0665	0.172	0.176	0.126	0.092	0.1505	0.1415	0.242	0.244	0.2705	0.2945	0.202	0.178	0.1165	0.1105	0.1495	0.1345	0.277	0.259	0.2795	0.2115	0.191	0.172	0.1165	0.0895	1.042	1.059
#8: 420-580nm, Wideband	41053	0.836933	2022.02	33.7003	53	52	52	1.0605	1.0915	1.1875	1.2685	0.049	0.051	0.204	0.177	0.099	0.097	1.115	1.106	1.243	1.256	0.0685	0.0655	0.173	0.177	0.127	0.092	0.1505	0.1425	0.245	0.244	0.268	0.295	0.203	0.178	0.116	0.109	0.1495	0.1345	0.277	0.258	0.279	0.209	0.191	0.172	0.119	0.088	1.0395	1.0575
#8: 420-580nm, Wideband	41053	0.84353	2031.52	33.8586	53	52	52	1.0575	1.0895	1.1865	1.2675	0.05	0.051	0.204	0.178	0.099	0.098	1.115	1.107	1.244	1.258	0.0685	0.0665	0.173	0.177	0.127	0.092	0.1505	0.1425	0.2445	0.2445	0.2695	0.2955	0.204	0.179	0.1145	0.1085	0.1495	0.1345	0.2765	0.2585	0.2795	0.2085	0.192	0.173	0.1185	0.0865	1.0365	1.0555
#8: 420-580nm, Wideband	41053	0.850139	2041.03	34.0172	53.1	52	52	1.0555	1.0885	1.1865	1.2675	0.049	0.05	0.205	0.179	0.099	0.097	1.1135	1.1025	1.2435	1.2575	0.0675	0.0665	0.173	0.177	0.127	0.091	0.1495	0.1415	0.2455	0.2445	0.2685	0.2955	0.204	0.178	0.116	0.11	0.1505	0.1345	0.2785	0.2595	0.2805	0.2075	0.193	0.173	0.12	0.088	1.0365	1.0565
#8: 420-580nm, Wideband	41053	0.856736	2050.53	34.1756	53.1	52	52	1.0555	1.0885	1.1865	1.2685	0.049	0.05	0.205	0.178	0.099	0.097	1.113	1.105	1.246	1.259	0.0665	0.0655	0.1745	0.1775	0.1275	0.0915	0.1495	0.1415	0.244	0.244	0.2685	0.2955	0.204	0.179	0.117	0.111	0.1495	0.1345	0.278	0.26	0.2795	0.2055	0.192	0.174	0.12	0.088	1.034	1.054
#8: 420-580nm, Wideband	41053	0.863345	2060.05	34.3342	53.1	52	52	1.0545	1.0875	1.1855	1.2695	0.049	0.049	0.205	0.178	0.099	0.096	1.112	1.102	1.2445	1.2585	0.0665	0.0645	0.174	0.177	0.1275	0.0905	0.1495	0.1415	0.2455	0.2445	0.2665	0.2955	0.204	0.18	0.1165	0.1105	0.1495	0.1345	0.2775	0.2585	0.2795	0.2045	0.193	0.173	0.1195	0.0875	1.032	1.053
#8: 420-580nm, Wideband	41053	0.869942	2069.55	34.4925	53	52	52	1.0535	1.0875	1.1885	1.2705	0.05	0.051	0.206	0.179	0.1	0.097	1.112	1.105	1.247	1.261	0.0665	0.0665	0.175	0.178	0.1275	0.0915	0.1495	0.1415	0.2455	0.2455	0.267	0.294	0.205	0.179	0.1165	0.1105	0.1505	0.1345	0.2775	0.2585	0.278	0.203	0.194	0.175	0.1205	0.0885	1.032	1.053
#8: 420-580nm, Wideband	41053	0.876551	2079.07	34.6511	53	52	52	1.0495	1.0855	1.1875	1.2695	0.048	0.049	0.206	0.178	0.099	0.097	1.109	1.1	1.2465	1.2595	0.067	0.063	0.1745	0.1785	0.1275	0.0915	0.15	0.142	0.245	0.245	0.2665	0.2955	0.205	0.18	0.116	0.111	0.15	0.134	0.278	0.259	0.2785	0.2005	0.194	0.174	0.12	0.088	1.033	1.053
#8: 420-580nm, Wideband	41053	0.883148	2088.57	34.8094	53.1	52	52	1.0475	1.0845	1.1865	1.2705	0.049	0.05	0.207	0.179	0.099	0.097	1.109	1.103	1.2475	1.2615	0.067	0.065	0.1745	0.1785	0.1285	0.0915	0.148	0.141	0.246	0.245	0.2675	0.2965	0.2045	0.1795	0.117	0.111	0.149	0.133	0.278	0.259	0.2795	0.1995	0.1935	0.1745	0.121	0.088	1.03	1.052
#8: 420-580nm, Wideband	41053	0.889757	2098.08	34.9681	53.1	52	52	1.0485	1.0855	1.1865	1.2705	0.048	0.049	0.207	0.179	0.099	0.097	1.109	1.1	1.248	1.263	0.0675	0.0645	0.1755	0.1785	0.128	0.091	0.1475	0.1415	0.2445	0.2455	0.266	0.295	0.206	0.181	0.1165	0.1115	0.1485	0.1335	0.2785	0.2605	0.281	0.197	0.195	0.175	0.1205	0.0885	1.028	1.05
#8: 420-580nm, Wideband	41053	0.896354	2107.58	35.1264	53.1	52	52	1.0465	1.0845	1.1865	1.2695	0.048	0.049	0.208	0.18	0.099	0.097	1.108	1.103	1.248	1.261	0.0655	0.0635	0.1755	0.1795	0.128	0.091	0.148	0.141	0.245	0.244	0.2655	0.2955	0.207	0.181	0.1165	0.1105	0.148	0.133	0.278	0.259	0.2785	0.1945	0.196	0.176	0.1205	0.0875	1.0245	1.0485
#8: 420-580nm, Wideband	41053	0.902963	2117.1	35.285	53.1	52	52	1.0425	1.0835	1.1865	1.2705	0.048	0.05	0.208	0.179	0.099	0.097	1.107	1.099	1.247	1.261	0.067	0.064	0.1755	0.1795	0.129	0.092	0.1485	0.1415	0.2455	0.2445	0.2655	0.2955	0.207	0.182	0.1165	0.1105	0.1485	0.1335	0.2785	0.2595	0.2795	0.1945	0.196	0.176	0.1205	0.0875	1.0235	1.0475
#8: 420-580nm, Wideband	41053	0.90956	2126.6	35.4433	53	52	52	1.0455	1.0825	1.1865	1.2715	0.047	0.049	0.209	0.18	0.099	0.098	1.107	1.1	1.2495	1.2625	0.066	0.066	0.1755	0.1795	0.129	0.091	0.148	0.141	0.2455	0.2465	0.266	0.295	0.208	0.182	0.1165	0.1115	0.149	0.133	0.2775	0.2595	0.281	0.192	0.196	0.176	0.1205	0.0875	1.025	1.049
#8: 420-580nm, Wideband	41053	0.916169	2136.12	35.6019	53	52	52	1.0395	1.0805	1.1855	1.2705	0.048	0.049	0.208	0.181	0.1	0.097	1.105	1.097	1.247	1.262	0.066	0.068	0.1775	0.1805	0.129	0.091	0.149	0.142	0.245	0.244	0.265	0.296	0.2075	0.1815	0.118	0.111	0.15	0.135	0.279	0.26	0.28	0.19	0.1965	0.1765	0.122	0.088	1.022	1.047
#8: 420-580nm, Wideband	41053	0.922766	2145.62	35.7603	53.1	52	52	1.0405	1.0795	1.1875	1.2705	0.047	0.048	0.209	0.181	0.099	0.097	1.104	1.094	1.248	1.261	0.066	0.065	0.177	0.18	0.1305	0.0915	0.148	0.142	0.2455	0.2455	0.264	0.296	0.209	0.182	0.117	0.111	0.15	0.134	0.2785	0.2605	0.28	0.189	0.197	0.177	0.121	0.087	1.0205	1.0465
#8: 420-580nm, Wideband	41053	0.929375	2155.13	35.9189	53.1	52	52	1.0395	1.0815	1.1875	1.2695	0.048	0.049	0.209	0.181	0.1	0.097	1.104	1.095	1.247	1.263	0.067	0.065	0.1775	0.1805	0.1295	0.0915	0.1485	0.1415	0.245	0.245	0.2645	0.2955	0.21	0.184	0.118	0.111	0.1495	0.1345	0.279	0.259	0.2785	0.1875	0.198	0.178	0.121	0.087	1.018	1.046
#8: 420-580nm, Wideband	41053	0.935972	2164.63	36.0772	53.1	52	52	1.0375	1.0795	1.1855	1.2705	0.046	0.049	0.209	0.182	0.099	0.096	1.102	1.098	1.246	1.261	0.066	0.065	0.1765	0.1815	0.1305	0.0905	0.149	0.142	0.245	0.245	0.2625	0.2955	0.21	0.183	0.118	0.111	0.15	0.134	0.278	0.259	0.2785	0.1845	0.198	0.177	0.121	0.087	1.0175	1.0455
#8: 420-580nm, Wideband	41053	0.942581	2174.15	36.2358	53	52	52	1.0325	1.0785	1.1865	1.2705	0.048	0.048	0.21	0.181	0.099	0.097	1.1	1.093	1.248	1.262	0.065	0.064	0.177	0.181	0.1305	0.0905	0.1475	0.1405	0.245	0.245	0.2635	0.2945	0.209	0.184	0.118	0.111	0.1495	0.1345	0.279	0.26	0.2785	0.1825	0.198	0.178	0.122	0.087	1.013	1.044
#8: 420-580nm, Wideband	41053	0.949178	2183.65	36.3942	53	52	52	1.0315	1.0775	1.1855	1.2695	0.047	0.048	0.21	0.181	0.1	0.097	1.1	1.093	1.2465	1.2615	0.0665	0.0645	0.178	0.182	0.13	0.091	0.1475	0.1415	0.2455	0.2455	0.2625	0.2955	0.21	0.184	0.1185	0.1115	0.1495	0.1335	0.2785	0.2595	0.2795	0.1815	0.198	0.178	0.1215	0.0865	1.014	1.043
#8: 420-580nm, Wideband	41053	0.955775	2193.15	36.5525	53	52	52	1.0325	1.0775	1.1865	1.2715	0.046	0.047	0.211	0.182	0.099	0.097	1.1	1.093	1.247	1.263	0.065	0.064	0.1785	0.1805	0.131	0.09	0.1475	0.1405	0.246	0.247	0.2615	0.2945	0.211	0.185	0.1185	0.1115	0.1485	0.1335	0.278	0.259	0.2785	0.1795	0.199	0.179	0.1225	0.0865	1.0155	1.0425
#8: 420-580nm, Wideband	41053	0.962384	2202.67	36.7111	53.1	52	52	1.0315	1.0775	1.1865	1.2705	0.046	0.047	0.212	0.182	0.099	0.095	1.099	1.091	1.2465	1.2625	0.066	0.063	0.178	0.182	0.131	0.09	0.1475	0.1405	0.245	0.246	0.2615	0.2935	0.2105	0.1845	0.1185	0.1115	0.1495	0.1335	0.279	0.259	0.2785	0.1785	0.1985	0.1785	0.1215	0.0865	1.0135	1.0425
#8: 420-580nm, Wideband	41053	0.968981	2212.17	36.8694	53.1	52	52	1.0275	1.0745	1.1875	1.2705	0.047	0.048	0.211	0.182	0.1	0.097	1.0965	1.0885	1.2475	1.2615	0.0655	0.0635	0.178	0.182	0.131	0.09	0.148	0.14	0.245	0.245	0.262	0.295	0.211	0.185	0.1185	0.1115	0.149	0.133	0.279	0.26	0.28	0.176	0.2	0.179	0.1215	0.0865	1.0135	1.0415
#8: 420-580nm, Wideband	41053	0.97559	2221.68	37.0281	53	52	52	1.0265	1.0745	1.1845	1.2695	0.045	0.047	0.212	0.183	0.1	0.097	1.0975	1.0915	1.2475	1.2625	0.0655	0.0635	0.18	0.182	0.13	0.09	0.1485	0.1405	0.245	0.246	0.261	0.295	0.2115	0.1845	0.1185	0.1125	0.1495	0.1335	0.279	0.261	0.28	0.175	0.1995	0.1795	0.1225	0.0865	1.0085	1.0395
#8: 420-580nm, Wideband	41053	0.982187	2231.18	37.1864	53	52	52	1.0235	1.0745	1.1855	1.2695	0.045	0.047	0.212	0.183	0.099	0.097	1.0965	1.0925	1.2465	1.2615	0.0655	0.0625	0.18	0.183	0.131	0.09	0.1465	0.1405	0.246	0.246	0.2605	0.2945	0.211	0.185	0.1175	0.1125	0.1495	0.1335	0.278	0.26	0.2795	0.1725	0.201	0.18	0.1225	0.0865	1.013	1.04
#8: 420-580nm, Wideband	41053	0.988796	2240.7	37.345	53.1	52	52	1.0245	1.0745	1.1865	1.2695	0.045	0.046	0.212	0.183	0.1	0.096	1.096	1.089	1.247	1.262	0.0665	0.0635	0.1805	0.1835	0.1315	0.0895	0.1475	0.1405	0.245	0.246	0.2595	0.2945	0.211	0.185	0.1185	0.1105	0.1495	0.1345	0.279	0.26	0.2775	0.1715	0.2	0.179	0.1225	0.0855	1.011	1.038
#8: 420-580nm, Wideband	41053	0.995394	2250.2	37.5033	53.1	52	52	1.0225	1.0735	1.1865	1.2715	0.045	0.047	0.213	0.184	0.099	0.097	1.0955	1.0885	1.2475	1.2625	0.0645	0.0625	0.1815	0.1835	0.1315	0.0895	0.1475	0.1415	0.2455	0.2455	0.2595	0.2935	0.2125	0.1865	0.119	0.112	0.1485	0.1335	0.2795	0.2605	0.2785	0.1685	0.2005	0.1795	0.123	0.086	1.006	1.038
#8: 420-580nm, Wideband	41054	0.00200231	2258.7	37.645	53	52	52	1.0235	1.0725	1.1865	1.2705	0.045	0.046	0.213	0.184	0.1	0.096	1.0935	1.0915	1.247	1.262	0.0665	0.0625	0.1795	0.1835	0.1325	0.0905	0.1465	0.1415	0.246	0.247	0.2585	0.2945	0.211	0.185	0.119	0.112	0.1495	0.1335	0.279	0.26	0.2785	0.1665	0.2	0.179	0.123	0.086	1.006	1.038
#8: 420-580nm, Wideband	41054	0.00859954	2268.2	37.8033	53	52	52	1.0235	1.0715	1.1875	1.2695	0.044	0.047	0.214	0.184	0.1	0.096	1.0935	1.0875	1.2455	1.2615	0.0655	0.0625	0.1805	0.1845	0.1325	0.0895	0.1455	0.1405	0.2455	0.2465	0.2575	0.2935	0.212	0.186	0.1185	0.1115	0.1485	0.1335	0.2795	0.2605	0.2775	0.1645	0.201	0.18	0.1225	0.0855	1.003	1.036
#8: 420-580nm, Wideband	41054	0.0152083	2277.72	37.9619	53	52	52	1.0225	1.0715	1.1855	1.2695	0.044	0.046	0.215	0.185	0.101	0.096	1.0945	1.0875	1.2475	1.2615	0.0655	0.0625	0.1815	0.1845	0.133	0.09	0.1465	0.1415	0.2465	0.2455	0.2575	0.2935	0.213	0.186	0.119	0.111	0.1485	0.1345	0.2785	0.2605	0.2785	0.1625	0.202	0.18	0.123	0.086	1.003	1.037
#8: 420-580nm, Wideband	41054	0.0218171	2287.23	38.1206	53.1	52	52	1.0175	1.0705	1.1855	1.2695	0.044	0.046	0.214	0.185	0.1	0.096	1.092	1.088	1.2465	1.2615	0.0645	0.0625	0.1815	0.1845	0.133	0.09	0.1455	0.1415	0.2455	0.2455	0.2565	0.2945	0.214	0.186	0.119	0.113	0.1485	0.1335	0.2795	0.2605	0.2795	0.1605	0.202	0.181	0.123	0.086	0.999	1.036
#8: 420-580nm, Wideband	41054	0.0284144	2296.73	38.2789	53	52	52	1.0185	1.0705	1.1875	1.2695	0.045	0.046	0.215	0.185	0.1	0.096	1.0935	1.0865	1.248	1.261	0.0645	0.0625	0.1815	0.1855	0.133	0.089	0.145	0.141	0.246	0.246	0.256	0.293	0.213	0.187	0.119	0.112	0.149	0.133	0.279	0.261	0.278	0.158	0.201	0.181	0.123	0.085	0.998	1.035
#8: 420-580nm, Wideband	41054	0.0350231	2306.25	38.4375	53	52	52	1.0145	1.0695	1.1855	1.2695	0.044	0.045	0.215	0.185	0.099	0.096	1.0915	1.0845	1.247	1.261	0.065	0.062	0.1825	0.1855	0.133	0.089	0.1455	0.1415	0.2465	0.2455	0.2555	0.2945	0.214	0.187	0.1205	0.1135	0.1475	0.1335	0.2795	0.2615	0.2785	0.1575	0.203	0.181	0.1225	0.0855	0.998	1.036
#8: 420-580nm, Wideband	41054	0.0416204	2315.75	38.5958	53	52	52	1.0165	1.0695	1.1855	1.2695	0.043	0.045	0.215	0.185	0.099	0.096	1.0915	1.0865	1.2465	1.2615	0.0645	0.0615	0.1825	0.1855	0.1335	0.0895	0.1465	0.1415	0.246	0.245	0.2565	0.2945	0.214	0.187	0.1195	0.1125	0.1485	0.1335	0.28	0.26	0.2785	0.1555	0.202	0.182	0.1245	0.0855	0.996	1.034
#8: 420-580nm, Wideband	41054	0.0482292	2325.27	38.7544	53.1	52	52	1.0145	1.0695	1.1855	1.2685	0.044	0.045	0.215	0.185	0.1	0.096	1.0895	1.0875	1.245	1.261	0.065	0.061	0.1825	0.1855	0.1335	0.0895	0.1455	0.1415	0.245	0.246	0.2555	0.2945	0.214	0.187	0.1195	0.1125	0.1475	0.1335	0.279	0.26	0.2775	0.1555	0.204	0.182	0.1235	0.0855	0.994	1.034
#8: 420-580nm, Wideband	41054	0.0548264	2334.77	38.9128	53.1	52	52	1.0115	1.0675	1.1855	1.2695	0.043	0.045	0.216	0.185	0.1	0.096	1.0885	1.0825	1.2465	1.2605	0.065	0.062	0.1825	0.1855	0.134	0.089	0.1455	0.1405	0.245	0.246	0.2545	0.2935	0.2145	0.1895	0.1195	0.1135	0.1485	0.1335	0.279	0.26	0.2785	0.1525	0.2035	0.1825	0.1245	0.0855	0.9905	1.0315
#8: 420-580nm, Wideband	41054	0.0614352	2344.28	39.0714	53.1	52	52	1.0105	1.0675	1.1865	1.2685	0.043	0.045	0.216	0.185	0.1	0.096	1.0885	1.0815	1.2475	1.2615	0.065	0.062	0.184	0.187	0.1345	0.0895	0.1455	0.1405	0.245	0.245	0.2545	0.2935	0.215	0.188	0.12	0.113	0.1495	0.1325	0.279	0.26	0.2775	0.1505	0.204	0.183	0.124	0.085	0.99	1.032
#8: 420-580nm, Wideband	41054	0.0680324	2353.78	39.2297	53	52	52	1.0075	1.0665	1.1855	1.2685	0.042	0.045	0.216	0.185	0.1	0.095	1.0865	1.0815	1.245	1.259	0.065	0.062	0.1835	0.1865	0.1345	0.0885	0.1435	0.1405	0.246	0.246	0.2525	0.2925	0.215	0.188	0.121	0.113	0.1475	0.1335	0.279	0.259	0.2775	0.1495	0.204	0.183	0.124	0.085	0.987	1.032
#8: 420-580nm, Wideband	41054	0.0746296	2363.28	39.3881	53.1	52	52	1.0065	1.0665	1.1875	1.2685	0.043	0.046	0.217	0.187	0.101	0.095	1.0865	1.0815	1.2465	1.2615	0.064	0.062	0.184	0.187	0.1345	0.0885	0.1425	0.1395	0.246	0.246	0.2535	0.2935	0.216	0.189	0.121	0.114	0.1475	0.1315	0.279	0.261	0.2775	0.1475	0.204	0.183	0.125	0.085	0.986	1.031
#8: 420-580nm, Wideband	41054	0.0812384	2372.8	39.5467	53	52	52	1.0055	1.0655	1.1855	1.2685	0.042	0.045	0.218	0.187	0.101	0.095	1.0855	1.0815	1.2455	1.2615	0.066	0.062	0.185	0.187	0.135	0.089	0.144	0.14	0.246	0.246	0.2525	0.2945	0.217	0.189	0.12	0.113	0.148	0.133	0.278	0.26	0.2775	0.1455	0.204	0.183	0.124	0.085	0.985	1.031
#8: 420-580nm, Wideband	41054	0.0878356	2382.3	39.705	53	52	52	1.0045	1.0655	1.1855	1.2685	0.042	0.047	0.218	0.187	0.1	0.095	1.0855	1.0825	1.2455	1.2605	0.0655	0.0615	0.184	0.188	0.136	0.088	0.143	0.14	0.2465	0.2475	0.251	0.293	0.217	0.19	0.121	0.113	0.148	0.133	0.2785	0.2595	0.276	0.143	0.205	0.183	0.124	0.084	0.984	1.03
#8: 420-580nm, Wideband	41054	0.0944444	2391.82	39.8636	53.1	52	52	1.0035	1.0655	1.1855	1.2685	0.042	0.045	0.217	0.187	0.1	0.095	1.0855	1.0815	1.2455	1.2605	0.064	0.061	0.185	0.188	0.135	0.089	0.142	0.14	0.247	0.246	0.2505	0.2925	0.216	0.19	0.12	0.114	0.147	0.132	0.28	0.261	0.2765	0.1425	0.206	0.184	0.124	0.084	0.983	1.03
#8: 420-580nm, Wideband	41054	0.101042	2401.32	40.0219	53.1	52	52	1.0025	1.0655	1.1865	1.2685	0.042	0.046	0.218	0.188	0.101	0.095	1.0845	1.0825	1.2455	1.2605	0.065	0.061	0.1855	0.1885	0.1355	0.0895	0.142	0.14	0.247	0.247	0.25	0.292	0.217	0.191	0.121	0.113	0.147	0.132	0.281	0.261	0.276	0.14	0.205	0.185	0.125	0.084	0.982	1.029
#8: 420-580nm, Wideband	41054	0.10765	2410.83	40.1806	53	52	52	1.0005	1.0635	1.1845	1.2685	0.041	0.045	0.219	0.188	0.1	0.095	1.0835	1.0805	1.2475	1.2615	0.065	0.06	0.185	0.188	0.1355	0.0885	0.142	0.14	0.247	0.244	0.249	0.292	0.218	0.191	0.1215	0.1135	0.148	0.132	0.28	0.261	0.276	0.14	0.206	0.185	0.1255	0.0845	0.98	1.03
#8: 420-580nm, Wideband	41054	0.114248	2420.33	40.3389	53	52	52	0.9975	1.0645	1.1845	1.2675	0.042	0.044	0.219	0.187	0.101	0.095	1.0835	1.0805	1.2455	1.2605	0.0655	0.0615	0.1865	0.1885	0.137	0.089	0.1425	0.1405	0.247	0.247	0.2485	0.2925	0.217	0.19	0.1215	0.1145	0.1485	0.1325	0.28	0.261	0.2765	0.1375	0.206	0.185	0.1255	0.0845	0.979	1.029
#8: 420-580nm, Wideband	41054	0.120845	2429.83	40.4972	53	52	52	0.9975	1.0635	1.1865	1.2685	0.042	0.045	0.219	0.188	0.101	0.095	1.0815	1.0775	1.2455	1.2605	0.0655	0.0605	0.1865	0.1885	0.136	0.088	0.143	0.14	0.2455	0.2455	0.248	0.292	0.217	0.191	0.1205	0.1145	0.147	0.132	0.2805	0.2605	0.275	0.136	0.207	0.184	0.1245	0.0835	0.978	1.029
#8: 420-580nm, Wideband	41054	0.127454	2439.35	40.6558	53.1	52	52	0.9945	1.0625	1.1845	1.2675	0.042	0.044	0.219	0.188	0.101	0.094	1.0805	1.0775	1.2455	1.2595	0.0655	0.0605	0.1865	0.1895	0.136	0.088	0.141	0.139	0.2455	0.2455	0.247	0.293	0.218	0.191	0.1185	0.1135	0.146	0.131	0.2785	0.2605	0.276	0.134	0.207	0.185	0.1245	0.0835	0.976	1.028
#8: 420-580nm, Wideband	41054	0.134051	2448.85	40.8142	53.1	52	52	0.9925	1.0625	1.1845	1.2675	0.042	0.044	0.219	0.189	0.1	0.094	1.0805	1.0795	1.2445	1.2605	0.0645	0.0605	0.1865	0.1885	0.136	0.088	0.142	0.14	0.2465	0.2465	0.2465	0.2905	0.2165	0.1895	0.1215	0.1135	0.148	0.132	0.2795	0.2605	0.2745	0.1325	0.2065	0.1845	0.1255	0.0835	0.9745	1.0275
#8: 420-580nm, Wideband	41054	0.14066	2458.37	40.9728	53	52	52	0.9935	1.0615	1.1855	1.2675	0.041	0.043	0.22	0.189	0.1	0.095	1.0805	1.0765	1.2455	1.2595	0.0645	0.0605	0.1875	0.1885	0.1365	0.0875	0.14	0.14	0.2465	0.2465	0.245	0.291	0.218	0.191	0.122	0.114	0.147	0.132	0.2795	0.2605	0.275	0.132	0.207	0.185	0.125	0.084	0.974	1.026
#8: 420-580nm, Wideband	41054	0.147257	2467.87	41.1311	53.1	52	52	0.9905	1.0615	1.1845	1.2675	0.041	0.045	0.221	0.188	0.101	0.095	1.0785	1.0805	1.2455	1.2595	0.065	0.06	0.1875	0.1895	0.1375	0.0875	0.1405	0.1395	0.246	0.246	0.2445	0.2915	0.219	0.191	0.1215	0.1145	0.1465	0.1315	0.279	0.26	0.2745	0.1295	0.209	0.185	0.1255	0.0835	0.972	1.025
#8: 420-580nm, Wideband	41054	0.153866	2477.38	41.2897	53	52	52	0.9895	1.0605	1.1845	1.2665	0.041	0.043	0.221	0.189	0.101	0.095	1.0785	1.0755	1.2445	1.2585	0.0645	0.0605	0.1875	0.1895	0.137	0.087	0.141	0.14	0.246	0.247	0.244	0.292	0.219	0.192	0.122	0.114	0.147	0.132	0.28	0.262	0.275	0.129	0.208	0.186	0.125	0.083	0.972	1.026
#8: 420-580nm, Wideband	41054	0.160463	2486.88	41.4481	53.1	52	52	0.9875	1.0605	1.1855	1.2675	0.041	0.044	0.221	0.189	0.101	0.095	1.078	1.076	1.2445	1.2585	0.0655	0.0605	0.1875	0.1905	0.1375	0.0885	0.141	0.14	0.2465	0.2465	0.2425	0.2915	0.219	0.192	0.122	0.114	0.147	0.132	0.2795	0.2605	0.2755	0.1265	0.208	0.186	0.125	0.083	0.97	1.026
#8: 420-580nm, Wideband	41054	0.16706	2496.38	41.6064	53.1	52	52	0.9865	1.0605	1.1865	1.2675	0.041	0.044	0.221	0.19	0.101	0.094	1.078	1.078	1.2445	1.2605	0.0645	0.0595	0.1885	0.1905	0.1375	0.0885	0.141	0.139	0.246	0.246	0.242	0.291	0.219	0.193	0.123	0.114	0.147	0.132	0.279	0.26	0.275	0.127	0.209	0.187	0.126	0.083	0.966	1.024
#8: 420-580nm, Wideband	41054	0.173669	2505.9	41.765	53	52	52	0.9845	1.0595	1.1845	1.2665	0.041	0.043	0.221	0.19	0.101	0.094	1.0775	1.0765	1.2445	1.2605	0.0645	0.0595	0.189	0.191	0.138	0.088	0.141	0.139	0.246	0.245	0.2415	0.2905	0.22	0.193	0.122	0.115	0.146	0.132	0.28	0.26	0.2725	0.1235	0.21	0.187	0.125	0.083	0.965	1.024
#8: 420-580nm, Wideband	41054	0.180266	2515.4	41.9233	53	52	52	0.9825	1.0595	1.1865	1.2675	0.041	0.043	0.222	0.19	0.101	0.094	1.077	1.076	1.246	1.26	0.0655	0.0585	0.189	0.192	0.138	0.087	0.141	0.14	0.246	0.246	0.241	0.29	0.22	0.194	0.1225	0.1145	0.147	0.131	0.28	0.261	0.274	0.124	0.209	0.187	0.1265	0.0825	0.965	1.024
#8: 420-580nm, Wideband	41054	0.186875	2524.92	42.0819	53	52	52	0.9815	1.0595	1.1845	1.2665	0.041	0.043	0.222	0.191	0.101	0.094	1.077	1.074	1.2445	1.2595	0.0645	0.0605	0.189	0.191	0.139	0.087	0.14	0.14	0.247	0.247	0.2405	0.2905	0.22	0.193	0.122	0.115	0.147	0.132	0.281	0.26	0.2725	0.1215	0.209	0.188	0.126	0.082	0.963	1.023
#8: 420-580nm, Wideband	41054	0.193472	2534.42	42.2403	53	52	52	0.9805	1.0585	1.1855	1.2665	0.041	0.043	0.222	0.19	0.1	0.094	1.075	1.072	1.2445	1.2595	0.0645	0.0595	0.189	0.191	0.1395	0.0875	0.139	0.139	0.247	0.246	0.2395	0.2905	0.22	0.193	0.1225	0.1145	0.146	0.131	0.28	0.261	0.2725	0.1195	0.21	0.188	0.1265	0.0855	0.962	1.023
#8: 420-580nm, Wideband	41054	0.200081	2543.93	42.3989	53.1	52	52	0.9805	1.0595	1.1845	1.2675	0.04	0.042	0.223	0.191	0.101	0.093	1.0765	1.0805	1.245	1.26	0.065	0.059	0.19	0.192	0.1385	0.0865	0.14	0.14	0.246	0.246	0.24	0.29	0.221	0.194	0.1225	0.1145	0.147	0.132	0.28	0.261	0.273	0.12	0.21	0.188	0.1265	0.0825	0.96	1.022
#8: 420-580nm, Wideband	41054	0.206678	2553.43	42.5572	53.1	52	52	0.9795	1.0585	1.1855	1.2675	0.04	0.042	0.222	0.191	0.101	0.093	1.074	1.074	1.244	1.258	0.065	0.06	0.19	0.192	0.139	0.087	0.139	0.139	0.2465	0.2465	0.2385	0.2895	0.2215	0.1935	0.1225	0.1155	0.146	0.132	0.2805	0.2615	0.2735	0.1175	0.2095	0.1885	0.1265	0.0815	0.958	1.022
#8: 420-580nm, Wideband	41054	0.213287	2562.95	42.7158	53.1	52	52	0.9765	1.0575	1.1845	1.2675	0.04	0.043	0.223	0.191	0.101	0.094	1.074	1.073	1.2435	1.2585	0.064	0.06	0.19	0.193	0.14	0.087	0.14	0.139	0.247	0.248	0.2365	0.2885	0.221	0.193	0.124	0.116	0.146	0.132	0.279	0.26	0.2725	0.1175	0.21	0.187	0.126	0.082	0.957	1.022
#8: 420-580nm, Wideband	41054	0.219884	2572.45	42.8742	53	52	52	0.9755	1.0575	1.1865	1.2665	0.04	0.043	0.223	0.191	0.101	0.093	1.0735	1.0735	1.2435	1.2585	0.065	0.06	0.19	0.192	0.139	0.087	0.14	0.139	0.247	0.246	0.2375	0.2895	0.222	0.195	0.1225	0.1145	0.147	0.132	0.28	0.261	0.2725	0.1165	0.211	0.188	0.1265	0.0815	0.956	1.022
#8: 420-580nm, Wideband	41054	0.226493	2581.97	43.0328	53.1	52	52	0.9735	1.0575	1.1835	1.2655	0.04	0.042	0.224	0.192	0.101	0.094	1.072	1.074	1.245	1.259	0.064	0.059	0.1905	0.1935	0.141	0.087	0.1375	0.1375	0.247	0.247	0.2355	0.2895	0.222	0.195	0.123	0.115	0.1455	0.1315	0.281	0.261	0.2715	0.1145	0.211	0.189	0.127	0.082	0.955	1.021
#8: 420-580nm, Wideband	41054	0.23309	2591.47	43.1911	53	52	52	0.9725	1.0565	1.1845	1.2665	0.039	0.043	0.223	0.192	0.101	0.093	1.073	1.073	1.244	1.259	0.065	0.059	0.1915	0.1935	0.141	0.087	0.1385	0.1385	0.247	0.247	0.2345	0.2895	0.2215	0.1945	0.123	0.116	0.1455	0.1315	0.281	0.262	0.2715	0.1135	0.2115	0.1895	0.127	0.082	0.954	1.021
#8: 420-580nm, Wideband	41054	0.239699	2600.98	43.3497	53.1	52	52	0.9715	1.0575	1.1835	1.2675	0.04	0.043	0.224	0.192	0.101	0.094	1.072	1.075	1.2435	1.2585	0.065	0.06	0.1925	0.1945	0.1415	0.0865	0.1375	0.1385	0.247	0.247	0.2345	0.2895	0.222	0.195	0.1225	0.1145	0.1455	0.1305	0.28	0.261	0.2715	0.1125	0.211	0.189	0.1275	0.0805	0.951	1.022
#8: 420-580nm, Wideband	41054	0.246296	2610.48	43.5081	53.1	52	52	0.9695	1.0565	1.1845	1.2665	0.039	0.043	0.225	0.192	0.102	0.094	1.071	1.072	1.244	1.259	0.065	0.059	0.1925	0.1905	0.1415	0.0875	0.137	0.138	0.247	0.247	0.2335	0.2895	0.222	0.195	0.123	0.116	0.145	0.131	0.282	0.263	0.2715	0.1115	0.211	0.189	0.128	0.081	0.9485	1.0185
#8: 420-580nm, Wideband	41054	0.252894	2619.98	43.6664	53	52	52	0.9695	1.0565	1.1835	1.2665	0.04	0.042	0.225	0.192	0.101	0.094	1.071	1.072	1.2435	1.2585	0.065	0.06	0.1925	0.1945	0.143	0.087	0.137	0.138	0.248	0.247	0.2335	0.2895	0.223	0.195	0.124	0.115	0.145	0.131	0.281	0.262	0.2705	0.1095	0.211	0.189	0.127	0.081	0.949	1.02
#8: 420-580nm, Wideband	41054	0.259502	2629.5	43.825	53.1	52	52	0.9665	1.0575	1.1855	1.2665	0.04	0.042	0.225	0.193	0.101	0.094	1.071	1.071	1.2435	1.2585	0.064	0.06	0.1925	0.1945	0.142	0.087	0.1365	0.1385	0.247	0.247	0.2315	0.2875	0.223	0.196	0.1245	0.1155	0.1455	0.1305	0.28	0.261	0.2715	0.1095	0.212	0.189	0.1275	0.0815	0.9465	1.0195
#8: 420-580nm, Wideband	41054	0.2661	2639	43.9833	53.1	52	52	0.9665	1.0565	1.1845	1.2665	0.039	0.042	0.225	0.193	0.101	0.093	1.076	1.073	1.2445	1.2585	0.064	0.059	0.1925	0.1945	0.142	0.086	0.1375	0.1385	0.246	0.247	0.2325	0.2885	0.222	0.196	0.124	0.116	0.1455	0.1315	0.279	0.26	0.2715	0.1085	0.212	0.19	0.128	0.081	0.945	1.02
#8: 420-580nm, Wideband	41054	0.272708	2648.52	44.1419	53	52	52	0.9655	1.0565	1.1845	1.2665	0.039	0.042	0.225	0.193	0.101	0.094	1.071	1.071	1.245	1.26	0.0645	0.0595	0.193	0.195	0.1435	0.0865	0.1365	0.1385	0.248	0.247	0.2315	0.2895	0.224	0.196	0.124	0.116	0.1455	0.1305	0.282	0.262	0.2715	0.1065	0.212	0.19	0.127	0.081	0.945	1.02
#8: 420-580nm, Wideband	41054	0.279306	2658.02	44.3003	53.1	52	52	0.9645	1.0555	1.1835	1.2665	0.04	0.043	0.226	0.194	0.102	0.094	1.071	1.074	1.2425	1.2585	0.065	0.06	0.1935	0.1955	0.1435	0.0875	0.1365	0.1385	0.247	0.248	0.2295	0.2875	0.224	0.197	0.124	0.116	0.1465	0.1315	0.281	0.263	0.2695	0.1055	0.214	0.191	0.128	0.081	0.944	1.02
#8: 420-580nm, Wideband	41054	0.285914	2667.53	44.4589	53	52	52	0.9635	1.0565	1.1845	1.2675	0.04	0.042	0.227	0.194	0.102	0.094	1.0715	1.0705	1.244	1.258	0.064	0.06	0.1945	0.1955	0.143	0.086	0.1375	0.1385	0.247	0.246	0.229	0.288	0.224	0.197	0.1245	0.1165	0.1465	0.1315	0.28	0.261	0.269	0.106	0.213	0.19	0.1285	0.0805	0.9425	1.0195
#8: 420-580nm, Wideband	41054	0.292512	2677.03	44.6172	53.1	52	52	0.9625	1.0555	1.1835	1.2655	0.039	0.042	0.226	0.194	0.101	0.093	1.07	1.073	1.243	1.259	0.065	0.058	0.195	0.196	0.143	0.086	0.137	0.138	0.2475	0.2465	0.227	0.287	0.224	0.197	0.125	0.117	0.146	0.131	0.2805	0.2605	0.269	0.103	0.213	0.19	0.128	0.08	0.9395	1.0185
#8: 420-580nm, Wideband	41054	0.29912	2686.55	44.7758	53	52	52	0.9595	1.0555	1.1855	1.2665	0.039	0.043	0.227	0.195	0.102	0.094	1.07	1.073	1.244	1.258	0.0645	0.0595	0.195	0.197	0.1445	0.0865	0.1365	0.1375	0.247	0.246	0.2295	0.2875	0.224	0.197	0.1245	0.1165	0.1465	0.1315	0.281	0.262	0.2705	0.1025	0.214	0.191	0.1285	0.0805	0.9375	1.0185
#8: 420-580nm, Wideband	41054	0.305718	2696.05	44.9342	53.1	52	52	0.9585	1.0555	1.1835	1.2665	0.039	0.043	0.227	0.194	0.102	0.094	1.07	1.071	1.2445	1.2585	0.064	0.058	0.195	0.197	0.1445	0.0855	0.1365	0.1385	0.247	0.247	0.2265	0.2865	0.224	0.197	0.1255	0.1165	0.1455	0.1305	0.281	0.262	0.2695	0.1005	0.213	0.191	0.1285	0.0805	0.9375	1.0185
#8: 420-580nm, Wideband	41054	0.312315	2705.55	45.0925	53	52	52	0.9585	1.0555	1.1825	1.2645	0.038	0.041	0.227	0.195	0.101	0.092	1.069	1.07	1.244	1.257	0.0635	0.0585	0.195	0.195	0.1445	0.0855	0.1355	0.1375	0.247	0.246	0.2255	0.2865	0.224	0.197	0.124	0.116	0.1445	0.1305	0.28	0.262	0.2695	0.0995	0.213	0.191	0.129	0.08	0.935	1.018
#8: 420-580nm, Wideband	41054	0.318924	2715.07	45.2511	53	52	52	0.9585	1.0565	1.1855	1.2655	0.039	0.042	0.228	0.195	0.102	0.094	1.0685	1.0885	1.245	1.258	0.0645	0.0595	0.196	0.198	0.1455	0.0865	0.1365	0.1385	0.247	0.246	0.226	0.286	0.225	0.199	0.126	0.117	0.1455	0.1305	0.282	0.262	0.269	0.1	0.214	0.192	0.129	0.08	0.9365	1.0195
#8: 420-580nm, Wideband	41054	0.325521	2724.57	45.4094	53.1	52	52	0.9555	1.0545	1.1845	1.2655	0.04	0.043	0.228	0.195	0.102	0.093	1.068	1.073	1.245	1.258	0.0645	0.0595	0.196	0.197	0.146	0.086	0.1345	0.1385	0.248	0.248	0.224	0.286	0.225	0.198	0.126	0.117	0.1445	0.1305	0.282	0.262	0.269	0.098	0.215	0.193	0.129	0.08	0.9335	1.0165
#8: 420-580nm, Wideband	41054	0.33213	2734.08	45.5681	53.1	52	52	0.9555	1.0545	1.1835	1.2655	0.038	0.042	0.228	0.195	0.101	0.093	1.0685	1.0705	1.245	1.258	0.064	0.059	0.1965	0.1975	0.146	0.085	0.1335	0.1375	0.247	0.247	0.227	0.285	0.225	0.198	0.1255	0.1165	0.1445	0.1305	0.28	0.261	0.268	0.097	0.214	0.192	0.1295	0.0805	0.9325	1.0175
#8: 420-580nm, Wideband	41054	0.338727	2743.58	45.7264	53.1	52	52	0.9545	1.0555	1.1845	1.2645	0.039	0.041	0.228	0.196	0.102	0.093	1.068	1.07	1.243	1.257	0.065	0.059	0.1965	0.1985	0.1465	0.0855	0.1345	0.1385	0.247	0.247	0.223	0.286	0.226	0.199	0.1255	0.1175	0.1455	0.1305	0.28	0.261	0.268	0.096	0.214	0.192	0.1305	0.0805	0.9305	1.0175
[truncated: 41 more columns]

## Sheet: Glucose#OpticalDensity
	0,0 g/mL	0,0 g/mL	0,0 g/mL	0,0 g/mL	Mean	STD	0,2 mg/mL	0,2 mg/mL	0,2 mg/mL	0,2 mg/mL	Mean	STD	0,4 mg/mL	0,4 mg/mL	0,4 mg/mL	0,4 mg/mL	Mean	STD	0,6 mg/mL	0,6 mg/mL	0,6 g/mL	0,6 g/mL	Mean	STD	0,8 mg/mL	0,8 mg/mL	0,8 mg/mL	0,8 mg/mL	Mean	STD
Time [h]					Mean-0.0g/L						Mean-0.2g/L						Mean-0.4g/L						Mean-0.6g/L						Mean-0.8g/L
0	0.0625	0.0605	0.0625	0.0635	0.06225	0.00108972	0.0665	0.0665	0.0605	0.0645	0.0645	0.00244949	0.057	0.058	0.065	0.063	0.06075	0.00334477	0.067	0.07	0.064	0.068	0.06725	0.00216506	0.05	0.059	0.059	0.058	0.0565	0.00377492
0.137778	0.0575	0.0555	0.06	0.06	0.05825	0.00188746	0.0615	0.0615	0.0605	0.0615	0.06125	0.000433013	0.051	0.055	0.0625	0.0635	0.058	0.00520817	0.061	0.06	0.0625	0.0655	0.06225	0.00207666	0.043	0.052	0.0555	0.0545	0.05125	0.00493077
0.296389	0.0595	0.0565	0.0615	0.0595	0.05925	0.00178536	0.0665	0.0665	0.065	0.069	0.06675	0.00143614	0.055	0.059	0.0705	0.0685	0.06325	0.0064469	0.066	0.066	0.07	0.071	0.06825	0.00227761	0.048	0.057	0.0615	0.0605	0.05675	0.00532095
0.454722	0.0605	0.0585	0.0635	0.0635	0.0615	0.00212132	0.0735	0.0755	0.0715	0.0735	0.0735	0.00141421	0.062	0.065	0.0755	0.0745	0.06925	0.00585769	0.073	0.073	0.075	0.077	0.0745	0.00165831	0.052	0.062	0.0675	0.0655	0.06175	0.00596343
0.613333	0.0625	0.0605	0.066	0.064	0.06325	0.00201556	0.0775	0.0775	0.075	0.077	0.07675	0.00103078	0.064	0.068	0.0755	0.0755	0.07075	0.00495606	0.076	0.076	0.0775	0.0815	0.07775	0.00225	0.056	0.066	0.0705	0.0685	0.06525	0.00557337
0.771667	0.0645	0.0615	0.067	0.064	0.06425	0.00195256	0.0805	0.0805	0.076	0.078	0.07875	0.00188746	0.067	0.07	0.0785	0.0785	0.0735	0.00511126	0.078	0.078	0.0795	0.0825	0.0795	0.00183712	0.057	0.067	0.0725	0.0705	0.06675	0.00596343
0.93	0.0645	0.0615	0.067	0.064	0.06425	0.00195256	0.0815	0.0825	0.077	0.08	0.08025	0.00207666	0.068	0.071	0.0815	0.0795	0.075	0.00564579	0.08	0.08	0.0815	0.0845	0.0815	0.00183712	0.059	0.069	0.0735	0.0725	0.0685	0.00573367
1.08861	0.0655	0.0625	0.069	0.065	0.0655	0.0023184	0.0835	0.0855	0.078	0.081	0.082	0.00280624	0.07	0.072	0.0815	0.0815	0.07625	0.00529741	0.08	0.08	0.0815	0.0855	0.08175	0.00225	0.059	0.069	0.074	0.073	0.06875	0.00593191
1.24722	0.0645	0.0615	0.0695	0.0655	0.06525	0.00286138	0.0835	0.0845	0.078	0.081	0.08175	0.00251247	0.069	0.073	0.0815	0.0805	0.076	0.00520817	0.08	0.081	0.0825	0.0865	0.0825	0.00247487	0.06	0.069	0.0745	0.0735	0.06925	0.00572822
1.40556	0.0655	0.0635	0.07	0.066	0.06625	0.0023585	0.0855	0.0865	0.079	0.082	0.08325	0.00296859	0.072	0.075	0.0835	0.0825	0.07825	0.00487981	0.083	0.083	0.084	0.089	0.08475	0.00248747	0.061	0.071	0.0765	0.0745	0.07075	0.00596343
1.56389	0.0665	0.0645	0.071	0.071	0.06825	0.00283945	0.0865	0.0875	0.08	0.083	0.08425	0.00296859	0.072	0.076	0.0845	0.0845	0.07925	0.00543714	0.084	0.084	0.0865	0.0895	0.086	0.00226385	0.062	0.071	0.077	0.075	0.07125	0.00576086
1.7225	0.0665	0.0655	0.071	0.071	0.0685	0.00252488	0.0875	0.0885	0.081	0.084	0.08525	0.00296859	0.073	0.077	0.0855	0.0855	0.08025	0.00543714	0.084	0.085	0.0855	0.0895	0.086	0.00209165	0.062	0.072	0.0775	0.0755	0.07175	0.00596343
1.88083	0.0675	0.0645	0.072	0.067	0.06775	0.00270416	0.0875	0.0895	0.0805	0.0835	0.08525	0.00349106	0.073	0.076	0.0855	0.0845	0.07975	0.00536773	0.084	0.085	0.086	0.09	0.08625	0.00227761	0.062	0.072	0.0775	0.0755	0.07175	0.00596343
2.03944	0.0685	0.0665	0.074	0.071	0.07	0.00280624	0.0905	0.0915	0.082	0.085	0.08725	0.00391312	0.074	0.077	0.0865	0.0865	0.081	0.00560134	0.085	0.086	0.087	0.092	0.0875	0.00269258	0.063	0.073	0.0785	0.0765	0.07275	0.00596343
2.19778	0.0695	0.0675	0.074	0.07	0.07025	0.0023585	0.0905	0.0925	0.083	0.086	0.088	0.00372492	0.076	0.078	0.0875	0.0865	0.082	0.00506211	0.086	0.087	0.0875	0.0915	0.088	0.00209165	0.064	0.073	0.08	0.077	0.0735	0.0060208
2.35611	0.0695	0.0675	0.075	0.071	0.07075	0.00275	0.0905	0.0915	0.0825	0.0855	0.0875	0.00367423	0.075	0.079	0.0875	0.0875	0.08225	0.00543714	0.087	0.087	0.088	0.092	0.0885	0.00206155	0.064	0.073	0.0785	0.0765	0.073	0.00555653
2.51472	0.0705	0.0685	0.076	0.073	0.072	0.00280624	0.0935	0.0935	0.083	0.087	0.08925	0.00447912	0.076	0.08	0.0885	0.0875	0.083	0.00520817	0.086	0.087	0.0875	0.0925	0.08825	0.00251247	0.064	0.073	0.0785	0.0765	0.073	0.00555653
2.67306	0.0715	0.0695	0.077	0.077	0.07375	0.00332603	0.0945	0.0955	0.0845	0.0875	0.0905	0.00463681	0.077	0.08	0.0895	0.0885	0.08375	0.00536773	0.087	0.088	0.0885	0.0925	0.089	0.00209165	0.064	0.075	0.0785	0.0775	0.07375	0.0057717
2.83167	0.0735	0.0725	0.079	0.074	0.07475	0.00251247	0.0955	0.0965	0.0865	0.0885	0.09175	0.0043229	0.078	0.081	0.0905	0.0895	0.08475	0.00536773	0.089	0.089	0.0915	0.0935	0.09075	0.00188746	0.066	0.074	0.081	0.078	0.07475	0.00562917
2.99	0.0745	0.0735	0.081	0.078	0.07675	0.00296859	0.0965	0.0985	0.0865	0.0885	0.0925	0.00509902	0.079	0.083	0.0915	0.0915	0.08625	0.00543714	0.089	0.09	0.0895	0.0945	0.09075	0.00219374	0.066	0.075	0.081	0.079	0.07525	0.00576086
3.14833	0.0765	0.0745	0.0825	0.0775	0.07775	0.00294746	0.0975	0.0985	0.0875	0.0905	0.0935	0.00463681	0.08	0.082	0.0925	0.0915	0.0865	0.00555653	0.089	0.09	0.0915	0.0955	0.0915	0.00247487	0.066	0.075	0.0825	0.0795	0.07575	0.00622997
3.30694	0.0775	0.0765	0.084	0.081	0.07975	0.00296859	0.0985	0.1005	0.0895	0.0915	0.095	0.00460977	0.08	0.083	0.0925	0.0925	0.087	0.00560134	0.089	0.09	0.092	0.096	0.09175	0.00268095	0.066	0.075	0.081	0.079	0.07525	0.00576086
3.46528	0.0815	0.0775	0.086	0.086	0.08275	0.00354436	0.0995	0.1015	0.0895	0.0925	0.09575	0.00491808	0.081	0.084	0.0935	0.0925	0.08775	0.00536773	0.091	0.092	0.0925	0.0945	0.0925	0.00127475	0.066	0.076	0.082	0.079	0.07575	0.0060156
3.62389	0.0835	0.0805	0.0885	0.0845	0.08425	0.00286138	0.1025	0.1055	0.092	0.094	0.0985	0.00564579	0.082	0.09	0.0945	0.0935	0.09	0.00491172	0.092	0.092	0.0915	0.0965	0.093	0.00203101	0.067	0.077	0.083	0.08	0.07675	0.0060156
3.78222	0.0855	0.0835	0.0915	0.0875	0.087	0.00295804	0.1045	0.1075	0.094	0.097	0.10075	0.00546008	0.084	0.087	0.0955	0.0955	0.0905	0.00511126	0.092	0.093	0.0925	0.0965	0.0935	0.00176777	0.068	0.077	0.083	0.08	0.077	0.00561249
3.94083	0.0875	0.0865	0.0935	0.0935	0.09025	0.00326917	0.1065	0.1085	0.095	0.097	0.10175	0.00583631	0.085	0.088	0.0975	0.0965	0.09175	0.00536773	0.093	0.094	0.0925	0.0975	0.09425	0.00195256	0.068	0.078	0.083	0.08	0.07725	0.00562917
4.09917	0.0895	0.0885	0.097	0.093	0.092	0.00333542	0.1075	0.1095	0.0965	0.0985	0.103	0.00559017	0.085	0.089	0.0975	0.0965	0.092	0.00520817	0.093	0.094	0.094	0.098	0.09475	0.00192029	0.068	0.077	0.083	0.08	0.077	0.00561249
4.2575	0.0925	0.0915	0.1	0.096	0.095	0.00333542	0.1105	0.1125	0.0985	0.1005	0.1055	0.00608276	0.086	0.089	0.0985	0.0985	0.093	0.00560134	0.093	0.094	0.094	0.098	0.09475	0.00192029	0.068	0.077	0.083	0.08	0.077	0.00561249
4.41611	0.0965	0.0955	0.104	0.104	0.1	0.00401559	0.1135	0.1155	0.1	0.103	0.108	0.00662382	0.085	0.091	0.1005	0.0995	0.094	0.00637377	0.094	0.095	0.095	0.099	0.09575	0.00192029	0.069	0.077	0.084	0.08	0.0775	0.0055
4.57472	0.1005	0.0995	0.109	0.104	0.10325	0.00371652	0.1165	0.1175	0.1035	0.1065	0.111	0.00610328	0.088	0.092	0.1015	0.1005	0.0955	0.0056899	0.095	0.096	0.095	0.1	0.0965	0.00206155	0.069	0.078	0.084	0.081	0.078	0.00561249
4.73306	0.1055	0.1045	0.113	0.112	0.10875	0.00378319	0.1195	0.1215	0.107	0.109	0.11425	0.00632949	0.09	0.093	0.1035	0.1015	0.097	0.00564579	0.095	0.096	0.096	0.1	0.09675	0.00192029	0.07	0.078	0.084	0.081	0.07825	0.00521416
4.89167	0.1095	0.1095	0.118	0.115	0.113	0.00365718	0.1225	0.1245	0.11	0.113	0.1175	0.00613392	0.092	0.095	0.1045	0.1025	0.0985	0.00515994	0.096	0.096	0.096	0.101	0.09725	0.00216506	0.07	0.078	0.084	0.081	0.07825	0.00521416
5.05	0.1155	0.1155	0.124	0.119	0.1185	0.0034821	0.1265	0.1285	0.114	0.115	0.121	0.0065479	0.093	0.097	0.1055	0.1045	0.1	0.00520817	0.097	0.098	0.097	0.102	0.0985	0.00206155	0.07	0.078	0.084	0.081	0.07825	0.00521416
5.20861	0.1225	0.1225	0.1315	0.1265	0.12575	0.00369966	0.1305	0.1335	0.117	0.119	0.125	0.00711512	0.096	0.099	0.108	0.107	0.1025	0.00512348	0.099	0.099	0.0975	0.1025	0.0995	0.00183712	0.071	0.08	0.085	0.081	0.07925	0.00511737
5.36694	0.1285	0.1295	0.138	0.134	0.1325	0.00379144	0.1345	0.1375	0.1225	0.1225	0.12925	0.00683283	0.097	0.1	0.1095	0.1075	0.1035	0.00515994	0.098	0.099	0.097	0.103	0.09925	0.00227761	0.071	0.08	0.085	0.081	0.07925	0.00511737
5.52528	0.1375	0.1385	0.1475	0.1435	0.14175	0.00402337	0.1405	0.1435	0.127	0.129	0.135	0.00711512	0.099	0.102	0.112	0.11	0.10575	0.00540255	0.1	0.101	0.1	0.105	0.1015	0.00206155	0.072	0.08	0.0865	0.0825	0.08025	0.00529741
5.68389	0.1455	0.1465	0.156	0.155	0.15075	0.00477624	0.1455	0.1485	0.131	0.133	0.1395	0.00760756	0.1	0.103	0.1125	0.1115	0.10675	0.00536773	0.099	0.1	0.099	0.104	0.1005	0.00206155	0.071	0.08	0.0865	0.0825	0.08	0.0056899
5.84222	0.1565	0.1585	0.167	0.166	0.162	0.00456892	0.1525	0.1555	0.14	0.14	0.147	0.0070799	0.103	0.106	0.1155	0.1135	0.1095	0.00515994	0.101	0.101	0.101	0.105	0.102	0.00173205	0.072	0.081	0.088	0.083	0.081	0.00578792
6.00083	0.1665	0.1705	0.179	0.173	0.17225	0.00453459	0.1585	0.1615	0.145	0.144	0.15225	0.00783023	0.104	0.108	0.1175	0.1165	0.1115	0.0056899	0.102	0.102	0.1015	0.1055	0.10275	0.00160078	0.072	0.081	0.0865	0.0825	0.0805	0.0053033
6.15917	0.1795	0.1835	0.192	0.187	0.1855	0.00459619	0.1655	0.1685	0.152	0.151	0.15925	0.00783023	0.107	0.11	0.1195	0.1185	0.11375	0.00536773	0.103	0.102	0.1005	0.1065	0.103	0.00220794	0.073	0.081	0.0875	0.0825	0.081	0.00520817
6.31778	0.1955	0.1985	0.207	0.205	0.2015	0.00467707	0.1735	0.1775	0.1615	0.1605	0.16825	0.0073951	0.109	0.112	0.121	0.12	0.1155	0.00512348	0.103	0.103	0.103	0.107	0.104	0.00173205	0.073	0.082	0.0875	0.0825	0.08125	0.00522614
6.47639	0.2105	0.2155	0.223	0.222	0.21775	0.0050806	0.1835	0.1875	0.1715	0.1685	0.17775	0.00794906	0.112	0.115	0.1245	0.1235	0.11875	0.00536773	0.104	0.104	0.102	0.107	0.10425	0.00178536	0.072	0.082	0.089	0.084	0.08175	0.0061796
6.63472	0.2285	0.2335	0.241	0.236	0.23475	0.00450694	0.1925	0.1975	0.181	0.179	0.1875	0.00773789	0.115	0.118	0.1265	0.1215	0.12025	0.00427931	0.105	0.105	0.104	0.108	0.1055	0.0015	0.074	0.082	0.0885	0.0845	0.08225	0.00529741
6.79306	0.2475	0.2525	0.26	0.254	0.2535	0.00445814	0.2055	0.2095	0.192	0.189	0.199	0.00868188	0.118	0.121	0.1305	0.1295	0.12475	0.00536773	0.106	0.106	0.1045	0.1095	0.1065	0.00183712	0.074	0.082	0.09	0.085	0.08275	0.00580409
6.95167	0.2705	0.2715	0.279	0.273	0.2735	0.00329773	0.2165	0.2215	0.2045	0.2015	0.211	0.00826136	0.121	0.123	0.1325	0.1315	0.127	0.00506211	0.106	0.106	0.104	0.109	0.10625	0.00178536	0.074	0.083	0.089	0.084	0.0825	0.00540833
7.11	0.2925	0.2925	0.3	0.296	0.29525	0.00309233	0.2295	0.2355	0.2185	0.2145	0.2245	0.00839643	0.124	0.126	0.1365	0.1355	0.1305	0.00555653	0.107	0.107	0.104	0.11	0.107	0.00212132	0.074	0.083	0.089	0.084	0.0825	0.00540833
7.26861	0.3155	0.3155	0.3205	0.3135	0.31625	0.00258602	0.2435	0.2505	0.2345	0.2305	0.23975	0.00779022	0.128	0.13	0.1415	0.1385	0.1345	0.00564579	0.109	0.108	0.106	0.111	0.1085	0.00180278	0.075	0.083	0.09	0.085	0.08325	0.00540255
7.42694	0.3365	0.3365	0.343	0.337	0.33825	0.00275	0.2595	0.2645	0.2495	0.2455	0.25475	0.00759523	0.131	0.133	0.144	0.141	0.13725	0.00540255	0.109	0.109	0.107	0.112	0.10925	0.00178536	0.075	0.084	0.0895	0.0845	0.08325	0.00522614
7.58528	0.3605	0.3595	0.365	0.358	0.36075	0.00261008	0.2765	0.2825	0.268	0.262	0.27225	0.00784618	0.136	0.138	0.1485	0.1465	0.14225	0.00534439	0.111	0.11	0.108	0.113	0.1105	0.00180278	0.076	0.084	0.091	0.086	0.08425	0.00540255
7.74389	0.3805	0.3805	0.386	0.38	0.38175	0.00246221	0.2915	0.2985	0.2855	0.2785	0.2885	0.00738241	0.138	0.141	0.1515	0.1495	0.145	0.00564579	0.111	0.11	0.1075	0.1135	0.1105	0.00215058	0.075	0.084	0.09	0.085	0.0835	0.00540833
7.90222	0.4045	0.4035	0.4095	0.4025	0.405	0.00269258	0.3105	0.3185	0.3025	0.2965	0.307	0.00829156	0.143	0.146	0.1575	0.1545	0.15025	0.00594243	0.113	0.111	0.1095	0.1155	0.11225	0.00225	0.077	0.085	0.092	0.086	0.085	0.00533854
8.06083	0.4265	0.4255	0.4315	0.4245	0.427	0.00269258	0.3285	0.3365	0.3225	0.3145	0.3255	0.00806226	0.148	0.15	0.1615	0.1595	0.15475	0.00583631	0.113	0.113	0.109	0.115	0.1125	0.00217945	0.077	0.085	0.092	0.086	0.085	0.00533854
8.21917	0.4495	0.4485	0.4535	0.4455	0.44925	0.00286138	0.3475	0.3565	0.3415	0.3345	0.345	0.00807775	0.152	0.154	0.1665	0.1645	0.15925	0.00632949	0.114	0.113	0.1115	0.1165	0.11375	0.00182003	0.077	0.086	0.0935	0.0865	0.08575	0.00585769
8.37778	0.4715	0.4705	0.475	0.468	0.47125	0.00251247	0.3655	0.3745	0.3605	0.3525	0.36325	0.00798044	0.157	0.157	0.1705	0.1685	0.16325	0.00628987	0.114	0.114	0.1105	0.1165	0.11375	0.002136	0.077	0.085	0.0925	0.0865	0.08525	0.00552834
8.53611	0.4925	0.4925	0.4955	0.4875	0.492	0.00287228	0.3865	0.3965	0.3825	0.3735	0.38475	0.00825757	0.162	0.163	0.1765	0.1745	0.169	0.0065479	0.116	0.114	0.112	0.117	0.11475	0.00192029	0.078	0.086	0.0935	0.0875	0.08625	0.00552834
8.69444	0.5115	0.5105	0.515	0.506	0.51075	0.00321131	0.4035	0.4125	0.4005	0.3925	0.40225	0.00715454	0.167	0.167	0.1805	0.1785	0.17325	0.00628987	0.116	0.115	0.1115	0.1175	0.115	0.00220794	0.077	0.085	0.0925	0.0865	0.08525	0.00552834
8.85306	0.5345	0.5315	0.5345	0.5255	0.5315	0.00367423	0.4245	0.4345	0.421	0.414	0.4235	0.00739087	0.173	0.173	0.1875	0.1845	0.1795	0.00658597	0.118	0.117	0.1135	0.1185	0.11675	0.00195256	0.078	0.086	0.0935	0.0865	0.086	0.00548862
9.01139	0.5525	0.5475	0.5525	0.5455	0.5495	0.00308221	0.4445	0.4555	0.442	0.433	0.44375	0.00801951	0.178	0.177	0.1925	0.1915	0.18475	0.00726722	0.118	0.117	0.1135	0.1195	0.117	0.00220794	0.079	0.087	0.0935	0.0875	0.08675	0.00515388
9.17	0.5695	0.5695	0.5695	0.5615	0.5675	0.0034641	0.4635	0.4745	0.4615	0.4535	0.46325	0.00749583	0.184	0.184	0.199	0.198	0.19125	0.00725862	0.12	0.118	0.1135	0.1195	0.11775	0.00256174	0.08	0.087	0.094	0.088	0.08725	0.00496865
9.32833	0.5845	0.5855	0.5825	0.5745	0.58175	0.0043229	0.4835	0.4955	0.4815	0.4735	0.4835	0.00787401	0.189	0.188	0.2055	0.2045	0.19675	0.00826514	0.121	0.118	0.1155	0.1205	0.11875	0.00219374	0.079	0.087	0.0945	0.0875	0.087	0.00548862
9.48694	0.6015	0.5975	0.597	0.59	0.5965	0.00413824	0.5045	0.5145	0.4995	0.4925	0.50275	0.00801171	0.196	0.194	0.2125	0.2115	0.2035	0.00853669	0.121	0.119	0.1155	0.1215	0.11925	0.0023585	0.08	0.088	0.0945	0.0875	0.0875	0.00513566
9.64528	0.6125	0.6065	0.609	0.598	0.6065	0.00535023	0.5225	0.5335	0.5165	0.5105	0.52075	0.00849632	0.2	0.199	0.2175	0.2175	0.2085	0.00900694	0.122	0.12	0.1165	0.1215	0.12	0.00215058	0.08	0.087	0.0945	0.0875	0.08725	0.00512957
9.80389	0.6245	0.6145	0.6185	0.6075	0.61625	0.0061796	0.5395	0.5505	0.5355	0.5285	0.5385	0.00796869	0.206	0.204	0.2235	0.2255	0.21475	0.00980115	0.124	0.121	0.1165	0.1225	0.121	0.00280624	0.08	0.088	0.0955	0.0875	0.08775	0.00548293
9.96222	0.6345	0.6215	0.6275	0.6175	0.62525	0.00641775	0.5555	0.5675	0.5505	0.5465	0.555	0.00788987	0.213	0.21	0.2315	0.2305	0.22125	0.00981389	0.124	0.121	0.1175	0.1235	0.1215	0.00257391	0.081	0.088	0.0955	0.0885	0.08825	0.00512957
10.1208	0.6435	0.6315	0.6365	0.6295	0.63525	0.00540255	0.5725	0.5835	0.567	0.562	0.57125	0.00798827	0.218	0.214	0.2375	0.2385	0.227	0.0110962	0.125	0.122	0.1185	0.1245	0.1225	0.00257391	0.081	0.088	0.0955	0.0885	0.08825	0.00512957
10.2792	0.6525	0.6395	0.647	0.641	0.645	0.00515994	0.5855	0.5955	0.579	0.577	0.58425	0.00721543	0.224	0.22	0.2435	0.2445	0.233	0.0110962	0.126	0.123	0.1185	0.1245	0.123	0.00280624	0.081	0.089	0.096	0.088	0.0885	0.00531507
10.4378	0.6615	0.6475	0.6545	0.6485	0.653	0.00559017	0.6015	0.6095	0.5905	0.5885	0.5975	0.00851469	0.229	0.225	0.2505	0.2515	0.239	0.0120882	0.127	0.124	0.119	0.125	0.12375	0.00294746	0.082	0.088	0.0965	0.0885	0.08875	0.00515388
10.5961	0.6705	0.6565	0.6635	0.6585	0.66225	0.00540255	0.6115	0.6205	0.6045	0.6015	0.6095	0.00731437	0.235	0.231	0.2565	0.2595	0.2455	0.0126244	0.128	0.123	0.119	0.125	0.12375	0.00326917	0.082	0.089	0.0965	0.0895	0.08925	0.00512957
10.7547	0.6795	0.6645	0.675	0.664	0.67075	0.00669421	0.6225	0.6325	0.6145	0.6115	0.62025	0.00813557	0.241	0.236	0.2625	0.2675	0.25175	0.0134838	0.128	0.125	0.1205	0.1255	0.12475	0.00270416	0.082	0.09	0.0965	0.0885	0.08925	0.00515388
10.9133	0.6885	0.6735	0.6835	0.6795	0.68125	0.00549432	0.6335	0.6415	0.6255	0.6235	0.631	0.0071239	0.245	0.241	0.2695	0.2735	0.25725	0.0143897	0.129	0.125	0.1205	0.1265	0.12525	0.00309233	0.082	0.089	0.0975	0.0895	0.0895	0.00548862
11.0717	0.6975	0.6835	0.694	0.682	0.68925	0.00663796	0.6445	0.6525	0.6355	0.6345	0.64175	0.00732718	0.252	0.245	0.2755	0.2805	0.26325	0.0150603	0.13	0.126	0.1215	0.1275	0.12625	0.00309233	0.082	0.09	0.098	0.09	0.09	0.00565685
11.2303	0.7045	0.6925	0.7035	0.6955	0.699	0.00512348	0.6555	0.6615	0.6445	0.6445	0.6515	0.00731437	0.256	0.249	0.2815	0.2875	0.2685	0.0163287	0.131	0.127	0.1215	0.1275	0.12675	0.00340037	0.083	0.09	0.098	0.089	0.09	0.00533854
11.3886	0.7145	0.7015	0.714	0.703	0.70825	0.00602599	0.6615	0.6685	0.6525	0.6525	0.65875	0.00672216	0.26	0.253	0.2855	0.2935	0.273	0.0169226	0.131	0.126	0.1215	0.1275	0.1265	0.00340955	0.082	0.09	0.098	0.089	0.08975	0.0056734
11.5472	0.7235	0.7115	0.725	0.716	0.719	0.00551135	0.6705	0.6765	0.6595	0.6605	0.66675	0.00708431	0.265	0.257	0.2925	0.3005	0.27875	0.0181951	0.131	0.127	0.1215	0.1275	0.12675	0.00340037	0.082	0.09	0.098	0.089	0.08975	0.0056734
11.7056	0.7355	0.7235	0.7355	0.7245	0.72975	0.00576086	0.6795	0.6855	0.6695	0.6715	0.6765	0.00640312	0.271	0.263	0.2985	0.3075	0.285	0.0184966	0.133	0.128	0.1235	0.1285	0.12825	0.00336341	0.083	0.09	0.099	0.09	0.0905	0.00567891
11.8642	0.7455	0.7355	0.747	0.74	0.742	0.00456892	0.6885	0.6945	0.6755	0.6775	0.684	0.00782624	0.274	0.267	0.3035	0.3135	0.2895	0.019484	0.134	0.129	0.1245	0.1305	0.1295	0.00340955	0.084	0.091	0.099	0.09	0.091	0.00533854
12.0228	0.7565	0.7455	0.7595	0.7485	0.7525	0.00570088	0.6945	0.7015	0.6825	0.6915	0.6925	0.00681909	0.28	0.27	0.3085	0.3195	0.2945	0.0201959	0.134	0.129	0.1245	0.1295	0.12925	0.00336341	0.084	0.091	0.099	0.09	0.091	0.00533854
12.1811	0.7675	0.7565	0.772	0.763	0.76475	0.00572822	0.7025	0.7085	0.6895	0.6925	0.69825	0.00762807	0.283	0.275	0.3135	0.3235	0.29875	0.0202623	0.135	0.129	0.1255	0.1305	0.13	0.00340955	0.084	0.091	0.099	0.09	0.091	0.00533854
12.3397	0.7765	0.7685	0.7825	0.7705	0.7745	0.00547723	0.7085	0.7155	0.6985	0.7015	0.706	0.00657647	0.288	0.278	0.3175	0.3305	0.3035	0.0213043	0.136	0.13	0.1265	0.1315	0.131	0.00340955	0.084	0.091	0.1	0.09	0.09125	0.0057173
12.4983	0.7895	0.7795	0.7955	0.7835	0.787	0.00606218	0.7155	0.7225	0.7045	0.7065	0.71225	0.00722409	0.291	0.281	0.3225	0.3365	0.30775	0.0225846	0.137	0.13	0.1265	0.1315	0.13125	0.00378319	0.085	0.091	0.099	0.091	0.0915	0.00497494
12.6567	0.7995	0.7905	0.807	0.796	0.79825	0.00598435	0.7225	0.7305	0.712	0.715	0.72	0.00716764	0.295	0.285	0.3265	0.3395	0.3115	0.0222683	0.137	0.131	0.1265	0.1325	0.13175	0.00375	0.085	0.092	0.1005	0.0905	0.092	0.00555653
12.8153	0.8095	0.8025	0.82	0.807	0.80975	0.00642748	0.7285	0.7375	0.717	0.719	0.7255	0.00817771	0.297	0.288	0.3295	0.3445	0.31475	0.0230936	0.137	0.131	0.1265	0.1315	0.1315	0.00372492	0.084	0.092	0.1005	0.0905	0.09175	0.00587899
12.9739	0.8225	0.8145	0.8305	0.8175	0.82125	0.00605702	0.7355	0.7445	0.7265	0.7285	0.73375	0.00704894	0.302	0.292	0.3345	0.3485	0.31925	0.0230665	0.137	0.132	0.1265	0.1325	0.132	0.00372492	0.085	0.091	0.101	0.091	0.092	0.00574456
13.1325	0.8325	0.8245	0.843	0.833	0.83325	0.0065622	0.7415	0.7525	0.7325	0.7355	0.7405	0.00764853	0.305	0.295	0.3365	0.3535	0.3225	0.0235558	0.139	0.132	0.1265	0.1325	0.1325	0.00443001	0.086	0.092	0.102	0.092	0.093	0.00574456
13.2908	0.8435	0.8355	0.8535	0.8415	0.8435	0.00648074	0.7495	0.7615	0.7425	0.7425	0.749	0.00776209	0.309	0.298	0.3415	0.3585	0.32675	0.0243272	0.139	0.132	0.1275	0.1335	0.133	0.00410792	0.086	0.093	0.1005	0.0915	0.09275	0.00517808
13.4325	0.8545	0.8475	0.866	0.855	0.85575	0.0066191	0.7585	0.7695	0.7475	0.7505	0.7565	0.00851469	0.313	0.301	0.3445	0.3625	0.33025	0.0244758	0.139	0.133	0.1275	0.1335	0.13325	0.00406971	0.085	0.092	0.1015	0.0905	0.09225	0.00594243
13.5911	0.8655	0.8595	0.8765	0.8615	0.86575	0.00657172	0.7625	0.7765	0.7545	0.7575	0.76275	0.00843727	0.316	0.305	0.3495	0.3645	0.33375	0.0241622	0.14	0.134	0.1275	0.1345	0.134	0.00443001	0.086	0.092	0.1015	0.0915	0.09275	0.00557337
13.7328	0.8765	0.8665	0.886	0.872	0.87525	0.0071458	0.7685	0.7855	0.7635	0.7665	0.771	0.00855862	0.32	0.308	0.3525	0.3675	0.337	0.0239818	0.141	0.134	0.1295	0.1345	0.13475	0.0041003	0.086	0.093	0.102	0.092	0.09325	0.0057173
13.8911	0.8885	0.8775	0.894	0.88	0.885	0.00660492	0.7775	0.7935	0.771	0.774	0.779	0.00868188	0.323	0.312	0.3565	0.3725	0.341	0.0244821	0.142	0.135	0.1295	0.1345	0.13525	0.00445112	0.086	0.093	0.103	0.091	0.09325	0.0061796
14.0497	0.8965	0.8845	0.902	0.886	0.89225	0.0072844	0.7825	0.8015	0.7785	0.7805	0.78575	0.00920258	0.327	0.314	0.3585	0.3765	0.344	0.0247765	0.141	0.134	0.1305	0.1355	0.13525	0.00378319	0.087	0.093	0.102	0.092	0.0935	0.00540833
14.2083	0.9075	0.8895	0.909	0.895	0.90025	0.00825	0.7885	0.8085	0.786	0.787	0.7925	0.00928036	0.331	0.319	0.3645	0.3795	0.3485	0.0244617	0.142	0.135	0.1295	0.1355	0.1355	0.00443001	0.087	0.093	0.103	0.091	0.0935	0.00589491
14.3667	0.9155	0.8955	0.914	0.9	0.90625	0.00866386	0.7955	0.8175	0.7925	0.7965	0.8005	0.00992472	0.334	0.321	0.3675	0.3825	0.35125	0.0247651	0.143	0.135	0.13	0.136	0.136	0.00463681	0.087	0.093	0.103	0.092	0.09375	0.00580409
14.5253	0.9225	0.9025	0.9185	0.9055	0.91225	0.00843727	0.8045	0.8255	0.7995	0.8025	0.808	0.0102591	0.337	0.325	0.3705	0.3865	0.35475	0.0247803	0.143	0.136	0.1305	0.1365	0.1365	0.00443001	0.087	0.093	0.104	0.092	0.094	0.00620484
14.6836	0.9275	0.9055	0.922	0.906	0.91525	0.00969858	0.8085	0.8335	0.8085	0.8105	0.81525	0.0105682	0.34	0.327	0.3735	0.3895	0.3575	0.0250824	0.143	0.136	0.1315	0.1375	0.137	0.00410792	0.087	0.093	0.1035	0.0925	0.094	0.00596867
14.8422	0.9345	0.9105	0.926	0.912	0.92075	0.0099781	0.8155	0.8415	0.8165	0.8195	0.82325	0.010639	0.342	0.33	0.3765	0.3935	0.3605	0.0255808	0.144	0.136	0.1315	0.1365	0.137	0.00448609	0.087	0.093	0.1035	0.0925	0.094	0.00596867
15.0008	0.9395	0.9135	0.931	0.913	0.92425	0.0114045	0.8215	0.8495	0.8235	0.8265	0.83025	0.0112556	0.344	0.334	0.3795	0.3965	0.3635	0.025473	0.144	0.136	0.132	0.137	0.13725	0.0043229	0.087	0.093	0.1035	0.0925	0.094	0.00596867
15.1592	0.9445	0.9175	0.933	0.919	0.9285	0.0110397	0.8305	0.8575	0.8325	0.8345	0.83875	0.0109173	0.344	0.335	0.3825	0.3995	0.36525	0.0266329	0.145	0.137	0.1315	0.1365	0.1375	0.00483477	0.087	0.093	0.1035	0.0925	0.094	0.00596867
15.3178	0.9475	0.9205	0.938	0.922	0.932	0.011275	0.8355	0.8655	0.8385	0.8415	0.84525	0.0118822	0.342	0.336	0.3855	0.4025	0.3665	0.028229	0.145	0.137	0.1315	0.1375	0.13775	0.00480234	0.087	0.093	0.1035	0.0925	0.094	0.00596867
15.4761	0.9525	0.9245	0.943	0.926	0.9365	0.0117527	0.8415	0.8745	0.8465	0.8505	0.85325	0.0126763	0.336	0.335	0.3875	0.4055	0.366	0.0311589	0.146	0.138	0.1325	0.1385	0.13875	0.00480234	0.088	0.094	0.1045	0.0925	0.09475	0.00604669
15.6347	0.9565	0.9285	0.946	0.931	0.9405	0.0114072	0.8505	0.8825	0.8545	0.8575	0.86125	0.0125175	0.323	0.331	0.3875	0.4095	0.36275	0.0366955	0.146	0.138	0.1335	0.1395	0.13925	0.00447912	0.088	0.094	0.1045	0.0925	0.09475	0.00604669
15.7933	0.9625	0.9345	0.952	0.933	0.9455	0.0123339	0.8555	0.8915	0.862	0.865	0.8685	0.0137159	0.307	0.321	0.3845	0.4105	0.35575	0.0430356	0.147	0.139	0.1335	0.1375	0.13925	0.00490535	0.088	0.094	0.1045	0.0925	0.09475	0.00604669
15.9517	0.9655	0.9385	0.956	0.942	0.9505	0.010857	0.8615	0.8985	0.8705	0.8735	0.876	0.0137204	0.29	0.306	0.3775	0.4095	0.34575	0.049397	0.147	0.139	0.1325	0.1395	0.1395	0.00513566	0.088	0.094	0.1045	0.0925	0.09475	0.00604669
16.11	0.9695	0.9435	0.9605	0.9475	0.95525	0.0103531	0.8685	0.9065	0.877	0.881	0.88325	0.014162	0.278	0.292	0.3615	0.4055	0.33425	0.0518851	0.148	0.139	0.1325	0.1395	0.13975	0.00550568	0.088	0.094	0.1045	0.0925	0.09475	0.00604669
16.2686	0.9745	0.9485	0.967	0.957	0.96175	0.00985203	0.8755	0.9145	0.8855	0.8885	0.891	0.0143962	0.267	0.275	0.345	0.397	0.321	0.0533479	0.148	0.139	0.1345	0.1405	0.1405	0.00486056	0.088	0.094	0.105	0.092	0.09475	0.0062998
16.4269	0.9785	0.9545	0.972	0.962	0.96675	0.00919579	0.8815	0.9205	0.893	0.898	0.89825	0.0141708	0.254	0.267	0.3235	0.3795	0.306	0.0498335	0.148	0.14	0.1355	0.1405	0.141	0.00448609	0.089	0.094	0.106	0.093	0.0955	0.00634429
[truncated: 41 more rows]

## Sheet: Xylose#OpticalDensity
	0,0 g/mL	0,0 g/mL	0,0 g/mL	0,0 g/mL	Mean 0.0 g/L	STD	0,2 mg/mL	0,2 mg/mL	0,2 mg/mL	0,2 mg/mL	Mean 0.2 g/L	STD	0,4 mg/mL	0,4 mg/mL	0,4 mg/mL	0,4 mg/mL	Mean 0.4 g/L	STD	0,6 mg/mL	0,6 mg/mL	0,6 g/mL	0,6 g/mL	Mean 0.6 g/L	STD	0,8 mg/mL	0,8 mg/mL	0,8 mg/mL	0,8 mg/mL	Mean 0.8 g/L	STD
[truncated: 148 more rows]

[truncated: 11 more sheets: Glucose+Xylose#OpticalDensity, Extinction to Cellconcentration, Glucose#Cellconcentration, Xylose#Cellconcetration, GlucoseXylose#Cellconcentration, ModelFit#Glucose, ModelFit#Xylose, ModelFit#Glucose with Xylose, Constants, Diagramm1, Diagramm2]
