# Supplementary material for: A brief dataset on the model-based evaluation of the growth performance of Bacillus coagulans and l-lactic acid production in a lignin-supplemented medium
Source: Data Brief. 2017 Feb 11;11:236–44. doi: 10.1016/j.dib.2017.02.010 (PMC5320064; doi:10.1016/j.dib.2017.02.010)
Supplement: Supplementary file 2 — Supplementary material [file mmc2.zip › 002 - Bioscreen turbidimetry measurements of lignin endurance - DSM ID 14-298.xlsx]

## Sheet: RAW#OpticalDensity
Filter Type	Date created	Time created	Time [min]	Time [min]	Blank	Cover C°	Cassette C°	Well 1	Well 2	Well 3	Well 4	Well 5	Well 6	Well 7	Well 8	Well 9	Well 10	Well 11	Well 12	Well 13	Well 14	Well 15	Well 16	Well 17	Well 18	Well 19	Well 20	Well 21	Well 22	Well 23	Well 24	Well 25	Well 26	Well 27	Well 28	Well 29	Well 30	Well 31	Well 32	Well 33	Well 34	Well 35	Well 36	Well 37	Well 38	Well 39	Well 40	Well 41	Well 42
#8: 420-580nm, Wideband	2012-12-12	11:50:19	0	0	0	26.9	27.7	0.112	0.119	0.167	0.17	0.212	0.217	0.257	0.259	0.292	0.302	0.118	0.127	0.171	0.172	0.216	0.22	0.256	0.261	0.297	0.307	0.117	0.116	0.164	0.168	0.215	0.239	0.252	0.26	0.294	0.309	0.07	0.07	0.069	0.07	0.072	0.07	0.069	0.076	0.074	0.072	0.864	0.841
#8: 420-580nm, Wideband	2012-12-12	11:56:35	00:06:16	6.26667	0	44.2	48.4	0.117	0.115	0.162	0.167	0.205	0.211	0.249	0.252	0.285	0.297	0.123	0.123	0.17	0.171	0.211	0.216	0.25	0.256	0.292	0.303	0.117	0.117	0.164	0.168	0.212	0.241	0.253	0.261	0.294	0.309	0.074	0.073	0.072	0.072	0.073	0.073	0.071	0.071	0.071	0.071	0.713	0.714
#8: 420-580nm, Wideband	2012-12-12	12:04:05	00:13:46	13.7667	0	53	52.1	0.114	0.113	0.159	0.166	0.204	0.21	0.253	0.253	0.283	0.295	0.121	0.123	0.166	0.168	0.21	0.215	0.249	0.255	0.29	0.3	0.117	0.117	0.163	0.167	0.211	0.234	0.247	0.255	0.288	0.303	0.083	0.082	0.082	0.083	0.083	0.082	0.081	0.082	0.082	0.081	0.723	0.71
#8: 420-580nm, Wideband	2012-12-12	12:11:35	00:21:16	21.2667	0	53	52.1	0.114	0.113	0.159	0.165	0.202	0.207	0.244	0.246	0.278	0.289	0.114	0.117	0.161	0.162	0.205	0.208	0.241	0.254	0.283	0.292	0.111	0.119	0.162	0.164	0.206	0.23	0.241	0.249	0.281	0.294	0.063	0.064	0.064	0.07	0.069	0.065	0.063	0.063	0.064	0.062	0.705	0.696
#8: 420-580nm, Wideband	2012-12-12	12:19:04	00:28:45	28.75	0	53.1	52	0.115	0.113	0.159	0.165	0.202	0.208	0.244	0.247	0.279	0.291	0.119	0.122	0.166	0.167	0.208	0.213	0.246	0.252	0.286	0.296	0.117	0.118	0.162	0.166	0.209	0.232	0.244	0.252	0.284	0.296	0.07	0.072	0.072	0.073	0.074	0.073	0.072	0.073	0.072	0.072	0.702	0.693
#8: 420-580nm, Wideband	2012-12-12	12:26:34	00:36:15	36.25	0	53.1	52	0.113	0.11	0.152	0.156	0.194	0.203	0.237	0.238	0.27	0.281	0.108	0.11	0.154	0.155	0.196	0.201	0.234	0.241	0.275	0.284	0.104	0.105	0.15	0.153	0.197	0.221	0.232	0.24	0.273	0.287	0.059	0.06	0.059	0.06	0.061	0.06	0.065	0.065	0.062	0.061	0.714	0.694
#8: 420-580nm, Wideband	2012-12-12	12:34:04	00:43:45	43.75	-0.001	53.1	52	0.111	0.109	0.158	0.162	0.198	0.203	0.241	0.245	0.275	0.288	0.116	0.118	0.162	0.163	0.203	0.206	0.239	0.246	0.28	0.29	0.109	0.11	0.155	0.159	0.202	0.226	0.236	0.245	0.277	0.291	0.064	0.065	0.064	0.07	0.069	0.067	0.063	0.064	0.064	0.063	0.747	0.729
#8: 420-580nm, Wideband	2012-12-12	12:41:34	00:51:15	51.25	0	53.1	52	0.115	0.113	0.16	0.166	0.203	0.208	0.245	0.248	0.289	0.298	0.126	0.127	0.171	0.17	0.21	0.216	0.248	0.255	0.288	0.298	0.119	0.119	0.164	0.168	0.211	0.247	0.256	0.263	0.294	0.309	0.083	0.083	0.083	0.084	0.084	0.083	0.081	0.082	0.082	0.081	0.796	0.774
#8: 420-580nm, Wideband	2012-12-12	12:49:03	00:58:44	58.7333	0	53	52	0.123	0.121	0.165	0.169	0.207	0.214	0.25	0.252	0.283	0.293	0.125	0.125	0.172	0.173	0.212	0.216	0.248	0.255	0.288	0.298	0.118	0.119	0.17	0.171	0.214	0.237	0.247	0.26	0.289	0.304	0.077	0.077	0.077	0.076	0.078	0.077	0.072	0.079	0.075	0.076	0.825	0.801
#8: 420-580nm, Wideband	2012-12-12	12:56:33	01:06:14	66.2333	0	53.1	52	0.118	0.117	0.161	0.166	0.203	0.209	0.245	0.248	0.28	0.292	0.126	0.127	0.171	0.172	0.214	0.216	0.248	0.255	0.289	0.299	0.119	0.12	0.169	0.17	0.215	0.239	0.248	0.254	0.286	0.3	0.073	0.074	0.08	0.077	0.078	0.074	0.072	0.073	0.073	0.072	0.86	0.836
#8: 420-580nm, Wideband	2012-12-12	13:04:03	01:13:44	73.7333	-0.001	53.1	52	0.121	0.115	0.159	0.167	0.203	0.208	0.244	0.246	0.278	0.289	0.12	0.122	0.166	0.168	0.209	0.214	0.247	0.254	0.286	0.296	0.117	0.117	0.168	0.17	0.212	0.235	0.245	0.256	0.285	0.298	0.071	0.071	0.071	0.072	0.073	0.071	0.07	0.071	0.071	0.069	0.889	0.87
#8: 420-580nm, Wideband	2012-12-12	13:11:33	01:21:14	81.2333	0	53	52	0.116	0.114	0.173	0.181	0.217	0.223	0.259	0.261	0.292	0.303	0.134	0.136	0.178	0.179	0.218	0.222	0.253	0.259	0.292	0.301	0.125	0.126	0.169	0.173	0.215	0.237	0.247	0.254	0.292	0.303	0.074	0.077	0.075	0.075	0.076	0.073	0.071	0.072	0.072	0.07	0.916	0.893
#8: 420-580nm, Wideband	2012-12-12	13:19:02	01:28:43	88.7167	0	53	52	0.114	0.112	0.159	0.166	0.202	0.207	0.242	0.245	0.276	0.29	0.121	0.125	0.167	0.171	0.212	0.215	0.246	0.253	0.287	0.294	0.118	0.119	0.164	0.168	0.21	0.234	0.245	0.253	0.284	0.298	0.072	0.072	0.072	0.073	0.076	0.072	0.07	0.072	0.073	0.071	0.938	0.917
#8: 420-580nm, Wideband	2012-12-12	13:26:32	01:36:13	96.2167	0	53	52	0.115	0.112	0.157	0.161	0.199	0.205	0.242	0.243	0.273	0.287	0.117	0.126	0.169	0.17	0.209	0.213	0.243	0.252	0.284	0.295	0.118	0.117	0.162	0.165	0.206	0.231	0.242	0.249	0.283	0.295	0.069	0.069	0.07	0.069	0.07	0.07	0.068	0.072	0.072	0.069	0.959	0.936
#8: 420-580nm, Wideband	2012-12-12	13:34:01	01:43:42	103.7	0	53.1	52	0.117	0.117	0.163	0.167	0.204	0.209	0.247	0.248	0.28	0.292	0.125	0.127	0.17	0.174	0.214	0.218	0.25	0.257	0.289	0.298	0.121	0.121	0.167	0.17	0.212	0.236	0.247	0.254	0.286	0.3	0.074	0.076	0.075	0.075	0.08	0.076	0.074	0.076	0.074	0.073	0.989	0.965
#8: 420-580nm, Wideband	2012-12-12	13:41:31	01:51:12	111.2	0	53	52	0.117	0.117	0.162	0.168	0.204	0.209	0.248	0.249	0.28	0.292	0.125	0.129	0.173	0.174	0.215	0.219	0.251	0.258	0.29	0.3	0.122	0.122	0.166	0.17	0.212	0.238	0.249	0.255	0.286	0.302	0.075	0.075	0.075	0.077	0.077	0.075	0.074	0.075	0.075	0.073	1.005	0.984
#8: 420-580nm, Wideband	2012-12-12	13:49:01	01:58:42	118.7	0	53	52	0.116	0.116	0.163	0.17	0.206	0.211	0.248	0.249	0.28	0.292	0.126	0.128	0.172	0.173	0.213	0.218	0.251	0.258	0.291	0.3	0.121	0.122	0.167	0.17	0.212	0.239	0.248	0.256	0.288	0.302	0.074	0.075	0.074	0.076	0.078	0.075	0.073	0.074	0.074	0.073	1.023	1.005
#8: 420-580nm, Wideband	2012-12-12	13:56:30	02:06:11	126.183	0	53.1	52	0.115	0.114	0.161	0.166	0.203	0.208	0.244	0.248	0.279	0.291	0.123	0.126	0.169	0.172	0.211	0.217	0.249	0.256	0.29	0.298	0.121	0.121	0.164	0.168	0.211	0.235	0.248	0.255	0.286	0.299	0.072	0.073	0.073	0.073	0.074	0.072	0.071	0.072	0.071	0.071	1.035	1.02
#8: 420-580nm, Wideband	2012-12-12	14:03:59	02:13:40	133.667	0	53.1	52	0.116	0.114	0.165	0.172	0.207	0.21	0.246	0.248	0.28	0.291	0.127	0.129	0.171	0.176	0.215	0.221	0.252	0.263	0.296	0.305	0.125	0.126	0.168	0.171	0.214	0.238	0.248	0.255	0.286	0.301	0.073	0.073	0.073	0.076	0.075	0.073	0.072	0.072	0.073	0.072	1.048	1.034
#8: 420-580nm, Wideband	2012-12-12	14:11:29	02:21:10	141.167	0	53	52	0.116	0.12	0.163	0.169	0.206	0.212	0.248	0.251	0.283	0.294	0.127	0.129	0.173	0.175	0.215	0.221	0.252	0.26	0.292	0.306	0.126	0.124	0.167	0.171	0.213	0.239	0.247	0.255	0.286	0.3	0.072	0.073	0.073	0.073	0.074	0.074	0.071	0.072	0.072	0.072	1.06	1.047
#8: 420-580nm, Wideband	2012-12-12	14:18:58	02:28:39	148.65	0	53.1	52	0.116	0.115	0.161	0.167	0.204	0.209	0.245	0.248	0.279	0.29	0.124	0.127	0.17	0.172	0.211	0.216	0.247	0.253	0.285	0.295	0.118	0.118	0.162	0.165	0.207	0.234	0.243	0.252	0.283	0.297	0.071	0.071	0.07	0.07	0.069	0.07	0.066	0.066	0.069	0.066	1.065	1.053
#8: 420-580nm, Wideband	2012-12-12	14:26:28	02:36:09	156.15	0	53.1	52	0.125	0.122	0.167	0.173	0.209	0.214	0.251	0.253	0.284	0.295	0.13	0.133	0.176	0.178	0.217	0.225	0.255	0.263	0.295	0.304	0.122	0.123	0.167	0.17	0.214	0.238	0.248	0.256	0.288	0.302	0.075	0.074	0.074	0.085	0.087	0.085	0.083	0.083	0.082	0.082	1.08	1.071
#8: 420-580nm, Wideband	2012-12-12	14:33:58	02:43:39	163.65	0	53.1	52	0.117	0.116	0.164	0.17	0.204	0.21	0.247	0.249	0.28	0.291	0.126	0.129	0.172	0.174	0.214	0.219	0.251	0.258	0.291	0.299	0.121	0.123	0.165	0.17	0.212	0.237	0.246	0.254	0.286	0.3	0.073	0.074	0.073	0.074	0.075	0.073	0.072	0.073	0.073	0.074	1.08	1.072
#8: 420-580nm, Wideband	2012-12-12	14:41:27	02:51:08	171.133	-0.003	53	52	0.118	0.116	0.164	0.171	0.207	0.213	0.251	0.252	0.283	0.3	0.134	0.138	0.179	0.182	0.222	0.226	0.258	0.266	0.298	0.307	0.127	0.129	0.173	0.177	0.219	0.243	0.253	0.261	0.293	0.306	0.078	0.078	0.079	0.079	0.08	0.078	0.076	0.077	0.077	0.077	1.093	1.086
#8: 420-580nm, Wideband	2012-12-12	14:48:57	02:58:38	178.633	0	53.1	52	0.117	0.119	0.17	0.175	0.208	0.212	0.25	0.252	0.283	0.294	0.128	0.131	0.175	0.176	0.216	0.223	0.254	0.262	0.295	0.303	0.123	0.125	0.168	0.171	0.214	0.239	0.249	0.257	0.289	0.302	0.08	0.083	0.081	0.079	0.079	0.077	0.076	0.076	0.075	0.076	1.094	1.089
#8: 420-580nm, Wideband	2012-12-12	14:56:26	03:06:07	186.117	-0.001	53	52	0.118	0.116	0.162	0.168	0.205	0.211	0.248	0.251	0.282	0.299	0.131	0.134	0.175	0.18	0.219	0.224	0.255	0.262	0.294	0.299	0.123	0.128	0.17	0.173	0.217	0.243	0.252	0.26	0.289	0.304	0.074	0.075	0.075	0.076	0.077	0.075	0.075	0.076	0.076	0.076	1.1	1.095
#8: 420-580nm, Wideband	2012-12-12	15:03:56	03:13:37	193.617	0	53.1	52	0.118	0.119	0.162	0.168	0.205	0.21	0.247	0.251	0.281	0.292	0.129	0.133	0.177	0.178	0.218	0.222	0.254	0.261	0.293	0.303	0.123	0.123	0.167	0.172	0.215	0.239	0.249	0.257	0.289	0.303	0.078	0.076	0.075	0.08	0.081	0.077	0.074	0.074	0.074	0.076	1.101	1.098
#8: 420-580nm, Wideband	2012-12-12	15:11:26	03:21:07	201.117	-0.002	53.1	52	0.116	0.118	0.165	0.168	0.205	0.211	0.247	0.25	0.28	0.292	0.134	0.137	0.179	0.182	0.221	0.226	0.257	0.265	0.297	0.305	0.126	0.128	0.171	0.175	0.218	0.243	0.252	0.26	0.292	0.305	0.076	0.078	0.078	0.079	0.079	0.078	0.076	0.078	0.077	0.078	1.105	1.104
#8: 420-580nm, Wideband	2012-12-12	15:18:55	03:28:36	208.6	0	53.1	52	0.119	0.117	0.161	0.166	0.202	0.207	0.244	0.248	0.278	0.289	0.124	0.127	0.17	0.172	0.214	0.217	0.25	0.257	0.29	0.298	0.117	0.12	0.163	0.171	0.213	0.238	0.248	0.255	0.287	0.301	0.07	0.072	0.072	0.073	0.075	0.072	0.07	0.072	0.071	0.072	1.103	1.101
#8: 420-580nm, Wideband	2012-12-12	15:26:25	03:36:06	216.1	0	53.1	52	0.117	0.116	0.162	0.168	0.205	0.211	0.254	0.258	0.287	0.296	0.131	0.135	0.177	0.178	0.218	0.232	0.266	0.273	0.305	0.312	0.129	0.131	0.173	0.175	0.22	0.244	0.253	0.254	0.289	0.303	0.073	0.074	0.074	0.075	0.076	0.075	0.073	0.074	0.074	0.081	1.114	1.111
#8: 420-580nm, Wideband	2012-12-12	15:33:54	03:43:35	223.583	0	53	52	0.116	0.124	0.172	0.178	0.214	0.22	0.256	0.259	0.29	0.301	0.138	0.141	0.184	0.186	0.225	0.23	0.262	0.268	0.3	0.309	0.129	0.13	0.173	0.177	0.22	0.244	0.253	0.261	0.292	0.305	0.073	0.075	0.074	0.074	0.074	0.071	0.075	0.077	0.077	0.077	1.112	1.11
#8: 420-580nm, Wideband	2012-12-12	15:41:24	03:51:05	231.083	0	53.1	52	0.117	0.116	0.161	0.167	0.204	0.21	0.246	0.249	0.279	0.29	0.128	0.131	0.174	0.176	0.216	0.221	0.253	0.26	0.292	0.3	0.121	0.122	0.166	0.17	0.213	0.237	0.246	0.254	0.285	0.299	0.07	0.07	0.07	0.071	0.071	0.069	0.067	0.068	0.068	0.069	1.106	1.104
#8: 420-580nm, Wideband	2012-12-12	15:48:53	03:58:34	238.567	0	53	52	0.123	0.122	0.167	0.172	0.208	0.212	0.248	0.252	0.285	0.296	0.131	0.133	0.176	0.178	0.22	0.223	0.256	0.263	0.309	0.319	0.144	0.144	0.191	0.195	0.234	0.258	0.268	0.276	0.307	0.321	0.097	0.095	0.095	0.098	0.097	0.094	0.094	0.097	0.099	0.095	1.133	1.13
#8: 420-580nm, Wideband	2012-12-12	15:56:23	04:06:04	246.067	0.001	53	52	0.117	0.115	0.169	0.17	0.207	0.211	0.247	0.252	0.281	0.294	0.13	0.132	0.175	0.186	0.222	0.224	0.255	0.262	0.296	0.303	0.123	0.123	0.167	0.172	0.216	0.241	0.249	0.26	0.29	0.304	0.072	0.071	0.076	0.075	0.079	0.076	0.071	0.072	0.073	0.07	1.121	1.118
#8: 420-580nm, Wideband	2012-12-12	16:03:53	04:13:34	253.567	0	53	52	0.117	0.118	0.161	0.167	0.204	0.209	0.246	0.249	0.279	0.29	0.13	0.133	0.176	0.178	0.217	0.223	0.254	0.261	0.293	0.302	0.124	0.125	0.168	0.172	0.215	0.24	0.248	0.257	0.287	0.301	0.073	0.074	0.074	0.075	0.076	0.074	0.072	0.074	0.074	0.072	1.115	1.111
#8: 420-580nm, Wideband	2012-12-12	16:11:22	04:21:03	261.05	0	53.1	52	0.117	0.115	0.161	0.167	0.204	0.209	0.245	0.249	0.279	0.29	0.13	0.133	0.176	0.178	0.217	0.222	0.254	0.261	0.293	0.302	0.123	0.124	0.168	0.172	0.214	0.239	0.248	0.256	0.287	0.301	0.073	0.074	0.074	0.074	0.075	0.074	0.072	0.073	0.073	0.071	1.117	1.111
#8: 420-580nm, Wideband	2012-12-12	16:18:52	04:28:33	268.55	0	53	52	0.117	0.118	0.161	0.167	0.204	0.209	0.245	0.249	0.279	0.29	0.13	0.133	0.176	0.178	0.218	0.223	0.254	0.261	0.293	0.302	0.124	0.126	0.168	0.174	0.215	0.246	0.255	0.263	0.293	0.305	0.074	0.074	0.076	0.075	0.078	0.074	0.072	0.076	0.074	0.071	1.119	1.113
#8: 420-580nm, Wideband	2012-12-12	16:26:21	04:36:02	276.033	0	53	52	0.117	0.116	0.161	0.168	0.204	0.209	0.246	0.249	0.279	0.29	0.131	0.133	0.176	0.179	0.218	0.223	0.255	0.262	0.293	0.302	0.124	0.125	0.169	0.173	0.215	0.24	0.249	0.257	0.288	0.302	0.073	0.074	0.074	0.075	0.075	0.074	0.072	0.073	0.074	0.071	1.121	1.113
#8: 420-580nm, Wideband	2012-12-12	16:33:51	04:43:32	283.533	0	53	52	0.117	0.116	0.165	0.172	0.204	0.212	0.245	0.249	0.279	0.29	0.13	0.133	0.176	0.178	0.218	0.223	0.255	0.262	0.293	0.302	0.124	0.125	0.168	0.173	0.215	0.24	0.248	0.257	0.288	0.302	0.073	0.073	0.073	0.074	0.074	0.074	0.071	0.073	0.073	0.071	1.122	1.114
#8: 420-580nm, Wideband	2012-12-12	16:41:20	04:51:01	291.017	0	53.1	52	0.117	0.116	0.165	0.17	0.204	0.21	0.246	0.249	0.279	0.29	0.131	0.134	0.177	0.179	0.218	0.224	0.255	0.262	0.294	0.303	0.124	0.125	0.169	0.173	0.215	0.24	0.249	0.257	0.288	0.302	0.073	0.073	0.074	0.074	0.075	0.074	0.072	0.074	0.073	0.071	1.123	1.113
#8: 420-580nm, Wideband	2012-12-12	16:48:50	04:58:31	298.517	0	53	52	0.117	0.116	0.161	0.168	0.204	0.209	0.246	0.249	0.279	0.29	0.131	0.134	0.177	0.179	0.219	0.224	0.255	0.263	0.294	0.303	0.125	0.126	0.169	0.173	0.215	0.24	0.249	0.257	0.288	0.302	0.074	0.074	0.073	0.074	0.075	0.074	0.072	0.073	0.073	0.071	1.126	1.114
#8: 420-580nm, Wideband	2012-12-12	16:56:19	05:06:00	306	0	53.1	52	0.121	0.118	0.165	0.168	0.204	0.21	0.246	0.249	0.279	0.29	0.131	0.134	0.177	0.179	0.219	0.224	0.257	0.263	0.294	0.303	0.125	0.126	0.169	0.173	0.215	0.24	0.249	0.257	0.288	0.302	0.073	0.073	0.073	0.074	0.075	0.074	0.071	0.074	0.073	0.07	1.127	1.114
#8: 420-580nm, Wideband	2012-12-12	17:03:49	05:13:30	313.5	0	53	52	0.117	0.115	0.161	0.167	0.204	0.209	0.245	0.249	0.279	0.289	0.132	0.135	0.178	0.179	0.219	0.224	0.256	0.263	0.294	0.303	0.125	0.126	0.169	0.173	0.215	0.241	0.249	0.257	0.288	0.302	0.073	0.073	0.073	0.074	0.075	0.074	0.071	0.073	0.073	0.07	1.127	1.113
#8: 420-580nm, Wideband	2012-12-12	17:11:18	05:20:59	320.983	0	53.1	52	0.117	0.116	0.161	0.168	0.204	0.21	0.248	0.249	0.279	0.29	0.137	0.135	0.178	0.182	0.22	0.225	0.256	0.263	0.295	0.303	0.125	0.127	0.17	0.174	0.217	0.242	0.25	0.261	0.289	0.303	0.074	0.077	0.074	0.074	0.075	0.074	0.072	0.073	0.073	0.071	1.13	1.114
#8: 420-580nm, Wideband	2012-12-12	17:18:48	05:28:29	328.483	0	53.1	52	0.117	0.116	0.161	0.168	0.204	0.21	0.245	0.249	0.279	0.29	0.132	0.135	0.178	0.18	0.219	0.225	0.256	0.263	0.295	0.304	0.125	0.126	0.169	0.173	0.216	0.241	0.25	0.258	0.289	0.303	0.073	0.074	0.074	0.074	0.075	0.074	0.072	0.073	0.073	0.07	1.129	1.113
#8: 420-580nm, Wideband	2012-12-12	17:26:17	05:35:58	335.967	0	53	52	0.117	0.116	0.161	0.168	0.204	0.21	0.245	0.249	0.279	0.29	0.134	0.136	0.179	0.18	0.222	0.225	0.257	0.264	0.296	0.305	0.125	0.126	0.17	0.174	0.216	0.242	0.25	0.258	0.289	0.303	0.073	0.074	0.074	0.074	0.075	0.074	0.072	0.073	0.074	0.07	1.132	1.113
#8: 420-580nm, Wideband	2012-12-12	17:33:47	05:43:28	343.467	0	53.1	52	0.118	0.117	0.162	0.168	0.204	0.21	0.246	0.25	0.279	0.29	0.133	0.136	0.179	0.181	0.22	0.225	0.257	0.264	0.295	0.304	0.125	0.127	0.17	0.174	0.216	0.242	0.25	0.258	0.289	0.303	0.073	0.074	0.074	0.074	0.075	0.074	0.072	0.074	0.074	0.071	1.132	1.112
#8: 420-580nm, Wideband	2012-12-12	17:41:17	05:50:58	350.967	0	53	52	0.117	0.116	0.162	0.168	0.204	0.21	0.246	0.249	0.279	0.29	0.133	0.136	0.179	0.181	0.22	0.226	0.257	0.264	0.295	0.305	0.125	0.127	0.17	0.174	0.216	0.241	0.25	0.258	0.289	0.303	0.073	0.073	0.073	0.074	0.075	0.074	0.072	0.073	0.073	0.071	1.134	1.112
#8: 420-580nm, Wideband	2012-12-12	17:48:46	05:58:27	358.45	0	53.1	52	0.118	0.116	0.161	0.168	0.204	0.21	0.246	0.249	0.279	0.29	0.133	0.136	0.179	0.181	0.22	0.226	0.257	0.264	0.296	0.304	0.125	0.127	0.173	0.174	0.216	0.241	0.249	0.259	0.289	0.303	0.073	0.073	0.073	0.074	0.074	0.074	0.072	0.073	0.073	0.07	1.135	1.113
#8: 420-580nm, Wideband	2012-12-12	17:56:16	06:05:57	365.95	0	53.1	52	0.117	0.116	0.161	0.168	0.204	0.209	0.246	0.249	0.279	0.29	0.133	0.137	0.179	0.181	0.22	0.226	0.257	0.265	0.296	0.305	0.126	0.127	0.17	0.174	0.216	0.242	0.25	0.258	0.289	0.303	0.073	0.073	0.073	0.074	0.075	0.074	0.071	0.073	0.074	0.07	1.136	1.111
#8: 420-580nm, Wideband	2012-12-12	18:03:45	06:13:26	373.433	0	53	52	0.12	0.116	0.162	0.168	0.204	0.21	0.246	0.249	0.279	0.29	0.134	0.137	0.179	0.182	0.221	0.226	0.257	0.264	0.296	0.305	0.126	0.127	0.17	0.174	0.216	0.242	0.25	0.259	0.289	0.303	0.073	0.073	0.073	0.074	0.075	0.074	0.072	0.073	0.073	0.071	1.137	1.11
#8: 420-580nm, Wideband	2012-12-12	18:11:15	06:20:56	380.933	0	53.1	52	0.118	0.116	0.162	0.168	0.204	0.21	0.246	0.249	0.279	0.29	0.134	0.137	0.18	0.182	0.221	0.226	0.258	0.265	0.296	0.305	0.126	0.127	0.17	0.175	0.216	0.242	0.25	0.259	0.289	0.303	0.073	0.073	0.073	0.075	0.075	0.074	0.072	0.073	0.074	0.071	1.138	1.111
#8: 420-580nm, Wideband	2012-12-12	18:18:44	06:28:25	388.417	0	53	52	0.117	0.116	0.161	0.168	0.204	0.209	0.245	0.249	0.279	0.289	0.134	0.137	0.18	0.182	0.221	0.226	0.258	0.265	0.296	0.305	0.125	0.127	0.17	0.174	0.216	0.242	0.25	0.259	0.294	0.303	0.074	0.073	0.073	0.074	0.075	0.074	0.071	0.073	0.073	0.07	1.138	1.111
#8: 420-580nm, Wideband	2012-12-12	18:26:14	06:35:55	395.917	0	53	52	0.117	0.116	0.161	0.168	0.204	0.21	0.246	0.249	0.279	0.289	0.135	0.137	0.18	0.182	0.222	0.227	0.258	0.265	0.297	0.305	0.126	0.127	0.17	0.174	0.216	0.242	0.25	0.259	0.29	0.303	0.073	0.073	0.073	0.074	0.075	0.074	0.072	0.073	0.074	0.07	1.139	1.111
#8: 420-580nm, Wideband	2012-12-12	18:33:43	06:43:24	403.4	0	53	52	0.117	0.116	0.162	0.168	0.204	0.21	0.246	0.249	0.279	0.289	0.135	0.138	0.18	0.182	0.222	0.227	0.259	0.266	0.297	0.305	0.126	0.127	0.17	0.175	0.217	0.242	0.25	0.259	0.29	0.304	0.073	0.073	0.073	0.075	0.075	0.074	0.072	0.073	0.073	0.07	1.14	1.112
#8: 420-580nm, Wideband	2012-12-12	18:41:13	06:50:54	410.9	0	53.1	52	0.118	0.116	0.162	0.168	0.205	0.21	0.246	0.249	0.279	0.29	0.135	0.138	0.181	0.183	0.222	0.227	0.259	0.266	0.297	0.305	0.127	0.128	0.171	0.175	0.217	0.243	0.251	0.259	0.29	0.304	0.073	0.074	0.074	0.074	0.075	0.074	0.072	0.074	0.074	0.071	1.139	1.113
#8: 420-580nm, Wideband	2012-12-12	18:48:42	06:58:23	418.383	0	53.1	52	0.118	0.117	0.163	0.172	0.205	0.211	0.25	0.25	0.279	0.29	0.135	0.138	0.181	0.183	0.223	0.228	0.259	0.266	0.297	0.306	0.127	0.128	0.171	0.175	0.217	0.243	0.251	0.259	0.29	0.304	0.074	0.073	0.073	0.075	0.075	0.075	0.072	0.073	0.074	0.07	1.143	1.115
#8: 420-580nm, Wideband	2012-12-12	18:56:12	07:05:53	425.883	0	53	52	0.117	0.116	0.162	0.168	0.204	0.21	0.245	0.249	0.279	0.29	0.135	0.138	0.181	0.183	0.222	0.228	0.259	0.266	0.298	0.306	0.126	0.128	0.171	0.175	0.217	0.243	0.251	0.259	0.29	0.304	0.073	0.073	0.073	0.074	0.074	0.074	0.071	0.073	0.073	0.07	1.144	1.116
#8: 420-580nm, Wideband	2012-12-12	19:03:42	07:13:23	433.383	0	53	52	0.118	0.117	0.162	0.169	0.205	0.21	0.246	0.25	0.28	0.29	0.136	0.139	0.182	0.184	0.223	0.229	0.26	0.267	0.298	0.306	0.127	0.128	0.172	0.176	0.217	0.244	0.255	0.26	0.292	0.307	0.074	0.075	0.075	0.079	0.076	0.075	0.073	0.076	0.078	0.071	1.151	1.12
#8: 420-580nm, Wideband	2012-12-12	19:11:11	07:20:52	440.867	0	53.1	52	0.118	0.116	0.162	0.168	0.204	0.21	0.246	0.249	0.279	0.29	0.136	0.139	0.182	0.184	0.223	0.228	0.26	0.267	0.298	0.307	0.128	0.129	0.172	0.176	0.218	0.244	0.252	0.26	0.291	0.304	0.073	0.073	0.073	0.074	0.075	0.074	0.071	0.073	0.073	0.07	1.15	1.12
#8: 420-580nm, Wideband	2012-12-12	19:18:41	07:28:22	448.367	0	53	52	0.118	0.117	0.162	0.169	0.205	0.21	0.246	0.249	0.279	0.289	0.136	0.139	0.182	0.184	0.223	0.228	0.26	0.267	0.298	0.306	0.126	0.128	0.171	0.175	0.217	0.243	0.251	0.258	0.29	0.304	0.072	0.073	0.072	0.073	0.074	0.073	0.071	0.072	0.072	0.069	1.151	1.124
#8: 420-580nm, Wideband	2012-12-12	19:26:11	07:35:52	455.867	0	53.1	52	0.118	0.116	0.162	0.169	0.205	0.21	0.247	0.25	0.28	0.29	0.136	0.139	0.181	0.184	0.223	0.229	0.26	0.267	0.299	0.307	0.127	0.128	0.171	0.176	0.218	0.244	0.252	0.26	0.291	0.305	0.073	0.073	0.073	0.074	0.075	0.074	0.071	0.073	0.073	0.07	1.156	1.127
#8: 420-580nm, Wideband	2012-12-12	19:33:40	07:43:21	463.35	0	53	52	0.118	0.116	0.162	0.168	0.205	0.21	0.246	0.25	0.279	0.29	0.136	0.14	0.182	0.184	0.224	0.229	0.26	0.268	0.299	0.308	0.127	0.128	0.171	0.175	0.218	0.244	0.251	0.26	0.291	0.303	0.073	0.073	0.073	0.074	0.074	0.074	0.071	0.072	0.072	0.069	1.159	1.128
#8: 420-580nm, Wideband	2012-12-12	19:41:10	07:50:51	470.85	0	53	52	0.118	0.117	0.166	0.17	0.206	0.213	0.249	0.251	0.281	0.294	0.138	0.141	0.184	0.189	0.226	0.23	0.263	0.27	0.304	0.31	0.128	0.131	0.174	0.177	0.22	0.248	0.254	0.262	0.292	0.306	0.074	0.074	0.075	0.076	0.076	0.075	0.073	0.074	0.074	0.071	1.163	1.133
#8: 420-580nm, Wideband	2012-12-12	19:48:40	07:58:21	478.35	0	53	52	0.118	0.117	0.162	0.169	0.205	0.21	0.246	0.25	0.28	0.29	0.137	0.141	0.183	0.185	0.224	0.23	0.261	0.268	0.299	0.308	0.128	0.129	0.172	0.176	0.218	0.244	0.252	0.261	0.291	0.305	0.073	0.073	0.073	0.074	0.074	0.074	0.071	0.073	0.073	0.07	1.168	1.136
#8: 420-580nm, Wideband	2012-12-12	19:56:09	08:05:50	485.833	0	53	52	0.118	0.116	0.166	0.17	0.208	0.215	0.251	0.251	0.28	0.293	0.137	0.14	0.183	0.186	0.226	0.23	0.262	0.269	0.3	0.308	0.128	0.13	0.173	0.18	0.219	0.245	0.254	0.261	0.292	0.305	0.073	0.074	0.074	0.075	0.075	0.074	0.072	0.074	0.074	0.071	1.172	1.141
#8: 420-580nm, Wideband	2012-12-12	20:03:39	08:13:20	493.333	0.001	53	52	0.118	0.116	0.162	0.168	0.205	0.21	0.245	0.249	0.279	0.289	0.137	0.14	0.182	0.184	0.224	0.229	0.26	0.268	0.299	0.307	0.126	0.128	0.171	0.175	0.217	0.243	0.251	0.26	0.29	0.304	0.072	0.072	0.072	0.073	0.073	0.073	0.07	0.072	0.072	0.069	1.175	1.141
#8: 420-580nm, Wideband	2012-12-12	20:11:09	08:20:50	500.833	0	53	52	0.118	0.117	0.162	0.169	0.205	0.21	0.246	0.25	0.28	0.29	0.138	0.142	0.184	0.186	0.226	0.231	0.262	0.27	0.3	0.309	0.128	0.13	0.173	0.177	0.219	0.245	0.253	0.262	0.292	0.306	0.074	0.075	0.075	0.076	0.077	0.076	0.074	0.075	0.075	0.072	1.184	1.148
#8: 420-580nm, Wideband	2012-12-12	20:18:38	08:28:19	508.317	0	53	52	0.118	0.116	0.162	0.169	0.205	0.211	0.248	0.25	0.28	0.292	0.139	0.142	0.184	0.189	0.228	0.232	0.263	0.271	0.301	0.309	0.129	0.134	0.177	0.179	0.219	0.246	0.255	0.262	0.296	0.307	0.074	0.074	0.074	0.075	0.075	0.075	0.072	0.073	0.074	0.071	1.188	1.152
#8: 420-580nm, Wideband	2012-12-12	20:26:08	08:35:49	515.817	0	53	52	0.119	0.116	0.162	0.169	0.205	0.21	0.249	0.25	0.28	0.293	0.139	0.143	0.185	0.187	0.226	0.231	0.263	0.27	0.301	0.308	0.128	0.13	0.173	0.177	0.219	0.246	0.255	0.257	0.292	0.306	0.073	0.074	0.074	0.074	0.079	0.075	0.072	0.077	0.078	0.071	1.192	1.153
#8: 420-580nm, Wideband	2012-12-12	20:33:37	08:43:18	523.3	0	53	52	0.119	0.116	0.162	0.169	0.205	0.21	0.246	0.25	0.28	0.289	0.138	0.142	0.184	0.187	0.226	0.231	0.262	0.269	0.3	0.308	0.128	0.13	0.172	0.177	0.219	0.245	0.252	0.261	0.292	0.305	0.073	0.074	0.073	0.075	0.075	0.074	0.072	0.073	0.073	0.07	1.197	1.158
#8: 420-580nm, Wideband	2012-12-12	20:41:07	08:50:48	530.8	0	53.1	52	0.118	0.119	0.163	0.169	0.205	0.211	0.25	0.25	0.28	0.29	0.139	0.142	0.186	0.187	0.226	0.232	0.266	0.27	0.301	0.309	0.13	0.132	0.175	0.178	0.222	0.248	0.255	0.262	0.292	0.307	0.073	0.074	0.073	0.077	0.076	0.074	0.071	0.073	0.074	0.07	1.203	1.165
#8: 420-580nm, Wideband	2012-12-12	20:48:36	08:58:17	538.283	0	53	52	0.118	0.117	0.163	0.169	0.205	0.21	0.246	0.25	0.28	0.289	0.139	0.142	0.185	0.187	0.226	0.232	0.263	0.27	0.301	0.31	0.129	0.131	0.175	0.179	0.221	0.248	0.256	0.265	0.295	0.308	0.076	0.076	0.076	0.077	0.077	0.077	0.074	0.075	0.075	0.073	1.211	1.171
#8: 420-580nm, Wideband	2012-12-12	20:56:06	09:05:47	545.783	0	53	52	0.118	0.117	0.162	0.169	0.205	0.21	0.246	0.25	0.279	0.289	0.139	0.142	0.185	0.187	0.226	0.231	0.263	0.27	0.301	0.309	0.128	0.129	0.172	0.177	0.219	0.245	0.252	0.261	0.292	0.305	0.073	0.072	0.072	0.074	0.077	0.073	0.071	0.072	0.072	0.069	1.212	1.174
#8: 420-580nm, Wideband	2012-12-12	21:03:35	09:13:16	553.267	0	53	52	0.118	0.117	0.162	0.169	0.205	0.211	0.247	0.251	0.281	0.291	0.141	0.144	0.186	0.188	0.228	0.233	0.264	0.271	0.303	0.31	0.129	0.13	0.173	0.177	0.219	0.246	0.254	0.262	0.293	0.306	0.073	0.073	0.073	0.074	0.075	0.073	0.072	0.073	0.073	0.07	1.218	1.179
#8: 420-580nm, Wideband	2012-12-12	21:11:05	09:20:46	560.767	0	53	52	0.118	0.117	0.163	0.169	0.205	0.211	0.246	0.25	0.28	0.29	0.139	0.143	0.186	0.188	0.228	0.232	0.264	0.271	0.303	0.31	0.128	0.131	0.173	0.177	0.219	0.246	0.253	0.262	0.293	0.306	0.072	0.072	0.072	0.074	0.073	0.072	0.07	0.071	0.072	0.069	1.221	1.183
#8: 420-580nm, Wideband	2012-12-12	21:18:34	09:28:15	568.25	0	53	52	0.118	0.119	0.163	0.17	0.205	0.212	0.247	0.25	0.28	0.292	0.139	0.143	0.186	0.188	0.228	0.233	0.264	0.272	0.303	0.31	0.129	0.13	0.173	0.178	0.22	0.246	0.255	0.262	0.293	0.306	0.072	0.072	0.073	0.076	0.074	0.072	0.071	0.072	0.072	0.069	1.223	1.189
#8: 420-580nm, Wideband	2012-12-12	21:26:04	09:35:45	575.75	-0.001	53	52	0.117	0.117	0.163	0.169	0.206	0.213	0.249	0.252	0.282	0.293	0.14	0.144	0.186	0.191	0.23	0.234	0.266	0.275	0.306	0.312	0.128	0.131	0.174	0.178	0.22	0.248	0.257	0.265	0.295	0.309	0.072	0.072	0.076	0.076	0.076	0.074	0.072	0.072	0.072	0.069	1.233	1.201
#8: 420-580nm, Wideband	2012-12-12	21:33:33	09:43:14	583.233	0	53.1	52	0.121	0.118	0.167	0.175	0.211	0.214	0.251	0.253	0.286	0.295	0.145	0.148	0.189	0.192	0.232	0.237	0.268	0.279	0.308	0.315	0.132	0.133	0.177	0.181	0.223	0.252	0.258	0.268	0.298	0.314	0.073	0.075	0.076	0.075	0.075	0.076	0.071	0.074	0.074	0.07	1.241	1.209
#8: 420-580nm, Wideband	2012-12-12	21:41:02	09:50:43	590.717	0.003	53	52	0.117	0.115	0.162	0.168	0.207	0.213	0.25	0.253	0.284	0.293	0.142	0.146	0.189	0.192	0.232	0.237	0.269	0.276	0.308	0.315	0.13	0.132	0.176	0.181	0.223	0.251	0.258	0.267	0.298	0.312	0.074	0.074	0.073	0.075	0.075	0.073	0.072	0.072	0.073	0.07	1.239	1.21
#8: 420-580nm, Wideband	2012-12-12	21:48:32	09:58:13	598.217	0	53.1	52	0.121	0.121	0.168	0.174	0.207	0.215	0.251	0.254	0.284	0.295	0.142	0.145	0.191	0.193	0.232	0.237	0.27	0.277	0.313	0.318	0.13	0.132	0.179	0.181	0.222	0.252	0.259	0.27	0.298	0.315	0.077	0.073	0.078	0.076	0.077	0.075	0.073	0.072	0.076	0.072	1.243	1.217
#8: 420-580nm, Wideband	2012-12-12	21:56:01	10:05:42	605.7	-0.002	53.1	52	0.122	0.119	0.169	0.173	0.21	0.215	0.25	0.253	0.283	0.294	0.143	0.145	0.191	0.194	0.231	0.236	0.271	0.279	0.311	0.315	0.135	0.136	0.179	0.183	0.224	0.254	0.259	0.269	0.299	0.312	0.077	0.077	0.076	0.075	0.078	0.076	0.073	0.074	0.072	0.07	1.245	1.22
#8: 420-580nm, Wideband	2012-12-12	22:03:31	10:13:12	613.2	0.003	53	52	0.116	0.116	0.163	0.169	0.206	0.211	0.248	0.25	0.284	0.293	0.142	0.145	0.187	0.19	0.231	0.235	0.267	0.278	0.309	0.316	0.129	0.148	0.187	0.188	0.228	0.255	0.259	0.268	0.296	0.311	0.07	0.071	0.074	0.074	0.074	0.071	0.07	0.071	0.071	0.068	1.252	1.223
#8: 420-580nm, Wideband	2012-12-12	22:11:00	10:20:41	620.683	-0.006	53.1	52	0.116	0.115	0.16	0.167	0.207	0.211	0.248	0.251	0.28	0.288	0.14	0.143	0.185	0.19	0.23	0.233	0.267	0.272	0.302	0.332	0.156	0.156	0.198	0.2	0.235	0.25	0.257	0.262	0.296	0.314	0.069	0.071	0.07	0.072	0.068	0.07	0.068	0.068	0.069	0.066	1.236	1.22
#8: 420-580nm, Wideband	2012-12-12	22:18:30	10:28:11	628.183	-0.004	53	52	0.118	0.115	0.164	0.169	0.205	0.21	0.247	0.25	0.279	0.29	0.139	0.143	0.186	0.189	0.229	0.233	0.265	0.273	0.304	0.311	0.127	0.13	0.174	0.177	0.219	0.246	0.254	0.264	0.294	0.308	0.069	0.069	0.071	0.071	0.069	0.067	0.068	0.069	0.068	0.066	1.243	1.245
#8: 420-580nm, Wideband	2012-12-12	22:25:59	10:35:40	635.667	0	53.1	52	0.118	0.117	0.162	0.169	0.205	0.21	0.246	0.249	0.279	0.289	0.141	0.145	0.187	0.19	0.228	0.234	0.265	0.273	0.304	0.31	0.13	0.131	0.174	0.178	0.22	0.247	0.254	0.263	0.293	0.307	0.072	0.073	0.073	0.074	0.074	0.072	0.071	0.071	0.072	0.07	1.233	1.221
#8: 420-580nm, Wideband	2012-12-12	22:33:29	10:43:10	643.167	0	53.1	52	0.118	0.118	0.165	0.172	0.207	0.213	0.25	0.253	0.283	0.294	0.144	0.147	0.194	0.195	0.234	0.239	0.272	0.277	0.315	0.318	0.133	0.135	0.178	0.184	0.224	0.252	0.259	0.266	0.299	0.312	0.072	0.072	0.071	0.079	0.073	0.07	0.073	0.071	0.07	0.069	1.24	1.233
#8: 420-580nm, Wideband	2012-12-12	22:40:59	10:50:40	650.667	0.014	53	52	0.11	0.108	0.155	0.162	0.2	0.204	0.24	0.247	0.277	0.285	0.136	0.139	0.181	0.185	0.224	0.228	0.26	0.268	0.303	0.309	0.128	0.128	0.17	0.174	0.217	0.242	0.253	0.261	0.289	0.302	0.061	0.063	0.064	0.065	0.065	0.061	0.065	0.065	0.064	0.063	1.228	1.223
#8: 420-580nm, Wideband	2012-12-12	22:48:28	10:58:09	658.15	-0.004	53.1	52	0.12	0.119	0.166	0.173	0.208	0.218	0.254	0.258	0.287	0.296	0.145	0.148	0.192	0.193	0.235	0.239	0.275	0.281	0.313	0.318	0.129	0.157	0.19	0.19	0.232	0.259	0.266	0.274	0.305	0.318	0.078	0.079	0.08	0.08	0.079	0.076	0.076	0.079	0.076	0.076	1.239	1.242
#8: 420-580nm, Wideband	2012-12-12	22:55:58	11:05:39	665.65	-0.003	53.1	52	0.12	0.117	0.166	0.171	0.207	0.213	0.25	0.255	0.282	0.294	0.143	0.147	0.188	0.199	0.233	0.239	0.27	0.277	0.307	0.314	0.129	0.131	0.175	0.179	0.221	0.25	0.257	0.265	0.296	0.31	0.071	0.071	0.071	0.074	0.073	0.072	0.071	0.069	0.077	0.073	1.234	1.241
#8: 420-580nm, Wideband	2012-12-12	23:03:27	11:13:08	673.133	0	53	52	0.116	0.118	0.165	0.171	0.206	0.212	0.249	0.252	0.282	0.292	0.143	0.146	0.189	0.19	0.23	0.236	0.269	0.276	0.308	0.314	0.134	0.133	0.177	0.178	0.225	0.251	0.258	0.267	0.297	0.31	0.073	0.072	0.07	0.075	0.072	0.07	0.071	0.07	0.073	0.07	1.231	1.239
#8: 420-580nm, Wideband	2012-12-12	23:10:57	11:20:38	680.633	0	53.1	52	0.118	0.122	0.174	0.182	0.216	0.221	0.256	0.259	0.283	0.294	0.145	0.151	0.19	0.195	0.236	0.238	0.268	0.28	0.31	0.314	0.135	0.136	0.177	0.186	0.23	0.258	0.264	0.272	0.301	0.31	0.073	0.078	0.077	0.077	0.079	0.075	0.074	0.073	0.076	0.074	1.226	1.233
#8: 420-580nm, Wideband	2012-12-12	23:18:26	11:28:07	688.117	0	53.1	52	0.12	0.118	0.164	0.171	0.207	0.212	0.248	0.253	0.282	0.292	0.148	0.147	0.189	0.194	0.232	0.237	0.269	0.277	0.309	0.315	0.131	0.133	0.175	0.183	0.223	0.25	0.26	0.266	0.297	0.313	0.069	0.069	0.093	0.075	0.072	0.072	0.07	0.072	0.071	0.07	1.234	1.244
#8: 420-580nm, Wideband	2012-12-12	23:25:56	11:35:37	695.617	-0.005	53	52	0.117	0.116	0.163	0.169	0.208	0.213	0.248	0.253	0.283	0.294	0.147	0.147	0.188	0.196	0.232	0.237	0.268	0.279	0.307	0.316	0.13	0.134	0.176	0.18	0.221	0.25	0.262	0.264	0.297	0.31	0.069	0.071	0.071	0.072	0.099	0.103	0.104	0.107	0.106	0.105	1.264	1.274
#8: 420-580nm, Wideband	2012-12-12	23:33:25	11:43:06	703.1	0	53	52	0.123	0.125	0.171	0.177	0.21	0.219	0.257	0.26	0.289	0.298	0.151	0.156	0.193	0.195	0.237	0.24	0.272	0.28	0.31	0.315	0.134	0.136	0.179	0.183	0.225	0.252	0.259	0.267	0.297	0.311	0.075	0.076	0.076	0.078	0.076	0.075	0.074	0.074	0.074	0.073	1.232	1.239
#8: 420-580nm, Wideband	2012-12-12	23:40:55	11:50:36	710.6	0.002	53	52	0.117	0.117	0.161	0.17	0.204	0.209	0.246	0.265	0.29	0.312	0.149	0.149	0.191	0.192	0.23	0.24	0.269	0.277	0.308	0.313	0.144	0.136	0.178	0.178	0.222	0.249	0.266	0.266	0.298	0.311	0.07	0.069	0.072	0.08	0.07	0.07	0.07	0.068	0.068	0.066	1.238	1.246
#8: 420-580nm, Wideband	2012-12-12	23:48:25	11:58:06	718.1	0	53.1	52	0.119	0.117	0.162	0.169	0.205	0.21	0.246	0.249	0.279	0.289	0.144	0.148	0.189	0.192	0.231	0.237	0.267	0.275	0.306	0.312	0.131	0.132	0.175	0.18	0.221	0.248	0.255	0.264	0.294	0.308	0.071	0.072	0.072	0.074	0.073	0.071	0.071	0.07	0.07	0.069	1.231	1.238
#8: 420-580nm, Wideband	2012-12-12	23:55:54	12:05:35	725.583	0	53.1	52	0.118	0.117	0.162	0.169	0.205	0.211	0.246	0.25	0.279	0.289	0.144	0.148	0.19	0.192	0.231	0.237	0.268	0.275	0.306	0.312	0.131	0.132	0.175	0.18	0.222	0.249	0.255	0.264	0.295	0.308	0.071	0.072	0.072	0.074	0.073	0.071	0.071	0.07	0.071	0.07	1.232	1.241
#8: 420-580nm, Wideband	2012-12-13	00:03:24	00:00:00	733.083	0	53.1	52	0.118	0.117	0.164	0.171	0.207	0.212	0.249	0.252	0.282	0.291	0.144	0.147	0.192	0.194	0.233	0.237	0.27	0.276	0.309	0.315	0.129	0.131	0.174	0.179	0.222	0.249	0.256	0.265	0.295	0.309	0.071	0.068	0.068	0.069	0.069	0.066	0.067	0.068	0.066	0.065	1.238	1.248
#8: 420-580nm, Wideband	2012-12-13	00:10:54	00:07:30	748.083	-0.002	53	52	0.119	0.117	0.163	0.169	0.206	0.211	0.248	0.25	0.283	0.29	0.144	0.147	0.194	0.195	0.232	0.238	0.279	0.28	0.31	0.317	0.13	0.133	0.175	0.18	0.232	0.252	0.26	0.267	0.3	0.311	0.069	0.07	0.07	0.07	0.071	0.07	0.07	0.065	0.067	0.067	1.243	1.255
#8: 420-580nm, Wideband	2012-12-13	00:18:23	00:14:59	755.567	-0.001	53.1	52	0.117	0.12	0.164	0.174	0.206	0.211	0.246	0.249	0.282	0.288	0.142	0.147	0.189	0.191	0.231	0.236	0.268	0.275	0.308	0.313	0.127	0.129	0.173	0.177	0.222	0.248	0.259	0.263	0.294	0.309	0.066	0.066	0.067	0.068	0.068	0.065	0.066	0.064	0.066	0.064	1.236	1.253
#8: 420-580nm, Wideband	2012-12-13	00:25:53	00:22:29	763.067	0	53	52	0.148	0.147	0.192	0.199	0.234	0.239	0.257	0.26	0.289	0.296	0.15	0.171	0.198	0.197	0.239	0.243	0.275	0.282	0.315	0.344	0.137	0.139	0.179	0.183	0.225	0.253	0.288	0.298	0.329	0.341	0.08	0.08	0.081	0.078	0.077	0.076	0.073	0.075	0.073	0.072	1.247	1.259
#8: 420-580nm, Wideband	2012-12-13	00:33:22	00:29:58	770.55	0.001	53	52	0.118	0.117	0.163	0.169	0.205	0.211	0.246	0.249	0.278	0.287	0.144	0.148	0.19	0.192	0.231	0.237	0.268	0.275	0.306	0.312	0.13	0.132	0.174	0.179	0.221	0.248	0.255	0.264	0.294	0.307	0.069	0.07	0.071	0.072	0.071	0.069	0.069	0.069	0.069	0.067	1.238	1.247
#8: 420-580nm, Wideband	2012-12-13	00:40:52	00:37:28	778.05	0.015	53	52	0.128	0.128	0.174	0.181	0.217	0.223	0.261	0.266	0.295	0.302	0.158	0.161	0.204	0.207	0.246	0.251	0.283	0.29	0.321	0.327	0.144	0.147	0.189	0.194	0.236	0.263	0.27	0.279	0.309	0.322	0.083	0.084	0.085	0.086	0.085	0.083	0.083	0.083	0.083	0.082	1.259	1.265
#8: 420-580nm, Wideband	2012-12-13	00:48:22	00:44:58	785.55	0.001	53	52	0.115	0.116	0.161	0.167	0.205	0.211	0.246	0.249	0.279	0.289	0.145	0.148	0.19	0.195	0.233	0.238	0.272	0.278	0.309	0.316	0.128	0.132	0.174	0.209	0.252	0.28	0.286	0.292	0.32	0.317	0.073	0.071	0.072	0.074	0.072	0.069	0.068	0.07	0.068	0.066	1.267	1.275
#8: 420-580nm, Wideband	2012-12-13	00:55:51	00:52:27	793.033	-0.001	53.1	52	0.158	0.157	0.203	0.208	0.243	0.227	0.256	0.255	0.286	0.3	0.151	0.152	0.198	0.199	0.241	0.243	0.288	0.282	0.315	0.341	0.135	0.133	0.181	0.182	0.233	0.254	0.272	0.27	0.304	0.315	0.071	0.09	0.074	0.074	0.072	0.079	0.071	0.079	0.073	0.069	1.29	1.293
#8: 420-580nm, Wideband	2012-12-13	01:03:21	00:59:57	800.533	-0.001	53	52	0.118	0.138	0.184	0.191	0.226	0.231	0.268	0.271	0.3	0.31	0.165	0.168	0.209	0.209	0.246	0.249	0.279	0.285	0.316	0.321	0.136	0.136	0.193	0.185	0.226	0.254	0.278	0.285	0.304	0.322	0.074	0.074	0.079	0.076	0.073	0.078	0.095	0.096	0.096	0.095	1.281	1.279
#8: 420-580nm, Wideband	2012-12-13	01:10:50	01:07:26	808.017	-0.011	53	52	0.118	0.116	0.161	0.169	0.22	0.212	0.248	0.259	0.289	0.291	0.146	0.15	0.197	0.195	0.246	0.262	0.293	0.3	0.332	0.339	0.155	0.157	0.2	0.204	0.246	0.274	0.281	0.29	0.32	0.334	0.094	0.095	0.095	0.097	0.096	0.095	0.094	0.094	0.094	0.093	1.283	1.278
#8: 420-580nm, Wideband	2012-12-13	01:18:20	01:14:56	815.517	-0.002	53	52	0.112	0.111	0.154	0.16	0.196	0.2	0.237	0.24	0.271	0.281	0.136	0.141	0.184	0.184	0.223	0.231	0.274	0.272	0.301	0.306	0.126	0.123	0.17	0.171	0.217	0.242	0.246	0.255	0.303	0.312	0.057	0.058	0.058	0.071	0.081	0.079	0.078	0.077	0.075	0.07	1.258	1.25
#8: 420-580nm, Wideband	2012-12-13	01:25:49	01:22:25	823	-0.002	53.1	52	0.116	0.118	0.169	0.171	0.207	0.212	0.247	0.25	0.281	0.291	0.144	0.148	0.216	0.22	0.258	0.262	0.292	0.3	0.331	0.337	0.152	0.154	0.197	0.201	0.243	0.271	0.276	0.284	0.314	0.316	0.07	0.07	0.087	0.083	0.074	0.071	0.071	0.069	0.068	0.086	1.275	1.263
#8: 420-580nm, Wideband	2012-12-13	01:33:19	01:29:55	830.5	0	53	52	0.121	0.12	0.165	0.174	0.208	0.22	0.251	0.254	0.284	0.293	0.15	0.152	0.194	0.214	0.253	0.258	0.289	0.297	0.327	0.332	0.136	0.137	0.182	0.184	0.229	0.256	0.261	0.274	0.303	0.314	0.076	0.073	0.078	0.073	0.076	0.079	0.072	0.069	0.073	0.072	1.287	1.281
#8: 420-580nm, Wideband	2012-12-13	01:40:48	01:37:24	837.983	0	53	52	0.118	0.118	0.163	0.169	0.205	0.211	0.246	0.25	0.28	0.288	0.147	0.151	0.193	0.195	0.234	0.24	0.271	0.278	0.309	0.315	0.133	0.134	0.177	0.181	0.223	0.251	0.257	0.266	0.296	0.309	0.071	0.071	0.072	0.073	0.072	0.071	0.071	0.07	0.07	0.069	1.263	1.252
#8: 420-580nm, Wideband	2012-12-13	01:48:18	01:44:54	845.483	-0.001	53.1	52	0.118	0.116	0.18	0.174	0.208	0.213	0.249	0.252	0.283	0.291	0.148	0.152	0.195	0.197	0.237	0.241	0.277	0.29	0.331	0.323	0.132	0.134	0.177	0.183	0.223	0.254	0.258	0.268	0.303	0.313	0.083	0.07	0.076	0.068	0.07	0.07	0.069	0.066	0.105	0.102	1.295	1.268
#8: 420-580nm, Wideband	2012-12-13	01:55:47	01:52:23	852.967	-0.017	53	52	0.113	0.112	0.156	0.165	0.199	0.203	0.241	0.244	0.273	0.282	0.139	0.154	0.185	0.189	0.227	0.231	0.265	0.274	0.306	0.31	0.122	0.128	0.17	0.174	0.216	0.244	0.25	0.261	0.292	0.304	0.064	0.061	0.06	0.061	0.06	0.069	0.063	0.06	0.063	0.061	1.27	1.256
#8: 420-580nm, Wideband	2012-12-13	02:03:17	01:59:53	860.467	0	53	52	0.122	0.12	0.169	0.175	0.213	0.219	0.26	0.261	0.293	0.302	0.152	0.156	0.2	0.244	0.247	0.255	0.286	0.294	0.325	0.332	0.136	0.137	0.184	0.188	0.233	0.262	0.269	0.278	0.308	0.325	0.07	0.07	0.07	0.071	0.071	0.07	0.07	0.069	0.069	0.068	1.305	1.292
#8: 420-580nm, Wideband	2012-12-13	02:10:46	02:07:22	867.95	-0.005	53	52	0.115	0.109	0.174	0.18	0.213	0.224	0.25	0.265	0.29	0.3	0.155	0.153	0.192	0.2	0.241	0.246	0.269	0.291	0.321	0.323	0.131	0.122	0.168	0.172	0.217	0.246	0.253	0.262	0.295	0.309	0.054	0.054	0.054	0.055	0.055	0.054	0.054	0.053	0.053	0.052	1.286	1.277
#8: 420-580nm, Wideband	2012-12-13	02:18:16	02:14:52	875.45	0	53	52	0.12	0.12	0.168	0.175	0.213	0.219	0.257	0.261	0.293	0.303	0.153	0.157	0.201	0.204	0.245	0.252	0.285	0.293	0.331	0.332	0.136	0.137	0.183	0.188	0.233	0.263	0.269	0.279	0.311	0.325	0.069	0.07	0.071	0.072	0.071	0.07	0.07	0.069	0.069	0.068	1.301	1.295
#8: 420-580nm, Wideband	2012-12-13	02:25:45	02:22:21	882.933	0	53.1	52	0.197	0.195	0.242	0.246	0.288	0.286	0.321	0.324	0.351	0.333	0.154	0.158	0.202	0.206	0.247	0.252	0.286	0.294	0.327	0.333	0.137	0.138	0.184	0.189	0.234	0.263	0.27	0.279	0.312	0.326	0.07	0.07	0.071	0.073	0.072	0.071	0.07	0.07	0.07	0.069	1.3	1.296
#8: 420-580nm, Wideband	2012-12-13	02:33:15	02:29:51	890.433	-0.012	53	52	0.09	0.083	0.129	0.134	0.172	0.184	0.203	0.203	0.235	0.249	0.096	0.1	0.144	0.147	0.189	0.194	0.227	0.236	0.268	0.275	0.079	0.081	0.126	0.131	0.176	0.205	0.212	0.221	0.254	0.268	0.012	0.013	0.013	0.015	0.014	0.013	0.012	0.012	0.012	0.011	1.24	1.238
#8: 420-580nm, Wideband	2012-12-13	02:40:44	02:37:20	897.917	0	53	52	0.12	0.119	0.173	0.175	0.213	0.22	0.257	0.26	0.292	0.302	0.153	0.157	0.202	0.204	0.246	0.252	0.285	0.293	0.326	0.332	0.136	0.138	0.184	0.188	0.233	0.262	0.269	0.279	0.31	0.326	0.069	0.069	0.07	0.072	0.072	0.07	0.07	0.069	0.069	0.068	1.297	1.296
#8: 420-580nm, Wideband	2012-12-13	02:48:14	02:44:50	905.417	0.002	53	52	0.123	0.134	0.235	0.166	0.205	0.213	0.248	0.256	0.286	0.292	0.129	0.131	0.174	0.175	0.217	0.223	0.256	0.265	0.298	0.304	0.108	0.11	0.155	0.16	0.205	0.234	0.241	0.25	0.283	0.297	0.041	0.041	0.042	0.044	0.043	0.041	0.041	0.04	0.041	0.04	1.268	1.269
#8: 420-580nm, Wideband	2012-12-13	02:55:43	02:52:19	912.9	-0.003	53	52	0.116	0.091	0.139	0.183	0.219	0.225	0.268	0.271	0.295	0.303	0.156	0.14	0.166	0.168	0.243	0.234	0.244	0.249	0.296	0.28	0.09	0.09	0.145	0.144	0.188	0.211	0.229	0.236	0.281	0.294	0.048	0.055	0.047	0.067	0.05	0.049	0.048	0.05	0.05	0.053	1.251	1.266
#8: 420-580nm, Wideband	2012-12-13	03:03:13	02:59:49	920.4	-0.001	53.1	52	0.127	0.121	0.17	0.176	0.214	0.22	0.259	0.262	0.293	0.303	0.155	0.159	0.203	0.206	0.248	0.253	0.287	0.295	0.327	0.334	0.138	0.173	0.214	0.21	0.251	0.285	0.286	0.29	0.321	0.335	0.07	0.071	0.072	0.094	0.08	0.071	0.084	0.071	0.071	0.069	1.298	1.301
#8: 420-580nm, Wideband	2012-12-13	03:10:42	03:07:18	927.883	0	53	52	0.122	0.232	0.296	0.293	0.312	0.225	0.396	0.405	0.409	0.431	0.216	0.185	0.212	0.208	0.249	0.255	0.416	0.45	0.476	0.474	0.255	0.231	0.216	0.194	0.238	0.267	0.274	0.283	0.316	0.33	0.073	0.073	0.074	0.076	0.074	0.073	0.073	0.073	0.073	0.072	1.302	1.303
#8: 420-580nm, Wideband	2012-12-13	03:18:12	03:14:48	935.383	0	53	52	0.121	0.12	0.17	0.175	0.213	0.219	0.257	0.261	0.293	0.302	0.155	0.159	0.203	0.206	0.248	0.253	0.287	0.295	0.327	0.334	0.137	0.139	0.184	0.19	0.234	0.264	0.271	0.28	0.313	0.327	0.07	0.07	0.071	0.073	0.072	0.07	0.07	0.07	0.07	0.069	1.3	1.309
#8: 420-580nm, Wideband	2012-12-13	03:25:41	03:22:17	942.867	0	53	52	0.121	0.133	0.174	0.174	0.207	0.217	0.248	0.254	0.28	0.287	0.144	0.144	0.186	0.186	0.221	0.228	0.256	0.267	0.297	0.303	0.114	0.115	0.16	0.163	0.202	0.234	0.239	0.243	0.278	0.291	0.039	0.044	0.041	0.045	0.044	0.042	0.043	0.04	0.038	0.039	1.242	1.248
#8: 420-580nm, Wideband	2012-12-13	03:33:11	03:29:47	950.367	0	53.1	52	0.121	0.12	0.168	0.174	0.213	0.219	0.257	0.261	0.292	0.302	0.155	0.159	0.333	0.369	0.405	0.39	0.385	0.375	0.365	0.336	0.138	0.14	0.185	0.19	0.234	0.264	0.271	0.28	0.313	0.327	0.07	0.07	0.07	0.072	0.072	0.07	0.07	0.103	0.093	0.088	1.318	1.311
#8: 420-580nm, Wideband	2012-12-13	03:40:40	03:37:16	957.85	0	53	52	0.12	0.183	0.205	0.194	0.213	0.219	0.257	0.261	0.293	0.302	0.155	0.159	0.203	0.207	0.277	0.253	0.287	0.295	0.327	0.334	0.137	0.139	0.184	0.189	0.234	0.263	0.27	0.279	0.312	0.326	0.069	0.069	0.186	0.153	0.219	0.209	0.156	0.077	0.07	0.069	1.3	1.302
#8: 420-580nm, Wideband	2012-12-13	03:48:10	03:44:46	965.35	0	53	52	0.12	0.223	0.277	0.189	0.215	0.22	0.258	0.261	0.293	0.302	0.156	0.16	0.204	0.207	0.248	0.254	0.288	0.295	0.328	0.335	0.138	0.14	0.229	0.225	0.26	0.267	0.297	0.304	0.326	0.329	0.081	0.077	0.092	0.081	0.086	0.076	0.074	0.084	0.07	0.069	1.302	1.304
#8: 420-580nm, Wideband	2012-12-13	03:55:39	03:52:15	972.833	0.002	53	52	0.122	0.118	0.17	0.173	0.204	0.21	0.239	0.243	0.275	0.287	0.138	0.136	0.174	0.184	0.218	0.237	0.269	0.262	0.289	0.297	0.128	0.107	0.139	0.138	0.182	0.208	0.205	0.198	0.227	0.239	0	0	0	0	0	0	0	0	0	0	1.12	1.119
#8: 420-580nm, Wideband	2012-12-13	04:03:09	03:59:45	980.333	0	53.1	52	0.151	0.131	0.19	0.187	0.232	0.24	0.26	0.261	0.292	0.302	0.156	0.16	0.204	0.207	0.248	0.254	0.288	0.296	0.328	0.335	0.138	0.14	0.185	0.19	0.234	0.264	0.304	0.305	0.32	0.351	0.092	0.072	0.091	0.103	0.089	0.085	0.082	0.074	0.07	0.07	1.305	1.304
#8: 420-580nm, Wideband	2012-12-13	04:10:38	04:07:14	987.817	-0.015	53	52	0.109	0.102	0.145	0.169	0.19	0.193	0.244	0.232	0.261	0.267	0.127	0.133	0.172	0.177	0.223	0.221	0.247	0.256	0.28	0.289	0.096	0.104	0.144	0.15	0.189	0.216	0.223	0.231	0.261	0.276	0.025	0.028	0.022	0.023	0.022	0.021	0.024	0.02	0.021	0.015	1.23	1.227
#8: 420-580nm, Wideband	2012-12-13	04:18:08	04:14:44	995.317	0.044	53	52	0.098	0.071	0.124	0.15	0.168	0.176	0.23	0.206	0.231	0.24	0.109	0.109	0.149	0.151	0.189	0.197	0.226	0.24	0.265	0.263	0.061	0.054	0.092	0.093	0.122	0.155	0.1	0.109	0.141	0.155	0	0	0	0	0	0	0	0	0	0	1.131	1.131
#8: 420-580nm, Wideband	2012-12-13	04:25:37	04:22:13	1002.8	0.001	53	52	0.118	0.118	0.163	0.17	0.207	0.212	0.248	0.251	0.281	0.289	0.153	0.157	0.198	0.201	0.241	0.246	0.277	0.285	0.315	0.321	0.135	0.137	0.18	0.185	0.227	0.26	0.262	0.27	0.301	0.314	0.07	0.071	0.071	0.079	0.078	0.071	0.071	0.07	0.069	0.069	1.27	1.27
#8: 420-580nm, Wideband	2012-12-13	04:33:07	04:29:43	1010.3	0	53	52	0.121	0.163	0.212	0.18	0.227	0.23	0.291	0.279	0.307	0.313	0.173	0.193	0.208	0.212	0.25	0.255	0.288	0.313	0.33	0.336	0.138	0.141	0.186	0.19	0.234	0.264	0.27	0.28	0.312	0.327	0.069	0.069	0.069	0.071	0.071	0.07	0.069	0.069	0.069	0.068	1.304	1.304
#8: 420-580nm, Wideband	2012-12-13	04:40:37	04:37:13	1017.8	-0.04	53.1	52	0.116	0.117	0.164	0.17	0.209	0.215	0.253	0.256	0.288	0.297	0.152	0.157	0.201	0.203	0.245	0.251	0.284	0.292	0.324	0.331	0.134	0.135	0.181	0.186	0.23	0.26	0.266	0.276	0.309	0.323	0.065	0.065	0.065	0.067	0.067	0.065	0.065	0.065	0.065	0.064	1.301	1.299
#8: 420-580nm, Wideband	2012-12-13	04:48:06	04:44:42	1025.28	0	53	52	0.121	0.132	0.169	0.175	0.214	0.219	0.257	0.261	0.293	0.301	0.157	0.162	0.206	0.295	0.41	0.39	0.413	0.458	0.491	0.462	0.234	0.235	0.266	0.225	0.274	0.292	0.304	0.284	0.342	0.333	0.076	0.102	0.09	0.073	0.073	0.071	0.071	0.071	0.071	0.069	1.309	1.305
#8: 420-580nm, Wideband	2012-12-13	04:55:35	04:52:11	1032.77	0	53	52	0.121	0.12	0.168	0.175	0.214	0.219	0.286	0.261	0.292	0.301	0.19	0.184	0.22	0.232	0.253	0.255	0.288	0.296	0.329	0.335	0.138	0.165	0.205	0.193	0.234	0.264	0.27	0.28	0.311	0.327	0.069	0.069	0.069	0.07	0.071	0.069	0.069	0.068	0.069	0.068	1.312	1.303
#8: 420-580nm, Wideband	2012-12-13	05:03:05	04:59:41	1040.27	0	53.1	52	0.121	0.121	0.168	0.175	0.213	0.219	0.257	0.262	0.293	0.301	0.175	0.162	0.206	0.208	0.25	0.256	0.289	0.298	0.33	0.336	0.139	0.14	0.186	0.191	0.235	0.265	0.271	0.281	0.311	0.327	0.069	0.07	0.07	0.072	0.071	0.07	0.07	0.069	0.069	0.068	1.316	1.304
#8: 420-580nm, Wideband	2012-12-13	05:10:35	05:07:11	1047.77	0	53	52	0.121	0.125	0.168	0.174	0.212	0.218	0.256	0.259	0.291	0.299	0.156	0.168	0.204	0.206	0.248	0.254	0.287	0.295	0.328	0.334	0.136	0.138	0.183	0.188	0.232	0.263	0.269	0.278	0.311	0.325	0.066	0.067	0.067	0.068	0.068	0.067	0.066	0.066	0.066	0.065	1.316	1.306
#8: 420-580nm, Wideband	2012-12-13	05:18:04	05:14:40	1055.25	-0.006	53	52	0.133	0.129	0.172	0.175	0.212	0.217	0.252	0.253	0.289	0.293	0.19	0.195	0.237	0.24	0.284	0.293	0.321	0.33	0.36	0.365	0.178	0.181	0.224	0.228	0.269	0.297	0.305	0.311	0.341	0.353	0.106	0.108	0.107	0.107	0.106	0.095	0.078	0.087	0.072	0.071	1.308	1.288
#8: 420-580nm, Wideband	2012-12-13	05:25:34	05:22:10	1062.75	0	53	52	0.12	0.121	0.169	0.172	0.208	0.215	0.247	0.25	0.279	0.287	0.154	0.158	0.199	0.202	0.241	0.246	0.277	0.284	0.314	0.319	0.136	0.138	0.18	0.185	0.226	0.255	0.26	0.269	0.299	0.312	0.071	0.072	0.072	0.074	0.074	0.072	0.072	0.071	0.071	0.07	1.285	1.263
#8: 420-580nm, Wideband	2012-12-13	05:33:03	05:29:39	1070.23	0	53	52	0.119	0.122	0.169	0.17	0.206	0.211	0.246	0.25	0.279	0.287	0.154	0.158	0.199	0.202	0.24	0.246	0.276	0.284	0.314	0.319	0.136	0.138	0.18	0.185	0.226	0.254	0.26	0.269	0.299	0.311	0.071	0.072	0.071	0.073	0.073	0.071	0.071	0.071	0.071	0.07	1.286	1.264
#8: 420-580nm, Wideband	2012-12-13	05:40:33	05:37:09	1077.73	0	53	52	0.122	0.119	0.166	0.172	0.207	0.215	0.247	0.251	0.28	0.291	0.156	0.159	0.2	0.202	0.24	0.246	0.277	0.284	0.315	0.319	0.136	0.138	0.18	0.185	0.226	0.255	0.26	0.269	0.299	0.312	0.071	0.071	0.071	0.073	0.073	0.072	0.071	0.071	0.071	0.07	1.287	1.263
#8: 420-580nm, Wideband	2012-12-13	05:48:02	05:44:38	1085.22	0	53	52	0.118	0.118	0.163	0.17	0.206	0.21	0.247	0.249	0.278	0.286	0.154	0.158	0.199	0.202	0.24	0.246	0.277	0.284	0.314	0.319	0.136	0.138	0.18	0.185	0.226	0.255	0.26	0.269	0.299	0.312	0.071	0.071	0.071	0.073	0.073	0.071	0.071	0.07	0.07	0.069	1.286	1.262
#8: 420-580nm, Wideband	2012-12-13	05:55:32	05:52:08	1092.72	0	53.1	52	0.119	0.118	0.163	0.169	0.205	0.211	0.247	0.249	0.279	0.286	0.154	0.158	0.199	0.202	0.24	0.245	0.276	0.283	0.313	0.317	0.134	0.136	0.178	0.183	0.225	0.253	0.258	0.267	0.297	0.31	0.069	0.069	0.069	0.07	0.071	0.069	0.069	0.068	0.069	0.067	1.284	1.262
#8: 420-580nm, Wideband	2012-12-13	06:03:01	05:59:37	1100.2	-0.001	53	52	0.119	0.119	0.165	0.171	0.207	0.212	0.248	0.25	0.28	0.287	0.155	0.159	0.2	0.203	0.241	0.247	0.278	0.286	0.316	0.322	0.136	0.138	0.181	0.185	0.227	0.256	0.261	0.27	0.3	0.313	0.07	0.071	0.071	0.072	0.073	0.071	0.07	0.07	0.07	0.069	1.288	1.266
#8: 420-580nm, Wideband	2012-12-13	06:10:31	06:07:07	1107.7	-0.002	53	52	0.119	0.12	0.163	0.172	0.207	0.215	0.253	0.269	0.297	0.303	0.161	0.166	0.207	0.203	0.242	0.246	0.278	0.286	0.316	0.322	0.134	0.135	0.18	0.183	0.224	0.252	0.258	0.266	0.295	0.308	0.068	0.063	0.063	0.066	0.065	0.062	0.065	0.062	0.061	0.062	1.287	1.271
#8: 420-580nm, Wideband	2012-12-13	06:18:00	06:14:36	1115.18	0	53	52	0.121	0.126	0.169	0.175	0.211	0.219	0.255	0.259	0.287	0.296	0.162	0.165	0.206	0.211	0.249	0.255	0.286	0.293	0.325	0.33	0.141	0.141	0.188	0.19	0.234	0.263	0.267	0.278	0.306	0.319	0.075	0.072	0.081	0.078	0.076	0.073	0.075	0.073	0.077	0.072	1.299	1.282
#8: 420-580nm, Wideband	2012-12-13	06:25:30	06:22:06	1122.68	-0.001	53.1	52	0.132	0.121	0.165	0.171	0.208	0.214	0.25	0.253	0.281	0.289	0.157	0.16	0.202	0.204	0.243	0.25	0.279	0.306	0.337	0.342	0.153	0.152	0.185	0.187	0.228	0.259	0.263	0.272	0.304	0.315	0.071	0.068	0.068	0.068	0.073	0.07	0.067	0.067	0.065	0.068	1.294	1.275
#8: 420-580nm, Wideband	2012-12-13	06:32:59	06:29:35	1130.17	-0.003	53	52	0.127	0.122	0.164	0.175	0.208	0.213	0.249	0.256	0.284	0.291	0.158	0.161	0.204	0.206	0.247	0.285	0.318	0.323	0.353	0.359	0.174	0.179	0.219	0.223	0.265	0.294	0.3	0.308	0.339	0.352	0.108	0.108	0.109	0.11	0.11	0.108	0.108	0.108	0.108	0.106	1.326	1.308
#8: 420-580nm, Wideband	2012-12-13	06:40:29	06:37:05	1137.67	0	53	52	0.122	0.123	0.167	0.174	0.21	0.213	0.256	0.259	0.287	0.294	0.165	0.165	0.205	0.208	0.247	0.255	0.288	0.293	0.324	0.328	0.14	0.143	0.184	0.196	0.233	0.262	0.268	0.275	0.307	0.32	0.075	0.072	0.071	0.071	0.076	0.073	0.07	0.074	0.073	0.07	1.296	1.283
#8: 420-580nm, Wideband	2012-12-13	06:47:58	06:44:34	1145.15	0	53.1	52	0.118	0.118	0.168	0.17	0.208	0.211	0.275	0.27	0.284	0.289	0.156	0.179	0.205	0.209	0.246	0.25	0.284	0.291	0.325	0.326	0.137	0.137	0.205	0.193	0.231	0.26	0.264	0.274	0.306	0.318	0.068	0.066	0.076	0.071	0.073	0.068	0.079	0.072	0.067	0.074	1.297	1.285
#8: 420-580nm, Wideband	2012-12-13	06:55:28	06:52:04	1152.65	0	53	52	0.118	0.118	0.163	0.169	0.205	0.209	0.245	0.247	0.275	0.276	0.14	0.145	0.186	0.191	0.225	0.235	0.264	0.267	0.298	0.303	0.111	0.111	0.154	0.156	0.199	0.243	0.248	0.243	0.273	0.289	0.051	0.038	0.04	0.037	0.036	0.06	0.034	0.049	0.035	0.036	1.263	1.245
#8: 420-580nm, Wideband	2012-12-13	07:02:57	06:59:33	1160.13	0	53	52	0.119	0.118	0.163	0.169	0.205	0.21	0.246	0.249	0.278	0.285	0.154	0.158	0.199	0.202	0.24	0.246	0.276	0.284	0.313	0.313	0.133	0.135	0.176	0.18	0.22	0.249	0.254	0.263	0.293	0.306	0.062	0.062	0.063	0.064	0.064	0.063	0.062	0.062	0.062	0.061	1.28	1.265
#8: 420-580nm, Wideband	2012-12-13	07:10:27	07:07:03	1167.63	0	53.1	52	0.117	0.115	0.159	0.164	0.198	0.203	0.238	0.24	0.268	0.274	0.141	0.146	0.187	0.187	0.224	0.227	0.256	0.258	0.28	0.295	0.097	0.097	0.137	0.14	0.181	0.212	0.216	0.223	0.253	0.276	0.017	0.019	0.024	0.016	0.019	0.018	0.017	0.014	0.023	0.02	1.242	1.225
#8: 420-580nm, Wideband	2012-12-13	07:17:57	07:14:33	1175.13	-0.002	53	52	0.101	0.1	0.149	0.152	0.201	0.193	0.229	0.247	0.262	0.279	0.162	0.165	0.203	0.204	0.238	0.232	0.271	0.278	0.3	0.305	0.152	0.156	0.2	0.206	0.249	0.278	0.283	0.292	0.322	0.342	0.104	0.105	0.104	0.104	0.105	0.103	0.103	0.102	0.101	0.1	1.319	1.303
#8: 420-580nm, Wideband	2012-12-13	07:25:26	07:22:02	1182.62	0	53	52	0.119	0.118	0.163	0.17	0.205	0.211	0.246	0.25	0.278	0.286	0.157	0.161	0.202	0.205	0.243	0.249	0.28	0.287	0.317	0.322	0.138	0.14	0.182	0.186	0.228	0.257	0.261	0.27	0.3	0.313	0.071	0.071	0.071	0.072	0.073	0.071	0.071	0.07	0.071	0.07	1.287	1.269
#8: 420-580nm, Wideband	2012-12-13	07:32:56	07:29:32	1190.12	0.002	53.1	52	0.118	0.116	0.165	0.17	0.205	0.209	0.245	0.248	0.278	0.284	0.153	0.159	0.204	0.205	0.242	0.247	0.279	0.289	0.316	0.32	0.133	0.133	0.178	0.18	0.222	0.25	0.253	0.261	0.289	0.3	0.057	0.054	0.052	0.062	0.056	0.052	0.051	0.071	0.072	0.067	1.282	1.259
#8: 420-580nm, Wideband	2012-12-13	07:40:25	07:37:01	1197.6	0.013	53.1	52	0.102	0.1	0.145	0.155	0.193	0.2	0.234	0.236	0.265	0.27	0.142	0.144	0.19	0.189	0.24	0.273	0.307	0.315	0.344	0.348	0.164	0.165	0.206	0.211	0.253	0.281	0.286	0.295	0.324	0.338	0.093	0.093	0.093	0.093	0.091	0.087	0.085	0.073	0.053	0.052	1.287	1.263
#8: 420-580nm, Wideband	2012-12-13	07:47:55	07:44:31	1205.1	0	53.1	52	0.119	0.119	0.164	0.17	0.207	0.212	0.247	0.251	0.28	0.287	0.158	0.162	0.203	0.206	0.245	0.25	0.281	0.289	0.318	0.323	0.137	0.139	0.182	0.186	0.228	0.257	0.262	0.271	0.301	0.314	0.069	0.069	0.069	0.07	0.071	0.07	0.069	0.068	0.068	0.067	1.295	1.273
#8: 420-580nm, Wideband	2012-12-13	07:55:24	07:52:00	1212.58	0	53.1	52	0.119	0.119	0.163	0.169	0.205	0.21	0.246	0.249	0.278	0.285	0.157	0.162	0.202	0.205	0.243	0.249	0.279	0.287	0.316	0.321	0.137	0.139	0.181	0.185	0.227	0.255	0.26	0.269	0.299	0.312	0.069	0.069	0.069	0.07	0.07	0.068	0.068	0.068	0.068	0.066	1.293	1.269
#8: 420-580nm, Wideband	2012-12-13	08:02:54	07:59:30	1220.08	0	53	52	0.118	0.118	0.162	0.169	0.205	0.21	0.245	0.249	0.277	0.284	0.157	0.162	0.202	0.205	0.243	0.249	0.279	0.287	0.316	0.321	0.137	0.14	0.181	0.186	0.227	0.256	0.261	0.27	0.3	0.312	0.071	0.071	0.071	0.072	0.073	0.071	0.071	0.071	0.071	0.073	1.294	1.269
#8: 420-580nm, Wideband	2012-12-13	08:10:23	08:06:59	1227.57	0	53	52	0.119	0.119	0.163	0.169	0.205	0.21	0.246	0.249	0.278	0.285	0.158	0.162	0.203	0.206	0.243	0.25	0.28	0.288	0.317	0.321	0.138	0.14	0.182	0.187	0.228	0.257	0.261	0.27	0.3	0.313	0.071	0.071	0.071	0.072	0.073	0.071	0.071	0.071	0.071	0.07	1.294	1.269
#8: 420-580nm, Wideband	2012-12-13	08:17:53	08:14:29	1235.07	0	53	52	0.119	0.119	0.163	0.17	0.205	0.21	0.245	0.249	0.278	0.284	0.158	0.163	0.203	0.206	0.244	0.25	0.28	0.288	0.319	0.321	0.138	0.14	0.182	0.187	0.228	0.257	0.261	0.268	0.3	0.313	0.071	0.071	0.072	0.073	0.073	0.072	0.071	0.071	0.071	0.07	1.295	1.27
#8: 420-580nm, Wideband	2012-12-13	08:25:23	08:21:59	1242.57	0	53	52	0.118	0.119	0.163	0.169	0.205	0.21	0.245	0.249	0.278	0.284	0.158	0.163	0.203	0.206	0.244	0.25	0.28	0.288	0.317	0.321	0.138	0.14	0.182	0.187	0.228	0.257	0.261	0.27	0.3	0.312	0.071	0.071	0.071	0.072	0.073	0.071	0.071	0.071	0.071	0.07	1.295	1.269
#8: 420-580nm, Wideband	2012-12-13	08:32:53	08:29:29	1250.07	0	53.1	52	0.119	0.119	0.162	0.17	0.205	0.21	0.245	0.249	0.278	0.284	0.158	0.163	0.203	0.206	0.244	0.25	0.28	0.288	0.317	0.321	0.138	0.14	0.182	0.187	0.228	0.257	0.262	0.27	0.3	0.313	0.071	0.071	0.071	0.073	0.073	0.072	0.071	0.071	0.071	0.07	1.295	1.27
#8: 420-580nm, Wideband	2012-12-13	08:40:22	08:36:58	1257.55	0	53.1	52	0.119	0.119	0.163	0.169	0.205	0.21	0.245	0.249	0.278	0.284	0.159	0.163	0.203	0.206	0.244	0.25	0.28	0.288	0.317	0.321	0.138	0.14	0.182	0.187	0.228	0.257	0.261	0.27	0.3	0.313	0.071	0.071	0.071	0.072	0.073	0.072	0.071	0.071	0.071	0.07	1.295	1.27
#8: 420-580nm, Wideband	2012-12-13	08:47:52	08:44:28	1265.05	0	53	52	0.119	0.119	0.163	0.17	0.205	0.21	0.245	0.249	0.278	0.284	0.159	0.164	0.204	0.207	0.244	0.25	0.28	0.288	0.319	0.322	0.138	0.14	0.182	0.187	0.228	0.257	0.261	0.271	0.3	0.313	0.071	0.071	0.072	0.073	0.073	0.072	0.071	0.071	0.071	0.07	1.296	1.271
#8: 420-580nm, Wideband	2012-12-13	08:55:21	08:51:57	1272.53	0	53	52	0.119	0.119	0.163	0.17	0.205	0.21	0.245	0.249	0.278	0.284	0.159	0.163	0.204	0.207	0.244	0.25	0.28	0.289	0.318	0.321	0.138	0.141	0.182	0.187	0.228	0.257	0.262	0.27	0.3	0.313	0.071	0.071	0.071	0.072	0.073	0.072	0.071	0.071	0.071	0.07	1.297	1.269
#8: 420-580nm, Wideband	2012-12-13	09:02:51	08:59:27	1280.03	0	53	52	0.118	0.118	0.163	0.169	0.204	0.21	0.245	0.249	0.277	0.284	0.159	0.164	0.204	0.207	0.244	0.25	0.281	0.288	0.318	0.322	0.138	0.141	0.182	0.187	0.228	0.257	0.262	0.27	0.3	0.313	0.071	0.071	0.071	0.072	0.073	0.071	0.071	0.071	0.071	0.069	1.298	1.269
#8: 420-580nm, Wideband	2012-12-13	09:10:21	09:06:57	1287.53	0	53	52	0.119	0.119	0.163	0.17	0.205	0.21	0.245	0.249	0.278	0.284	0.16	0.164	0.204	0.207	0.245	0.251	0.281	0.289	0.318	0.322	0.139	0.141	0.183	0.187	0.229	0.257	0.262	0.271	0.301	0.313	0.071	0.071	0.071	0.073	0.073	0.072	0.071	0.071	0.071	0.07	1.3	1.27
#8: 420-580nm, Wideband	2012-12-13	09:17:50	09:14:26	1295.02	0	53	52	0.119	0.119	0.163	0.169	0.205	0.21	0.245	0.248	0.278	0.284	0.16	0.164	0.204	0.207	0.245	0.251	0.281	0.289	0.318	0.322	0.139	0.141	0.183	0.187	0.228	0.258	0.262	0.27	0.301	0.313	0.071	0.072	0.071	0.073	0.073	0.072	0.071	0.071	0.071	0.07	1.3	1.27
#8: 420-580nm, Wideband	2012-12-13	09:25:20	09:21:56	1302.52	0	53.1	52	0.118	0.119	0.163	0.169	0.205	0.21	0.245	0.248	0.277	0.284	0.16	0.164	0.204	0.207	0.245	0.251	0.281	0.289	0.318	0.322	0.139	0.141	0.183	0.187	0.228	0.257	0.262	0.271	0.301	0.313	0.071	0.071	0.071	0.072	0.073	0.071	0.071	0.071	0.071	0.07	1.298	1.269
#8: 420-580nm, Wideband	2012-12-13	09:32:49	09:29:25	1310	0	53	52	0.119	0.119	0.163	0.169	0.205	0.21	0.245	0.248	0.277	0.283	0.16	0.164	0.205	0.207	0.245	0.251	0.281	0.289	0.318	0.322	0.139	0.141	0.183	0.187	0.229	0.258	0.262	0.271	0.3	0.313	0.071	0.071	0.071	0.072	0.073	0.071	0.071	0.071	0.071	0.07	1.299	1.27
#8: 420-580nm, Wideband	2012-12-13	09:40:19	09:36:55	1317.5	0	53	52	0.118	0.119	0.163	0.169	0.205	0.21	0.245	0.248	0.277	0.283	0.16	0.165	0.205	0.207	0.245	0.251	0.281	0.289	0.318	0.322	0.139	0.141	0.183	0.187	0.228	0.257	0.262	0.271	0.3	0.313	0.071	0.071	0.071	0.072	0.073	0.071	0.071	0.071	0.071	0.069	1.297	1.269
#8: 420-580nm, Wideband	2012-12-13	09:47:48	09:44:24	1324.98	0	53.1	52	0.119	0.119	0.163	0.169	0.205	0.21	0.245	0.249	0.277	0.283	0.161	0.165	0.205	0.208	0.246	0.252	0.282	0.29	0.318	0.322	0.139	0.141	0.183	0.188	0.229	0.258	0.262	0.271	0.301	0.313	0.071	0.071	0.071	0.072	0.073	0.071	0.071	0.071	0.071	0.07	1.299	1.269
#8: 420-580nm, Wideband	2012-12-13	09:55:18	09:51:54	1332.48	0	53.1	52	0.118	0.119	0.162	0.169	0.205	0.21	0.245	0.248	0.277	0.283	0.161	0.165	0.205	0.208	0.246	0.252	0.282	0.29	0.319	0.322	0.139	0.141	0.183	0.188	0.229	0.258	0.262	0.271	0.301	0.313	0.071	0.071	0.071	0.072	0.073	0.071	0.071	0.071	0.071	0.07	1.297	1.268
#8: 420-580nm, Wideband	2012-12-13	10:02:48	09:59:24	1339.98	0	53.1	52	0.119	0.119	0.163	0.169	0.205	0.21	0.245	0.248	0.277	0.283	0.161	0.165	0.205	0.208	0.246	0.252	0.282	0.29	0.319	0.322	0.139	0.141	0.183	0.188	0.229	0.258	0.262	0.271	0.301	0.313	0.071	0.071	0.071	0.072	0.073	0.071	0.071	0.071	0.071	0.069	1.295	1.269
#8: 420-580nm, Wideband	2012-12-13	10:10:17	10:06:53	1347.47	0	53.1	52	0.119	0.119	0.163	0.169	0.205	0.21	0.245	0.248	0.277	0.283	0.161	0.166	0.206	0.209	0.246	0.252	0.282	0.29	0.319	0.322	0.14	0.141	0.183	0.188	0.229	0.258	0.262	0.271	0.301	0.314	0.071	0.071	0.071	0.072	0.073	0.072	0.071	0.071	0.071	0.07	1.296	1.268
#8: 420-580nm, Wideband	2012-12-13	10:17:47	10:14:23	1354.97	0	53	52	0.119	0.118	0.163	0.169	0.205	0.211	0.245	0.248	0.277	0.283	0.161	0.166	0.206	0.209	0.246	0.253	0.282	0.29	0.319	0.323	0.14	0.142	0.184	0.188	0.229	0.258	0.262	0.271	0.301	0.314	0.07	0.071	0.071	0.072	0.073	0.072	0.071	0.071	0.071	0.07	1.295	1.268
#8: 420-580nm, Wideband	2012-12-13	10:25:16	10:21:52	1362.45	0	53.1	52	0.118	0.118	0.162	0.169	0.205	0.21	0.245	0.249	0.277	0.283	0.162	0.166	0.206	0.209	0.246	0.252	0.283	0.29	0.319	0.323	0.139	0.141	0.183	0.188	0.229	0.258	0.263	0.271	0.301	0.313	0.071	0.071	0.071	0.072	0.073	0.071	0.071	0.071	0.071	0.07	1.294	1.267
#8: 420-580nm, Wideband	2012-12-13	10:32:46	10:29:22	1369.95	0	53.1	52	0.118	0.119	0.163	0.169	0.205	0.21	0.245	0.248	0.277	0.283	0.161	0.166	0.206	0.209	0.247	0.253	0.282	0.29	0.319	0.323	0.14	0.142	0.183	0.188	0.229	0.258	0.263	0.271	0.301	0.313	0.071	0.071	0.071	0.072	0.073	0.072	0.071	0.071	0.071	0.069	1.292	1.267
#8: 420-580nm, Wideband	2012-12-13	10:40:15	10:36:51	1377.43	0	53	52	0.119	0.119	0.163	0.169	0.205	0.21	0.245	0.248	0.277	0.283	0.162	0.166	0.206	0.209	0.247	0.253	0.283	0.291	0.32	0.323	0.14	0.142	0.184	0.188	0.229	0.259	0.263	0.271	0.301	0.314	0.071	0.071	0.071	0.072	0.073	0.072	0.071	0.071	0.071	0.069	1.293	1.266
#8: 420-580nm, Wideband	2012-12-13	10:47:45	10:44:21	1384.93	0	53.1	52	0.119	0.119	0.163	0.169	0.205	0.211	0.245	0.249	0.277	0.283	0.163	0.167	0.206	0.21	0.247	0.253	0.283	0.291	0.32	0.323	0.14	0.142	0.184	0.188	0.23	0.259	0.267	0.272	0.302	0.314	0.071	0.071	0.071	0.072	0.073	0.071	0.071	0.071	0.071	0.07	1.292	1.267
#8: 420-580nm, Wideband	2012-12-13	10:55:15	10:51:51	1392.43	0	53	52	0.119	0.119	0.163	0.17	0.205	0.211	0.245	0.248	0.277	0.283	0.162	0.167	0.207	0.21	0.247	0.253	0.284	0.291	0.32	0.323	0.14	0.142	0.184	0.189	0.23	0.259	0.263	0.268	0.301	0.314	0.071	0.071	0.071	0.072	0.073	0.071	0.071	0.071	0.071	0.07	1.293	1.267
#8: 420-580nm, Wideband	2012-12-13	11:02:44	10:59:20	1399.92	0	53	52	0.119	0.119	0.163	0.169	0.205	0.21	0.245	0.248	0.277	0.282	0.163	0.167	0.207	0.21	0.247	0.253	0.283	0.291	0.32	0.323	0.14	0.142	0.184	0.189	0.23	0.259	0.263	0.272	0.302	0.314	0.071	0.071	0.071	0.072	0.073	0.071	0.071	0.071	0.071	0.07	1.293	1.266
#8: 420-580nm, Wideband	2012-12-13	11:10:14	11:06:50	1407.42	0	53	52	0.119	0.119	0.163	0.17	0.205	0.21	0.245	0.248	0.277	0.282	0.163	0.167	0.207	0.21	0.248	0.254	0.284	0.292	0.32	0.324	0.14	0.142	0.184	0.189	0.23	0.259	0.263	0.272	0.302	0.314	0.071	0.072	0.071	0.072	0.073	0.071	0.071	0.071	0.071	0.07	1.293	1.266
#8: 420-580nm, Wideband	2012-12-13	11:17:43	11:14:19	1414.9	0	53	52	0.118	0.119	0.163	0.169	0.204	0.21	0.244	0.248	0.277	0.282	0.163	0.167	0.207	0.21	0.248	0.254	0.284	0.291	0.32	0.323	0.14	0.142	0.184	0.189	0.23	0.259	0.263	0.272	0.302	0.314	0.071	0.068	0.071	0.072	0.073	0.071	0.071	0.071	0.071	0.069	1.291	1.266
#8: 420-580nm, Wideband	2012-12-13	11:25:13	11:21:49	1422.4	0	53.1	52	0.119	0.119	0.163	0.17	0.205	0.211	0.245	0.249	0.277	0.283	0.163	0.168	0.208	0.211	0.248	0.254	0.284	0.292	0.321	0.324	0.14	0.143	0.184	0.189	0.231	0.26	0.264	0.273	0.302	0.314	0.071	0.072	0.072	0.073	0.074	0.072	0.071	0.071	0.071	0.07	1.292	1.265
#8: 420-580nm, Wideband	2012-12-13	11:32:42	11:29:18	1429.88	0	53	52	0.118	0.119	0.163	0.169	0.205	0.21	0.245	0.248	0.277	0.282	0.163	0.168	0.208	0.21	0.248	0.254	0.284	0.292	0.321	0.321	0.14	0.143	0.184	0.189	0.23	0.259	0.264	0.272	0.302	0.314	0.071	0.071	0.071	0.072	0.073	0.071	0.071	0.071	0.071	0.069	1.29	1.265
#8: 420-580nm, Wideband	2012-12-13	11:40:12	11:36:48	1437.38	0	53	52	0.12	0.119	0.163	0.17	0.205	0.21	0.245	0.248	0.277	0.283	0.164	0.168	0.208	0.211	0.248	0.255	0.284	0.293	0.321	0.324	0.141	0.143	0.185	0.189	0.23	0.26	0.264	0.272	0.302	0.315	0.071	0.072	0.071	0.073	0.074	0.072	0.071	0.071	0.071	0.07	1.291	1.265
#8: 420-580nm, Wideband	2012-12-13	11:47:42	11:44:18	1444.88	0	53	52	0.119	0.119	0.163	0.17	0.205	0.21	0.245	0.248	0.277	0.282	0.164	0.168	0.208	0.211	0.249	0.254	0.285	0.292	0.321	0.324	0.141	0.143	0.184	0.189	0.23	0.26	0.263	0.272	0.302	0.314	0.071	0.071	0.071	0.073	0.073	0.071	0.071	0.071	0.071	0.07	1.288	1.266
#8: 420-580nm, Wideband	2012-12-13	11:55:11	11:51:47	1452.37	0	53.1	52	0.118	0.119	0.163	0.169	0.204	0.21	0.244	0.248	0.277	0.282	0.164	0.168	0.208	0.211	0.248	0.254	0.284	0.292	0.321	0.324	0.141	0.143	0.184	0.189	0.23	0.259	0.264	0.272	0.302	0.314	0.071	0.071	0.071	0.072	0.073	0.071	0.071	0.071	0.074	0.07	1.288	1.265
#8: 420-580nm, Wideband	2012-12-13	12:02:41	11:59:17	1459.87	0	53.1	52	0.118	0.119	0.163	0.17	0.205	0.21	0.245	0.248	0.277	0.282	0.164	0.169	0.208	0.212	0.249	0.255	0.285	0.293	0.321	0.324	0.141	0.143	0.185	0.19	0.231	0.26	0.264	0.273	0.302	0.315	0.071	0.071	0.071	0.072	0.073	0.072	0.071	0.071	0.071	0.07	1.288	1.267
#8: 420-580nm, Wideband	2012-12-13	12:10:11	12:06:47	1467.37	0	53	52	0.119	0.119	0.163	0.169	0.204	0.21	0.244	0.248	0.276	0.282	0.165	0.169	0.209	0.211	0.249	0.255	0.285	0.293	0.321	0.324	0.141	0.143	0.184	0.189	0.23	0.26	0.264	0.273	0.302	0.314	0.071	0.071	0.071	0.072	0.073	0.071	0.071	0.071	0.071	0.069	1.287	1.265
#8: 420-580nm, Wideband	2012-12-13	12:17:40	12:14:16	1474.85	0	53	52	0.118	0.119	0.162	0.169	0.204	0.21	0.244	0.249	0.276	0.282	0.164	0.169	0.208	0.212	0.249	0.255	0.285	0.293	0.321	0.324	0.141	0.143	0.184	0.19	0.23	0.259	0.263	0.272	0.302	0.314	0.071	0.071	0.071	0.072	0.073	0.071	0.071	0.07	0.07	0.069	1.286	1.265
#8: 420-580nm, Wideband	2012-12-13	12:25:10	12:21:46	1482.35	0	53.1	52	0.119	0.119	0.163	0.17	0.204	0.21	0.244	0.248	0.276	0.282	0.165	0.169	0.209	0.212	0.249	0.255	0.285	0.293	0.322	0.325	0.141	0.143	0.185	0.189	0.231	0.26	0.264	0.273	0.302	0.314	0.071	0.071	0.071	0.072	0.073	0.071	0.071	0.071	0.071	0.069	1.286	1.266
#8: 420-580nm, Wideband	2012-12-13	12:32:39	12:29:15	1489.83	0	53	52	0.118	0.119	0.163	0.169	0.205	0.21	0.244	0.248	0.276	0.282	0.165	0.169	0.209	0.212	0.249	0.255	0.285	0.293	0.322	0.325	0.141	0.143	0.185	0.19	0.231	0.26	0.264	0.272	0.302	0.315	0.071	0.071	0.071	0.072	0.073	0.071	0.071	0.071	0.071	0.07	1.286	1.265
#8: 420-580nm, Wideband	2012-12-13	12:40:09	12:36:45	1497.33	0	53.1	52	0.119	0.12	0.163	0.169	0.204	0.21	0.244	0.248	0.277	0.282	0.165	0.17	0.209	0.212	0.25	0.256	0.286	0.294	0.322	0.325	0.142	0.144	0.185	0.19	0.231	0.26	0.264	0.273	0.302	0.315	0.071	0.071	0.071	0.072	0.073	0.072	0.071	0.071	0.071	0.069	1.285	1.265
#8: 420-580nm, Wideband	2012-12-13	12:47:38	12:44:14	1504.82	0	53.1	52	0.119	0.12	0.163	0.17	0.205	0.21	0.245	0.248	0.277	0.282	0.165	0.17	0.209	0.213	0.25	0.256	0.286	0.294	0.322	0.325	0.142	0.144	0.185	0.19	0.231	0.261	0.264	0.273	0.303	0.315	0.071	0.071	0.071	0.073	0.074	0.072	0.071	0.071	0.071	0.07	1.284	1.265
#8: 420-580nm, Wideband	2012-12-13	12:55:08	12:51:44	1512.32	0	53	52	0.119	0.119	0.163	0.169	0.204	0.21	0.244	0.248	0.276	0.281	0.166	0.17	0.209	0.213	0.25	0.256	0.286	0.294	0.322	0.325	0.141	0.144	0.185	0.19	0.231	0.26	0.264	0.273	0.303	0.315	0.071	0.071	0.071	0.072	0.073	0.071	0.071	0.07	0.071	0.069	1.285	1.265
#8: 420-580nm, Wideband	2012-12-13	13:02:38	12:59:14	1519.82	0	53	52	0.118	0.119	0.163	0.169	0.204	0.21	0.244	0.248	0.276	0.281	0.166	0.17	0.21	0.213	0.25	0.256	0.286	0.294	0.323	0.325	0.142	0.144	0.185	0.19	0.231	0.261	0.264	0.273	0.303	0.315	0.071	0.071	0.071	0.072	0.073	0.072	0.071	0.071	0.071	0.07	1.284	1.265
#8: 420-580nm, Wideband	2012-12-13	13:10:07	13:06:43	1527.3	0	53.1	52	0.118	0.119	0.163	0.169	0.204	0.21	0.244	0.248	0.276	0.281	0.166	0.17	0.21	0.213	0.25	0.256	0.286	0.294	0.323	0.325	0.142	0.144	0.185	0.19	0.231	0.261	0.264	0.273	0.303	0.315	0.071	0.071	0.071	0.072	0.073	0.071	0.071	0.071	0.07	0.069	1.285	1.265
#8: 420-580nm, Wideband	2012-12-13	13:17:37	13:14:13	1534.8	0	53.1	52	0.118	0.119	0.163	0.169	0.204	0.21	0.244	0.248	0.276	0.281	0.166	0.171	0.21	0.213	0.25	0.257	0.286	0.295	0.322	0.325	0.142	0.144	0.185	0.19	0.231	0.26	0.264	0.273	0.303	0.315	0.071	0.071	0.071	0.072	0.073	0.071	0.071	0.07	0.07	0.069	1.283	1.265
#8: 420-580nm, Wideband	2012-12-13	13:25:07	13:21:43	1542.3	0	53	52	0.119	0.119	0.163	0.169	0.204	0.21	0.244	0.248	0.276	0.281	0.166	0.171	0.21	0.213	0.251	0.257	0.286	0.295	0.323	0.326	0.142	0.144	0.186	0.19	0.232	0.261	0.265	0.273	0.303	0.315	0.071	0.071	0.071	0.073	0.073	0.071	0.071	0.071	0.071	0.07	1.284	1.265
#8: 420-580nm, Wideband	2012-12-13	13:32:36	13:29:12	1549.78	0	53.1	52	0.119	0.119	0.163	0.169	0.204	0.21	0.244	0.248	0.276	0.281	0.167	0.171	0.21	0.213	0.251	0.257	0.287	0.295	0.323	0.326	0.142	0.144	0.185	0.19	0.231	0.261	0.264	0.273	0.303	0.315	0.071	0.071	0.071	0.072	0.073	0.072	0.071	0.071	0.071	0.069	1.283	1.265
#8: 420-580nm, Wideband	2012-12-13	13:40:06	13:36:42	1557.28	0	53	52	0.119	0.119	0.162	0.169	0.204	0.21	0.244	0.248	0.276	0.281	0.167	0.171	0.21	0.213	0.251	0.257	0.287	0.295	0.323	0.326	0.142	0.144	0.186	0.19	0.232	0.261	0.265	0.273	0.303	0.315	0.071	0.071	0.071	0.072	0.073	0.071	0.071	0.07	0.07	0.069	1.283	1.264
#8: 420-580nm, Wideband	2012-12-13	13:47:35	13:44:11	1564.77	0	53	52	0.119	0.119	0.163	0.17	0.204	0.21	0.244	0.248	0.276	0.281	0.167	0.171	0.211	0.214	0.251	0.257	0.287	0.295	0.324	0.326	0.142	0.144	0.186	0.19	0.232	0.261	0.265	0.273	0.303	0.315	0.071	0.071	0.071	0.072	0.073	0.071	0.07	0.07	0.07	0.069	1.282	1.266
#8: 420-580nm, Wideband	2012-12-13	13:55:05	13:51:41	1572.27	0	53	52	0.119	0.12	0.163	0.17	0.205	0.21	0.245	0.248	0.277	0.281	0.168	0.172	0.211	0.214	0.252	0.258	0.288	0.296	0.324	0.332	0.142	0.144	0.186	0.191	0.232	0.262	0.265	0.274	0.303	0.316	0.071	0.071	0.071	0.072	0.073	0.071	0.071	0.071	0.07	0.069	1.284	1.266
#8: 420-580nm, Wideband	2012-12-13	14:02:35	13:59:11	1579.77	0	53	52	0.119	0.119	0.163	0.169	0.204	0.21	0.244	0.248	0.276	0.281	0.168	0.172	0.212	0.214	0.252	0.258	0.288	0.296	0.324	0.33	0.143	0.144	0.186	0.191	0.232	0.262	0.265	0.274	0.303	0.315	0.071	0.071	0.071	0.072	0.073	0.071	0.071	0.07	0.07	0.069	1.283	1.266
#8: 420-580nm, Wideband	2012-12-13	14:10:04	14:06:40	1587.25	0	53.1	52	0.12	0.119	0.163	0.169	0.204	0.21	0.244	0.248	0.276	0.281	0.168	0.172	0.212	0.214	0.252	0.258	0.288	0.296	0.324	0.33	0.143	0.145	0.186	0.191	0.232	0.262	0.265	0.274	0.304	0.316	0.07	0.071	0.071	0.072	0.073	0.071	0.071	0.071	0.071	0.069	1.282	1.266
#8: 420-580nm, Wideband	2012-12-13	14:17:34	14:14:10	1594.75	0	53	52	0.118	0.119	0.163	0.169	0.204	0.21	0.244	0.248	0.276	0.281	0.168	0.172	0.212	0.215	0.252	0.259	0.289	0.296	0.324	0.33	0.143	0.145	0.186	0.191	0.233	0.262	0.266	0.274	0.304	0.316	0.071	0.071	0.072	0.072	0.074	0.072	0.071	0.071	0.071	0.07	1.282	1.266
#8: 420-580nm, Wideband	2012-12-13	14:25:03	14:21:39	1602.23	0	53	52	0.119	0.12	0.163	0.17	0.205	0.21	0.245	0.248	0.277	0.281	0.169	0.173	0.212	0.216	0.253	0.259	0.289	0.297	0.325	0.33	0.143	0.146	0.187	0.192	0.233	0.263	0.266	0.275	0.304	0.316	0.072	0.071	0.072	0.073	0.073	0.072	0.072	0.072	0.071	0.07	1.282	1.266
	H
[truncated: 158 more columns]

## Sheet: Blank#OpticalDensity
								---- Glucose ---- Blank ----										---- Xylose ---- Blank ----										---- Glucose+Xylose ---- Blank ----											---- AVERAGE ---- Glucose ----						---- AVERAGE ---- Xylose ----
								0,0 g/mL	0,0mg/mL	0,2 mg/mL	0,2 mg/mL	0,4 mg/mL	0,4 mg/mL	0,6 mg/mL	0,6 mg/mL	0,8 mg/mL	0,8 mg/mL	0,0 g/mL	0,0mg/mL	0,2 mg/mL	0,2 mg/mL	0,4 mg/mL	0,4 mg/mL	0,6 mg/mL	0,6 mg/mL	0,8 mg/mL	0,8 mg/mL	0,0 g/mL	0,0mg/mL	0,2 mg/mL	0,2 mg/mL	0,4 mg/mL	0,4 mg/mL	0,6 mg/mL	0,6 mg/mL	0,8 mg/mL	0,8 mg/mL		0,0 g/mL	0,2 mg/mL	0,4 mg/mL	0,6 mg/mL	0,8 mg/mL		0,0 g/mL	0,2 mg/mL	0,4 mg/mL	0,6 mg/mL	0,8 mg/mL
Filter Type	Date created	Time created	Time [min]		Blank	Cover C°	Cassette C°	Well 1	Well 2	Well 3	Well 4	Well 5	Well 6	Well 7	Well 8	Well 9	Well 10	Well 11	Well 12	Well 13	Well 14	Well 15	Well 16	Well 17	Well 18	Well 19	Well 20	Well 21	Well 22	Well 23	Well 24	Well 25	Well 26	Well 27	Well 28	Well 29	Well 30
#8: 420-580nm, Wideband	2012-12-12	0.493275	0	0	0	26.9	27.7	0.112	0.119	0.167	0.17	0.212	0.217	0.257	0.259	0.292	0.302	0.118	0.127	0.171	0.172	0.216	0.22	0.256	0.261	0.297	0.307	0.117	0.116	0.164	0.168	0.215	0.239	0.252	0.26	0.294	0.309		0.1155	0.1685	0.2145	0.258	0.297		0.1225	0.1715	0.218	0.2585	0.302
#8: 420-580nm, Wideband	2012-12-12	0.497627	0.00435185	6.26667	0	44.2	48.4	0.117	0.115	0.162	0.167	0.205	0.211	0.249	0.252	0.285	0.297	0.123	0.123	0.17	0.171	0.211	0.216	0.25	0.256	0.292	0.303	0.117	0.117	0.164	0.168	0.212	0.241	0.253	0.261	0.294	0.309		0.116	0.1645	0.208	0.2505	0.291		0.123	0.1705	0.2135	0.253	0.2975
#8: 420-580nm, Wideband	2012-12-12	0.502836	0.00956019	13.7667	0	53	52.1	0.114	0.113	0.159	0.166	0.204	0.21	0.253	0.253	0.283	0.295	0.121	0.123	0.166	0.168	0.21	0.215	0.249	0.255	0.29	0.3	0.117	0.117	0.163	0.167	0.211	0.234	0.247	0.255	0.288	0.303		0.1135	0.1625	0.207	0.253	0.289		0.122	0.167	0.2125	0.252	0.295
#8: 420-580nm, Wideband	2012-12-12	0.508044	0.0147685	21.2667	0	53	52.1	0.114	0.113	0.159	0.165	0.202	0.207	0.244	0.246	0.278	0.289	0.114	0.117	0.161	0.162	0.205	0.208	0.241	0.254	0.283	0.292	0.111	0.119	0.162	0.164	0.206	0.23	0.241	0.249	0.281	0.294		0.1135	0.162	0.2045	0.245	0.2835		0.1155	0.1615	0.2065	0.2475	0.2875
#8: 420-580nm, Wideband	2012-12-12	0.513241	0.0199653	28.75	0	53.1	52	0.115	0.113	0.159	0.165	0.202	0.208	0.244	0.247	0.279	0.291	0.119	0.122	0.166	0.167	0.208	0.213	0.246	0.252	0.286	0.296	0.117	0.118	0.162	0.166	0.209	0.232	0.244	0.252	0.284	0.296		0.114	0.162	0.205	0.2455	0.285		0.1205	0.1665	0.2105	0.249	0.291
#8: 420-580nm, Wideband	2012-12-12	0.518449	0.0251736	36.25	0	53.1	52	0.113	0.11	0.152	0.156	0.194	0.203	0.237	0.238	0.27	0.281	0.108	0.11	0.154	0.155	0.196	0.201	0.234	0.241	0.275	0.284	0.104	0.105	0.15	0.153	0.197	0.221	0.232	0.24	0.273	0.287		0.1115	0.154	0.1985	0.2375	0.2755		0.109	0.1545	0.1985	0.2375	0.2795
#8: 420-580nm, Wideband	2012-12-12	0.523657	0.0303819	43.75	-0.001	53.1	52	0.111	0.109	0.158	0.162	0.198	0.203	0.241	0.245	0.275	0.288	0.116	0.118	0.162	0.163	0.203	0.206	0.239	0.246	0.28	0.29	0.109	0.11	0.155	0.159	0.202	0.226	0.236	0.245	0.277	0.291		0.11	0.16	0.2005	0.243	0.2815		0.117	0.1625	0.2045	0.2425	0.285
#8: 420-580nm, Wideband	2012-12-12	0.528866	0.0355903	51.25	0	53.1	52	0.115	0.113	0.16	0.166	0.203	0.208	0.245	0.248	0.289	0.298	0.126	0.127	0.171	0.17	0.21	0.216	0.248	0.255	0.288	0.298	0.119	0.119	0.164	0.168	0.211	0.247	0.256	0.263	0.294	0.309		0.114	0.163	0.2055	0.2465	0.2935		0.1265	0.1705	0.213	0.2515	0.293
#8: 420-580nm, Wideband	2012-12-12	0.534062	0.040787	58.7333	0	53	52	0.123	0.121	0.165	0.169	0.207	0.214	0.25	0.252	0.283	0.293	0.125	0.125	0.172	0.173	0.212	0.216	0.248	0.255	0.288	0.298	0.118	0.119	0.17	0.171	0.214	0.237	0.247	0.26	0.289	0.304		0.122	0.167	0.2105	0.251	0.288		0.125	0.1725	0.214	0.2515	0.293
#8: 420-580nm, Wideband	2012-12-12	0.539271	0.0459954	66.2333	0	53.1	52	0.118	0.117	0.161	0.166	0.203	0.209	0.245	0.248	0.28	0.292	0.126	0.127	0.171	0.172	0.214	0.216	0.248	0.255	0.289	0.299	0.119	0.12	0.169	0.17	0.215	0.239	0.248	0.254	0.286	0.3		0.1175	0.1635	0.206	0.2465	0.286		0.1265	0.1715	0.215	0.2515	0.294
#8: 420-580nm, Wideband	2012-12-12	0.544479	0.0512037	73.7333	-0.001	53.1	52	0.121	0.115	0.159	0.167	0.203	0.208	0.244	0.246	0.278	0.289	0.12	0.122	0.166	0.168	0.209	0.214	0.247	0.254	0.286	0.296	0.117	0.117	0.168	0.17	0.212	0.235	0.245	0.256	0.285	0.298		0.118	0.163	0.2055	0.245	0.2835		0.121	0.167	0.2115	0.2505	0.291
#8: 420-580nm, Wideband	2012-12-12	0.549687	0.056412	81.2333	0	53	52	0.116	0.114	0.173	0.181	0.217	0.223	0.259	0.261	0.292	0.303	0.134	0.136	0.178	0.179	0.218	0.222	0.253	0.259	0.292	0.301	0.125	0.126	0.169	0.173	0.215	0.237	0.247	0.254	0.292	0.303		0.115	0.177	0.22	0.26	0.2975		0.135	0.1785	0.22	0.256	0.2965
#8: 420-580nm, Wideband	2012-12-12	0.554884	0.0616088	88.7167	0	53	52	0.114	0.112	0.159	0.166	0.202	0.207	0.242	0.245	0.276	0.29	0.121	0.125	0.167	0.171	0.212	0.215	0.246	0.253	0.287	0.294	0.118	0.119	0.164	0.168	0.21	0.234	0.245	0.253	0.284	0.298		0.113	0.1625	0.2045	0.2435	0.283		0.123	0.169	0.2135	0.2495	0.2905
#8: 420-580nm, Wideband	2012-12-12	0.560093	0.0668171	96.2167	0	53	52	0.115	0.112	0.157	0.161	0.199	0.205	0.242	0.243	0.273	0.287	0.117	0.126	0.169	0.17	0.209	0.213	0.243	0.252	0.284	0.295	0.118	0.117	0.162	0.165	0.206	0.231	0.242	0.249	0.283	0.295		0.1135	0.159	0.202	0.2425	0.28		0.1215	0.1695	0.211	0.2475	0.2895
#8: 420-580nm, Wideband	2012-12-12	0.565289	0.0720139	103.7	0	53.1	52	0.117	0.117	0.163	0.167	0.204	0.209	0.247	0.248	0.28	0.292	0.125	0.127	0.17	0.174	0.214	0.218	0.25	0.257	0.289	0.298	0.121	0.121	0.167	0.17	0.212	0.236	0.247	0.254	0.286	0.3		0.117	0.165	0.2065	0.2475	0.286		0.126	0.172	0.216	0.2535	0.2935
#8: 420-580nm, Wideband	2012-12-12	0.570498	0.0772222	111.2	0	53	52	0.117	0.117	0.162	0.168	0.204	0.209	0.248	0.249	0.28	0.292	0.125	0.129	0.173	0.174	0.215	0.219	0.251	0.258	0.29	0.3	0.122	0.122	0.166	0.17	0.212	0.238	0.249	0.255	0.286	0.302		0.117	0.165	0.2065	0.2485	0.286		0.127	0.1735	0.217	0.2545	0.295
#8: 420-580nm, Wideband	2012-12-12	0.575706	0.0824306	118.7	0	53	52	0.116	0.116	0.163	0.17	0.206	0.211	0.248	0.249	0.28	0.292	0.126	0.128	0.172	0.173	0.213	0.218	0.251	0.258	0.291	0.3	0.121	0.122	0.167	0.17	0.212	0.239	0.248	0.256	0.288	0.302		0.116	0.1665	0.2085	0.2485	0.286		0.127	0.1725	0.2155	0.2545	0.2955
#8: 420-580nm, Wideband	2012-12-12	0.580903	0.0876273	126.183	0	53.1	52	0.115	0.114	0.161	0.166	0.203	0.208	0.244	0.248	0.279	0.291	0.123	0.126	0.169	0.172	0.211	0.217	0.249	0.256	0.29	0.298	0.121	0.121	0.164	0.168	0.211	0.235	0.248	0.255	0.286	0.299		0.1145	0.1635	0.2055	0.246	0.285		0.1245	0.1705	0.214	0.2525	0.294
#8: 420-580nm, Wideband	2012-12-12	0.5861	0.0928241	133.667	0	53.1	52	0.116	0.114	0.165	0.172	0.207	0.21	0.246	0.248	0.28	0.291	0.127	0.129	0.171	0.176	0.215	0.221	0.252	0.263	0.296	0.305	0.125	0.126	0.168	0.171	0.214	0.238	0.248	0.255	0.286	0.301		0.115	0.1685	0.2085	0.247	0.2855		0.128	0.1735	0.218	0.2575	0.3005
#8: 420-580nm, Wideband	2012-12-12	0.591308	0.0980324	141.167	0	53	52	0.116	0.12	0.163	0.169	0.206	0.212	0.248	0.251	0.283	0.294	0.127	0.129	0.173	0.175	0.215	0.221	0.252	0.26	0.292	0.306	0.126	0.124	0.167	0.171	0.213	0.239	0.247	0.255	0.286	0.3		0.118	0.166	0.209	0.2495	0.2885		0.128	0.174	0.218	0.256	0.299
#8: 420-580nm, Wideband	2012-12-12	0.596505	0.103229	148.65	0	53.1	52	0.116	0.115	0.161	0.167	0.204	0.209	0.245	0.248	0.279	0.29	0.124	0.127	0.17	0.172	0.211	0.216	0.247	0.253	0.285	0.295	0.118	0.118	0.162	0.165	0.207	0.234	0.243	0.252	0.283	0.297		0.1155	0.164	0.2065	0.2465	0.2845		0.1255	0.171	0.2135	0.25	0.29
#8: 420-580nm, Wideband	2012-12-12	0.601713	0.108437	156.15	0	53.1	52	0.125	0.122	0.167	0.173	0.209	0.214	0.251	0.253	0.284	0.295	0.13	0.133	0.176	0.178	0.217	0.225	0.255	0.263	0.295	0.304	0.122	0.123	0.167	0.17	0.214	0.238	0.248	0.256	0.288	0.302		0.1235	0.17	0.2115	0.252	0.2895		0.1315	0.177	0.221	0.259	0.2995
#8: 420-580nm, Wideband	2012-12-12	0.606921	0.113646	163.65	0	53.1	52	0.117	0.116	0.164	0.17	0.204	0.21	0.247	0.249	0.28	0.291	0.126	0.129	0.172	0.174	0.214	0.219	0.251	0.258	0.291	0.299	0.121	0.123	0.165	0.17	0.212	0.237	0.246	0.254	0.286	0.3		0.1165	0.167	0.207	0.248	0.2855		0.1275	0.173	0.2165	0.2545	0.295
#8: 420-580nm, Wideband	2012-12-12	0.612118	0.118843	171.133	-0.003	53	52	0.118	0.116	0.164	0.171	0.207	0.213	0.251	0.252	0.283	0.3	0.134	0.138	0.179	0.182	0.222	0.226	0.258	0.266	0.298	0.307	0.127	0.129	0.173	0.177	0.219	0.243	0.253	0.261	0.293	0.306		0.117	0.1675	0.21	0.2515	0.2915		0.136	0.1805	0.224	0.262	0.3025
#8: 420-580nm, Wideband	2012-12-12	0.617326	0.124051	178.633	0	53.1	52	0.117	0.119	0.17	0.175	0.208	0.212	0.25	0.252	0.283	0.294	0.128	0.131	0.175	0.176	0.216	0.223	0.254	0.262	0.295	0.303	0.123	0.125	0.168	0.171	0.214	0.239	0.249	0.257	0.289	0.302		0.118	0.1725	0.21	0.251	0.2885		0.1295	0.1755	0.2195	0.258	0.299
#8: 420-580nm, Wideband	2012-12-12	0.622523	0.129248	186.117	-0.001	53	52	0.118	0.116	0.162	0.168	0.205	0.211	0.248	0.251	0.282	0.299	0.131	0.134	0.175	0.18	0.219	0.224	0.255	0.262	0.294	0.299	0.123	0.128	0.17	0.173	0.217	0.243	0.252	0.26	0.289	0.304		0.117	0.165	0.208	0.2495	0.2905		0.1325	0.1775	0.2215	0.2585	0.2965
#8: 420-580nm, Wideband	2012-12-12	0.627731	0.134456	193.617	0	53.1	52	0.118	0.119	0.162	0.168	0.205	0.21	0.247	0.251	0.281	0.292	0.129	0.133	0.177	0.178	0.218	0.222	0.254	0.261	0.293	0.303	0.123	0.123	0.167	0.172	0.215	0.239	0.249	0.257	0.289	0.303		0.1185	0.165	0.2075	0.249	0.2865		0.131	0.1775	0.22	0.2575	0.298
#8: 420-580nm, Wideband	2012-12-12	0.63294	0.139664	201.117	-0.002	53.1	52	0.116	0.118	0.165	0.168	0.205	0.211	0.247	0.25	0.28	0.292	0.134	0.137	0.179	0.182	0.221	0.226	0.257	0.265	0.297	0.305	0.126	0.128	0.171	0.175	0.218	0.243	0.252	0.26	0.292	0.305		0.117	0.1665	0.208	0.2485	0.286		0.1355	0.1805	0.2235	0.261	0.301
#8: 420-580nm, Wideband	2012-12-12	0.638137	0.144861	208.6	0	53.1	52	0.119	0.117	0.161	0.166	0.202	0.207	0.244	0.248	0.278	0.289	0.124	0.127	0.17	0.172	0.214	0.217	0.25	0.257	0.29	0.298	0.117	0.12	0.163	0.171	0.213	0.238	0.248	0.255	0.287	0.301		0.118	0.1635	0.2045	0.246	0.2835		0.1255	0.171	0.2155	0.2535	0.294
#8: 420-580nm, Wideband	2012-12-12	0.643345	0.150069	216.1	0	53.1	52	0.117	0.116	0.162	0.168	0.205	0.211	0.254	0.258	0.287	0.296	0.131	0.135	0.177	0.178	0.218	0.232	0.266	0.273	0.305	0.312	0.129	0.131	0.173	0.175	0.22	0.244	0.253	0.254	0.289	0.303		0.1165	0.165	0.208	0.256	0.2915		0.133	0.1775	0.225	0.2695	0.3085
#8: 420-580nm, Wideband	2012-12-12	0.648542	0.155266	223.583	0	53	52	0.116	0.124	0.172	0.178	0.214	0.22	0.256	0.259	0.29	0.301	0.138	0.141	0.184	0.186	0.225	0.23	0.262	0.268	0.3	0.309	0.129	0.13	0.173	0.177	0.22	0.244	0.253	0.261	0.292	0.305		0.12	0.175	0.217	0.2575	0.2955		0.1395	0.185	0.2275	0.265	0.3045
#8: 420-580nm, Wideband	2012-12-12	0.65375	0.160475	231.083	0	53.1	52	0.117	0.116	0.161	0.167	0.204	0.21	0.246	0.249	0.279	0.29	0.128	0.131	0.174	0.176	0.216	0.221	0.253	0.26	0.292	0.3	0.121	0.122	0.166	0.17	0.213	0.237	0.246	0.254	0.285	0.299		0.1165	0.164	0.207	0.2475	0.2845		0.1295	0.175	0.2185	0.2565	0.296
#8: 420-580nm, Wideband	2012-12-12	0.658947	0.165671	238.567	0	53	52	0.123	0.122	0.167	0.172	0.208	0.212	0.248	0.252	0.285	0.296	0.131	0.133	0.176	0.178	0.22	0.223	0.256	0.263	0.309	0.319	0.144	0.144	0.191	0.195	0.234	0.258	0.268	0.276	0.307	0.321		0.1225	0.1695	0.21	0.25	0.2905		0.132	0.177	0.2215	0.2595	0.314
#8: 420-580nm, Wideband	2012-12-12	0.664155	0.17088	246.067	0.001	53	52	0.117	0.115	0.169	0.17	0.207	0.211	0.247	0.252	0.281	0.294	0.13	0.132	0.175	0.186	0.222	0.224	0.255	0.262	0.296	0.303	0.123	0.123	0.167	0.172	0.216	0.241	0.249	0.26	0.29	0.304		0.116	0.1695	0.209	0.2495	0.2875		0.131	0.1805	0.223	0.2585	0.2995
#8: 420-580nm, Wideband	2012-12-12	0.669363	0.176088	253.567	0	53	52	0.117	0.118	0.161	0.167	0.204	0.209	0.246	0.249	0.279	0.29	0.13	0.133	0.176	0.178	0.217	0.223	0.254	0.261	0.293	0.302	0.124	0.125	0.168	0.172	0.215	0.24	0.248	0.257	0.287	0.301		0.1175	0.164	0.2065	0.2475	0.2845		0.1315	0.177	0.22	0.2575	0.2975
#8: 420-580nm, Wideband	2012-12-12	0.67456	0.181285	261.05	0	53.1	52	0.117	0.115	0.161	0.167	0.204	0.209	0.245	0.249	0.279	0.29	0.13	0.133	0.176	0.178	0.217	0.222	0.254	0.261	0.293	0.302	0.123	0.124	0.168	0.172	0.214	0.239	0.248	0.256	0.287	0.301		0.116	0.164	0.2065	0.247	0.2845		0.1315	0.177	0.2195	0.2575	0.2975
#8: 420-580nm, Wideband	2012-12-12	0.679769	0.186493	268.55	0	53	52	0.117	0.118	0.161	0.167	0.204	0.209	0.245	0.249	0.279	0.29	0.13	0.133	0.176	0.178	0.218	0.223	0.254	0.261	0.293	0.302	0.124	0.126	0.168	0.174	0.215	0.246	0.255	0.263	0.293	0.305		0.1175	0.164	0.2065	0.247	0.2845		0.1315	0.177	0.2205	0.2575	0.2975
#8: 420-580nm, Wideband	2012-12-12	0.684965	0.19169	276.033	0	53	52	0.117	0.116	0.161	0.168	0.204	0.209	0.246	0.249	0.279	0.29	0.131	0.133	0.176	0.179	0.218	0.223	0.255	0.262	0.293	0.302	0.124	0.125	0.169	0.173	0.215	0.24	0.249	0.257	0.288	0.302		0.1165	0.1645	0.2065	0.2475	0.2845		0.132	0.1775	0.2205	0.2585	0.2975
#8: 420-580nm, Wideband	2012-12-12	0.690174	0.196898	283.533	0	53	52	0.117	0.116	0.165	0.172	0.204	0.212	0.245	0.249	0.279	0.29	0.13	0.133	0.176	0.178	0.218	0.223	0.255	0.262	0.293	0.302	0.124	0.125	0.168	0.173	0.215	0.24	0.248	0.257	0.288	0.302		0.1165	0.1685	0.208	0.247	0.2845		0.1315	0.177	0.2205	0.2585	0.2975
#8: 420-580nm, Wideband	2012-12-12	0.69537	0.202095	291.017	0	53.1	52	0.117	0.116	0.165	0.17	0.204	0.21	0.246	0.249	0.279	0.29	0.131	0.134	0.177	0.179	0.218	0.224	0.255	0.262	0.294	0.303	0.124	0.125	0.169	0.173	0.215	0.24	0.249	0.257	0.288	0.302		0.1165	0.1675	0.207	0.2475	0.2845		0.1325	0.178	0.221	0.2585	0.2985
#8: 420-580nm, Wideband	2012-12-12	0.700579	0.207303	298.517	0	53	52	0.117	0.116	0.161	0.168	0.204	0.209	0.246	0.249	0.279	0.29	0.131	0.134	0.177	0.179	0.219	0.224	0.255	0.263	0.294	0.303	0.125	0.126	0.169	0.173	0.215	0.24	0.249	0.257	0.288	0.302		0.1165	0.1645	0.2065	0.2475	0.2845		0.1325	0.178	0.2215	0.259	0.2985
#8: 420-580nm, Wideband	2012-12-12	0.705775	0.2125	306	0	53.1	52	0.121	0.118	0.165	0.168	0.204	0.21	0.246	0.249	0.279	0.29	0.131	0.134	0.177	0.179	0.219	0.224	0.257	0.263	0.294	0.303	0.125	0.126	0.169	0.173	0.215	0.24	0.249	0.257	0.288	0.302		0.1195	0.1665	0.207	0.2475	0.2845		0.1325	0.178	0.2215	0.26	0.2985
#8: 420-580nm, Wideband	2012-12-12	0.710984	0.217708	313.5	0	53	52	0.117	0.115	0.161	0.167	0.204	0.209	0.245	0.249	0.279	0.289	0.132	0.135	0.178	0.179	0.219	0.224	0.256	0.263	0.294	0.303	0.125	0.126	0.169	0.173	0.215	0.241	0.249	0.257	0.288	0.302		0.116	0.164	0.2065	0.247	0.284		0.1335	0.1785	0.2215	0.2595	0.2985
#8: 420-580nm, Wideband	2012-12-12	0.716181	0.222905	320.983	0	53.1	52	0.117	0.116	0.161	0.168	0.204	0.21	0.248	0.249	0.279	0.29	0.137	0.135	0.178	0.182	0.22	0.225	0.256	0.263	0.295	0.303	0.125	0.127	0.17	0.174	0.217	0.242	0.25	0.261	0.289	0.303		0.1165	0.1645	0.207	0.2485	0.2845		0.136	0.18	0.2225	0.2595	0.299
#8: 420-580nm, Wideband	2012-12-12	0.721389	0.228113	328.483	0	53.1	52	0.117	0.116	0.161	0.168	0.204	0.21	0.245	0.249	0.279	0.29	0.132	0.135	0.178	0.18	0.219	0.225	0.256	0.263	0.295	0.304	0.125	0.126	0.169	0.173	0.216	0.241	0.25	0.258	0.289	0.303		0.1165	0.1645	0.207	0.247	0.2845		0.1335	0.179	0.222	0.2595	0.2995
#8: 420-580nm, Wideband	2012-12-12	0.726586	0.23331	335.967	0	53	52	0.117	0.116	0.161	0.168	0.204	0.21	0.245	0.249	0.279	0.29	0.134	0.136	0.179	0.18	0.222	0.225	0.257	0.264	0.296	0.305	0.125	0.126	0.17	0.174	0.216	0.242	0.25	0.258	0.289	0.303		0.1165	0.1645	0.207	0.247	0.2845		0.135	0.1795	0.2235	0.2605	0.3005
#8: 420-580nm, Wideband	2012-12-12	0.731794	0.238519	343.467	0	53.1	52	0.118	0.117	0.162	0.168	0.204	0.21	0.246	0.25	0.279	0.29	0.133	0.136	0.179	0.181	0.22	0.225	0.257	0.264	0.295	0.304	0.125	0.127	0.17	0.174	0.216	0.242	0.25	0.258	0.289	0.303		0.1175	0.165	0.207	0.248	0.2845		0.1345	0.18	0.2225	0.2605	0.2995
#8: 420-580nm, Wideband	2012-12-12	0.737002	0.243727	350.967	0	53	52	0.117	0.116	0.162	0.168	0.204	0.21	0.246	0.249	0.279	0.29	0.133	0.136	0.179	0.181	0.22	0.226	0.257	0.264	0.295	0.305	0.125	0.127	0.17	0.174	0.216	0.241	0.25	0.258	0.289	0.303		0.1165	0.165	0.207	0.2475	0.2845		0.1345	0.18	0.223	0.2605	0.3
#8: 420-580nm, Wideband	2012-12-12	0.742199	0.248924	358.45	0	53.1	52	0.118	0.116	0.161	0.168	0.204	0.21	0.246	0.249	0.279	0.29	0.133	0.136	0.179	0.181	0.22	0.226	0.257	0.264	0.296	0.304	0.125	0.127	0.173	0.174	0.216	0.241	0.249	0.259	0.289	0.303		0.117	0.1645	0.207	0.2475	0.2845		0.1345	0.18	0.223	0.2605	0.3
#8: 420-580nm, Wideband	2012-12-12	0.747407	0.254132	365.95	0	53.1	52	0.117	0.116	0.161	0.168	0.204	0.209	0.246	0.249	0.279	0.29	0.133	0.137	0.179	0.181	0.22	0.226	0.257	0.265	0.296	0.305	0.126	0.127	0.17	0.174	0.216	0.242	0.25	0.258	0.289	0.303		0.1165	0.1645	0.2065	0.2475	0.2845		0.135	0.18	0.223	0.261	0.3005
#8: 420-580nm, Wideband	2012-12-12	0.752604	0.259329	373.433	0	53	52	0.12	0.116	0.162	0.168	0.204	0.21	0.246	0.249	0.279	0.29	0.134	0.137	0.179	0.182	0.221	0.226	0.257	0.264	0.296	0.305	0.126	0.127	0.17	0.174	0.216	0.242	0.25	0.259	0.289	0.303		0.118	0.165	0.207	0.2475	0.2845		0.1355	0.1805	0.2235	0.2605	0.3005
#8: 420-580nm, Wideband	2012-12-12	0.757812	0.264537	380.933	0	53.1	52	0.118	0.116	0.162	0.168	0.204	0.21	0.246	0.249	0.279	0.29	0.134	0.137	0.18	0.182	0.221	0.226	0.258	0.265	0.296	0.305	0.126	0.127	0.17	0.175	0.216	0.242	0.25	0.259	0.289	0.303		0.117	0.165	0.207	0.2475	0.2845		0.1355	0.181	0.2235	0.2615	0.3005
#8: 420-580nm, Wideband	2012-12-12	0.763009	0.269734	388.417	0	53	52	0.117	0.116	0.161	0.168	0.204	0.209	0.245	0.249	0.279	0.289	0.134	0.137	0.18	0.182	0.221	0.226	0.258	0.265	0.296	0.305	0.125	0.127	0.17	0.174	0.216	0.242	0.25	0.259	0.294	0.303		0.1165	0.1645	0.2065	0.247	0.284		0.1355	0.181	0.2235	0.2615	0.3005
#8: 420-580nm, Wideband	2012-12-12	0.768218	0.274942	395.917	0	53	52	0.117	0.116	0.161	0.168	0.204	0.21	0.246	0.249	0.279	0.289	0.135	0.137	0.18	0.182	0.222	0.227	0.258	0.265	0.297	0.305	0.126	0.127	0.17	0.174	0.216	0.242	0.25	0.259	0.29	0.303		0.1165	0.1645	0.207	0.2475	0.284		0.136	0.181	0.2245	0.2615	0.301
#8: 420-580nm, Wideband	2012-12-12	0.773414	0.280139	403.4	0	53	52	0.117	0.116	0.162	0.168	0.204	0.21	0.246	0.249	0.279	0.289	0.135	0.138	0.18	0.182	0.222	0.227	0.259	0.266	0.297	0.305	0.126	0.127	0.17	0.175	0.217	0.242	0.25	0.259	0.29	0.304		0.1165	0.165	0.207	0.2475	0.284		0.1365	0.181	0.2245	0.2625	0.301
#8: 420-580nm, Wideband	2012-12-12	0.778623	0.285347	410.9	0	53.1	52	0.118	0.116	0.162	0.168	0.205	0.21	0.246	0.249	0.279	0.29	0.135	0.138	0.181	0.183	0.222	0.227	0.259	0.266	0.297	0.305	0.127	0.128	0.171	0.175	0.217	0.243	0.251	0.259	0.29	0.304		0.117	0.165	0.2075	0.2475	0.2845		0.1365	0.182	0.2245	0.2625	0.301
#8: 420-580nm, Wideband	2012-12-12	0.783819	0.290544	418.383	0	53.1	52	0.118	0.117	0.163	0.172	0.205	0.211	0.25	0.25	0.279	0.29	0.135	0.138	0.181	0.183	0.223	0.228	0.259	0.266	0.297	0.306	0.127	0.128	0.171	0.175	0.217	0.243	0.251	0.259	0.29	0.304		0.1175	0.1675	0.208	0.25	0.2845		0.1365	0.182	0.2255	0.2625	0.3015
#8: 420-580nm, Wideband	2012-12-12	0.789028	0.295752	425.883	0	53	52	0.117	0.116	0.162	0.168	0.204	0.21	0.245	0.249	0.279	0.29	0.135	0.138	0.181	0.183	0.222	0.228	0.259	0.266	0.298	0.306	0.126	0.128	0.171	0.175	0.217	0.243	0.251	0.259	0.29	0.304		0.1165	0.165	0.207	0.247	0.2845		0.1365	0.182	0.225	0.2625	0.302
#8: 420-580nm, Wideband	2012-12-12	0.794236	0.300961	433.383	0	53	52	0.118	0.117	0.162	0.169	0.205	0.21	0.246	0.25	0.28	0.29	0.136	0.139	0.182	0.184	0.223	0.229	0.26	0.267	0.298	0.306	0.127	0.128	0.172	0.176	0.217	0.244	0.255	0.26	0.292	0.307		0.1175	0.1655	0.2075	0.248	0.285		0.1375	0.183	0.226	0.2635	0.302
#8: 420-580nm, Wideband	2012-12-12	0.799433	0.306157	440.867	0	53.1	52	0.118	0.116	0.162	0.168	0.204	0.21	0.246	0.249	0.279	0.29	0.136	0.139	0.182	0.184	0.223	0.228	0.26	0.267	0.298	0.307	0.128	0.129	0.172	0.176	0.218	0.244	0.252	0.26	0.291	0.304		0.117	0.165	0.207	0.2475	0.2845		0.1375	0.183	0.2255	0.2635	0.3025
#8: 420-580nm, Wideband	2012-12-12	0.804641	0.311366	448.367	0	53	52	0.118	0.117	0.162	0.169	0.205	0.21	0.246	0.249	0.279	0.289	0.136	0.139	0.182	0.184	0.223	0.228	0.26	0.267	0.298	0.306	0.126	0.128	0.171	0.175	0.217	0.243	0.251	0.258	0.29	0.304		0.1175	0.1655	0.2075	0.2475	0.284		0.1375	0.183	0.2255	0.2635	0.302
#8: 420-580nm, Wideband	2012-12-12	0.80985	0.316574	455.867	0	53.1	52	0.118	0.116	0.162	0.169	0.205	0.21	0.247	0.25	0.28	0.29	0.136	0.139	0.181	0.184	0.223	0.229	0.26	0.267	0.299	0.307	0.127	0.128	0.171	0.176	0.218	0.244	0.252	0.26	0.291	0.305		0.117	0.1655	0.2075	0.2485	0.285		0.1375	0.1825	0.226	0.2635	0.303
#8: 420-580nm, Wideband	2012-12-12	0.815046	0.321771	463.35	0	53	52	0.118	0.116	0.162	0.168	0.205	0.21	0.246	0.25	0.279	0.29	0.136	0.14	0.182	0.184	0.224	0.229	0.26	0.268	0.299	0.308	0.127	0.128	0.171	0.175	0.218	0.244	0.251	0.26	0.291	0.303		0.117	0.165	0.2075	0.248	0.2845		0.138	0.183	0.2265	0.264	0.3035
#8: 420-580nm, Wideband	2012-12-12	0.820255	0.326979	470.85	0	53	52	0.118	0.117	0.166	0.17	0.206	0.213	0.249	0.251	0.281	0.294	0.138	0.141	0.184	0.189	0.226	0.23	0.263	0.27	0.304	0.31	0.128	0.131	0.174	0.177	0.22	0.248	0.254	0.262	0.292	0.306		0.1175	0.168	0.2095	0.25	0.2875		0.1395	0.1865	0.228	0.2665	0.307
#8: 420-580nm, Wideband	2012-12-12	0.825463	0.332187	478.35	0	53	52	0.118	0.117	0.162	0.169	0.205	0.21	0.246	0.25	0.28	0.29	0.137	0.141	0.183	0.185	0.224	0.23	0.261	0.268	0.299	0.308	0.128	0.129	0.172	0.176	0.218	0.244	0.252	0.261	0.291	0.305		0.1175	0.1655	0.2075	0.248	0.285		0.139	0.184	0.227	0.2645	0.3035
#8: 420-580nm, Wideband	2012-12-12	0.83066	0.337384	485.833	0	53	52	0.118	0.116	0.166	0.17	0.208	0.215	0.251	0.251	0.28	0.293	0.137	0.14	0.183	0.186	0.226	0.23	0.262	0.269	0.3	0.308	0.128	0.13	0.173	0.18	0.219	0.245	0.254	0.261	0.292	0.305		0.117	0.168	0.2115	0.251	0.2865		0.1385	0.1845	0.228	0.2655	0.304
#8: 420-580nm, Wideband	2012-12-12	0.835868	0.342593	493.333	0.001	53	52	0.118	0.116	0.162	0.168	0.205	0.21	0.245	0.249	0.279	0.289	0.137	0.14	0.182	0.184	0.224	0.229	0.26	0.268	0.299	0.307	0.126	0.128	0.171	0.175	0.217	0.243	0.251	0.26	0.29	0.304		0.117	0.165	0.2075	0.247	0.284		0.1385	0.183	0.2265	0.264	0.303
#8: 420-580nm, Wideband	2012-12-12	0.841076	0.347801	500.833	0	53	52	0.118	0.117	0.162	0.169	0.205	0.21	0.246	0.25	0.28	0.29	0.138	0.142	0.184	0.186	0.226	0.231	0.262	0.27	0.3	0.309	0.128	0.13	0.173	0.177	0.219	0.245	0.253	0.262	0.292	0.306		0.1175	0.1655	0.2075	0.248	0.285		0.14	0.185	0.2285	0.266	0.3045
#8: 420-580nm, Wideband	2012-12-12	0.846273	0.352998	508.317	0	53	52	0.118	0.116	0.162	0.169	0.205	0.211	0.248	0.25	0.28	0.292	0.139	0.142	0.184	0.189	0.228	0.232	0.263	0.271	0.301	0.309	0.129	0.134	0.177	0.179	0.219	0.246	0.255	0.262	0.296	0.307		0.117	0.1655	0.208	0.249	0.286		0.1405	0.1865	0.23	0.267	0.305
#8: 420-580nm, Wideband	2012-12-12	0.851481	0.358206	515.817	0	53	52	0.119	0.116	0.162	0.169	0.205	0.21	0.249	0.25	0.28	0.293	0.139	0.143	0.185	0.187	0.226	0.231	0.263	0.27	0.301	0.308	0.128	0.13	0.173	0.177	0.219	0.246	0.255	0.257	0.292	0.306		0.1175	0.1655	0.2075	0.2495	0.2865		0.141	0.186	0.2285	0.2665	0.3045
#8: 420-580nm, Wideband	2012-12-12	0.856678	0.363403	523.3	0	53	52	0.119	0.116	0.162	0.169	0.205	0.21	0.246	0.25	0.28	0.289	0.138	0.142	0.184	0.187	0.226	0.231	0.262	0.269	0.3	0.308	0.128	0.13	0.172	0.177	0.219	0.245	0.252	0.261	0.292	0.305		0.1175	0.1655	0.2075	0.248	0.2845		0.14	0.1855	0.2285	0.2655	0.304
#8: 420-580nm, Wideband	2012-12-12	0.861887	0.368611	530.8	0	53.1	52	0.118	0.119	0.163	0.169	0.205	0.211	0.25	0.25	0.28	0.29	0.139	0.142	0.186	0.187	0.226	0.232	0.266	0.27	0.301	0.309	0.13	0.132	0.175	0.178	0.222	0.248	0.255	0.262	0.292	0.307		0.1185	0.166	0.208	0.25	0.285		0.1405	0.1865	0.229	0.268	0.305
#8: 420-580nm, Wideband	2012-12-12	0.867083	0.373808	538.283	0	53	52	0.118	0.117	0.163	0.169	0.205	0.21	0.246	0.25	0.28	0.289	0.139	0.142	0.185	0.187	0.226	0.232	0.263	0.27	0.301	0.31	0.129	0.131	0.175	0.179	0.221	0.248	0.256	0.265	0.295	0.308		0.1175	0.166	0.2075	0.248	0.2845		0.1405	0.186	0.229	0.2665	0.3055
#8: 420-580nm, Wideband	2012-12-12	0.872292	0.379016	545.783	0	53	52	0.118	0.117	0.162	0.169	0.205	0.21	0.246	0.25	0.279	0.289	0.139	0.142	0.185	0.187	0.226	0.231	0.263	0.27	0.301	0.309	0.128	0.129	0.172	0.177	0.219	0.245	0.252	0.261	0.292	0.305		0.1175	0.1655	0.2075	0.248	0.284		0.1405	0.186	0.2285	0.2665	0.305
#8: 420-580nm, Wideband	2012-12-12	0.877488	0.384213	553.267	0	53	52	0.118	0.117	0.162	0.169	0.205	0.211	0.247	0.251	0.281	0.291	0.141	0.144	0.186	0.188	0.228	0.233	0.264	0.271	0.303	0.31	0.129	0.13	0.173	0.177	0.219	0.246	0.254	0.262	0.293	0.306		0.1175	0.1655	0.208	0.249	0.286		0.1425	0.187	0.2305	0.2675	0.3065
#8: 420-580nm, Wideband	2012-12-12	0.882697	0.389421	560.767	0	53	52	0.118	0.117	0.163	0.169	0.205	0.211	0.246	0.25	0.28	0.29	0.139	0.143	0.186	0.188	0.228	0.232	0.264	0.271	0.303	0.31	0.128	0.131	0.173	0.177	0.219	0.246	0.253	0.262	0.293	0.306		0.1175	0.166	0.208	0.248	0.285		0.141	0.187	0.23	0.2675	0.3065
#8: 420-580nm, Wideband	2012-12-12	0.887894	0.394618	568.25	0	53	52	0.118	0.119	0.163	0.17	0.205	0.212	0.247	0.25	0.28	0.292	0.139	0.143	0.186	0.188	0.228	0.233	0.264	0.272	0.303	0.31	0.129	0.13	0.173	0.178	0.22	0.246	0.255	0.262	0.293	0.306		0.1185	0.1665	0.2085	0.2485	0.286		0.141	0.187	0.2305	0.268	0.3065
#8: 420-580nm, Wideband	2012-12-12	0.893102	0.399826	575.75	-0.001	53	52	0.117	0.117	0.163	0.169	0.206	0.213	0.249	0.252	0.282	0.293	0.14	0.144	0.186	0.191	0.23	0.234	0.266	0.275	0.306	0.312	0.128	0.131	0.174	0.178	0.22	0.248	0.257	0.265	0.295	0.309		0.117	0.166	0.2095	0.2505	0.2875		0.142	0.1885	0.232	0.2705	0.309
#8: 420-580nm, Wideband	2012-12-12	0.898299	#REF!	#REF!	0	53.1	52	0.121	0.118	0.167	0.175	0.211	0.214	0.251	0.253	0.286	0.295	0.145	0.148	0.189	0.192	0.232	0.237	0.268	0.279	0.308	0.315	0.132	0.133	0.177	0.181	0.223	0.252	0.258	0.268	0.298	0.314		0.1195	0.171	0.2125	0.252	0.2905		0.1465	0.1905	0.2345	0.2735	0.3115
#8: 420-580nm, Wideband	2012-12-12	0.903495	0.41022	590.717	0.003	53	52	0.117	0.115	0.162	0.168	0.207	0.213	0.25	0.253	0.284	0.293	0.142	0.146	0.189	0.192	0.232	0.237	0.269	0.276	0.308	0.315	0.13	0.132	0.176	0.181	0.223	0.251	0.258	0.267	0.298	0.312		0.116	0.165	0.21	0.2515	0.2885		0.144	0.1905	0.2345	0.2725	0.3115
#8: 420-580nm, Wideband	2012-12-12	0.908704	0.415428	598.217	0	53.1	52	0.121	0.121	0.168	0.174	0.207	0.215	0.251	0.254	0.284	0.295	0.142	0.145	0.191	0.193	0.232	0.237	0.27	0.277	0.313	0.318	0.13	0.132	0.179	0.181	0.222	0.252	0.259	0.27	0.298	0.315		0.121	0.171	0.211	0.2525	0.2895		0.1435	0.192	0.2345	0.2735	0.3155
#8: 420-580nm, Wideband	2012-12-12	0.9139	0.420625	605.7	-0.002	53.1	52	0.122	0.119	0.169	0.173	0.21	0.215	0.25	0.253	0.283	0.294	0.143	0.145	0.191	0.194	0.231	0.236	0.271	0.279	0.311	0.315	0.135	0.136	0.179	0.183	0.224	0.254	0.259	0.269	0.299	0.312		0.1205	0.171	0.2125	0.2515	0.2885		0.144	0.1925	0.2335	0.275	0.313
#8: 420-580nm, Wideband	2012-12-12	0.919109	0.425833	613.2	0.003	53	52	0.116	0.116	0.163	0.169	0.206	0.211	0.248	0.25	0.284	0.293	0.142	0.145	0.187	0.19	0.231	0.235	0.267	0.278	0.309	0.316	0.129	0.148	0.187	0.188	0.228	0.255	0.259	0.268	0.296	0.311		0.116	0.166	0.2085	0.249	0.2885		0.1435	0.1885	0.233	0.2725	0.3125
#8: 420-580nm, Wideband	2012-12-12	0.924306	0.43103	620.683	-0.006	53.1	52	0.116	0.115	0.16	0.167	0.207	0.211	0.248	0.251	0.28	0.288	0.14	0.143	0.185	0.19	0.23	0.233	0.267	0.272	0.302	0.332	0.156	0.156	0.198	0.2	0.235	0.25	0.257	0.262	0.296	0.314		0.1155	0.1635	0.209	0.2495	0.284		0.1415	0.1875	0.2315	0.2695	0.317
#8: 420-580nm, Wideband	2012-12-12	0.929514	0.436238	628.183	-0.004	53	52	0.118	0.115	0.164	0.169	0.205	0.21	0.247	0.25	0.279	0.29	0.139	0.143	0.186	0.189	0.229	0.233	0.265	0.273	0.304	0.311	0.127	0.13	0.174	0.177	0.219	0.246	0.254	0.264	0.294	0.308		0.1165	0.1665	0.2075	0.2485	0.2845		0.141	0.1875	0.231	0.269	0.3075
#8: 420-580nm, Wideband	2012-12-12	0.934711	0.441435	635.667	0	53.1	52	0.118	0.117	0.162	0.169	0.205	0.21	0.246	0.249	0.279	0.289	0.141	0.145	0.187	0.19	0.228	0.234	0.265	0.273	0.304	0.31	0.13	0.131	0.174	0.178	0.22	0.247	0.254	0.263	0.293	0.307		0.1175	0.1655	0.2075	0.2475	0.284		0.143	0.1885	0.231	0.269	0.307
#8: 420-580nm, Wideband	2012-12-12	0.939919	0.446644	643.167	0	53.1	52	0.118	0.118	0.165	0.172	0.207	0.213	0.25	0.253	0.283	0.294	0.144	0.147	0.194	0.195	0.234	0.239	0.272	0.277	0.315	0.318	0.133	0.135	0.178	0.184	0.224	0.252	0.259	0.266	0.299	0.312		0.118	0.1685	0.21	0.2515	0.2885		0.1455	0.1945	0.2365	0.2745	0.3165
#8: 420-580nm, Wideband	2012-12-12	0.945127	0.451852	650.667	0.014	53	52	0.11	0.108	0.155	0.162	0.2	0.204	0.24	0.247	0.277	0.285	0.136	0.139	0.181	0.185	0.224	0.228	0.26	0.268	0.303	0.309	0.128	0.128	0.17	0.174	0.217	0.242	0.253	0.261	0.289	0.302		0.109	0.1585	0.202	0.2435	0.281		0.1375	0.183	0.226	0.264	0.306
#8: 420-580nm, Wideband	2012-12-12	0.950324	0.457049	658.15	-0.004	53.1	52	0.12	0.119	0.166	0.173	0.208	0.218	0.254	0.258	0.287	0.296	0.145	0.148	0.192	0.193	0.235	0.239	0.275	0.281	0.313	0.318	0.129	0.157	0.19	0.19	0.232	0.259	0.266	0.274	0.305	0.318		0.1195	0.1695	0.213	0.256	0.2915		0.1465	0.1925	0.237	0.278	0.3155
#8: 420-580nm, Wideband	2012-12-12	0.955532	0.405023	583.233	-0.003	53.1	52	0.12	0.117	0.166	0.171	0.207	0.213	0.25	0.255	0.282	0.294	0.143	0.147	0.188	0.199	0.233	0.239	0.27	0.277	0.307	0.314	0.129	0.131	0.175	0.179	0.221	0.25	0.257	0.265	0.296	0.31		0.1185	0.1685	0.21	0.2525	0.288		0.145	0.1935	0.236	0.2735	0.3105
#8: 420-580nm, Wideband	2012-12-12	0.960729	0.467454	673.133	0	53	52	0.116	0.118	0.165	0.171	0.206	0.212	0.249	0.252	0.282	0.292	0.143	0.146	0.189	0.19	0.23	0.236	0.269	0.276	0.308	0.314	0.134	0.133	0.177	0.178	0.225	0.251	0.258	0.267	0.297	0.31		0.117	0.168	0.209	0.2505	0.287		0.1445	0.1895	0.233	0.2725	0.311
#8: 420-580nm, Wideband	2012-12-12	0.965938	0.472662	680.633	0	53.1	52	0.118	0.122	0.174	0.182	0.216	0.221	0.256	0.259	0.283	0.294	0.145	0.151	0.19	0.195	0.236	0.238	0.268	0.28	0.31	0.314	0.135	0.136	0.177	0.186	0.23	0.258	0.264	0.272	0.301	0.31		0.12	0.178	0.2185	0.2575	0.2885		0.148	0.1925	0.237	0.274	0.312
#8: 420-580nm, Wideband	2012-12-12	0.971134	0.477859	688.117	0	53.1	52	0.12	0.118	0.164	0.171	0.207	0.212	0.248	0.253	0.282	0.292	0.148	0.147	0.189	0.194	0.232	0.237	0.269	0.277	0.309	0.315	0.131	0.133	0.175	0.183	0.223	0.25	0.26	0.266	0.297	0.313		0.119	0.1675	0.2095	0.2505	0.287		0.1475	0.1915	0.2345	0.273	0.312
#8: 420-580nm, Wideband	2012-12-12	0.976343	0.483067	695.617	-0.005	53	52	0.117	0.116	0.163	0.169	0.208	0.213	0.248	0.253	0.283	0.294	0.147	0.147	0.188	0.196	0.232	0.237	0.268	0.279	0.307	0.316	0.13	0.134	0.176	0.18	0.221	0.25	0.262	0.264	0.297	0.31		0.1165	0.166	0.2105	0.2505	0.2885		0.147	0.192	0.2345	0.2735	0.3115
#8: 420-580nm, Wideband	2012-12-12	0.981539	0.488264	703.1	0	53	52	0.123	0.125	0.171	0.177	0.21	0.219	0.257	0.26	0.289	0.298	0.151	0.156	0.193	0.195	0.237	0.24	0.272	0.28	0.31	0.315	0.134	0.136	0.179	0.183	0.225	0.252	0.259	0.267	0.297	0.311		0.124	0.174	0.2145	0.2585	0.2935		0.1535	0.194	0.2385	0.276	0.3125
#8: 420-580nm, Wideband	2012-12-12	0.986748	0.493472	710.6	0.002	53	52	0.117	0.117	0.161	0.17	0.204	0.209	0.246	0.265	0.29	0.312	0.149	0.149	0.191	0.192	0.23	0.24	0.269	0.277	0.308	0.313	0.144	0.136	0.178	0.178	0.222	0.249	0.266	0.266	0.298	0.311		0.117	0.1655	0.2065	0.2555	0.301		0.149	0.1915	0.235	0.273	0.3105
#8: 420-580nm, Wideband	2012-12-12	0.991956	0.498681	718.1	0	53.1	52	0.119	0.117	0.162	0.169	0.205	0.21	0.246	0.249	0.279	0.289	0.144	0.148	0.189	0.192	0.231	0.237	0.267	0.275	0.306	0.312	0.131	0.132	0.175	0.18	0.221	0.248	0.255	0.264	0.294	0.308		0.118	0.1655	0.2075	0.2475	0.284		0.146	0.1905	0.234	0.271	0.309
#8: 420-580nm, Wideband	2012-12-12	0.997153	0.503877	725.583	0	53.1	52	0.118	0.117	0.162	0.169	0.205	0.211	0.246	0.25	0.279	0.289	0.144	0.148	0.19	0.192	0.231	0.237	0.268	0.275	0.306	0.312	0.131	0.132	0.175	0.18	0.222	0.249	0.255	0.264	0.295	0.308		0.1175	0.1655	0.208	0.248	0.284		0.146	0.191	0.234	0.2715	0.309
#8: 420-580nm, Wideband	2012-12-13	0.00236111	0	733.083	0	53.1	52	0.118	0.117	0.164	0.171	0.207	0.212	0.249	0.252	0.282	0.291	0.144	0.147	0.192	0.194	0.233	0.237	0.27	0.276	0.309	0.315	0.129	0.131	0.174	0.179	0.222	0.249	0.256	0.265	0.295	0.309		0.1175	0.1675	0.2095	0.2505	0.2865		0.1455	0.193	0.235	0.273	0.312
#8: 420-580nm, Wideband	2012-12-13	0.00756944	0.00520833	748.083	-0.002	53	52	0.119	0.117	0.163	0.169	0.206	0.211	0.248	0.25	0.283	0.29	0.144	0.147	0.194	0.195	0.232	0.238	0.279	0.28	0.31	0.317	0.13	0.133	0.175	0.18	0.232	0.252	0.26	0.267	0.3	0.311		0.118	0.166	0.2085	0.249	0.2865		0.1455	0.1945	0.235	0.2795	0.3135
#8: 420-580nm, Wideband	2012-12-13	0.0127662	0.0104051	755.567	-0.001	53.1	52	0.117	0.12	0.164	0.174	0.206	0.211	0.246	0.249	0.282	0.288	0.142	0.147	0.189	0.191	0.231	0.236	0.268	0.275	0.308	0.313	0.127	0.129	0.173	0.177	0.222	0.248	0.259	0.263	0.294	0.309		0.1185	0.169	0.2085	0.2475	0.285		0.1445	0.19	0.2335	0.2715	0.3105
#8: 420-580nm, Wideband	2012-12-13	0.0179745	0.0156134	763.067	0	53	52	0.148	0.147	0.192	0.199	0.234	0.239	0.257	0.26	0.289	0.296	0.15	0.171	0.198	0.197	0.239	0.243	0.275	0.282	0.315	0.344	0.137	0.139	0.179	0.183	0.225	0.253	0.288	0.298	0.329	0.341		0.1475	0.1955	0.2365	0.2585	0.2925		0.1605	0.1975	0.241	0.2785	0.3295
#8: 420-580nm, Wideband	2012-12-13	0.0231713	0.0208102	770.55	0.001	53	52	0.118	0.117	0.163	0.169	0.205	0.211	0.246	0.249	0.278	0.287	0.144	0.148	0.19	0.192	0.231	0.237	0.268	0.275	0.306	0.312	0.13	0.132	0.174	0.179	0.221	0.248	0.255	0.264	0.294	0.307		0.1175	0.166	0.208	0.2475	0.2825		0.146	0.191	0.234	0.2715	0.309
#8: 420-580nm, Wideband	2012-12-13	0.0283796	0.0260185	778.05	0.015	53	52	0.128	0.128	0.174	0.181	0.217	0.223	0.261	0.266	0.295	0.302	0.158	0.161	0.204	0.207	0.246	0.251	0.283	0.29	0.321	0.327	0.144	0.147	0.189	0.194	0.236	0.263	0.27	0.279	0.309	0.322		0.128	0.1775	0.22	0.2635	0.2985		0.1595	0.2055	0.2485	0.2865	0.324
#8: 420-580nm, Wideband	2012-12-13	0.033588	0.0312269	785.55	0.001	53	52	0.115	0.116	0.161	0.167	0.205	0.211	0.246	0.249	0.279	0.289	0.145	0.148	0.19	0.195	0.233	0.238	0.272	0.278	0.309	0.316	0.128	0.132	0.174	0.209	0.252	0.28	0.286	0.292	0.32	0.317		0.1155	0.164	0.208	0.2475	0.284		0.1465	0.1925	0.2355	0.275	0.3125
#8: 420-580nm, Wideband	2012-12-13	0.0387847	0.0364236	793.033	-0.001	53.1	52	0.158	0.157	0.203	0.208	0.243	0.227	0.256	0.255	0.286	0.3	0.151	0.152	0.198	0.199	0.241	0.243	0.288	0.282	0.315	0.341	0.135	0.133	0.181	0.182	0.233	0.254	0.272	0.27	0.304	0.315		0.1575	0.2055	0.235	0.2555	0.293		0.1515	0.1985	0.242	0.285	0.328
#8: 420-580nm, Wideband	2012-12-13	0.0439931	0.0416319	800.533	-0.001	53	52	0.118	0.138	0.184	0.191	0.226	0.231	0.268	0.271	0.3	0.31	0.165	0.168	0.209	0.209	0.246	0.249	0.279	0.285	0.316	0.321	0.136	0.136	0.193	0.185	0.226	0.254	0.278	0.285	0.304	0.322		0.128	0.1875	0.2285	0.2695	0.305		0.1665	0.209	0.2475	0.282	0.3185
#8: 420-580nm, Wideband	2012-12-13	0.0491898	0.0468287	808.017	-0.011	53	52	0.118	0.116	0.161	0.169	0.22	0.212	0.248	0.259	0.289	0.291	0.146	0.15	0.197	0.195	0.246	0.262	0.293	0.3	0.332	0.339	0.155	0.157	0.2	0.204	0.246	0.274	0.281	0.29	0.32	0.334		0.117	0.165	0.216	0.2535	0.29		0.148	0.196	0.254	0.2965	0.3355
#8: 420-580nm, Wideband	2012-12-13	0.0543981	0.052037	815.517	-0.002	53	52	0.112	0.111	0.154	0.16	0.196	0.2	0.237	0.24	0.271	0.281	0.136	0.141	0.184	0.184	0.223	0.231	0.274	0.272	0.301	0.306	0.126	0.123	0.17	0.171	0.217	0.242	0.246	0.255	0.303	0.312		0.1115	0.157	0.198	0.2385	0.276		0.1385	0.184	0.227	0.273	0.3035
#8: 420-580nm, Wideband	2012-12-13	0.0595949	0.0572338	823	-0.002	53.1	52	0.116	0.118	0.169	0.171	0.207	0.212	0.247	0.25	0.281	0.291	0.144	0.148	0.216	0.22	0.258	0.262	0.292	0.3	0.331	0.337	0.152	0.154	0.197	0.201	0.243	0.271	0.276	0.284	0.314	0.316		0.117	0.17	0.2095	0.2485	0.286		0.146	0.218	0.26	0.296	0.334
#8: 420-580nm, Wideband	2012-12-13	0.0648032	0.0624421	830.5	0	53	52	0.121	0.12	0.165	0.174	0.208	0.22	0.251	0.254	0.284	0.293	0.15	0.152	0.194	0.214	0.253	0.258	0.289	0.297	0.327	0.332	0.136	0.137	0.182	0.184	0.229	0.256	0.261	0.274	0.303	0.314		0.1205	0.1695	0.214	0.2525	0.2885		0.151	0.204	0.2555	0.293	0.3295
#8: 420-580nm, Wideband	2012-12-13	0.07	0.0676389	837.983	0	53	52	0.118	0.118	0.163	0.169	0.205	0.211	0.246	0.25	0.28	0.288	0.147	0.151	0.193	0.195	0.234	0.24	0.271	0.278	0.309	0.315	0.133	0.134	0.177	0.181	0.223	0.251	0.257	0.266	0.296	0.309		0.118	0.166	0.208	0.248	0.284		0.149	0.194	0.237	0.2745	0.312
#8: 420-580nm, Wideband	2012-12-13	0.0752083	0.0728472	845.483	-0.001	53.1	52	0.118	0.116	0.18	0.174	0.208	0.213	0.249	0.252	0.283	0.291	0.148	0.152	0.195	0.197	0.237	0.241	0.277	0.29	0.331	0.323	0.132	0.134	0.177	0.183	0.223	0.254	0.258	0.268	0.303	0.313		0.117	0.177	0.2105	0.2505	0.287		0.15	0.196	0.239	0.2835	0.327
#8: 420-580nm, Wideband	2012-12-13	0.0804051	0.078044	852.967	-0.017	53	52	0.113	0.112	0.156	0.165	0.199	0.203	0.241	0.244	0.273	0.282	0.139	0.154	0.185	0.189	0.227	0.231	0.265	0.274	0.306	0.31	0.122	0.128	0.17	0.174	0.216	0.244	0.25	0.261	0.292	0.304		0.1125	0.1605	0.201	0.2425	0.2775		0.1465	0.187	0.229	0.2695	0.308
#8: 420-580nm, Wideband	2012-12-13	0.0856134	0.0832523	860.467	0	53	52	0.122	0.12	0.169	0.175	0.213	0.219	0.26	0.261	0.293	0.302	0.152	0.156	0.2	0.244	0.247	0.255	0.286	0.294	0.325	0.332	0.136	0.137	0.184	0.188	0.233	0.262	0.269	0.278	0.308	0.325		0.121	0.172	0.216	0.2605	0.2975		0.154	0.222	0.251	0.29	0.3285
#8: 420-580nm, Wideband	2012-12-13	0.0908102	0.0884491	867.95	-0.005	53	52	0.115	0.109	0.174	0.18	0.213	0.224	0.25	0.265	0.29	0.3	0.155	0.153	0.192	0.2	0.241	0.246	0.269	0.291	0.321	0.323	0.131	0.122	0.168	0.172	0.217	0.246	0.253	0.262	0.295	0.309		0.112	0.177	0.2185	0.2575	0.295		0.154	0.196	0.2435	0.28	0.322
#8: 420-580nm, Wideband	2012-12-13	0.0960185	0.0936574	875.45	0	53	52	0.12	0.12	0.168	0.175	0.213	0.219	0.257	0.261	0.293	0.303	0.153	0.157	0.201	0.204	0.245	0.252	0.285	0.293	0.331	0.332	0.136	0.137	0.183	0.188	0.233	0.263	0.269	0.279	0.311	0.325		0.12	0.1715	0.216	0.259	0.298		0.155	0.2025	0.2485	0.289	0.3315
#8: 420-580nm, Wideband	2012-12-13	0.101215	0.0988542	882.933	0	53.1	52	0.197	0.195	0.242	0.246	0.288	0.286	0.321	0.324	0.351	0.333	0.154	0.158	0.202	0.206	0.247	0.252	0.286	0.294	0.327	0.333	0.137	0.138	0.184	0.189	0.234	0.263	0.27	0.279	0.312	0.326		0.196	0.244	0.287	0.3225	0.342		0.156	0.204	0.2495	0.29	0.33
#8: 420-580nm, Wideband	2012-12-13	0.106424	0.104063	890.433	-0.012	53	52	0.09	0.083	0.129	0.134	0.172	0.184	0.203	0.203	0.235	0.249	0.096	0.1	0.144	0.147	0.189	0.194	0.227	0.236	0.268	0.275	0.079	0.081	0.126	0.131	0.176	0.205	0.212	0.221	0.254	0.268		0.0865	0.1315	0.178	0.203	0.242		0.098	0.1455	0.1915	0.2315	0.2715
#8: 420-580nm, Wideband	2012-12-13	0.11162	0.109259	897.917	0	53	52	0.12	0.119	0.173	0.175	0.213	0.22	0.257	0.26	0.292	0.302	0.153	0.157	0.202	0.204	0.246	0.252	0.285	0.293	0.326	0.332	0.136	0.138	0.184	0.188	0.233	0.262	0.269	0.279	0.31	0.326		0.1195	0.174	0.2165	0.2585	0.297		0.155	0.203	0.249	0.289	0.329
#8: 420-580nm, Wideband	2012-12-13	0.116829	0.114468	905.417	0.002	53	52	0.123	0.134	0.235	0.166	0.205	0.213	0.248	0.256	0.286	0.292	0.129	0.131	0.174	0.175	0.217	0.223	0.256	0.265	0.298	0.304	0.108	0.11	0.155	0.16	0.205	0.234	0.241	0.25	0.283	0.297		0.1285	0.2005	0.209	0.252	0.289		0.13	0.1745	0.22	0.2605	0.301
#8: 420-580nm, Wideband	2012-12-13	0.122025	0.119664	912.9	-0.003	53	52	0.116	0.091	0.139	0.183	0.219	0.225	0.268	0.271	0.295	0.303	0.156	0.14	0.166	0.168	0.243	0.234	0.244	0.249	0.296	0.28	0.09	0.09	0.145	0.144	0.188	0.211	0.229	0.236	0.281	0.294		0.1035	0.161	0.222	0.2695	0.299		0.148	0.167	0.2385	0.2465	0.288
#8: 420-580nm, Wideband	2012-12-13	0.127234	0.124873	920.4	-0.001	53.1	52	0.127	0.121	0.17	0.176	0.214	0.22	0.259	0.262	0.293	0.303	0.155	0.159	0.203	0.206	0.248	0.253	0.287	0.295	0.327	0.334	0.138	0.173	0.214	0.21	0.251	0.285	0.286	0.29	0.321	0.335		0.124	0.173	0.217	0.2605	0.298		0.157	0.2045	0.2505	0.291	0.3305
#8: 420-580nm, Wideband	2012-12-13	0.132431	0.130069	927.883	0	53	52	0.122	0.232	0.296	0.293	0.312	0.225	0.396	0.405	0.409	0.431	0.216	0.185	0.212	0.208	0.249	0.255	0.416	0.45	0.476	0.474	0.255	0.231	0.216	0.194	0.238	0.267	0.274	0.283	0.316	0.33		0.177	0.2945	0.2685	0.4005	0.42		0.2005	0.21	0.252	0.433	0.475
#8: 420-580nm, Wideband	2012-12-13	0.137639	0.135278	935.383	0	53	52	0.121	0.12	0.17	0.175	0.213	0.219	0.257	0.261	0.293	0.302	0.155	0.159	0.203	0.206	0.248	0.253	0.287	0.295	0.327	0.334	0.137	0.139	0.184	0.19	0.234	0.264	0.271	0.28	0.313	0.327		0.1205	0.1725	0.216	0.259	0.2975		0.157	0.2045	0.2505	0.291	0.3305
#8: 420-580nm, Wideband	2012-12-13	0.142836	0.140475	942.867	0	53	52	0.121	0.133	0.174	0.174	0.207	0.217	0.248	0.254	0.28	0.287	0.144	0.144	0.186	0.186	0.221	0.228	0.256	0.267	0.297	0.303	0.114	0.115	0.16	0.163	0.202	0.234	0.239	0.243	0.278	0.291		0.127	0.174	0.212	0.251	0.2835		0.144	0.186	0.2245	0.2615	0.3
#8: 420-580nm, Wideband	2012-12-13	0.148044	0.145683	950.367	0	53.1	52	0.121	0.12	0.168	0.174	0.213	0.219	0.257	0.261	0.292	0.302	0.155	0.159	0.333	0.369	0.405	0.39	0.385	0.375	0.365	0.336	0.138	0.14	0.185	0.19	0.234	0.264	0.271	0.28	0.313	0.327		0.1205	0.171	0.216	0.259	0.297		0.157	0.351	0.3975	0.38	0.3505
#8: 420-580nm, Wideband	2012-12-13	0.153241	0.15088	957.85	0	53	52	0.12	0.183	0.205	0.194	0.213	0.219	0.257	0.261	0.293	0.302	0.155	0.159	0.203	0.207	0.277	0.253	0.287	0.295	0.327	0.334	0.137	0.139	0.184	0.189	0.234	0.263	0.27	0.279	0.312	0.326		0.1515	0.1995	0.216	0.259	0.2975		0.157	0.205	0.265	0.291	0.3305
#8: 420-580nm, Wideband	2012-12-13	0.158449	0.156088	965.35	0	53	52	0.12	0.223	0.277	0.189	0.215	0.22	0.258	0.261	0.293	0.302	0.156	0.16	0.204	0.207	0.248	0.254	0.288	0.295	0.328	0.335	0.138	0.14	0.229	0.225	0.26	0.267	0.297	0.304	0.326	0.329		0.1715	0.233	0.2175	0.2595	0.2975		0.158	0.2055	0.251	0.2915	0.3315
#8: 420-580nm, Wideband	2012-12-13	0.163646	0.161285	972.833	0.002	53	52	0.122	0.118	0.17	0.173	0.204	0.21	0.239	0.243	0.275	0.287	0.138	0.136	0.174	0.184	0.218	0.237	0.269	0.262	0.289	0.297	0.128	0.107	0.139	0.138	0.182	0.208	0.205	0.198	0.227	0.239		0.12	0.1715	0.207	0.241	0.281		0.137	0.179	0.2275	0.2655	0.293
#8: 420-580nm, Wideband	2012-12-13	0.168854	0.166493	980.333	0	53.1	52	0.151	0.131	0.19	0.187	0.232	0.24	0.26	0.261	0.292	0.302	0.156	0.16	0.204	0.207	0.248	0.254	0.288	0.296	0.328	0.335	0.138	0.14	0.185	0.19	0.234	0.264	0.304	0.305	0.32	0.351		0.141	0.1885	0.236	0.2605	0.297		0.158	0.2055	0.251	0.292	0.3315
#8: 420-580nm, Wideband	2012-12-13	0.174051	0.17169	987.817	-0.015	53	52	0.109	0.102	0.145	0.169	0.19	0.193	0.244	0.232	0.261	0.267	0.127	0.133	0.172	0.177	0.223	0.221	0.247	0.256	0.28	0.289	0.096	0.104	0.144	0.15	0.189	0.216	0.223	0.231	0.261	0.276		0.1055	0.157	0.1915	0.238	0.264		0.13	0.1745	0.222	0.2515	0.2845
#8: 420-580nm, Wideband	2012-12-13	0.179259	0.176898	995.317	0.044	53	52	0.098	0.071	0.124	0.15	0.168	0.176	0.23	0.206	0.231	0.24	0.109	0.109	0.149	0.151	0.189	0.197	0.226	0.24	0.265	0.263	0.061	0.054	0.092	0.093	0.122	0.155	0.1	0.109	0.141	0.155		0.0845	0.137	0.172	0.218	0.2355		0.109	0.15	0.193	0.233	0.264
#8: 420-580nm, Wideband	2012-12-13	0.184456	0.182095	1002.8	0.001	53	52	0.118	0.118	0.163	0.17	0.207	0.212	0.248	0.251	0.281	0.289	0.153	0.157	0.198	0.201	0.241	0.246	0.277	0.285	0.315	0.321	0.135	0.137	0.18	0.185	0.227	0.26	0.262	0.27	0.301	0.314		0.118	0.1665	0.2095	0.2495	0.285		0.155	0.1995	0.2435	0.281	0.318
#8: 420-580nm, Wideband	2012-12-13	0.189664	0.187303	1010.3	0	53	52	0.121	0.163	0.212	0.18	0.227	0.23	0.291	0.279	0.307	0.313	0.173	0.193	0.208	0.212	0.25	0.255	0.288	0.313	0.33	0.336	0.138	0.141	0.186	0.19	0.234	0.264	0.27	0.28	0.312	0.327		0.142	0.196	0.2285	0.285	0.31		0.183	0.21	0.2525	0.3005	0.333
#8: 420-580nm, Wideband	2012-12-13	0.194873	0.192512	1017.8	-0.04	53.1	52	0.116	0.117	0.164	0.17	0.209	0.215	0.253	0.256	0.288	0.297	0.152	0.157	0.201	0.203	0.245	0.251	0.284	0.292	0.324	0.331	0.134	0.135	0.181	0.186	0.23	0.26	0.266	0.276	0.309	0.323		0.1165	0.167	0.212	0.2545	0.2925		0.1545	0.202	0.248	0.288	0.3275
#8: 420-580nm, Wideband	2012-12-13	0.200069	0.197708	1025.28	0	53	52	0.121	0.132	0.169	0.175	0.214	0.219	0.257	0.261	0.293	0.301	0.157	0.162	0.206	0.295	0.41	0.39	0.413	0.458	0.491	0.462	0.234	0.235	0.266	0.225	0.274	0.292	0.304	0.284	0.342	0.333		0.1265	0.172	0.2165	0.259	0.297		0.1595	0.2505	0.4	0.4355	0.4765
#8: 420-580nm, Wideband	2012-12-13	0.205266	0.202905	1032.77	0	53	52	0.121	0.12	0.168	0.175	0.214	0.219	0.286	0.261	0.292	0.301	0.19	0.184	0.22	0.232	0.253	0.255	0.288	0.296	0.329	0.335	0.138	0.165	0.205	0.193	0.234	0.264	0.27	0.28	0.311	0.327		0.1205	0.1715	0.2165	0.2735	0.2965		0.187	0.226	0.254	0.292	0.332
#8: 420-580nm, Wideband	2012-12-13	0.210475	0.208113	1040.27	0	53.1	52	0.121	0.121	0.168	0.175	0.213	0.219	0.257	0.262	0.293	0.301	0.175	0.162	0.206	0.208	0.25	0.256	0.289	0.298	0.33	0.336	0.139	0.14	0.186	0.191	0.235	0.265	0.271	0.281	0.311	0.327		0.121	0.1715	0.216	0.2595	0.297		0.1685	0.207	0.253	0.2935	0.333
#8: 420-580nm, Wideband	2012-12-13	0.215683	0.213322	1047.77	0	53	52	0.121	0.125	0.168	0.174	0.212	0.218	0.256	0.259	0.291	0.299	0.156	0.168	0.204	0.206	0.248	0.254	0.287	0.295	0.328	0.334	0.136	0.138	0.183	0.188	0.232	0.263	0.269	0.278	0.311	0.325		0.123	0.171	0.215	0.2575	0.295		0.162	0.205	0.251	0.291	0.331
#8: 420-580nm, Wideband	2012-12-13	0.22088	0.218519	1055.25	-0.006	53	52	0.133	0.129	0.172	0.175	0.212	0.217	0.252	0.253	0.289	0.293	0.19	0.195	0.237	0.24	0.284	0.293	0.321	0.33	0.36	0.365	0.178	0.181	0.224	0.228	0.269	0.297	0.305	0.311	0.341	0.353		0.131	0.1735	0.2145	0.2525	0.291		0.1925	0.2385	0.2885	0.3255	0.3625
#8: 420-580nm, Wideband	2012-12-13	0.226088	0.223727	1062.75	0	53	52	0.12	0.121	0.169	0.172	0.208	0.215	0.247	0.25	0.279	0.287	0.154	0.158	0.199	0.202	0.241	0.246	0.277	0.284	0.314	0.319	0.136	0.138	0.18	0.185	0.226	0.255	0.26	0.269	0.299	0.312		0.1205	0.1705	0.2115	0.2485	0.283		0.156	0.2005	0.2435	0.2805	0.3165
#8: 420-580nm, Wideband	2012-12-13	0.231285	0.228924	1070.23	0	53	52	0.119	0.122	0.169	0.17	0.206	0.211	0.246	0.25	0.279	0.287	0.154	0.158	0.199	0.202	0.24	0.246	0.276	0.284	0.314	0.319	0.136	0.138	0.18	0.185	0.226	0.254	0.26	0.269	0.299	0.311		0.1205	0.1695	0.2085	0.248	0.283		0.156	0.2005	0.243	0.28	0.3165
#8: 420-580nm, Wideband	2012-12-13	0.236493	0.234132	1077.73	0	53	52	0.122	0.119	0.166	0.172	0.207	0.215	0.247	0.251	0.28	0.291	0.156	0.159	0.2	0.202	0.24	0.246	0.277	0.284	0.315	0.319	0.136	0.138	0.18	0.185	0.226	0.255	0.26	0.269	0.299	0.312		0.1205	0.169	0.211	0.249	0.2855		0.1575	0.201	0.243	0.2805	0.317
#8: 420-580nm, Wideband	2012-12-13	0.24169	0.239329	1085.22	0	53	52	0.118	0.118	0.163	0.17	0.206	0.21	0.247	0.249	0.278	0.286	0.154	0.158	0.199	0.202	0.24	0.246	0.277	0.284	0.314	0.319	0.136	0.138	0.18	0.185	0.226	0.255	0.26	0.269	0.299	0.312		0.118	0.1665	0.208	0.248	0.282		0.156	0.2005	0.243	0.2805	0.3165
#8: 420-580nm, Wideband	2012-12-13	0.246898	0.244537	1092.72	0	53.1	52	0.119	0.118	0.163	0.169	0.205	0.211	0.247	0.249	0.279	0.286	0.154	0.158	0.199	0.202	0.24	0.245	0.276	0.283	0.313	0.317	0.134	0.136	0.178	0.183	0.225	0.253	0.258	0.267	0.297	0.31		0.1185	0.166	0.208	0.248	0.2825		0.156	0.2005	0.2425	0.2795	0.315
#8: 420-580nm, Wideband	2012-12-13	0.252095	0.249734	1100.2	-0.001	53	52	0.119	0.119	0.165	0.171	0.207	0.212	0.248	0.25	0.28	0.287	0.155	0.159	0.2	0.203	0.241	0.247	0.278	0.286	0.316	0.322	0.136	0.138	0.181	0.185	0.227	0.256	0.261	0.27	0.3	0.313		0.119	0.168	0.2095	0.249	0.2835		0.157	0.2015	0.244	0.282	0.319
#8: 420-580nm, Wideband	2012-12-13	0.257303	0.254942	1107.7	-0.002	53	52	0.119	0.12	0.163	0.172	0.207	0.215	0.253	0.269	0.297	0.303	0.161	0.166	0.207	0.203	0.242	0.246	0.278	0.286	0.316	0.322	0.134	0.135	0.18	0.183	0.224	0.252	0.258	0.266	0.295	0.308		0.1195	0.1675	0.211	0.261	0.3		0.1635	0.205	0.244	0.282	0.319
#8: 420-580nm, Wideband	2012-12-13	0.2625	0.260139	1115.18	0	53	52	0.121	0.126	0.169	0.175	0.211	0.219	0.255	0.259	0.287	0.296	0.162	0.165	0.206	0.211	0.249	0.255	0.286	0.293	0.325	0.33	0.141	0.141	0.188	0.19	0.234	0.263	0.267	0.278	0.306	0.319		0.1235	0.172	0.215	0.257	0.2915		0.1635	0.2085	0.252	0.2895	0.3275
#8: 420-580nm, Wideband	2012-12-13	0.267708	0.265347	1122.68	-0.001	53.1	52	0.132	0.121	0.165	0.171	0.208	0.214	0.25	0.253	0.281	0.289	0.157	0.16	0.202	0.204	0.243	0.25	0.279	0.306	0.337	0.342	0.153	0.152	0.185	0.187	0.228	0.259	0.263	0.272	0.304	0.315		0.1265	0.168	0.211	0.2515	0.285		0.1585	0.203	0.2465	0.2925	0.3395
#8: 420-580nm, Wideband	2012-12-13	0.272905	0.270544	1130.17	-0.003	53	52	0.127	0.122	0.164	0.175	0.208	0.213	0.249	0.256	0.284	0.291	0.158	0.161	0.204	0.206	0.247	0.285	0.318	0.323	0.353	0.359	0.174	0.179	0.219	0.223	0.265	0.294	0.3	0.308	0.339	0.352		0.1245	0.1695	0.2105	0.2525	0.2875		0.1595	0.205	0.266	0.3205	0.356
#8: 420-580nm, Wideband	2012-12-13	0.278113	0.275752	1137.67	0	53	52	0.122	0.123	0.167	0.174	0.21	0.213	0.256	0.259	0.287	0.294	0.165	0.165	0.205	0.208	0.247	0.255	0.288	0.293	0.324	0.328	0.14	0.143	0.184	0.196	0.233	0.262	0.268	0.275	0.307	0.32		0.1225	0.1705	0.2115	0.2575	0.2905		0.165	0.2065	0.251	0.2905	0.326
#8: 420-580nm, Wideband	2012-12-13	0.28331	0.280949	1145.15	0	53.1	52	0.118	0.118	0.168	0.17	0.208	0.211	0.275	0.27	0.284	0.289	0.156	0.179	0.205	0.209	0.246	0.25	0.284	0.291	0.325	0.326	0.137	0.137	0.205	0.193	0.231	0.26	0.264	0.274	0.306	0.318		0.118	0.169	0.2095	0.2725	0.2865		0.1675	0.207	0.248	0.2875	0.3255
#8: 420-580nm, Wideband	2012-12-13	0.288519	0.286157	1152.65	0	53	52	0.118	0.118	0.163	0.169	0.205	0.209	0.245	0.247	0.275	0.276	0.14	0.145	0.186	0.191	0.225	0.235	0.264	0.267	0.298	0.303	0.111	0.111	0.154	0.156	0.199	0.243	0.248	0.243	0.273	0.289		0.118	0.166	0.207	0.246	0.2755		0.1425	0.1885	0.23	0.2655	0.3005
#8: 420-580nm, Wideband	2012-12-13	0.293715	0.291354	1160.13	0	53	52	0.119	0.118	0.163	0.169	0.205	0.21	0.246	0.249	0.278	0.285	0.154	0.158	0.199	0.202	0.24	0.246	0.276	0.284	0.313	0.313	0.133	0.135	0.176	0.18	0.22	0.249	0.254	0.263	0.293	0.306		0.1185	0.166	0.2075	0.2475	0.2815		0.156	0.2005	0.243	0.28	0.313
#8: 420-580nm, Wideband	2012-12-13	0.298924	0.296563	1167.63	0	53.1	52	0.117	0.115	0.159	0.164	0.198	0.203	0.238	0.24	0.268	0.274	0.141	0.146	0.187	0.187	0.224	0.227	0.256	0.258	0.28	0.295	0.097	0.097	0.137	0.14	0.181	0.212	0.216	0.223	0.253	0.276		0.116	0.1615	0.2005	0.239	0.271		0.1435	0.187	0.2255	0.257	0.2875
#8: 420-580nm, Wideband	2012-12-13	0.304132	0.301771	1175.13	-0.002	53	52	0.101	0.1	0.149	0.152	0.201	0.193	0.229	0.247	0.262	0.279	0.162	0.165	0.203	0.204	0.238	0.232	0.271	0.278	0.3	0.305	0.152	0.156	0.2	0.206	0.249	0.278	0.283	0.292	0.322	0.342		0.1005	0.1505	0.197	0.238	0.2705		0.1635	0.2035	0.235	0.2745	0.3025
#8: 420-580nm, Wideband	2012-12-13	0.309329	0.306968	1182.62	0	53	52	0.119	0.118	0.163	0.17	0.205	0.211	0.246	0.25	0.278	0.286	0.157	0.161	0.202	0.205	0.243	0.249	0.28	0.287	0.317	0.322	0.138	0.14	0.182	0.186	0.228	0.257	0.261	0.27	0.3	0.313		0.1185	0.1665	0.208	0.248	0.282		0.159	0.2035	0.246	0.2835	0.3195
#8: 420-580nm, Wideband	2012-12-13	0.314537	0.312176	1190.12	0.002	53.1	52	0.118	0.116	0.165	0.17	0.205	0.209	0.245	0.248	0.278	0.284	0.153	0.159	0.204	0.205	0.242	0.247	0.279	0.289	0.316	0.32	0.133	0.133	0.178	0.18	0.222	0.25	0.253	0.261	0.289	0.3		0.117	0.1675	0.207	0.2465	0.281		0.156	0.2045	0.2445	0.284	0.318
#8: 420-580nm, Wideband	2012-12-13	0.319734	0.317373	1197.6	0.013	53.1	52	0.102	0.1	0.145	0.155	0.193	0.2	0.234	0.236	0.265	0.27	0.142	0.144	0.19	0.189	0.24	0.273	0.307	0.315	0.344	0.348	0.164	0.165	0.206	0.211	0.253	0.281	0.286	0.295	0.324	0.338		0.101	0.15	0.1965	0.235	0.2675		0.143	0.1895	0.2565	0.311	0.346
#8: 420-580nm, Wideband	2012-12-13	0.324942	0.322581	1205.1	0	53.1	52	0.119	0.119	0.164	0.17	0.207	0.212	0.247	0.251	0.28	0.287	0.158	0.162	0.203	0.206	0.245	0.25	0.281	0.289	0.318	0.323	0.137	0.139	0.182	0.186	0.228	0.257	0.262	0.271	0.301	0.314		0.119	0.167	0.2095	0.249	0.2835		0.16	0.2045	0.2475	0.285	0.3205
#8: 420-580nm, Wideband	2012-12-13	0.330139	0.327778	1212.58	0	53.1	52	0.119	0.119	0.163	0.169	0.205	0.21	0.246	0.249	0.278	0.285	0.157	0.162	0.202	0.205	0.243	0.249	0.279	0.287	0.316	0.321	0.137	0.139	0.181	0.185	0.227	0.255	0.26	0.269	0.299	0.312		0.119	0.166	0.2075	0.2475	0.2815		0.1595	0.2035	0.246	0.283	0.3185
#8: 420-580nm, Wideband	2012-12-13	0.335347	0.332986	1220.08	0	53	52	0.118	0.118	0.162	0.169	0.205	0.21	0.245	0.249	0.277	0.284	0.157	0.162	0.202	0.205	0.243	0.249	0.279	0.287	0.316	0.321	0.137	0.14	0.181	0.186	0.227	0.256	0.261	0.27	0.3	0.312		0.118	0.1655	0.2075	0.247	0.2805		0.1595	0.2035	0.246	0.283	0.3185
#8: 420-580nm, Wideband	2012-12-13	0.340544	0.338183	1227.57	0	53	52	0.119	0.119	0.163	0.169	0.205	0.21	0.246	0.249	0.278	0.285	0.158	0.162	0.203	0.206	0.243	0.25	0.28	0.288	0.317	0.321	0.138	0.14	0.182	0.187	0.228	0.257	0.261	0.27	0.3	0.313		0.119	0.166	0.2075	0.2475	0.2815		0.16	0.2045	0.2465	0.284	0.319
#8: 420-580nm, Wideband	2012-12-13	0.345752	0.343391	1235.07	0	53	52	0.119	0.119	0.163	0.17	0.205	0.21	0.245	0.249	0.278	0.284	0.158	0.163	0.203	0.206	0.244	0.25	0.28	0.288	0.319	0.321	0.138	0.14	0.182	0.187	0.228	0.257	0.261	0.268	0.3	0.313		0.119	0.1665	0.2075	0.247	0.281		0.1605	0.2045	0.247	0.284	0.32
#8: 420-580nm, Wideband	2012-12-13	0.350961	0.3486	1242.57	0	53	52	0.118	0.119	0.163	0.169	0.205	0.21	0.245	0.249	0.278	0.284	0.158	0.163	0.203	0.206	0.244	0.25	0.28	0.288	0.317	0.321	0.138	0.14	0.182	0.187	0.228	0.257	0.261	0.27	0.3	0.312		0.1185	0.166	0.2075	0.247	0.281		0.1605	0.2045	0.247	0.284	0.319
#8: 420-580nm, Wideband	2012-12-13	0.356169	0.353808	1250.07	0	53.1	52	0.119	0.119	0.162	0.17	0.205	0.21	0.245	0.249	0.278	0.284	0.158	0.163	0.203	0.206	0.244	0.25	0.28	0.288	0.317	0.321	0.138	0.14	0.182	0.187	0.228	0.257	0.262	0.27	0.3	0.313		0.119	0.166	0.2075	0.247	0.281		0.1605	0.2045	0.247	0.284	0.319
#8: 420-580nm, Wideband	2012-12-13	0.361366	0.359005	1257.55	0	53.1	52	0.119	0.119	0.163	0.169	0.205	0.21	0.245	0.249	0.278	0.284	0.159	0.163	0.203	0.206	0.244	0.25	0.28	0.288	0.317	0.321	0.138	0.14	0.182	0.187	0.228	0.257	0.261	0.27	0.3	0.313		0.119	0.166	0.2075	0.247	0.281		0.161	0.2045	0.247	0.284	0.319
#8: 420-580nm, Wideband	2012-12-13	0.366574	0.364213	1265.05	0	53	52	0.119	0.119	0.163	0.17	0.205	0.21	0.245	0.249	0.278	0.284	0.159	0.164	0.204	0.207	0.244	0.25	0.28	0.288	0.319	0.322	0.138	0.14	0.182	0.187	0.228	0.257	0.261	0.271	0.3	0.313		0.119	0.1665	0.2075	0.247	0.281		0.1615	0.2055	0.247	0.284	0.3205
#8: 420-580nm, Wideband	2012-12-13	0.371771	0.36941	1272.53	0	53	52	0.119	0.119	0.163	0.17	0.205	0.21	0.245	0.249	0.278	0.284	0.159	0.163	0.204	0.207	0.244	0.25	0.28	0.289	0.318	0.321	0.138	0.141	0.182	0.187	0.228	0.257	0.262	0.27	0.3	0.313		0.119	0.1665	0.2075	0.247	0.281		0.161	0.2055	0.247	0.2845	0.3195
#8: 420-580nm, Wideband	2012-12-13	0.376979	0.374618	1280.03	0	53	52	0.118	0.118	0.163	0.169	0.204	0.21	0.245	0.249	0.277	0.284	0.159	0.164	0.204	0.207	0.244	0.25	0.281	0.288	0.318	0.322	0.138	0.141	0.182	0.187	0.228	0.257	0.262	0.27	0.3	0.313		0.118	0.166	0.207	0.247	0.2805		0.1615	0.2055	0.247	0.2845	0.32
#8: 420-580nm, Wideband	2012-12-13	0.382188	0.379826	1287.53	0	53	52	0.119	0.119	0.163	0.17	0.205	0.21	0.245	0.249	0.278	0.284	0.16	0.164	0.204	0.207	0.245	0.251	0.281	0.289	0.318	0.322	0.139	0.141	0.183	0.187	0.229	0.257	0.262	0.271	0.301	0.313		0.119	0.1665	0.2075	0.247	0.281		0.162	0.2055	0.248	0.285	0.32
#8: 420-580nm, Wideband	2012-12-13	0.387384	0.385023	1295.02	0	53	52	0.119	0.119	0.163	0.169	0.205	0.21	0.245	0.248	0.278	0.284	0.16	0.164	0.204	0.207	0.245	0.251	0.281	0.289	0.318	0.322	0.139	0.141	0.183	0.187	0.228	0.258	0.262	0.27	0.301	0.313		0.119	0.166	0.2075	0.2465	0.281		0.162	0.2055	0.248	0.285	0.32
#8: 420-580nm, Wideband	2012-12-13	0.392593	0.390231	1302.52	0	53.1	52	0.118	0.119	0.163	0.169	0.205	0.21	0.245	0.248	0.277	0.284	0.16	0.164	0.204	0.207	0.245	0.251	0.281	0.289	0.318	0.322	0.139	0.141	0.183	0.187	0.228	0.257	0.262	0.271	0.301	0.313		0.1185	0.166	0.2075	0.2465	0.2805		0.162	0.2055	0.248	0.285	0.32
#8: 420-580nm, Wideband	2012-12-13	0.397789	0.395428	1310	0	53	52	0.119	0.119	0.163	0.169	0.205	0.21	0.245	0.248	0.277	0.283	0.16	0.164	0.205	0.207	0.245	0.251	0.281	0.289	0.318	0.322	0.139	0.141	0.183	0.187	0.229	0.258	0.262	0.271	0.3	0.313		0.119	0.166	0.2075	0.2465	0.28		0.162	0.206	0.248	0.285	0.32
#8: 420-580nm, Wideband	2012-12-13	0.402998	0.400637	1317.5	0	53	52	0.118	0.119	0.163	0.169	0.205	0.21	0.245	0.248	0.277	0.283	0.16	0.165	0.205	0.207	0.245	0.251	0.281	0.289	0.318	0.322	0.139	0.141	0.183	0.187	0.228	0.257	0.262	0.271	0.3	0.313		0.1185	0.166	0.2075	0.2465	0.28		0.1625	0.206	0.248	0.285	0.32
#8: 420-580nm, Wideband	2012-12-13	0.408194	0.405833	1324.98	0	53.1	52	0.119	0.119	0.163	0.169	0.205	0.21	0.245	0.249	0.277	0.283	0.161	0.165	0.205	0.208	0.246	0.252	0.282	0.29	0.318	0.322	0.139	0.141	0.183	0.188	0.229	0.258	0.262	0.271	0.301	0.313		0.119	0.166	0.2075	0.247	0.28		0.163	0.2065	0.249	0.286	0.32
#8: 420-580nm, Wideband	2012-12-13	0.413403	0.411042	1332.48	0	53.1	52	0.118	0.119	0.162	0.169	0.205	0.21	0.245	0.248	0.277	0.283	0.161	0.165	0.205	0.208	0.246	0.252	0.282	0.29	0.319	0.322	0.139	0.141	0.183	0.188	0.229	0.258	0.262	0.271	0.301	0.313		0.1185	0.1655	0.2075	0.2465	0.28		0.163	0.2065	0.249	0.286	0.3205
#8: 420-580nm, Wideband	2012-12-13	0.418611	0.41625	1339.98	0	53.1	52	0.119	0.119	0.163	0.169	0.205	0.21	0.245	0.248	0.277	0.283	0.161	0.165	0.205	0.208	0.246	0.252	0.282	0.29	0.319	0.322	0.139	0.141	0.183	0.188	0.229	0.258	0.262	0.271	0.301	0.313		0.119	0.166	0.2075	0.2465	0.28		0.163	0.2065	0.249	0.286	0.3205
#8: 420-580nm, Wideband	2012-12-13	0.423808	0.421447	1347.47	0	53.1	52	0.119	0.119	0.163	0.169	0.205	0.21	0.245	0.248	0.277	0.283	0.161	0.166	0.206	0.209	0.246	0.252	0.282	0.29	0.319	0.322	0.14	0.141	0.183	0.188	0.229	0.258	0.262	0.271	0.301	0.314		0.119	0.166	0.2075	0.2465	0.28		0.1635	0.2075	0.249	0.286	0.3205
#8: 420-580nm, Wideband	2012-12-13	0.429016	0.426655	1354.97	0	53	52	0.119	0.118	0.163	0.169	0.205	0.211	0.245	0.248	0.277	0.283	0.161	0.166	0.206	0.209	0.246	0.253	0.282	0.29	0.319	0.323	0.14	0.142	0.184	0.188	0.229	0.258	0.262	0.271	0.301	0.314		0.1185	0.166	0.208	0.2465	0.28		0.1635	0.2075	0.2495	0.286	0.321
#8: 420-580nm, Wideband	2012-12-13	0.434213	0.431852	1362.45	0	53.1	52	0.118	0.118	0.162	0.169	0.205	0.21	0.245	0.249	0.277	0.283	0.162	0.166	0.206	0.209	0.246	0.252	0.283	0.29	0.319	0.323	0.139	0.141	0.183	0.188	0.229	0.258	0.263	0.271	0.301	0.313		0.118	0.1655	0.2075	0.247	0.28		0.164	0.2075	0.249	0.2865	0.321
#8: 420-580nm, Wideband	2012-12-13	0.439421	0.43706	1369.95	0	53.1	52	0.118	0.119	0.163	0.169	0.205	0.21	0.245	0.248	0.277	0.283	0.161	0.166	0.206	0.209	0.247	0.253	0.282	0.29	0.319	0.323	0.14	0.142	0.183	0.188	0.229	0.258	0.263	0.271	0.301	0.313		0.1185	0.166	0.2075	0.2465	0.28		0.1635	0.2075	0.25	0.286	0.321
#8: 420-580nm, Wideband	2012-12-13	0.444618	0.442257	1377.43	0	53	52	0.119	0.119	0.163	0.169	0.205	0.21	0.245	0.248	0.277	0.283	0.162	0.166	0.206	0.209	0.247	0.253	0.283	0.291	0.32	0.323	0.14	0.142	0.184	0.188	0.229	0.259	0.263	0.271	0.301	0.314		0.119	0.166	0.2075	0.2465	0.28		0.164	0.2075	0.25	0.287	0.3215
#8: 420-580nm, Wideband	2012-12-13	0.449826	0.447465	1384.93	0	53.1	52	0.119	0.119	0.163	0.169	0.205	0.211	0.245	0.249	0.277	0.283	0.163	0.167	0.206	0.21	0.247	0.253	0.283	0.291	0.32	0.323	0.14	0.142	0.184	0.188	0.23	0.259	0.267	0.272	0.302	0.314		0.119	0.166	0.208	0.247	0.28		0.165	0.208	0.25	0.287	0.3215
#8: 420-580nm, Wideband	2012-12-13	0.455035	0.452674	1392.43	0	53	52	0.119	0.119	0.163	0.17	0.205	0.211	0.245	0.248	0.277	0.283	0.162	0.167	0.207	0.21	0.247	0.253	0.284	0.291	0.32	0.323	0.14	0.142	0.184	0.189	0.23	0.259	0.263	0.268	0.301	0.314		0.119	0.1665	0.208	0.2465	0.28		0.1645	0.2085	0.25	0.2875	0.3215
#8: 420-580nm, Wideband	2012-12-13	0.460231	0.45787	1399.92	0	53	52	0.119	0.119	0.163	0.169	0.205	0.21	0.245	0.248	0.277	0.282	0.163	0.167	0.207	0.21	0.247	0.253	0.283	0.291	0.32	0.323	0.14	0.142	0.184	0.189	0.23	0.259	0.263	0.272	0.302	0.314		0.119	0.166	0.2075	0.2465	0.2795		0.165	0.2085	0.25	0.287	0.3215
#8: 420-580nm, Wideband	2012-12-13	0.46544	0.463079	1407.42	0	53	52	0.119	0.119	0.163	0.17	0.205	0.21	0.245	0.248	0.277	0.282	0.163	0.167	0.207	0.21	0.248	0.254	0.284	0.292	0.32	0.324	0.14	0.142	0.184	0.189	0.23	0.259	0.263	0.272	0.302	0.314		0.119	0.1665	0.2075	0.2465	0.2795		0.165	0.2085	0.251	0.288	0.322
#8: 420-580nm, Wideband	2012-12-13	0.470637	0.468275	1414.9	0	53	52	0.118	0.119	0.163	0.169	0.204	0.21	0.244	0.248	0.277	0.282	0.163	0.167	0.207	0.21	0.248	0.254	0.284	0.291	0.32	0.323	0.14	0.142	0.184	0.189	0.23	0.259	0.263	0.272	0.302	0.314		0.1185	0.166	0.207	0.246	0.2795		0.165	0.2085	0.251	0.2875	0.3215
#8: 420-580nm, Wideband	2012-12-13	0.475845	0.473484	1422.4	0	53.1	52	0.119	0.119	0.163	0.17	0.205	0.211	0.245	0.249	0.277	0.283	0.163	0.168	0.208	0.211	0.248	0.254	0.284	0.292	0.321	0.324	0.14	0.143	0.184	0.189	0.231	0.26	0.264	0.273	0.302	0.314		0.119	0.1665	0.208	0.247	0.28		0.1655	0.2095	0.251	0.288	0.3225
#8: 420-580nm, Wideband	2012-12-13	0.481042	0.478681	1429.88	0	53	52	0.118	0.119	0.163	0.169	0.205	0.21	0.245	0.248	0.277	0.282	0.163	0.168	0.208	0.21	0.248	0.254	0.284	0.292	0.321	0.321	0.14	0.143	0.184	0.189	0.23	0.259	0.264	0.272	0.302	0.314		0.1185	0.166	0.2075	0.2465	0.2795		0.1655	0.209	0.251	0.288	0.321
#8: 420-580nm, Wideband	2012-12-13	0.48625	0.483889	1437.38	0	53	52	0.12	0.119	0.163	0.17	0.205	0.21	0.245	0.248	0.277	0.283	0.164	0.168	0.208	0.211	0.248	0.255	0.284	0.293	0.321	0.324	0.141	0.143	0.185	0.189	0.23	0.26	0.264	0.272	0.302	0.315		0.1195	0.1665	0.2075	0.2465	0.28		0.166	0.2095	0.2515	0.2885	0.3225
#8: 420-580nm, Wideband	2012-12-13	0.491458	0.489097	1444.88	0	53	52	0.119	0.119	0.163	0.17	0.205	0.21	0.245	0.248	0.277	0.282	0.164	0.168	0.208	0.211	0.249	0.254	0.285	0.292	0.321	0.324	0.141	0.143	0.184	0.189	0.23	0.26	0.263	0.272	0.302	0.314		0.119	0.1665	0.2075	0.2465	0.2795		0.166	0.2095	0.2515	0.2885	0.3225
#8: 420-580nm, Wideband	2012-12-13	0.496655	0.494294	1452.37	0	53.1	52	0.118	0.119	0.163	0.169	0.204	0.21	0.244	0.248	0.277	0.282	0.164	0.168	0.208	0.211	0.248	0.254	0.284	0.292	0.321	0.324	0.141	0.143	0.184	0.189	0.23	0.259	0.264	0.272	0.302	0.314		0.1185	0.166	0.207	0.246	0.2795		0.166	0.2095	0.251	0.288	0.3225
#8: 420-580nm, Wideband	2012-12-13	0.501863	0.499502	1459.87	0	53.1	52	0.118	0.119	0.163	0.17	0.205	0.21	0.245	0.248	0.277	0.282	0.164	0.169	0.208	0.212	0.249	0.255	0.285	0.293	0.321	0.324	0.141	0.143	0.185	0.19	0.231	0.26	0.264	0.273	0.302	0.315		0.1185	0.1665	0.2075	0.2465	0.2795		0.1665	0.21	0.252	0.289	0.3225
#8: 420-580nm, Wideband	2012-12-13	0.507072	0.504711	1467.37	0	53	52	0.119	0.119	0.163	0.169	0.204	0.21	0.244	0.248	0.276	0.282	0.165	0.169	0.209	0.211	0.249	0.255	0.285	0.293	0.321	0.324	0.141	0.143	0.184	0.189	0.23	0.26	0.264	0.273	0.302	0.314		0.119	0.166	0.207	0.246	0.279		0.167	0.21	0.252	0.289	0.3225
#8: 420-580nm, Wideband	2012-12-13	0.512269	0.509907	1474.85	0	53	52	0.118	0.119	0.162	0.169	0.204	0.21	0.244	0.249	0.276	0.282	0.164	0.169	0.208	0.212	0.249	0.255	0.285	0.293	0.321	0.324	0.141	0.143	0.184	0.19	0.23	0.259	0.263	0.272	0.302	0.314		0.1185	0.1655	0.207	0.2465	0.279		0.1665	0.21	0.252	0.289	0.3225
#8: 420-580nm, Wideband	2012-12-13	0.517477	0.515116	1482.35	0	53.1	52	0.119	0.119	0.163	0.17	0.204	0.21	0.244	0.248	0.276	0.282	0.165	0.169	0.209	0.212	0.249	0.255	0.285	0.293	0.322	0.325	0.141	0.143	0.185	0.189	0.231	0.26	0.264	0.273	0.302	0.314		0.119	0.1665	0.207	0.246	0.279		0.167	0.2105	0.252	0.289	0.3235
#8: 420-580nm, Wideband	2012-12-13	0.522674	0.520312	1489.83	0	53	52	0.118	0.119	0.163	0.169	0.205	0.21	0.244	0.248	0.276	0.282	0.165	0.169	0.209	0.212	0.249	0.255	0.285	0.293	0.322	0.325	0.141	0.143	0.185	0.19	0.231	0.26	0.264	0.272	0.302	0.315		0.1185	0.166	0.2075	0.246	0.279		0.167	0.2105	0.252	0.289	0.3235
#8: 420-580nm, Wideband	2012-12-13	0.527882	0.525521	1497.33	0	53.1	52	0.119	0.12	0.163	0.169	0.204	0.21	0.244	0.248	0.277	0.282	0.165	0.17	0.209	0.212	0.25	0.256	0.286	0.294	0.322	0.325	0.142	0.144	0.185	0.19	0.231	0.26	0.264	0.273	0.302	0.315		0.1195	0.166	0.207	0.246	0.2795		0.1675	0.2105	0.253	0.29	0.3235
#8: 420-580nm, Wideband	2012-12-13	0.533079	0.530718	1504.82	0	53.1	52	0.119	0.12	0.163	0.17	0.205	0.21	0.245	0.248	0.277	0.282	0.165	0.17	0.209	0.213	0.25	0.256	0.286	0.294	0.322	0.325	0.142	0.144	0.185	0.19	0.231	0.261	0.264	0.273	0.303	0.315		0.1195	0.1665	0.2075	0.2465	0.2795		0.1675	0.211	0.253	0.29	0.3235
#8: 420-580nm, Wideband	2012-12-13	0.538287	0.535926	1512.32	0	53	52	0.119	0.119	0.163	0.169	0.204	0.21	0.244	0.248	0.276	0.281	0.166	0.17	0.209	0.213	0.25	0.256	0.286	0.294	0.322	0.325	0.141	0.144	0.185	0.19	0.231	0.26	0.264	0.273	0.303	0.315		0.119	0.166	0.207	0.246	0.2785		0.168	0.211	0.253	0.29	0.3235
#8: 420-580nm, Wideband	2012-12-13	0.543495	0.541134	1519.82	0	53	52	0.118	0.119	0.163	0.169	0.204	0.21	0.244	0.248	0.276	0.281	0.166	0.17	0.21	0.213	0.25	0.256	0.286	0.294	0.323	0.325	0.142	0.144	0.185	0.19	0.231	0.261	0.264	0.273	0.303	0.315		0.1185	0.166	0.207	0.246	0.2785		0.168	0.2115	0.253	0.29	0.324
#8: 420-580nm, Wideband	2012-12-13	0.548692	0.546331	1527.3	0	53.1	52	0.118	0.119	0.163	0.169	0.204	0.21	0.244	0.248	0.276	0.281	0.166	0.17	0.21	0.213	0.25	0.256	0.286	0.294	0.323	0.325	0.142	0.144	0.185	0.19	0.231	0.261	0.264	0.273	0.303	0.315		0.1185	0.166	0.207	0.246	0.2785		0.168	0.2115	0.253	0.29	0.324
#8: 420-580nm, Wideband	2012-12-13	0.5539	0.551539	1534.8	0	53.1	52	0.118	0.119	0.163	0.169	0.204	0.21	0.244	0.248	0.276	0.281	0.166	0.171	0.21	0.213	0.25	0.257	0.286	0.295	0.322	0.325	0.142	0.144	0.185	0.19	0.231	0.26	0.264	0.273	0.303	0.315		0.1185	0.166	0.207	0.246	0.2785		0.1685	0.2115	0.2535	0.2905	0.3235
#8: 420-580nm, Wideband	2012-12-13	0.559109	0.556748	1542.3	0	53	52	0.119	0.119	0.163	0.169	0.204	0.21	0.244	0.248	0.276	0.281	0.166	0.171	0.21	0.213	0.251	0.257	0.286	0.295	0.323	0.326	0.142	0.144	0.186	0.19	0.232	0.261	0.265	0.273	0.303	0.315		0.119	0.166	0.207	0.246	0.2785		0.1685	0.2115	0.254	0.2905	0.3245
#8: 420-580nm, Wideband	2012-12-13	0.564306	0.561944	1549.78	0	53.1	52	0.119	0.119	0.163	0.169	0.204	0.21	0.244	0.248	0.276	0.281	0.167	0.171	0.21	0.213	0.251	0.257	0.287	0.295	0.323	0.326	0.142	0.144	0.185	0.19	0.231	0.261	0.264	0.273	0.303	0.315		0.119	0.166	0.207	0.246	0.2785		0.169	0.2115	0.254	0.291	0.3245
#8: 420-580nm, Wideband	2012-12-13	0.569514	0.567153	1557.28	0	53	52	0.119	0.119	0.162	0.169	0.204	0.21	0.244	0.248	0.276	0.281	0.167	0.171	0.21	0.213	0.251	0.257	0.287	0.295	0.323	0.326	0.142	0.144	0.186	0.19	0.232	0.261	0.265	0.273	0.303	0.315		0.119	0.1655	0.207	0.246	0.2785		0.169	0.2115	0.254	0.291	0.3245
#8: 420-580nm, Wideband	2012-12-13	0.574711	0.57235	1564.77	0	53	52	0.119	0.119	0.163	0.17	0.204	0.21	0.244	0.248	0.276	0.281	0.167	0.171	0.211	0.214	0.251	0.257	0.287	0.295	0.324	0.326	0.142	0.144	0.186	0.19	0.232	0.261	0.265	0.273	0.303	0.315		0.119	0.1665	0.207	0.246	0.2785		0.169	0.2125	0.254	0.291	0.325
#8: 420-580nm, Wideband	2012-12-13	0.579919	0.577558	1572.27	0	53	52	0.119	0.12	0.163	0.17	0.205	0.21	0.245	0.248	0.277	0.281	0.168	0.172	0.211	0.214	0.252	0.258	0.288	0.296	0.324	0.332	0.142	0.144	0.186	0.191	0.232	0.262	0.265	0.274	0.303	0.316		0.1195	0.1665	0.2075	0.2465	0.279		0.17	0.2125	0.255	0.292	0.328
#8: 420-580nm, Wideband	2012-12-13	0.585127	0.582766	1579.77	0	53	52	0.119	0.119	0.163	0.169	0.204	0.21	0.244	0.248	0.276	0.281	0.168	0.172	0.212	0.214	0.252	0.258	0.288	0.296	0.324	0.33	0.143	0.144	0.186	0.191	0.232	0.262	0.265	0.274	0.303	0.315		0.119	0.166	0.207	0.246	0.2785		0.17	0.213	0.255	0.292	0.327
#8: 420-580nm, Wideband	2012-12-13	0.590324	0.587963	1587.25	0	53.1	52	0.12	0.119	0.163	0.169	0.204	0.21	0.244	0.248	0.276	0.281	0.168	0.172	0.212	0.214	0.252	0.258	0.288	0.296	0.324	0.33	0.143	0.145	0.186	0.191	0.232	0.262	0.265	0.274	0.304	0.316		0.1195	0.166	0.207	0.246	0.2785		0.17	0.213	0.255	0.292	0.327
#8: 420-580nm, Wideband	2012-12-13	0.595532	0.593171	1594.75	0	53	52	0.118	0.119	0.163	0.169	0.204	0.21	0.244	0.248	0.276	0.281	0.168	0.172	0.212	0.215	0.252	0.259	0.289	0.296	0.324	0.33	0.143	0.145	0.186	0.191	0.233	0.262	0.266	0.274	0.304	0.316		0.1185	0.166	0.207	0.246	0.2785		0.17	0.2135	0.2555	0.2925	0.327
#8: 420-580nm, Wideband	2012-12-13	0.600729	0.598368	1602.23	0	53	52	0.119	0.12	0.163	0.17	0.205	0.21	0.245	0.248	0.277	0.281	0.169	0.173	0.212	0.216	0.253	0.259	0.289	0.297	0.325	0.33	0.143	0.146	0.187	0.192	0.233	0.263	0.266	0.275	0.304	0.316		0.1195	0.1665	0.2075	0.2465	0.279		0.171	0.214	0.256	0.293	0.3275
																																							0.11943	0.168626	0.209546	0.250333	0.28565		0.149377	0.194971	0.238846	0.277189	0.314559
																																							0.010132	0.0133631	0.00927123	0.0136209	0.012783		0.0155035	0.0186116	0.021371	0.0226923	0.0212211

## Sheet: Growth#OpticalDensity
								Glucose																				Xylose																				Glucose with Xylose
								0,0 g/mL	0,0 g/mL	0,2 mg/mL	0,2 mg/mL	0,4 mg/mL	0,4 mg/mL	0,6 mg/mL	0,6 mg/mL	0,8 mg/mL	0,8 mg/mL	0,0 g/mL	0,0 g/mL	0,2 mg/mL	0,2 mg/mL	0,4 mg/mL	0,4 mg/mL	0,6 mg/mL	0,6 mg/mL	0,8 mg/mL	0,8 mg/mL	0,0 g/mL	0,0 g/mL	0,2 mg/mL	0,2 mg/mL	0,4 mg/mL	0,4 mg/mL	0,6 mg/mL	0,6 mg/mL	0,8 mg/mL	0,8 mg/mL	0,0 g/mL	0,0 g/mL	0,2 mg/mL	0,2 mg/mL	0,4 mg/mL	0,4 mg/mL	0,6 mg/mL	0,6 mg/mL	0,8 mg/mL	0,8 mg/mL	0,0 g/mL	0,0 g/mL
Filter Type	Date created	Time created	Time [min]	Time [h]	Blank	Cover C°	Cassette C°	Well 41	Well 42	Well 43	Well 44	Well 45	Well 46	Well 47	Well 48	Well 49	Well 50	Well 51	Well 52	Well 53	Well 54	Well 55	Well 56	Well 57	Well 58	Well 59	Well 60	Well 61	Well 62	Well 63	Well 64	Well 65	Well 66	Well 67	Well 68	Well 69	Well 70	Well 71	Well 72	Well 73	Well 74	Well 75	Well 76	Well 77	Well 78	Well 79	Well 80	Well 81	Well 82
#8: 420-580nm, Wideband	2012-12-12	0.493275	0	0	26.9	27.7	27.7	0.864	0.841	0.902	0.916	0.94	0.951	0.968	0.937	0.996	0.994	0.833	0.848	0.887	0.86	0.91	0.927	0.953	0.975	0.987	0.965	0.852	0.852	0.911	0.907	0.928	0.952	0.957	0.959	1.009	0.992	0.843	0.87	0.915	1.001	0.952	0.919	0.959	0.968	1.007	0.986	0.808	0.857
#8: 420-580nm, Wideband	2012-12-12	0.497627	6.26667	0.104444	44.2	48.4	48.4	0.713	0.714	0.776	0.79	0.816	0.801	0.852	0.835	0.849	0.836	0.713	0.765	0.786	0.821	0.817	0.825	0.84	0.826	0.852	0.857	0.727	0.73	0.772	0.787	0.851	0.81	0.857	0.819	0.845	0.87	0.732	0.716	0.745	0.862	0.832	0.794	0.822	0.789	0.851	0.86	0.728	0.742
#8: 420-580nm, Wideband	2012-12-12	0.502836	13.7667	0.229444	53	52.1	52.1	0.723	0.71	0.761	0.777	0.81	0.813	0.839	0.826	0.853	0.858	0.725	0.762	0.768	0.787	0.793	0.788	0.814	0.828	0.857	0.866	0.724	0.737	0.764	0.766	0.795	0.775	0.822	0.812	0.854	0.871	0.736	0.718	0.754	0.848	0.816	0.786	0.83	0.813	0.852	0.864	0.736	0.743
#8: 420-580nm, Wideband	2012-12-12	0.508044	21.2667	0.354444	53	52.1	52.1	0.705	0.696	0.752	0.766	0.796	0.812	0.829	0.816	0.849	0.852	0.711	0.746	0.76	0.77	0.792	0.791	0.82	0.833	0.855	0.866	0.705	0.729	0.764	0.765	0.792	0.783	0.821	0.815	0.859	0.866	0.72	0.711	0.757	0.854	0.806	0.78	0.823	0.817	0.858	0.86	0.716	0.727
#8: 420-580nm, Wideband	2012-12-12	0.513241	28.75	0.479167	53.1	52	52	0.702	0.693	0.761	0.776	0.806	0.819	0.844	0.83	0.864	0.866	0.707	0.739	0.77	0.78	0.798	0.803	0.832	0.843	0.864	0.871	0.703	0.726	0.774	0.778	0.807	0.803	0.835	0.832	0.878	0.879	0.718	0.707	0.771	0.873	0.822	0.797	0.839	0.833	0.874	0.876	0.71	0.72
#8: 420-580nm, Wideband	2012-12-12	0.518449	36.25	0.604167	53.1	52	52	0.714	0.694	0.761	0.774	0.801	0.81	0.84	0.83	0.865	0.868	0.712	0.734	0.772	0.781	0.798	0.803	0.834	0.844	0.864	0.87	0.695	0.714	0.771	0.775	0.807	0.803	0.835	0.832	0.878	0.888	0.719	0.706	0.775	0.885	0.825	0.809	0.847	0.838	0.88	0.879	0.718	0.728
#8: 420-580nm, Wideband	2012-12-12	0.523657	43.75	0.729167	53.1	52	52	0.747	0.729	0.787	0.798	0.82	0.826	0.862	0.852	0.885	0.892	0.748	0.768	0.791	0.801	0.812	0.819	0.854	0.866	0.885	0.889	0.718	0.734	0.785	0.79	0.82	0.816	0.846	0.845	0.89	0.899	0.736	0.726	0.789	0.903	0.841	0.818	0.858	0.848	0.888	0.885	0.744	0.754
#8: 420-580nm, Wideband	2012-12-12	0.528866	51.25	0.854167	53.1	52	52	0.796	0.774	0.829	0.84	0.858	0.862	0.889	0.885	0.915	0.923	0.794	0.812	0.832	0.841	0.85	0.854	0.881	0.895	0.914	0.923	0.749	0.762	0.808	0.812	0.847	0.842	0.868	0.865	0.91	0.91	0.758	0.744	0.806	0.928	0.864	0.841	0.877	0.868	0.907	0.906	0.786	0.794
#8: 420-580nm, Wideband	2012-12-12	0.534062	58.7333	0.978889	53	52	52	0.825	0.801	0.856	0.868	0.881	0.883	0.91	0.902	0.939	0.946	0.825	0.842	0.859	0.871	0.873	0.879	0.904	0.918	0.933	0.957	0.777	0.79	0.832	0.838	0.863	0.858	0.884	0.884	0.925	0.928	0.788	0.772	0.832	0.96	0.88	0.856	0.89	0.883	0.921	0.921	0.824	0.831
#8: 420-580nm, Wideband	2012-12-12	0.539271	66.2333	1.10389	53.1	52	52	0.86	0.836	0.89	0.902	0.912	0.918	0.938	0.935	0.961	0.969	0.859	0.875	0.892	0.901	0.902	0.909	0.931	0.947	0.963	0.973	0.779	0.796	0.836	0.84	0.865	0.857	0.883	0.883	0.922	0.924	0.792	0.775	0.835	0.967	0.883	0.858	0.89	0.887	0.921	0.923	0.841	0.848
#8: 420-580nm, Wideband	2012-12-12	0.544479	73.7333	1.22889	53.1	52	52	0.889	0.87	0.927	0.938	0.944	0.948	0.966	0.96	0.986	0.997	0.886	0.902	0.927	0.933	0.932	0.939	0.959	0.974	0.988	1	0.798	0.81	0.851	0.856	0.878	0.874	0.904	0.905	0.943	0.942	0.815	0.798	0.858	0.995	0.903	0.877	0.908	0.898	0.932	0.941	0.87	0.874
#8: 420-580nm, Wideband	2012-12-12	0.549687	81.2333	1.35389	53	52	52	0.916	0.893	0.959	0.971	0.975	0.977	0.996	0.993	1.017	1.026	0.914	0.929	0.961	0.966	0.966	0.973	0.991	1.006	1.018	1.028	0.82	0.832	0.874	0.879	0.9	0.894	0.914	0.916	0.952	0.953	0.832	0.815	0.876	1.014	0.922	0.895	0.924	0.915	0.948	0.952	0.891	0.899
#8: 420-580nm, Wideband	2012-12-12	0.554884	88.7167	1.47861	53	52	52	0.938	0.917	0.995	1	1.005	1.006	1.025	1.019	1.042	1.052	0.939	0.954	0.992	0.999	0.995	1.001	1.018	1.032	1.044	1.053	0.837	0.851	0.896	0.899	0.919	0.91	0.932	0.933	0.967	0.968	0.85	0.833	0.896	1.039	0.942	0.915	0.942	0.932	0.963	0.967	0.913	0.921
#8: 420-580nm, Wideband	2012-12-12	0.560093	96.2167	1.60361	53	52	52	0.959	0.936	1.02	1.029	1.03	1.035	1.054	1.05	1.073	1.082	0.964	0.978	1.024	1.031	1.026	1.033	1.048	1.062	1.073	1.081	0.849	0.863	0.91	0.914	0.933	0.928	0.945	0.953	0.986	0.981	0.864	0.846	0.915	1.062	0.961	0.934	0.958	0.95	0.976	0.978	0.927	0.936
#8: 420-580nm, Wideband	2012-12-12	0.565289	103.7	1.72833	53.1	52	52	0.989	0.965	1.056	1.063	1.065	1.064	1.08	1.077	1.099	1.107	0.984	1	1.052	1.057	1.054	1.061	1.076	1.09	1.101	1.106	0.873	0.887	0.939	0.942	0.961	0.957	0.975	0.974	1.006	1.006	0.887	0.87	0.942	1.085	0.985	0.958	0.983	0.974	1.001	1.003	0.957	0.965
#8: 420-580nm, Wideband	2012-12-12	0.570498	111.2	1.85333	53	52	52	1.005	0.984	1.085	1.088	1.091	1.089	1.114	1.101	1.123	1.13	1.002	1.018	1.077	1.084	1.08	1.085	1.102	1.114	1.125	1.131	0.884	0.899	0.959	0.961	0.98	0.976	0.992	0.992	1.024	1.022	0.899	0.882	0.962	1.09	1.004	0.978	1.003	0.991	1.018	1.02	0.973	0.983
#8: 420-580nm, Wideband	2012-12-12	0.575706	118.7	1.97833	53	52	52	1.023	1.005	1.108	1.113	1.117	1.113	1.131	1.124	1.148	1.155	1.019	1.036	1.103	1.109	1.105	1.113	1.126	1.137	1.149	1.152	0.888	0.903	0.975	0.975	1.007	0.995	1.012	1.01	1.042	1.04	0.902	0.89	0.978	1.09	1.022	0.998	1.023	1.011	1.036	1.037	0.991	1
#8: 420-580nm, Wideband	2012-12-12	0.580903	126.183	2.10306	53.1	52	52	1.035	1.02	1.129	1.133	1.138	1.134	1.148	1.144	1.165	1.173	1.032	1.048	1.122	1.126	1.126	1.131	1.144	1.159	1.167	1.169	0.878	0.895	0.98	0.975	1.003	0.999	1.023	1.018	1.05	1.048	0.893	0.881	0.98	1.088	1.023	1.001	1.031	1.014	1.045	1.04	1.003	1.012
#8: 420-580nm, Wideband	2012-12-12	0.5861	133.667	2.22778	53.1	52	52	1.048	1.034	1.151	1.156	1.162	1.159	1.173	1.168	1.19	1.193	1.047	1.063	1.145	1.148	1.146	1.155	1.168	1.178	1.188	1.189	0.875	0.893	0.979	0.972	1.002	0.997	1.023	1.018	1.05	1.048	0.889	0.875	0.975	1.089	1.021	0.999	1.029	1.019	1.051	1.044	1.019	1.028
#8: 420-580nm, Wideband	2012-12-12	0.591308	141.167	2.35278	53	52	52	1.06	1.047	1.168	1.168	1.176	1.172	1.187	1.181	1.2	1.212	1.066	1.083	1.168	1.173	1.175	1.179	1.19	1.202	1.211	1.21	0.881	0.892	0.983	0.975	1.006	1.002	1.028	1.022	1.053	1.05	0.891	0.879	0.982	1.1	1.027	1.005	1.034	1.017	1.047	1.043	1.034	1.043
#8: 420-580nm, Wideband	2012-12-12	0.596505	148.65	2.4775	53.1	52	52	1.065	1.053	1.182	1.179	1.187	1.183	1.196	1.19	1.21	1.215	1.06	1.076	1.165	1.169	1.174	1.18	1.191	1.2	1.212	1.208	0.865	0.876	0.967	0.96	0.993	0.988	1.015	1.009	1.038	1.034	0.875	0.865	0.969	1.087	1.016	0.994	1.021	1.002	1.032	1.027	1.029	1.038
#8: 420-580nm, Wideband	2012-12-12	0.601713	156.15	2.6025	53.1	52	52	1.08	1.071	1.19	1.199	1.209	1.206	1.21	1.211	1.229	1.237	1.077	1.091	1.186	1.19	1.196	1.202	1.212	1.224	1.232	1.23	0.872	0.883	0.977	0.966	0.999	0.998	1.023	1.016	1.045	1.041	0.881	0.878	0.988	1.106	1.033	1.01	1.036	1.017	1.046	1.043	1.052	1.062
#8: 420-580nm, Wideband	2012-12-12	0.606921	163.65	2.7275	53.1	52	52	1.08	1.072	1.194	1.203	1.217	1.212	1.22	1.217	1.235	1.24	1.077	1.092	1.19	1.192	1.203	1.208	1.217	1.227	1.234	1.232	0.865	0.876	0.971	0.958	0.995	0.991	1.018	1.011	1.038	1.035	0.877	0.866	0.974	1.094	1.022	0.999	1.027	1.005	1.033	1.03	1.05	1.057
#8: 420-580nm, Wideband	2012-12-12	0.612118	171.133	2.85222	53	52	52	1.093	1.086	1.211	1.218	1.235	1.229	1.246	1.233	1.25	1.255	1.088	1.103	1.204	1.208	1.222	1.226	1.234	1.243	1.25	1.246	0.873	0.883	0.979	0.963	1.002	0.998	1.025	1.017	1.045	1.071	0.88	0.872	0.982	1.105	1.031	1.007	1.033	1.011	1.038	1.035	1.062	1.068
#8: 420-580nm, Wideband	2012-12-12	0.617326	178.633	2.97722	53.1	52	52	1.094	1.089	1.224	1.223	1.244	1.239	1.245	1.242	1.256	1.262	1.093	1.104	1.21	1.213	1.23	1.234	1.242	1.256	1.258	1.255	0.871	0.884	0.981	0.961	1.002	0.998	1.027	1.017	1.045	1.04	0.884	0.872	0.99	1.113	1.037	1.012	1.038	1.013	1.04	1.039	1.064	1.071
#8: 420-580nm, Wideband	2012-12-12	0.622523	186.117	3.10194	53	52	52	1.1	1.095	1.224	1.231	1.256	1.248	1.256	1.253	1.267	1.271	1.097	1.109	1.217	1.222	1.241	1.245	1.254	1.261	1.265	1.261	0.875	0.888	0.984	0.962	1.005	1.001	1.032	1.02	1.048	1.046	0.886	0.874	0.986	1.113	1.038	1.015	1.039	1.016	1.043	1.042	1.069	1.076
#8: 420-580nm, Wideband	2012-12-12	0.627731	193.617	3.22694	53.1	52	52	1.101	1.098	1.23	1.238	1.263	1.256	1.264	1.26	1.273	1.276	1.1	1.11	1.22	1.224	1.248	1.29	1.261	1.274	1.273	1.268	0.877	0.891	0.987	0.964	1.007	1.004	1.034	1.025	1.05	1.042	0.887	0.877	0.988	1.117	1.041	1.017	1.041	1.047	1.043	1.044	1.076	1.079
#8: 420-580nm, Wideband	2012-12-12	0.63294	201.117	3.35194	53.1	52	52	1.105	1.104	1.233	1.242	1.271	1.262	1.278	1.266	1.277	1.282	1.103	1.112	1.226	1.228	1.255	1.259	1.268	1.276	1.315	1.27	0.882	0.89	0.986	0.962	1.006	1.004	1.034	1.022	1.045	1.043	0.886	0.877	0.988	1.121	1.042	1.023	1.047	1.019	1.042	1.041	1.074	1.079
#8: 420-580nm, Wideband	2012-12-12	0.638137	208.6	3.47667	53.1	52	52	1.103	1.101	1.231	1.242	1.274	1.267	1.272	1.27	1.277	1.283	1.1	1.108	1.224	1.226	1.257	1.26	1.27	1.279	1.277	1.272	0.879	0.887	0.983	0.961	1.004	0.999	1.033	1.021	1.045	1.037	0.885	0.875	0.987	1.122	1.042	1.019	1.041	1.012	1.036	1.035	1.072	1.076
#8: 420-580nm, Wideband	2012-12-12	0.643345	216.1	3.60167	53.1	52	52	1.114	1.111	1.243	1.253	1.286	1.278	1.287	1.284	1.293	1.296	1.11	1.116	1.232	1.234	1.27	1.274	1.285	1.291	1.29	1.284	0.89	0.896	0.995	0.967	1.014	1.012	1.044	1.035	1.056	1.049	0.896	0.888	0.999	1.135	1.056	1.031	1.053	1.027	1.048	1.05	1.083	1.085
#8: 420-580nm, Wideband	2012-12-12	0.648542	223.583	3.72639	53	52	52	1.112	1.11	1.243	1.25	1.291	1.28	1.301	1.287	1.293	1.299	1.11	1.113	1.233	1.235	1.272	1.278	1.29	1.297	1.293	1.288	0.892	0.902	1.001	0.97	1.017	1.014	1.048	1.033	1.054	1.047	0.899	0.89	1.002	1.141	1.061	1.034	1.054	1.021	1.044	1.046	1.081	1.083
#8: 420-580nm, Wideband	2012-12-12	0.65375	231.083	3.85139	53.1	52	52	1.106	1.104	1.237	1.244	1.286	1.274	1.286	1.283	1.287	1.293	1.098	1.102	1.22	1.222	1.267	1.267	1.283	1.289	1.284	1.277	0.884	0.89	0.987	0.956	1.004	1.001	1.039	1.023	1.044	1.036	0.885	0.876	0.989	1.131	1.05	1.026	1.044	1.012	1.032	1.035	1.069	1.069
#8: 420-580nm, Wideband	2012-12-12	0.658947	238.567	3.97611	53	52	52	1.133	1.13	1.268	1.277	1.319	1.308	1.327	1.319	1.322	1.324	1.132	1.135	1.255	1.255	1.301	1.303	1.319	1.325	1.318	1.313	0.922	0.93	1.027	0.993	1.04	1.039	1.077	1.058	1.077	1.07	0.923	0.915	1.027	1.17	1.092	1.066	1.083	1.048	1.067	1.071	1.106	1.105
#8: 420-580nm, Wideband	2012-12-12	0.664155	246.067	4.10111	53	52	52	1.121	1.118	1.25	1.259	1.305	1.292	1.311	1.306	1.312	1.316	1.118	1.118	1.236	1.237	1.285	1.287	1.305	1.31	1.307	1.299	0.906	0.911	1.015	0.975	1.029	1.025	1.066	1.045	1.065	1.055	0.91	0.909	1.024	1.167	1.088	1.063	1.078	1.04	1.057	1.061	1.093	1.09
#8: 420-580nm, Wideband	2012-12-12	0.669363	253.567	4.22611	53	52	52	1.115	1.111	1.247	1.253	1.298	1.287	1.306	1.302	1.308	1.312	1.112	1.113	1.229	1.233	1.281	1.286	1.294	1.312	1.307	1.299	0.912	0.915	1.01	0.973	1.025	1.024	1.063	1.044	1.061	1.051	0.911	0.903	1.015	1.16	1.083	1.058	1.071	1.033	1.05	1.057	1.088	1.083
#8: 420-580nm, Wideband	2012-12-12	0.67456	261.05	4.35083	53.1	52	52	1.117	1.111	1.247	1.252	1.3	1.289	1.307	1.305	1.311	1.316	1.113	1.111	1.229	1.232	1.282	1.286	1.309	1.314	1.31	1.303	0.918	0.92	1.013	0.976	1.029	1.028	1.068	1.047	1.064	1.055	0.914	0.908	1.02	1.165	1.091	1.064	1.078	1.036	1.052	1.06	1.09	1.082
#8: 420-580nm, Wideband	2012-12-12	0.679769	268.55	4.47583	53	52	52	1.119	1.113	1.252	1.253	1.301	1.29	1.31	1.309	1.316	1.32	1.115	1.111	1.229	1.231	1.285	1.288	1.312	1.316	1.313	1.309	0.926	0.925	1.019	0.979	1.032	1.032	1.074	1.053	1.066	1.058	0.919	0.913	1.025	1.171	1.098	1.071	1.083	1.04	1.054	1.065	1.092	1.082
#8: 420-580nm, Wideband	2012-12-12	0.684965	276.033	4.60056	53	52	52	1.121	1.113	1.249	1.253	1.302	1.29	1.312	1.312	1.318	1.326	1.116	1.111	1.228	1.23	1.285	1.286	1.316	1.32	1.319	1.312	0.932	0.931	1.023	0.982	1.037	1.036	1.08	1.057	1.07	1.06	0.924	0.92	1.03	1.176	1.106	1.08	1.09	1.043	1.057	1.07	1.093	1.081
#8: 420-580nm, Wideband	2012-12-12	0.690174	283.533	4.72556	53	52	52	1.122	1.114	1.249	1.252	1.304	1.289	1.316	1.316	1.323	1.331	1.116	1.109	1.225	1.23	1.284	1.288	1.318	1.322	1.322	1.315	0.939	0.936	1.028	0.986	1.04	1.041	1.086	1.061	1.073	1.062	0.93	0.924	1.035	1.182	1.113	1.089	1.096	1.047	1.06	1.073	1.094	1.08
#8: 420-580nm, Wideband	2012-12-12	0.69537	291.017	4.85028	53.1	52	52	1.123	1.113	1.251	1.252	1.303	1.288	1.317	1.318	1.327	1.332	1.118	1.108	1.224	1.227	1.285	1.288	1.319	1.324	1.325	1.319	0.946	0.941	1.012	0.989	1.044	1.045	1.093	1.067	1.077	1.066	0.935	0.929	1.04	1.186	1.121	1.097	1.104	1.052	1.062	1.08	1.096	1.08
#8: 420-580nm, Wideband	2012-12-12	0.700579	298.517	4.97528	53	52	52	1.126	1.114	1.25	1.25	1.304	1.288	1.32	1.318	1.33	1.337	1.118	1.107	1.222	1.227	1.284	1.287	1.321	1.325	1.328	1.324	0.954	0.946	1.037	0.992	1.048	1.049	1.098	1.071	1.079	1.068	0.94	0.935	1.047	1.191	1.13	1.106	1.111	1.055	1.066	1.084	1.099	1.079
#8: 420-580nm, Wideband	2012-12-12	0.705775	306	5.1	53.1	52	52	1.127	1.114	1.251	1.25	1.306	1.288	1.319	1.319	1.333	1.341	1.119	1.105	1.22	1.224	1.284	1.287	1.324	1.326	1.333	1.328	0.961	0.953	1.041	0.995	1.053	1.054	1.105	1.076	1.083	1.072	0.945	0.94	1.052	1.196	1.138	1.114	1.117	1.059	1.069	1.088	1.1	1.078
#8: 420-580nm, Wideband	2012-12-12	0.710984	313.5	5.225	53	52	52	1.127	1.113	1.252	1.25	1.303	1.285	1.32	1.32	1.337	1.344	1.118	1.104	1.218	1.223	1.282	1.285	1.324	1.326	1.335	1.332	0.969	0.957	1.047	0.998	1.057	1.058	1.112	1.08	1.086	1.074	0.95	0.945	1.057	1.2	1.146	1.122	1.124	1.062	1.071	1.095	1.102	1.077
#8: 420-580nm, Wideband	2012-12-12	0.716181	320.983	5.34972	53.1	52	52	1.13	1.114	1.252	1.25	1.303	1.285	1.322	1.32	1.338	1.347	1.121	1.104	1.216	1.221	1.28	1.283	1.324	1.325	1.339	1.337	0.976	0.964	1.05	1.001	1.061	1.063	1.118	1.084	1.09	1.077	0.955	0.952	1.062	1.204	1.154	1.131	1.132	1.066	1.074	1.109	1.103	1.076
#8: 420-580nm, Wideband	2012-12-12	0.721389	328.483	5.47472	53.1	52	52	1.129	1.113	1.252	1.249	1.3	1.281	1.321	1.321	1.342	1.349	1.12	1.103	1.214	1.218	1.278	1.281	1.325	1.325	1.341	1.339	0.985	0.97	1.053	1.004	1.065	1.068	1.124	1.09	1.092	1.08	0.96	0.957	1.067	1.208	1.161	1.14	1.138	1.07	1.077	1.106	1.106	1.076
#8: 420-580nm, Wideband	2012-12-12	0.726586	335.967	5.59944	53	52	52	1.132	1.113	1.253	1.248	1.301	1.281	1.321	1.322	1.346	1.355	1.122	1.101	1.211	1.217	1.275	1.281	1.325	1.326	1.345	1.343	0.992	0.977	1.06	1.007	1.069	1.072	1.131	1.094	1.096	1.082	0.966	0.964	1.073	1.212	1.169	1.148	1.145	1.074	1.084	1.113	1.108	1.075
#8: 420-580nm, Wideband	2012-12-12	0.731794	343.467	5.72444	53.1	52	52	1.132	1.112	1.253	1.248	1.298	1.276	1.317	1.32	1.346	1.355	1.122	1.1	1.207	1.214	1.272	1.282	1.325	1.324	1.346	1.345	0.999	0.982	1.064	1.009	1.074	1.076	1.137	1.098	1.098	1.085	0.971	0.97	1.079	1.215	1.177	1.156	1.15	1.077	1.081	1.118	1.11	1.074
#8: 420-580nm, Wideband	2012-12-12	0.737002	350.967	5.84944	53	52	52	1.134	1.112	1.251	1.246	1.295	1.274	1.318	1.319	1.347	1.358	1.123	1.1	1.204	1.212	1.269	1.277	1.323	1.322	1.348	1.349	1.007	0.987	1.068	1.012	1.077	1.08	1.141	1.102	1.101	1.087	0.974	0.974	1.084	1.218	1.183	1.162	1.157	1.08	1.083	1.123	1.113	1.074
#8: 420-580nm, Wideband	2012-12-12	0.742199	358.45	5.97417	53.1	52	52	1.135	1.113	1.25	1.246	1.295	1.271	1.316	1.318	1.349	1.362	1.123	1.099	1.202	1.209	1.268	1.273	1.322	1.322	1.35	1.351	1.015	0.993	1.074	1.014	1.081	1.084	1.149	1.106	1.104	1.091	0.981	0.979	1.089	1.22	1.191	1.172	1.165	1.084	1.085	1.13	1.114	1.074
#8: 420-580nm, Wideband	2012-12-12	0.747407	365.95	6.09917	53.1	52	52	1.136	1.111	1.25	1.246	1.292	1.268	1.315	1.318	1.35	1.36	1.123	1.097	1.199	1.206	1.265	1.271	1.322	1.319	1.352	1.355	1.021	0.999	1.079	1.018	1.086	1.089	1.154	1.111	1.107	1.093	0.985	0.984	1.094	1.222	1.199	1.179	1.17	1.087	1.088	1.136	1.117	1.073
#8: 420-580nm, Wideband	2012-12-12	0.752604	373.433	6.22389	53	52	52	1.137	1.11	1.246	1.245	1.29	1.266	1.326	1.316	1.352	1.366	1.125	1.096	1.197	1.203	1.262	1.254	1.32	1.318	1.355	1.358	1.028	1.003	1.082	1.02	1.089	1.093	1.159	1.115	1.11	1.096	0.991	0.99	1.1	1.227	1.207	1.188	1.177	1.09	1.09	1.142	1.119	1.072
#8: 420-580nm, Wideband	2012-12-12	0.757812	380.933	6.34889	53.1	52	52	1.138	1.111	1.246	1.246	1.288	1.261	1.313	1.314	1.353	1.366	1.126	1.095	1.194	1.202	1.258	1.265	1.319	1.317	1.355	1.361	1.036	1.009	1.086	1.023	1.092	1.097	1.168	1.12	1.113	1.098	0.996	0.996	1.106	1.227	1.214	1.196	1.184	1.095	1.092	1.15	1.121	1.073
#8: 420-580nm, Wideband	2012-12-12	0.763009	388.417	6.47361	53	52	52	1.138	1.111	1.244	1.245	1.285	1.259	1.31	1.314	1.356	1.37	1.127	1.096	1.19	1.199	1.256	1.262	1.316	1.314	1.357	1.362	1.042	1.013	1.091	1.025	1.097	1.101	1.172	1.124	1.115	1.1	1.001	1.001	1.111	1.229	1.222	1.205	1.19	1.098	1.094	1.157	1.123	1.073
#8: 420-580nm, Wideband	2012-12-12	0.768218	395.917	6.59861	53	52	52	1.139	1.111	1.244	1.246	1.282	1.255	1.305	1.309	1.354	1.368	1.127	1.094	1.188	1.196	1.253	1.258	1.314	1.309	1.358	1.364	1.048	1.019	1.094	1.028	1.1	1.104	1.178	1.128	1.117	1.102	1.006	1.006	1.116	1.23	1.229	1.212	1.196	1.102	1.095	1.164	1.125	1.073
#8: 420-580nm, Wideband	2012-12-12	0.773414	403.4	6.72333	53	52	52	1.14	1.112	1.242	1.246	1.28	1.251	1.303	1.307	1.355	1.37	1.128	1.094	1.186	1.193	1.247	1.256	1.312	1.308	1.358	1.365	1.052	1.024	1.098	1.03	1.104	1.109	1.183	1.131	1.12	1.105	1.01	1.012	1.12	1.231	1.236	1.219	1.202	1.104	1.098	1.169	1.127	1.074
#8: 420-580nm, Wideband	2012-12-12	0.778623	410.9	6.84833	53.1	52	52	1.139	1.113	1.242	1.246	1.277	1.247	1.3	1.303	1.354	1.369	1.13	1.095	1.184	1.192	1.245	1.253	1.307	1.306	1.359	1.367	1.061	1.029	1.102	1.032	1.109	1.112	1.188	1.135	1.122	1.106	1.016	1.017	1.127	1.233	1.244	1.227	1.208	1.107	1.1	1.177	1.131	1.076
#8: 420-580nm, Wideband	2012-12-12	0.783819	418.383	6.97306	53.1	52	52	1.143	1.115	1.24	1.247	1.274	1.246	1.299	1.301	1.357	1.372	1.131	1.095	1.18	1.189	1.241	1.25	1.305	1.301	1.361	1.366	1.07	1.036	1.108	1.035	1.114	1.117	1.196	1.139	1.125	1.109	1.021	1.024	1.131	1.235	1.251	1.236	1.216	1.111	1.101	1.186	1.135	1.079
#8: 420-580nm, Wideband	2012-12-12	0.789028	425.883	7.09806	53	52	52	1.144	1.116	1.237	1.248	1.269	1.241	1.293	1.297	1.354	1.37	1.133	1.095	1.178	1.184	1.237	1.245	1.299	1.281	1.359	1.368	1.076	1.04	1.11	1.037	1.119	1.121	1.201	1.143	1.126	1.111	1.026	1.027	1.137	1.235	1.259	1.244	1.221	1.113	1.102	1.193	1.137	1.081
#8: 420-580nm, Wideband	2012-12-12	0.794236	433.383	7.22306	53	52	52	1.151	1.12	1.241	1.253	1.27	1.24	1.292	1.296	1.354	1.369	1.135	1.097	1.177	1.186	1.235	1.243	1.296	1.292	1.357	1.369	1.084	1.048	1.117	1.041	1.123	1.127	1.21	1.148	1.129	1.114	1.032	1.036	1.146	1.236	1.266	1.25	1.227	1.117	1.106	1.202	1.142	1.088
#8: 420-580nm, Wideband	2012-12-12	0.799433	440.867	7.34778	53.1	52	52	1.15	1.12	1.24	1.25	1.267	1.235	1.284	1.29	1.353	1.369	1.14	1.099	1.176	1.181	1.231	1.238	1.293	1.289	1.358	1.37	1.093	1.053	1.12	1.044	1.127	1.131	1.214	1.151	1.133	1.117	1.042	1.045	1.153	1.238	1.274	1.259	1.235	1.122	1.108	1.21	1.146	1.095
#8: 420-580nm, Wideband	2012-12-12	0.804641	448.367	7.47278	53	52	52	1.151	1.124	1.241	1.251	1.262	1.231	1.282	1.285	1.352	1.368	1.144	1.102	1.172	1.179	1.229	1.235	1.289	1.285	1.357	1.369	1.1	1.06	1.13	1.047	1.133	1.136	1.219	1.155	1.134	1.118	1.048	1.052	1.16	1.238	1.28	1.264	1.241	1.124	1.11	1.216	1.148	1.1
#8: 420-580nm, Wideband	2012-12-12	0.80985	455.867	7.59778	53.1	52	52	1.156	1.127	1.241	1.252	1.259	1.227	1.275	1.283	1.351	1.367	1.148	1.106	1.17	1.177	1.225	1.233	1.286	1.283	1.358	1.371	1.11	1.07	1.135	1.054	1.141	1.143	1.228	1.162	1.14	1.124	1.063	1.062	1.17	1.24	1.289	1.274	1.248	1.13	1.115	1.228	1.157	1.11
#8: 420-580nm, Wideband	2012-12-12	0.815046	463.35	7.7225	53	52	52	1.159	1.128	1.239	1.253	1.258	1.224	1.273	1.275	1.349	1.366	1.153	1.11	1.169	1.175	1.222	1.228	1.283	1.277	1.356	1.369	1.112	1.072	1.139	1.053	1.143	1.147	1.23	1.163	1.139	1.122	1.068	1.066	1.175	1.238	1.292	1.278	1.252	1.132	1.113	1.234	1.158	1.111
#8: 420-580nm, Wideband	2012-12-12	0.820255	470.85	7.8475	53	52	52	1.163	1.133	1.241	1.252	1.255	1.219	1.268	1.277	1.352	1.365	1.157	1.114	1.169	1.174	1.249	1.225	1.278	1.273	1.354	1.369	1.116	1.078	1.146	1.057	1.148	1.152	1.236	1.168	1.141	1.125	1.074	1.072	1.182	1.236	1.297	1.283	1.256	1.135	1.113	1.238	1.161	1.115
#8: 420-580nm, Wideband	2012-12-12	0.825463	478.35	7.9725	53	52	52	1.168	1.136	1.24	1.254	1.254	1.219	1.262	1.268	1.346	1.365	1.163	1.12	1.167	1.174	1.217	1.223	1.261	1.271	1.353	1.369	1.121	1.085	1.152	1.062	1.151	1.156	1.24	1.172	1.143	1.128	1.083	1.079	1.189	1.236	1.305	1.289	1.262	1.139	1.117	1.248	1.166	1.12
#8: 420-580nm, Wideband	2012-12-12	0.83066	485.833	8.09722	53	52	52	1.172	1.141	1.238	1.256	1.249	1.191	1.264	1.266	1.345	1.366	1.167	1.122	1.165	1.172	1.215	1.219	1.272	1.268	1.353	1.368	1.124	1.089	1.16	1.066	1.161	1.163	1.248	1.178	1.149	1.134	1.09	1.084	1.195	1.239	1.315	1.3	1.27	1.145	1.121	1.257	1.171	1.123
#8: 420-580nm, Wideband	2012-12-12	0.835868	493.333	8.22222	53	52	52	1.175	1.141	1.235	1.255	1.245	1.212	1.256	1.261	1.344	1.362	1.171	1.125	1.163	1.169	1.211	1.216	1.268	1.263	1.349	1.366	1.127	1.091	1.161	1.067	1.162	1.167	1.252	1.18	1.149	1.135	1.093	1.086	1.199	1.236	1.318	1.301	1.274	1.147	1.121	1.261	1.172	1.124
#8: 420-580nm, Wideband	2012-12-12	0.841076	500.833	8.34722	53	52	52	1.184	1.148	1.239	1.257	1.246	1.213	1.252	1.26	1.343	1.362	1.177	1.132	1.162	1.17	1.211	1.216	1.265	1.261	1.349	1.364	1.131	1.097	1.168	1.072	1.169	1.175	1.258	1.186	1.152	1.138	1.099	1.092	1.206	1.237	1.327	1.31	1.282	1.151	1.124	1.273	1.177	1.132
#8: 420-580nm, Wideband	2012-12-12	0.846273	508.317	8.47194	53	52	52	1.188	1.152	1.237	1.257	1.242	1.21	1.262	1.253	1.338	1.359	1.179	1.133	1.161	1.167	1.207	1.21	1.261	1.259	1.348	1.364	1.137	1.103	1.175	1.078	1.178	1.184	1.268	1.194	1.161	1.146	1.106	1.102	1.215	1.242	1.338	1.322	1.289	1.16	1.13	1.3	1.185	1.139
#8: 420-580nm, Wideband	2012-12-12	0.851481	515.817	8.59694	53	52	52	1.192	1.153	1.236	1.254	1.237	1.206	1.244	1.25	1.333	1.354	1.182	1.135	1.157	1.164	1.204	1.242	1.255	1.252	1.34	1.357	1.137	1.104	1.173	1.077	1.178	1.185	1.269	1.194	1.158	1.144	1.107	1.099	1.214	1.236	1.338	1.323	1.291	1.158	1.127	1.287	1.184	1.137
#8: 420-580nm, Wideband	2012-12-12	0.856678	523.3	8.72167	53	52	52	1.197	1.158	1.237	1.255	1.233	1.201	1.24	1.245	1.33	1.349	1.184	1.139	1.155	1.161	1.199	1.203	1.249	1.247	1.337	1.353	1.138	1.106	1.177	1.08	1.183	1.19	1.274	1.197	1.161	1.147	1.11	1.103	1.219	1.237	1.345	1.33	1.297	1.162	1.129	1.294	1.188	1.142
#8: 420-580nm, Wideband	2012-12-12	0.861887	530.8	8.84667	53.1	52	52	1.203	1.165	1.24	1.256	1.234	1.197	1.233	1.238	1.324	1.344	1.188	1.141	1.155	1.16	1.198	1.199	1.243	1.241	1.332	1.351	1.143	1.112	1.181	1.082	1.187	1.195	1.279	1.201	1.162	1.149	1.115	1.108	1.224	1.236	1.349	1.334	1.3	1.164	1.132	1.301	1.192	1.148
#8: 420-580nm, Wideband	2012-12-12	0.867083	538.283	8.97139	53	52	52	1.211	1.171	1.24	1.258	1.233	1.199	1.234	1.239	1.325	1.345	1.196	1.149	1.156	1.16	1.2	1.2	1.243	1.242	1.333	1.351	1.148	1.118	1.187	1.087	1.195	1.202	1.286	1.208	1.167	1.154	1.121	1.115	1.232	1.239	1.359	1.344	1.309	1.171	1.136	1.311	1.199	1.154
#8: 420-580nm, Wideband	2012-12-12	0.872292	545.783	9.09639	53	52	52	1.212	1.174	1.239	1.256	1.229	1.196	1.226	1.231	1.316	1.337	1.196	1.147	1.152	1.155	1.193	1.196	1.234	1.232	1.325	1.346	1.147	1.119	1.187	1.086	1.196	1.205	1.287	1.21	1.167	1.155	1.121	1.115	1.233	1.236	1.361	1.344	1.31	1.171	1.135	1.318	1.201	1.156
#8: 420-580nm, Wideband	2012-12-12	0.877488	553.267	9.22111	53	52	52	1.218	1.179	1.239	1.257	1.227	1.192	1.227	1.23	1.316	1.334	1.202	1.153	1.152	1.154	1.191	1.193	1.232	1.232	1.323	1.342	1.152	1.124	1.194	1.09	1.202	1.209	1.295	1.215	1.172	1.16	1.129	1.122	1.239	1.236	1.369	1.353	1.316	1.177	1.139	1.327	1.206	1.162
#8: 420-580nm, Wideband	2012-12-12	0.882697	560.767	9.34611	53	52	52	1.221	1.183	1.24	1.258	1.224	1.189	1.222	1.222	1.31	1.328	1.204	1.156	1.15	1.153	1.188	1.188	1.227	1.228	1.317	1.338	1.153	1.125	1.192	1.09	1.205	1.211	1.296	1.214	1.171	1.159	1.131	1.124	1.24	1.232	1.37	1.355	1.32	1.178	1.138	1.333	1.208	1.165
#8: 420-580nm, Wideband	2012-12-12	0.887894	568.25	9.47083	53	52	52	1.223	1.189	1.241	1.259	1.222	1.187	1.228	1.221	1.308	1.325	1.209	1.16	1.15	1.15	1.188	1.185	1.228	1.226	1.313	1.336	1.157	1.131	1.198	1.096	1.211	1.219	1.302	1.219	1.175	1.164	1.137	1.129	1.248	1.231	1.379	1.362	1.326	1.184	1.142	1.343	1.213	1.17
#8: 420-580nm, Wideband	2012-12-12	0.893102	575.75	9.59583	53	52	52	1.233	1.201	1.247	1.264	1.226	1.191	1.223	1.223	1.312	1.328	1.218	1.167	1.155	1.156	1.19	1.189	1.227	1.229	1.316	1.336	1.162	1.137	1.205	1.102	1.222	1.227	1.315	1.23	1.185	1.173	1.146	1.137	1.256	1.237	1.39	1.373	1.337	1.193	1.153	1.36	1.223	1.181
#8: 420-580nm, Wideband	2012-12-12	0.898299	#REF!	#REF!	53.1	52	52	1.241	1.209	1.251	1.269	1.23	1.193	1.222	1.226	1.313	1.328	1.224	1.172	1.158	1.158	1.195	1.191	1.229	1.232	1.326	1.341	1.172	1.147	1.215	1.109	1.233	1.238	1.324	1.243	1.196	1.183	1.154	1.144	1.266	1.24	1.4	1.382	1.35	1.204	1.16	1.373	1.231	1.188
#8: 420-580nm, Wideband	2012-12-12	0.903495	590.717	9.84528	53	52	52	1.239	1.21	1.249	1.267	1.223	1.19	1.215	1.219	1.302	1.318	1.225	1.17	1.153	1.151	1.187	1.182	1.223	1.225	1.31	1.332	1.17	1.144	1.213	1.109	1.232	1.24	1.326	1.239	1.189	1.181	1.155	1.144	1.265	1.237	1.402	1.385	1.347	1.202	1.158	1.376	1.232	1.189
#8: 420-580nm, Wideband	2012-12-12	0.908704	598.217	9.97028	53.1	52	52	1.243	1.217	1.254	1.268	1.221	1.187	1.216	1.217	1.3	1.317	1.229	1.178	1.156	1.152	1.189	1.183	1.218	1.235	1.317	1.336	1.177	1.153	1.221	1.112	1.239	1.248	1.33	1.246	1.197	1.191	1.16	1.154	1.274	1.235	1.408	1.39	1.353	1.208	1.164	1.389	1.24	1.197
#8: 420-580nm, Wideband	2012-12-12	0.9139	605.7	10.095	53.1	52	52	1.245	1.22	1.25	1.267	1.217	1.185	1.209	1.215	1.297	1.311	1.229	1.175	1.151	1.162	1.192	1.185	1.217	1.222	1.303	1.327	1.18	1.156	1.221	1.114	1.243	1.25	1.334	1.246	1.197	1.186	1.162	1.156	1.278	1.232	1.41	1.396	1.359	1.211	1.163	1.393	1.245	1.2
#8: 420-580nm, Wideband	2012-12-12	0.919109	613.2	10.22	53	52	52	1.252	1.223	1.25	1.267	1.216	1.178	1.206	1.206	1.289	1.302	1.23	1.175	1.148	1.146	1.18	1.173	1.21	1.213	1.295	1.314	1.18	1.155	1.223	1.115	1.248	1.251	1.338	1.249	1.2	1.189	1.167	1.156	1.28	1.23	1.414	1.395	1.359	1.212	1.163	1.399	1.247	1.2
#8: 420-580nm, Wideband	2012-12-12	0.924306	620.683	10.3447	53.1	52	52	1.236	1.22	1.245	1.26	1.207	1.175	1.194	1.198	1.278	1.294	1.226	1.192	1.154	1.142	1.175	1.169	1.201	1.251	1.289	1.31	1.178	1.152	1.218	1.112	1.244	1.25	1.335	1.245	1.196	1.19	1.165	1.152	1.276	1.224	1.412	1.397	1.357	1.212	1.159	1.402	1.244	1.2
#8: 420-580nm, Wideband	2012-12-12	0.929514	628.183	10.4697	53	52	52	1.243	1.245	1.27	1.288	1.229	1.176	1.196	1.198	1.28	1.292	1.231	1.177	1.147	1.142	1.174	1.167	1.201	1.205	1.284	1.307	1.199	1.164	1.226	1.115	1.251	1.254	1.342	1.251	1.201	1.193	1.17	1.16	1.283	1.225	1.422	1.402	1.364	1.214	1.164	1.412	1.254	1.205
#8: 420-580nm, Wideband	2012-12-12	0.934711	635.667	10.5944	53.1	52	52	1.233	1.221	1.238	1.256	1.198	1.162	1.184	1.187	1.263	1.275	1.224	1.171	1.137	1.13	1.163	1.159	1.188	1.194	1.269	1.292	1.181	1.154	1.219	1.108	1.247	1.252	1.336	1.246	1.193	1.187	1.168	1.156	1.279	1.216	1.415	1.396	1.357	1.21	1.158	1.411	1.244	1.2
#8: 420-580nm, Wideband	2012-12-12	0.939919	643.167	10.7194	53.1	52	52	1.24	1.233	1.249	1.267	1.206	1.169	1.189	1.196	1.27	1.28	1.236	1.181	1.145	1.136	1.174	1.172	1.201	1.207	1.284	1.304	1.201	1.176	1.237	1.123	1.267	1.269	1.356	1.264	1.21	1.205	1.187	1.173	1.298	1.231	1.434	1.414	1.378	1.231	1.176	1.435	1.26	1.218
#8: 420-580nm, Wideband	2012-12-12	0.945127	650.667	10.8444	53	52	52	1.228	1.223	1.242	1.262	1.196	1.161	1.184	1.183	1.257	1.267	1.228	1.175	1.133	1.125	1.159	1.154	1.182	1.188	1.258	1.285	1.187	1.16	1.224	1.114	1.259	1.264	1.349	1.263	1.204	1.198	1.181	1.165	1.287	1.22	1.426	1.408	1.367	1.219	1.162	1.432	1.249	1.205
#8: 420-580nm, Wideband	2012-12-12	0.950324	658.15	10.9692	53.1	52	52	1.239	1.242	1.254	1.275	1.205	1.172	1.194	1.192	1.266	1.275	1.242	1.188	1.148	1.139	1.173	1.165	1.19	1.2	1.27	1.294	1.204	1.175	1.24	1.126	1.273	1.275	1.36	1.269	1.212	1.21	1.19	1.173	1.296	1.226	1.439	1.415	1.376	1.229	1.171	1.442	1.258	1.214
#8: 420-580nm, Wideband	2012-12-12	0.955532	583.233	9.72056	53.1	52	52	1.234	1.241	1.25	1.267	1.199	1.166	1.184	1.185	1.256	1.268	1.239	1.185	1.143	1.133	1.166	1.154	1.194	1.195	1.263	1.288	1.204	1.176	1.241	1.125	1.274	1.277	1.36	1.267	1.214	1.21	1.193	1.175	1.3	1.225	1.44	1.422	1.382	1.232	1.175	1.451	1.257	1.22
#8: 420-580nm, Wideband	2012-12-12	0.960729	673.133	11.2189	53	52	52	1.231	1.239	1.245	1.283	1.219	1.187	1.204	1.202	1.273	1.28	1.258	1.201	1.152	1.137	1.17	1.154	1.184	1.195	1.258	1.28	1.21	1.176	1.242	1.126	1.274	1.299	1.385	1.292	1.233	1.226	1.2	1.182	1.307	1.224	1.448	1.426	1.394	1.237	1.181	1.458	1.26	1.222
#8: 420-580nm, Wideband	2012-12-12	0.965938	680.633	11.3439	53.1	52	52	1.226	1.233	1.241	1.26	1.186	1.156	1.173	1.168	1.235	1.245	1.231	1.178	1.132	1.12	1.154	1.14	1.17	1.177	1.244	1.266	1.205	1.171	1.235	1.119	1.272	1.273	1.358	1.262	1.206	1.205	1.192	1.172	1.296	1.218	1.436	1.418	1.378	1.228	1.168	1.453	1.249	1.213
#8: 420-580nm, Wideband	2012-12-12	0.971134	688.117	11.4686	53.1	52	52	1.234	1.244	1.248	1.268	1.194	1.158	1.174	1.173	1.241	1.248	1.241	1.186	1.139	1.127	1.161	1.147	1.178	1.186	1.25	1.272	1.217	1.184	1.248	1.128	1.285	1.286	1.372	1.276	1.217	1.214	1.205	1.185	1.311	1.224	1.451	1.43	1.393	1.24	1.182	1.47	1.258	1.224
#8: 420-580nm, Wideband	2012-12-12	0.976343	695.617	11.5936	53	52	52	1.264	1.274	1.278	1.294	1.217	1.183	1.202	1.199	1.264	1.27	1.272	1.218	1.168	1.156	1.186	1.172	1.205	1.211	1.27	1.295	1.251	1.217	1.277	1.161	1.318	1.319	1.402	1.307	1.249	1.251	1.239	1.219	1.343	1.282	1.482	1.462	1.423	1.271	1.21	1.503	1.288	1.255
#8: 420-580nm, Wideband	2012-12-12	0.981539	703.1	11.7183	53	52	52	1.232	1.239	1.243	1.258	1.18	1.146	1.16	1.163	1.222	1.228	1.237	1.182	1.13	1.117	1.148	1.134	1.167	1.173	1.23	1.251	1.219	1.181	1.243	1.125	1.285	1.285	1.368	1.273	1.215	1.216	1.204	1.183	1.309	1.216	1.446	1.429	1.389	1.236	1.174	1.47	1.251	1.219
#8: 420-580nm, Wideband	2012-12-12	0.986748	710.6	11.8433	53	52	52	1.238	1.246	1.252	1.268	1.185	1.149	1.165	1.17	1.226	1.236	1.245	1.188	1.134	1.125	1.13	1.108	1.168	1.176	1.255	1.285	1.261	1.223	1.285	1.165	1.331	1.33	1.412	1.316	1.258	1.26	1.252	1.228	1.355	1.259	1.495	1.475	1.435	1.283	1.221	1.524	1.297	1.267
#8: 420-580nm, Wideband	2012-12-12	0.991956	718.1	11.9683	53.1	52	52	1.231	1.238	1.239	1.256	1.172	1.144	1.153	1.152	1.21	1.215	1.238	1.181	1.127	1.112	1.144	1.128	1.156	1.166	1.22	1.242	1.224	1.184	1.246	1.127	1.291	1.29	1.372	1.276	1.216	1.22	1.211	1.186	1.313	1.214	1.451	1.433	1.395	1.243	1.178	1.484	1.251	1.223
#8: 420-580nm, Wideband	2012-12-12	0.997153	725.583	12.0931	53.1	52	52	1.232	1.241	1.24	1.257	1.172	1.142	1.154	1.152	1.209	1.213	1.239	1.182	1.126	1.11	1.14	1.124	1.16	1.164	1.217	1.238	1.228	1.188	1.248	1.13	1.296	1.294	1.376	1.278	1.218	1.225	1.214	1.19	1.315	1.215	1.455	1.438	1.398	1.244	1.181	1.489	1.253	1.224
#8: 420-580nm, Wideband	2012-12-13	0.00236111	733.083	12.2181	53.1	52	52	1.238	1.248	1.249	1.266	1.177	1.144	1.155	1.159	1.212	1.216	1.247	1.19	1.131	1.114	1.145	1.131	1.158	1.169	1.221	1.241	1.236	1.192	1.253	1.134	1.305	1.305	1.385	1.288	1.226	1.234	1.22	1.192	1.323	1.22	1.465	1.445	1.405	1.254	1.189	1.501	1.26	1.231
#8: 420-580nm, Wideband	2012-12-13	0.00756944	748.083	12.4681	53	52	52	1.243	1.255	1.25	1.27	1.182	1.148	1.158	1.161	1.212	1.216	1.259	1.2	1.138	1.12	1.15	1.134	1.166	1.18	1.224	1.246	1.25	1.202	1.265	1.145	1.317	1.316	1.398	1.298	1.238	1.246	1.229	1.202	1.355	1.237	1.479	1.458	1.419	1.266	1.2	1.52	1.266	1.239
#8: 420-580nm, Wideband	2012-12-13	0.0127662	755.567	12.5928	53.1	52	52	1.236	1.253	1.246	1.265	1.175	1.141	1.154	1.152	1.203	1.203	1.247	1.189	1.127	1.109	1.141	1.127	1.153	1.167	1.212	1.232	1.242	1.197	1.258	1.139	1.313	1.317	1.41	1.311	1.25	1.259	1.243	1.214	1.334	1.227	1.471	1.456	1.415	1.264	1.198	1.518	1.275	1.248
#8: 420-580nm, Wideband	2012-12-13	0.0179745	763.067	12.7178	53	52	52	1.247	1.259	1.252	1.272	1.178	1.148	1.155	1.159	1.206	1.207	1.255	1.198	1.134	1.116	1.147	1.131	1.157	1.167	1.217	1.233	1.257	1.207	1.269	1.147	1.329	1.326	1.406	1.309	1.243	1.261	1.236	1.21	1.35	1.236	1.486	1.465	1.45	1.299	1.233	1.557	1.299	1.274
#8: 420-580nm, Wideband	2012-12-13	0.0231713	770.55	12.8425	53	52	52	1.238	1.247	1.24	1.259	1.163	1.131	1.138	1.139	1.193	1.189	1.243	1.183	1.118	1.102	1.13	1.113	1.144	1.154	1.195	1.217	1.246	1.196	1.258	1.136	1.315	1.312	1.393	1.293	1.23	1.242	1.226	1.197	1.329	1.222	1.473	1.454	1.414	1.261	1.194	1.52	1.255	1.23
#8: 420-580nm, Wideband	2012-12-13	0.0283796	778.05	12.9675	53	52	52	1.259	1.265	1.256	1.275	1.177	1.144	1.153	1.156	1.201	1.199	1.26	1.199	1.134	1.115	1.145	1.126	1.157	1.169	1.205	1.229	1.265	1.212	1.271	1.15	1.333	1.332	1.409	1.309	1.247	1.26	1.244	1.215	1.346	1.238	1.488	1.471	1.431	1.28	1.211	1.54	1.273	1.246
#8: 420-580nm, Wideband	2012-12-13	0.033588	785.55	13.0925	53	52	52	1.267	1.275	1.252	1.272	1.17	1.136	1.142	1.147	1.191	1.191	1.273	1.212	1.144	1.11	1.138	1.117	1.149	1.159	1.199	1.219	1.264	1.217	1.267	1.144	1.329	1.329	1.406	1.309	1.275	1.261	1.241	1.224	1.344	1.236	1.486	1.467	1.426	1.279	1.207	1.538	1.269	1.241
#8: 420-580nm, Wideband	2012-12-13	0.0387847	793.033	13.2172	53.1	52	52	1.29	1.293	1.285	1.302	1.199	1.167	1.172	1.173	1.218	1.217	1.288	1.227	1.159	1.138	1.166	1.148	1.174	1.192	1.223	1.246	1.298	1.245	1.299	1.177	1.364	1.361	1.439	1.339	1.274	1.289	1.276	1.246	1.375	1.264	1.518	1.501	1.459	1.31	1.239	1.574	1.301	1.273
#8: 420-580nm, Wideband	2012-12-13	0.0439931	800.533	13.3422	53	52	52	1.281	1.279	1.27	1.288	1.183	1.153	1.159	1.155	1.202	1.199	1.277	1.215	1.143	1.122	1.151	1.131	1.159	1.172	1.207	1.231	1.286	1.232	1.287	1.162	1.352	1.348	1.424	1.323	1.257	1.269	1.25	1.22	1.347	1.235	1.49	1.471	1.433	1.28	1.222	1.561	1.282	1.248
#8: 420-580nm, Wideband	2012-12-13	0.0491898	808.017	13.4669	53	52	52	1.283	1.278	1.269	1.289	1.181	1.15	1.152	1.153	1.2	1.193	1.277	1.216	1.142	1.134	1.149	1.128	1.155	1.17	1.203	1.226	1.292	1.236	1.291	1.166	1.358	1.355	1.429	1.33	1.263	1.282	1.268	1.237	1.369	1.253	1.511	1.491	1.453	1.3	1.228	1.572	1.29	1.263
#8: 420-580nm, Wideband	2012-12-13	0.0543981	815.517	13.5919	53	52	52	1.258	1.25	1.239	1.272	1.152	1.125	1.13	1.125	1.181	1.165	1.25	1.186	1.113	1.087	1.117	1.101	1.125	1.16	1.189	1.211	1.285	1.227	1.285	1.157	1.351	1.348	1.423	1.321	1.254	1.276	1.262	1.23	1.361	1.242	1.503	1.484	1.444	1.292	1.219	1.563	1.281	1.254
#8: 420-580nm, Wideband	2012-12-13	0.0595949	823	13.7167	53.1	52	52	1.275	1.263	1.258	1.272	1.163	1.138	1.135	1.134	1.175	1.177	1.276	1.211	1.121	1.099	1.131	1.109	1.138	1.156	1.192	1.218	1.296	1.239	1.295	1.164	1.358	1.356	1.432	1.332	1.261	1.283	1.272	1.24	1.37	1.25	1.513	1.491	1.452	1.298	1.224	1.575	1.287	1.255
#8: 420-580nm, Wideband	2012-12-13	0.0648032	830.5	13.8417	53	52	52	1.287	1.281	1.27	1.288	1.175	1.145	1.142	1.143	1.183	1.18	1.28	1.216	1.134	1.11	1.14	1.116	1.146	1.161	1.191	1.211	1.296	1.238	1.294	1.162	1.362	1.358	1.43	1.329	1.26	1.28	1.264	1.228	1.359	1.24	1.502	1.482	1.446	1.293	1.216	1.565	1.281	1.25
#8: 420-580nm, Wideband	2012-12-13	0.07	837.983	13.9664	53	52	52	1.263	1.252	1.242	1.263	1.146	1.114	1.117	1.117	1.155	1.15	1.256	1.193	1.109	1.085	1.114	1.092	1.12	1.14	1.163	1.183	1.275	1.215	1.273	1.14	1.343	1.34	1.412	1.311	1.24	1.264	1.253	1.217	1.351	1.226	1.494	1.473	1.434	1.281	1.205	1.557	1.268	1.238
#8: 420-580nm, Wideband	2012-12-13	0.0752083	845.483	14.0914	53.1	52	52	1.295	1.268	1.257	1.278	1.158	1.125	1.127	1.126	1.164	1.161	1.287	1.22	1.133	1.106	1.137	1.112	1.141	1.16	1.18	1.205	1.297	1.238	1.296	1.161	1.367	1.362	1.432	1.331	1.261	1.285	1.267	1.231	1.364	1.247	1.51	1.488	1.448	1.296	1.22	1.592	1.286	1.257
#8: 420-580nm, Wideband	2012-12-13	0.0804051	852.967	14.2161	53	52	52	1.27	1.256	1.242	1.267	1.144	1.115	1.119	1.112	1.151	1.147	1.26	1.195	1.107	1.109	1.144	1.095	1.12	1.138	1.16	1.179	1.279	1.22	1.282	1.145	1.355	1.348	1.42	1.323	1.251	1.276	1.258	1.223	1.357	1.228	1.52	1.487	1.446	1.294	1.216	1.573	1.273	1.241
#8: 420-580nm, Wideband	2012-12-13	0.0856134	860.467	14.3411	53	52	52	1.305	1.292	1.284	1.304	1.181	1.15	1.165	1.151	1.189	1.184	1.299	1.233	1.144	1.12	1.15	1.124	1.154	1.173	1.195	1.215	1.316	1.257	1.319	1.181	1.396	1.39	1.462	1.362	1.291	1.32	1.297	1.259	1.396	1.268	1.542	1.522	1.486	1.333	1.257	1.62	1.313	1.281
#8: 420-580nm, Wideband	2012-12-13	0.0908102	867.95	14.4658	53	52	52	1.286	1.277	1.265	1.287	1.166	1.132	1.136	1.131	1.167	1.163	1.285	1.219	1.124	1.099	1.131	1.103	1.136	1.155	1.175	1.194	1.299	1.24	1.3	1.161	1.378	1.372	1.441	1.342	1.271	1.301	1.279	1.245	1.379	1.248	1.523	1.502	1.466	1.315	1.236	1.608	1.295	1.263
#8: 420-580nm, Wideband	2012-12-13	0.0960185	875.45	14.5908	53	52	52	1.301	1.295	1.281	1.305	1.177	1.146	1.158	1.145	1.186	1.173	1.302	1.236	1.141	1.115	1.146	1.118	1.15	1.174	1.192	1.21	1.321	1.261	1.353	1.21	1.423	1.397	1.481	1.374	1.301	1.333	1.302	1.264	1.403	1.271	1.546	1.527	1.489	1.341	1.262	1.632	1.316	1.285
#8: 420-580nm, Wideband	2012-12-13	0.101215	882.933	14.7156	53.1	52	52	1.3	1.296	1.281	1.306	1.176	1.147	1.153	1.144	1.18	1.171	1.302	1.235	1.14	1.129	1.153	1.131	1.165	1.179	1.207	1.224	1.347	1.274	1.324	1.184	1.407	1.4	1.475	1.372	1.298	1.331	1.303	1.265	1.405	1.273	1.551	1.53	1.495	1.344	1.264	1.637	1.317	1.285
#8: 420-580nm, Wideband	2012-12-13	0.106424	890.433	14.8406	53	52	52	1.24	1.238	1.223	1.247	1.116	1.084	1.088	1.082	1.124	1.108	1.245	1.177	1.081	1.052	1.084	1.054	1.088	1.112	1.128	1.145	1.266	1.206	1.267	1.126	1.351	1.344	1.413	1.314	1.241	1.276	1.247	1.208	1.349	1.216	1.493	1.474	1.438	1.288	1.21	1.584	1.258	1.227
#8: 420-580nm, Wideband	2012-12-13	0.11162	897.917	14.9653	53	52	52	1.297	1.296	1.281	1.306	1.171	1.142	1.149	1.141	1.177	1.164	1.302	1.234	1.136	1.109	1.141	1.109	1.145	1.165	1.183	1.198	1.328	1.264	1.326	1.185	1.411	1.406	1.474	1.374	1.301	1.336	1.307	1.266	1.408	1.275	1.552	1.534	1.498	1.349	1.269	1.692	1.316	1.285
#8: 420-580nm, Wideband	2012-12-13	0.116829	905.417	15.0903	53	52	52	1.268	1.269	1.252	1.278	1.14	1.111	1.11	1.109	1.141	1.129	1.274	1.206	1.16	1.079	1.11	1.078	1.112	1.136	1.143	1.166	1.304	1.236	1.298	1.157	1.386	1.379	1.447	1.348	1.274	1.31	1.28	1.239	1.381	1.248	1.525	1.506	1.47	1.323	1.243	1.62	1.288	1.258
#8: 420-580nm, Wideband	2012-12-13	0.122025	912.9	15.215	53	52	52	1.251	1.266	1.259	1.286	1.143	1.102	1.09	1.09	1.126	1.109	1.281	1.194	1.106	1.068	1.101	1.069	1.097	1.119	1.13	1.158	1.298	1.218	1.276	1.141	1.365	1.357	1.412	1.309	1.219	1.232	1.163	1.139	1.252	1.144	1.406	1.384	1.353	1.202	1.112	1.49	1.158	1.126
#8: 420-580nm, Wideband	2012-12-13	0.127234	920.4	15.34	53.1	52	52	1.298	1.301	1.282	1.308	1.168	1.137	1.138	1.134	1.163	1.151	1.302	1.234	1.136	1.106	1.137	1.102	1.139	1.163	1.177	1.188	1.339	1.266	1.329	1.188	1.421	1.417	1.482	1.383	1.309	1.348	1.313	1.269	1.415	1.284	1.561	1.542	1.506	1.358	1.277	1.656	1.319	1.289
#8: 420-580nm, Wideband	2012-12-13	0.132431	927.883	15.4647	53	52	52	1.302	1.303	1.284	1.31	1.167	1.139	1.14	1.133	1.165	1.149	1.303	1.235	1.136	1.106	1.136	1.101	1.139	1.163	1.173	1.187	1.341	1.269	1.331	1.188	1.425	1.419	1.485	1.386	1.31	1.352	1.316	1.272	1.416	1.287	1.564	1.544	1.508	1.361	1.278	1.66	1.321	1.29
#8: 420-580nm, Wideband	2012-12-13	0.137639	935.383	15.5897	53	52	52	1.3	1.309	1.284	1.308	1.162	1.133	1.134	1.129	1.158	1.143	1.302	1.234	1.134	1.104	1.133	1.097	1.125	1.159	1.168	1.182	1.338	1.269	1.329	1.186	1.425	1.42	1.484	1.385	1.309	1.351	1.414	1.277	1.417	1.286	1.564	1.545	1.508	1.362	1.278	1.664	1.321	1.29
#8: 420-580nm, Wideband	2012-12-13	0.142836	942.867	15.7144	53	52	52	1.242	1.248	1.227	1.252	1.102	1.068	1.063	1.057	1.074	1.053	1.155	1.071	0.946	0.914	0.941	0.904	0.944	0.967	0.979	0.99	1.152	1.082	1.141	0.997	1.239	1.232	1.293	1.197	1.12	1.162	1.129	1.086	1.227	1.097	1.373	1.353	1.317	1.17	1.087	1.474	1.131	1.099
#8: 420-580nm, Wideband	2012-12-13	0.148044	950.367	15.8394	53.1	52	52	1.318	1.311	1.303	1.312	1.158	1.133	1.129	1.124	1.152	1.135	1.302	1.235	1.133	1.103	1.13	1.09	1.134	1.157	1.161	1.175	1.341	1.274	1.355	1.204	1.443	1.437	1.508	1.399	1.316	1.373	1.321	1.279	1.421	1.288	1.567	1.545	1.51	1.365	1.279	1.668	1.322	1.29
#8: 420-580nm, Wideband	2012-12-13	0.153241	957.85	15.9642	53	52	52	1.3	1.302	1.282	1.31	1.157	1.127	1.13	1.122	1.149	1.129	1.302	1.234	1.131	1.099	1.125	1.087	1.13	1.153	1.16	1.171	1.339	1.273	1.33	1.185	1.43	1.425	1.484	1.388	1.308	1.355	1.321	1.276	1.42	1.285	1.565	1.545	1.51	1.363	1.277	1.671	1.32	1.289
#8: 420-580nm, Wideband	2012-12-13	0.158449	965.35	16.0892	53	52	52	1.302	1.304	1.29	1.311	1.156	1.128	1.126	1.122	1.146	1.126	1.304	1.235	1.132	1.099	1.126	1.087	1.127	1.152	1.158	1.169	1.341	1.276	1.333	1.187	1.435	1.43	1.488	1.391	1.311	1.359	1.324	1.279	1.422	1.288	1.568	1.548	1.512	1.344	1.279	1.674	1.322	1.291
#8: 420-580nm, Wideband	2012-12-13	0.163646	972.833	16.2139	53	52	52	1.12	1.119	1.1	1.126	0.967	0.938	0.937	0.935	0.959	0.934	1.118	1.051	0.946	0.911	0.938	0.897	0.938	0.964	0.972	0.98	1.155	1.093	1.148	1.001	1.249	1.242	1.302	1.205	1.125	1.175	1.139	1.096	1.312	1.104	1.383	1.363	1.325	1.181	1.096	1.488	1.137	1.198
#8: 420-580nm, Wideband	2012-12-13	0.168854	980.333	16.3389	53.1	52	52	1.305	1.304	1.284	1.311	1.151	1.123	1.123	1.116	1.141	1.117	1.303	1.236	1.131	1.096	1.122	1.08	1.124	1.15	1.152	1.163	1.342	1.284	1.336	1.186	1.438	1.431	1.488	1.392	1.312	1.363	1.329	1.284	1.431	1.289	1.57	1.551	1.514	1.37	1.281	1.678	1.323	1.293
#8: 420-580nm, Wideband	2012-12-13	0.174051	987.817	16.4636	53	52	52	1.23	1.227	1.218	1.239	1.074	1.049	1.045	1.036	1.058	1.038	1.225	1.155	1.048	1.006	1.03	0.994	1.036	1.056	1.056	1.044	1.214	1.109	1.163	1.013	1.267	1.26	1.317	1.222	1.139	1.192	1.157	1.11	1.254	1.116	1.399	1.376	1.34	1.196	1.109	1.506	1.147	1.119
#8: 420-580nm, Wideband	2012-12-13	0.179259	995.317	16.5886	53	52	52	1.131	1.131	1.129	1.163	0.976	0.955	0.96	0.962	0.973	0.957	1.148	1.066	0.968	0.936	0.958	0.908	0.968	0.984	0.976	0.982	1.169	1.125	1.164	1.013	1.267	1.259	1.316	1.222	1.138	1.192	1.159	1.114	1.333	1.117	1.4	1.377	1.341	1.198	1.108	1.506	1.149	1.119
#8: 420-580nm, Wideband	2012-12-13	0.184456	1002.8	16.7133	53	52	52	1.27	1.27	1.251	1.279	1.113	1.086	1.096	1.078	1.095	1.07	1.27	1.204	1.098	1.073	1.095	1.055	1.099	1.123	1.116	1.127	1.324	1.261	1.315	1.162	1.415	1.408	1.463	1.366	1.281	1.335	1.31	1.264	1.407	1.265	1.549	1.527	1.485	1.342	1.251	1.654	1.297	1.267
#8: 420-580nm, Wideband	2012-12-13	0.189664	1010.3	16.8383	53	52	52	1.304	1.304	1.286	1.315	1.142	1.115	1.113	1.11	1.128	1.102	1.304	1.238	1.128	1.092	1.114	1.069	1.117	1.144	1.141	1.15	1.346	1.285	1.34	1.185	1.445	1.437	1.491	1.397	1.313	1.369	1.335	1.289	1.432	1.29	1.576	1.555	1.517	1.374	1.282	1.685	1.322	1.295
#8: 420-580nm, Wideband	2012-12-13	0.194873	1017.8	16.9633	53.1	52	52	1.301	1.299	1.283	1.312	1.137	1.11	1.108	1.104	1.121	1.096	1.302	1.235	1.123	1.087	1.142	1.078	1.137	1.141	1.135	1.143	1.364	1.287	1.339	1.184	1.444	1.435	1.491	1.395	1.311	1.367	1.334	1.286	1.43	1.288	1.573	1.553	1.515	1.372	1.28	1.684	1.32	1.291
#8: 420-580nm, Wideband	2012-12-13	0.200069	1025.28	17.0881	53	52	52	1.309	1.305	1.288	1.317	1.141	1.114	1.114	1.108	1.125	1.097	1.306	1.242	1.128	1.091	1.113	1.065	1.116	1.143	1.142	1.146	1.352	1.29	1.345	1.188	1.451	1.442	1.495	1.401	1.316	1.375	1.341	1.293	1.438	1.294	1.578	1.56	1.522	1.379	1.286	1.692	1.327	1.297
#8: 420-580nm, Wideband	2012-12-13	0.205266	1032.77	17.2128	53	52	52	1.312	1.303	1.287	1.315	1.137	1.109	1.109	1.106	1.122	1.092	1.304	1.241	1.124	1.087	1.108	1.06	1.112	1.141	1.133	1.138	1.352	1.289	1.345	1.186	1.449	1.442	1.493	1.401	1.315	1.374	1.339	1.291	1.436	1.29	1.578	1.559	1.52	1.377	1.283	1.69	1.326	1.294
#8: 420-580nm, Wideband	2012-12-13	0.210475	1040.27	17.3378	53.1	52	52	1.316	1.304	1.285	1.316	1.135	1.109	1.108	1.103	1.121	1.089	1.306	1.242	1.125	1.088	1.109	1.058	1.112	1.141	1.136	1.137	1.356	1.29	1.347	1.188	1.453	1.444	1.495	1.404	1.316	1.378	1.342	1.291	1.439	1.293	1.582	1.561	1.523	1.381	1.287	1.696	1.33	1.297
#8: 420-580nm, Wideband	2012-12-13	0.215683	1047.77	17.4628	53	52	52	1.316	1.306	1.325	1.32	1.135	1.107	1.103	1.099	1.114	1.082	1.303	1.24	1.121	1.083	1.103	1.052	1.108	1.135	1.128	1.13	1.354	1.286	1.344	1.184	1.451	1.442	1.493	1.402	1.312	1.378	1.383	1.381	1.537	1.371	1.593	1.559	1.52	1.378	1.284	1.691	1.325	1.292
#8: 420-580nm, Wideband	2012-12-13	0.22088	1055.25	17.5875	53	52	52	1.308	1.288	1.271	1.298	1.107	1.082	1.087	1.077	1.094	1.081	1.314	1.253	1.127	1.082	1.093	1.047	1.093	1.139	1.115	1.112	1.363	1.278	1.33	1.168	1.432	1.422	1.502	1.422	1.33	1.393	1.362	1.309	1.458	1.311	1.596	1.576	1.534	1.395	1.297	1.705	1.343	1.312
#8: 420-580nm, Wideband	2012-12-13	0.226088	1062.75	17.7125	53	52	52	1.285	1.263	1.246	1.275	1.085	1.061	1.061	1.055	1.068	1.036	1.264	1.203	1.085	1.047	1.06	1.012	1.062	1.093	1.081	1.085	1.323	1.254	1.31	1.149	1.415	1.403	1.453	1.363	1.271	1.337	1.308	1.255	1.404	1.255	1.542	1.521	1.48	1.339	1.241	1.651	1.289	1.257
#8: 420-580nm, Wideband	2012-12-13	0.231285	1070.23	17.8372	53	52	52	1.286	1.264	1.245	1.276	1.084	1.06	1.058	1.053	1.07	1.031	1.263	1.202	1.084	1.047	1.058	1.008	1.061	1.094	1.079	1.083	1.324	1.256	1.312	1.15	1.415	1.404	1.452	1.364	1.272	1.339	1.309	1.259	1.405	1.256	1.545	1.523	1.482	1.34	1.242	1.656	1.29	1.257
#8: 420-580nm, Wideband	2012-12-13	0.236493	1077.73	17.9622	53	52	52	1.287	1.263	1.247	1.276	1.081	1.058	1.059	1.052	1.063	1.027	1.264	1.204	1.083	1.046	1.056	1.006	1.059	1.094	1.075	1.079	1.325	1.257	1.313	1.149	1.419	1.407	1.455	1.364	1.272	1.341	1.31	1.259	1.408	1.257	1.544	1.525	1.481	1.343	1.242	1.655	1.289	1.258
#8: 420-580nm, Wideband	2012-12-13	0.24169	1085.22	18.0869	53	52	52	1.286	1.262	1.246	1.276	1.078	1.056	1.056	1.049	1.062	1.028	1.264	1.203	1.083	1.045	1.054	1.005	1.06	1.088	1.076	1.076	1.327	1.257	1.314	1.151	1.42	1.407	1.455	1.365	1.274	1.343	1.313	1.26	1.409	1.258	1.546	1.525	1.482	1.343	1.245	1.656	1.291	1.257
#8: 420-580nm, Wideband	2012-12-13	0.246898	1092.72	18.2119	53.1	52	52	1.284	1.262	1.245	1.275	1.076	1.053	1.056	1.047	1.06	1.025	1.263	1.203	1.08	1.042	1.051	1.001	1.056	1.091	1.071	1.073	1.327	1.258	1.314	1.15	1.421	1.408	1.455	1.365	1.275	1.343	1.312	1.26	1.409	1.256	1.545	1.526	1.481	1.344	1.243	1.658	1.29	1.257
#8: 420-580nm, Wideband	2012-12-13	0.252095	1100.2	18.3367	53	52	52	1.288	1.266	1.248	1.245	1.078	1.057	1.064	1.053	1.063	1.02	1.267	1.208	1.083	1.045	1.052	1.002	1.058	1.091	1.073	1.075	1.333	1.264	1.319	1.155	1.428	1.414	1.459	1.372	1.279	1.35	1.318	1.265	1.414	1.262	1.551	1.529	1.486	1.348	1.247	1.663	1.295	1.261
#8: 420-580nm, Wideband	2012-12-13	0.257303	1107.7	18.4617	53	52	52	1.287	1.271	1.251	1.283	1.078	1.058	1.061	1.077	1.063	1.02	1.266	1.22	1.085	1.044	1.054	1	1.057	1.094	1.077	1.073	1.338	1.266	1.331	1.163	1.433	1.419	1.467	1.377	1.283	1.357	1.319	1.267	1.429	1.265	1.553	1.531	1.488	1.35	1.256	1.667	1.296	1.261
#8: 420-580nm, Wideband	2012-12-13	0.2625	1115.18	18.5864	53	52	52	1.299	1.282	1.263	1.294	1.09	1.067	1.092	1.076	1.085	1.037	1.283	1.222	1.098	1.057	1.066	1.012	1.078	1.106	1.087	1.083	1.353	1.28	1.337	1.17	1.444	1.43	1.482	1.391	1.297	1.372	1.332	1.278	1.431	1.278	1.573	1.549	1.505	1.366	1.266	1.682	1.316	1.277
#8: 420-580nm, Wideband	2012-12-13	0.267708	1122.68	18.7114	53.1	52	52	1.294	1.275	1.258	1.289	1.082	1.059	1.063	1.054	1.069	1.021	1.274	1.215	1.088	1.05	1.056	1.003	1.064	1.097	1.077	1.073	1.346	1.271	1.331	1.187	1.439	1.425	1.471	1.384	1.293	1.367	1.327	1.272	1.425	1.272	1.561	1.541	1.497	1.359	1.259	1.678	1.303	1.267
#8: 420-580nm, Wideband	2012-12-13	0.272905	1130.17	18.8361	53	52	52	1.326	1.308	1.29	1.321	1.111	1.09	1.093	1.087	1.097	1.051	1.308	1.247	1.121	1.082	1.087	1.03	1.092	1.123	1.1	1.097	1.368	1.292	1.35	1.182	1.461	1.443	1.486	1.4	1.299	1.375	1.334	1.279	1.432	1.28	1.569	1.549	1.506	1.367	1.265	1.684	1.307	1.271
#8: 420-580nm, Wideband	2012-12-13	0.278113	1137.67	18.9611	53	52	52	1.296	1.283	1.264	1.297	1.083	1.064	1.065	1.058	1.069	1.023	1.284	1.222	1.095	1.055	1.059	1.002	1.067	1.103	1.084	1.075	1.358	1.28	1.336	1.172	1.45	1.434	1.481	1.395	1.299	1.379	1.344	1.282	1.437	1.282	1.576	1.554	1.507	1.373	1.265	1.688	1.31	1.278
#8: 420-580nm, Wideband	2012-12-13	0.28331	1145.15	19.0858	53.1	52	52	1.297	1.285	1.262	1.297	1.081	1.06	1.064	1.056	1.076	1.025	1.293	1.223	1.095	1.053	1.058	1	1.075	1.1	1.079	1.078	1.357	1.276	1.345	1.171	1.451	1.433	1.479	1.397	1.301	1.377	1.335	1.279	1.432	1.282	1.574	1.559	1.51	1.369	1.269	1.689	1.307	1.276
#8: 420-580nm, Wideband	2012-12-13	0.288519	1152.65	19.2108	53	52	52	1.263	1.245	1.223	1.284	1.046	1.023	1.034	1.025	1.037	0.982	1.246	1.189	1.055	1.016	1.018	0.991	1.066	1.102	1.073	1.064	1.341	1.25	1.303	1.136	1.416	1.404	1.445	1.36	1.262	1.342	1.33	1.264	1.406	1.264	1.543	1.519	1.471	1.345	1.233	1.651	1.271	1.238
#8: 420-580nm, Wideband	2012-12-13	0.293715	1160.13	19.3356	53	52	52	1.28	1.265	1.245	1.28	1.059	1.039	1.041	1.035	1.047	1	1.263	1.202	1.074	1.036	1.035	0.977	1.043	1.08	1.054	1.049	1.342	1.265	1.32	1.155	1.437	1.419	1.46	1.377	1.281	1.362	1.322	1.265	1.421	1.266	1.554	1.535	1.488	1.352	1.248	1.672	1.289	1.257
#8: 420-580nm, Wideband	2012-12-13	0.298924	1167.63	19.4606	53.1	52	52	1.242	1.225	1.213	1.243	1.017	1	1	1.024	1.04	0.994	1.258	1.181	1.04	0.998	0.999	0.936	1.004	1.052	1.02	1.011	1.33	1.229	1.286	1.129	1.404	1.386	1.426	1.367	1.234	1.343	1.273	1.227	1.384	1.232	1.538	1.503	1.451	1.321	1.211	1.639	1.255	1.221
#8: 420-580nm, Wideband	2012-12-13	0.304132	1175.13	19.5856	53	52	52	1.319	1.303	1.284	1.319	1.092	1.07	1.073	1.062	1.05	0.998	1.273	1.205	1.078	1.032	1.043	0.992	1.059	1.077	1.059	1.049	1.348	1.272	1.321	1.152	1.439	1.438	1.483	1.384	1.282	1.366	1.347	1.287	1.423	1.271	1.558	1.538	1.515	1.381	1.272	1.696	1.292	1.261
#8: 420-580nm, Wideband	2012-12-13	0.309329	1182.62	19.7103	53	52	52	1.287	1.269	1.251	1.285	1.055	1.036	1.042	1.033	1.044	0.995	1.267	1.208	1.078	1.039	1.035	0.976	1.043	1.083	1.055	1.048	1.353	1.271	1.327	1.162	1.445	1.424	1.466	1.388	1.287	1.371	1.33	1.271	1.429	1.273	1.562	1.543	1.495	1.358	1.252	1.683	1.291	1.263
#8: 420-580nm, Wideband	2012-12-13	0.314537	1190.12	19.8353	53.1	52	52	1.282	1.259	1.258	1.278	1.043	1.021	1.037	1.019	1.032	0.981	1.254	1.192	1.063	1.023	1.017	0.961	1.025	1.058	1.037	1.045	1.341	1.257	1.31	1.145	1.43	1.409	1.45	1.369	1.292	1.364	1.312	1.261	1.415	1.257	1.548	1.527	1.481	1.351	1.236	1.679	1.275	1.25
#8: 420-580nm, Wideband	2012-12-13	0.319734	1197.6	19.96	53.1	52	52	1.287	1.263	1.246	1.279	1.047	1.031	1.03	1.029	1.034	0.996	1.261	1.204	1.067	1.026	1.053	0.992	1.062	1.098	1.072	1.062	1.375	1.288	1.329	1.159	1.45	1.426	1.464	1.385	1.281	1.393	1.325	1.271	1.428	1.274	1.557	1.537	1.513	1.379	1.253	1.673	1.288	1.272
#8: 420-580nm, Wideband	2012-12-13	0.324942	1205.1	20.085	53.1	52	52	1.295	1.273	1.252	1.288	1.053	1.034	1.04	1.03	1.043	0.988	1.266	1.206	1.073	1.033	1.026	0.962	1.036	1.073	1.045	1.042	1.352	1.269	1.325	1.158	1.444	1.425	1.461	1.388	1.282	1.373	1.319	1.264	1.422	1.268	1.557	1.536	1.488	1.354	1.245	1.674	1.277	1.249
#8: 420-580nm, Wideband	2012-12-13	0.330139	1212.58	20.2097	53.1	52	52	1.293	1.269	1.247	1.284	1.045	1.027	1.036	1.023	1.037	0.981	1.262	1.203	1.073	1.033	1.025	0.962	1.034	1.066	1.044	1.034	1.357	1.269	1.327	1.142	1.449	1.424	1.464	1.385	1.285	1.376	1.323	1.268	1.429	1.272	1.559	1.541	1.491	1.358	1.249	1.678	1.283	1.256
#8: 420-580nm, Wideband	2012-12-13	0.335347	1220.08	20.3347	53	52	52	1.294	1.269	1.247	1.285	1.045	1.026	1.034	1.023	1.035	0.98	1.262	1.206	1.075	1.036	1.024	0.961	1.035	1.073	1.046	1.034	1.359	1.272	1.328	1.166	1.452	1.427	1.466	1.388	1.288	1.379	1.324	1.273	1.434	1.277	1.567	1.545	1.495	1.361	1.251	1.689	1.288	1.261
#8: 420-580nm, Wideband	2012-12-13	0.340544	1227.57	20.4594	53	52	52	1.294	1.269	1.248	1.287	1.043	1.025	1.046	1.022	1.033	0.979	1.262	1.206	1.075	1.036	1.022	0.959	1.033	1.07	1.043	1.031	1.363	1.274	1.33	1.167	1.452	1.429	1.465	1.391	1.288	1.382	1.323	1.276	1.436	1.277	1.566	1.544	1.495	1.363	1.252	1.688	1.288	1.262
#8: 420-580nm, Wideband	2012-12-13	0.345752	1235.07	20.5844	53	52	52	1.295	1.27	1.255	1.287	1.041	1.024	1.032	1.021	1.033	0.976	1.261	1.206	1.075	1.035	1.022	0.958	1.033	1.071	1.042	1.029	1.362	1.276	1.331	1.169	1.455	1.428	1.464	1.391	1.288	1.384	1.321	1.276	1.438	1.279	1.568	1.546	1.494	1.362	1.252	1.688	1.289	1.262
#8: 420-580nm, Wideband	2012-12-13	0.350961	1242.57	20.7094	53	52	52	1.295	1.269	1.247	1.287	1.039	1.021	1.029	1.019	1.031	0.972	1.259	1.207	1.076	1.036	1.02	0.955	1.032	1.07	1.044	1.028	1.363	1.275	1.33	1.17	1.456	1.43	1.466	1.393	1.29	1.388	1.318	1.277	1.439	1.281	1.568	1.551	1.495	1.364	1.252	1.689	1.288	1.262
#8: 420-580nm, Wideband	2012-12-13	0.356169	1250.07	20.8344	53.1	52	52	1.295	1.27	1.25	1.289	1.037	1.019	1.03	1.018	1.031	0.971	1.258	1.207	1.075	1.035	1.018	0.952	1.03	1.069	1.04	1.025	1.366	1.277	1.332	1.172	1.458	1.43	1.467	1.395	1.29	1.388	1.317	1.278	1.441	1.281	1.568	1.549	1.495	1.364	1.253	1.688	1.285	1.261
#8: 420-580nm, Wideband	2012-12-13	0.361366	1257.55	20.9592	53.1	52	52	1.295	1.27	1.246	1.289	1.036	1.018	1.027	1.017	1.029	0.969	1.257	1.207	1.075	1.035	1.015	0.951	1.029	1.067	1.038	1.022	1.367	1.28	1.332	1.187	1.458	1.43	1.466	1.394	1.289	1.391	1.316	1.281	1.442	1.282	1.569	1.549	1.495	1.364	1.253	1.689	1.287	1.262
#8: 420-580nm, Wideband	2012-12-13	0.366574	1265.05	21.0842	53	52	52	1.296	1.271	1.249	1.29	1.033	1.016	1.028	1.017	1.03	0.966	1.256	1.208	1.075	1.036	1.015	0.949	1.029	1.067	1.038	1.021	1.37	1.279	1.334	1.175	1.462	1.432	1.468	1.398	1.29	1.393	1.316	1.281	1.444	1.283	1.571	1.551	1.497	1.366	1.254	1.692	1.285	1.263
#8: 420-580nm, Wideband	2012-12-13	0.371771	1272.53	21.2089	53	52	52	1.297	1.269	1.247	1.291	1.033	1.015	1.038	1.016	1.027	0.963	1.255	1.208	1.075	1.035	1.013	0.945	1.027	1.065	1.035	1.018	1.37	1.281	1.335	1.176	1.464	1.431	1.468	1.396	1.291	1.395	1.315	1.282	1.445	1.284	1.572	1.553	1.497	1.366	1.254	1.692	1.286	1.263
#8: 420-580nm, Wideband	2012-12-13	0.376979	1280.03	21.3339	53	52	52	1.298	1.269	1.248	1.292	1.029	1.013	1.024	1.013	1.025	0.961	1.255	1.208	1.075	1.035	1.013	0.945	1.027	1.065	1.044	1.018	1.371	1.283	1.337	1.178	1.465	1.432	1.466	1.396	1.292	1.396	1.314	1.282	1.444	1.283	1.572	1.553	1.499	1.365	1.253	1.693	1.284	1.263
#8: 420-580nm, Wideband	2012-12-13	0.382188	1287.53	21.4589	53	52	52	1.3	1.27	1.254	1.293	1.028	1.012	1.032	1.013	1.025	0.958	1.254	1.21	1.075	1.035	1.01	0.942	1.026	1.063	1.034	1.013	1.373	1.286	1.339	1.18	1.466	1.431	1.468	1.398	1.293	1.397	1.313	1.287	1.449	1.285	1.574	1.554	1.499	1.365	1.232	1.696	1.285	1.264
#8: 420-580nm, Wideband	2012-12-13	0.387384	1295.02	21.5836	53	52	52	1.3	1.27	1.249	1.294	1.027	1.011	1.021	1.015	1.023	0.956	1.256	1.213	1.076	1.035	1.009	0.941	1.024	1.063	1.031	1.012	1.372	1.285	1.34	1.181	1.466	1.433	1.467	1.401	1.292	1.401	1.312	1.285	1.447	1.287	1.573	1.555	1.498	1.365	1.253	1.694	1.284	1.264
#8: 420-580nm, Wideband	2012-12-13	0.392593	1302.52	21.7086	53.1	52	52	1.298	1.269	1.249	1.295	1.026	1.009	1.03	1.016	1.023	0.955	1.256	1.214	1.076	1.034	1.007	0.938	1.023	1.063	1.032	1.009	1.375	1.288	1.339	1.182	1.467	1.431	1.466	1.399	1.292	1.4	1.312	1.288	1.448	1.286	1.575	1.555	1.498	1.365	1.252	1.698	1.284	1.264
#8: 420-580nm, Wideband	2012-12-13	0.397789	1310	21.8333	53	52	52	1.299	1.27	1.249	1.295	1.024	1.007	1.019	1.011	1.021	0.958	1.257	1.214	1.075	1.033	1.005	0.936	1.021	1.061	1.03	1.008	1.375	1.288	1.342	1.182	1.468	1.431	1.466	1.398	1.293	1.403	1.31	1.29	1.449	1.289	1.574	1.554	1.5	1.364	1.252	1.696	1.284	1.264
#8: 420-580nm, Wideband	2012-12-13	0.402998	1317.5	21.9583	53	52	52	1.297	1.269	1.249	1.295	1.022	1.006	1.018	1.01	1.021	0.95	1.257	1.216	1.074	1.032	1.004	0.933	1.019	1.06	1.028	1.006	1.376	1.291	1.344	1.184	1.47	1.431	1.466	1.4	1.292	1.458	1.311	1.288	1.452	1.288	1.577	1.557	1.5	1.347	1.255	1.697	1.283	1.265
#8: 420-580nm, Wideband	2012-12-13	0.408194	1324.98	22.0831	53.1	52	52	1.299	1.269	1.249	1.297	1.02	1.005	1.016	1.009	1.018	0.949	1.26	1.218	1.074	1.033	1.002	0.931	1.018	1.06	1.026	1.004	1.379	1.291	1.347	1.184	1.471	1.433	1.468	1.403	1.293	1.407	1.31	1.29	1.453	1.291	1.578	1.559	1.5	1.367	1.252	1.7	1.283	1.264
#8: 420-580nm, Wideband	2012-12-13	0.413403	1332.48	22.2081	53.1	52	52	1.297	1.268	1.253	1.297	1.02	1.003	1.016	1.009	1.017	0.947	1.261	1.219	1.075	1.033	1.003	0.931	1.018	1.06	1.026	1.003	1.38	1.292	1.349	1.188	1.472	1.433	1.469	1.404	1.294	1.412	1.311	1.292	1.454	1.293	1.579	1.559	1.504	1.368	1.254	1.703	1.283	1.265
#8: 420-580nm, Wideband	2012-12-13	0.418611	1339.98	22.3331	53.1	52	52	1.295	1.269	1.249	1.296	1.017	1.001	1.014	1.007	1.017	0.945	1.262	1.221	1.074	1.032	0.999	0.929	1.017	1.059	1.025	1.001	1.381	1.294	1.351	1.19	1.474	1.433	1.467	1.404	1.295	1.394	1.308	1.294	1.456	1.293	1.578	1.56	1.502	1.367	1.254	1.702	1.282	1.265
#8: 420-580nm, Wideband	2012-12-13	0.423808	1347.47	22.4578	53.1	52	52	1.296	1.268	1.25	1.298	1.016	1	1.014	1.006	1.016	0.945	1.264	1.224	1.074	1.032	0.999	0.927	1.016	1.058	1.025	0.999	1.383	1.296	1.354	1.192	1.477	1.431	1.469	1.407	1.294	1.418	1.309	1.296	1.457	1.295	1.581	1.562	1.505	1.367	1.255	1.7	1.283	1.267
#8: 420-580nm, Wideband	2012-12-13	0.429016	1354.97	22.5828	53	52	52	1.295	1.268	1.249	1.3	1.014	0.999	1.022	1.005	1.015	0.942	1.265	1.224	1.073	1.032	0.998	0.924	1.015	1.058	1.023	0.997	1.386	1.298	1.356	1.21	1.477	1.433	1.467	1.406	1.295	1.413	1.309	1.264	1.46	1.297	1.582	1.562	1.503	1.365	1.255	1.702	1.282	1.266
#8: 420-580nm, Wideband	2012-12-13	0.434213	1362.45	22.7075	53.1	52	52	1.294	1.267	1.247	1.298	1.013	0.998	1.013	1.003	1.013	0.939	1.266	1.225	1.073	1.032	0.996	0.922	1.014	1.057	1.023	0.994	1.388	1.298	1.357	1.195	1.476	1.433	1.468	1.407	1.297	1.417	1.308	1.297	1.46	1.298	1.582	1.565	1.503	1.367	1.251	1.7	1.282	1.265
#8: 420-580nm, Wideband	2012-12-13	0.439421	1369.95	22.8325	53.1	52	52	1.292	1.267	1.247	1.298	1.01	0.996	1.011	1.002	1.012	0.937	1.267	1.227	1.074	1.03	0.994	0.92	1.011	1.054	1.021	0.993	1.391	1.298	1.357	1.197	1.477	1.431	1.47	1.408	1.296	1.418	1.307	1.299	1.461	1.301	1.581	1.565	1.505	1.367	1.255	1.706	1.282	1.266
#8: 420-580nm, Wideband	2012-12-13	0.444618	1377.43	22.9572	53	52	52	1.293	1.266	1.248	1.3	1.009	0.995	1.009	1.001	1.011	0.937	1.269	1.227	1.072	1.032	0.993	0.919	1.013	1.055	1.019	0.992	1.393	1.301	1.359	1.198	1.476	1.432	1.469	1.409	1.298	1.419	1.307	1.298	1.462	1.301	1.582	1.563	1.507	1.354	1.254	1.702	1.281	1.267
#8: 420-580nm, Wideband	2012-12-13	0.449826	1384.93	23.0822	53.1	52	52	1.292	1.267	1.248	1.3	1.01	0.993	1.009	1.001	1.013	0.94	1.27	1.23	1.072	1.029	0.992	0.917	1.012	1.054	1.021	0.99	1.397	1.304	1.362	1.2	1.477	1.431	1.469	1.41	1.296	1.421	1.308	1.301	1.463	1.304	1.583	1.565	1.506	1.368	1.258	1.708	1.281	1.267
#8: 420-580nm, Wideband	2012-12-13	0.455035	1392.43	23.2072	53	52	52	1.293	1.267	1.25	1.301	1.006	0.993	1.007	0.999	1.009	0.937	1.271	1.231	1.071	1.029	0.992	0.915	1.011	1.054	1.019	0.988	1.397	1.303	1.363	1.201	1.479	1.432	1.468	1.409	1.299	1.421	1.308	1.3	1.464	1.306	1.585	1.566	1.507	1.366	1.256	1.704	1.279	1.267
#8: 420-580nm, Wideband	2012-12-13	0.460231	1399.92	23.3319	53	52	52	1.293	1.266	1.25	1.3	1.004	0.992	1.008	0.999	1.009	0.932	1.272	1.232	1.072	1.03	0.99	0.914	1.01	1.054	1.019	0.987	1.4	1.305	1.365	1.203	1.482	1.433	1.47	1.412	1.299	1.425	1.308	1.303	1.464	1.308	1.588	1.568	1.507	1.365	1.255	1.706	1.279	1.267
#8: 420-580nm, Wideband	2012-12-13	0.46544	1407.42	23.4569	53	52	52	1.293	1.266	1.25	1.302	1.004	0.99	1.013	0.997	1.01	0.929	1.274	1.233	1.07	1.029	0.989	0.912	1.009	1.052	1.017	0.984	1.4	1.305	1.367	1.205	1.481	1.433	1.47	1.414	1.299	1.467	1.308	1.301	1.467	1.311	1.588	1.569	1.511	1.368	1.255	1.707	1.279	1.267
#8: 420-580nm, Wideband	2012-12-13	0.470637	1414.9	23.5817	53	52	52	1.291	1.266	1.249	1.301	1.002	0.989	1.005	1	1.008	0.929	1.275	1.233	1.069	1.029	0.988	0.91	1.009	1.053	1.017	0.983	1.401	1.308	1.367	1.206	1.483	1.433	1.471	1.414	1.3	1.428	1.308	1.305	1.47	1.312	1.588	1.569	1.511	1.367	1.257	1.707	1.278	1.268
#8: 420-580nm, Wideband	2012-12-13	0.475845	1422.4	23.7067	53.1	52	52	1.292	1.265	1.25	1.302	1.002	0.988	1.015	0.995	1.008	0.927	1.276	1.236	1.069	1.029	0.985	0.907	1.006	1.052	1.015	0.981	1.403	1.308	1.37	1.209	1.483	1.434	1.47	1.415	1.3	1.429	1.31	1.307	1.419	1.314	1.59	1.571	1.511	1.368	1.257	1.708	1.277	1.268
#8: 420-580nm, Wideband	2012-12-13	0.481042	1429.88	23.8314	53	52	52	1.29	1.265	1.248	1.303	0.999	0.987	1.003	0.996	1.007	0.924	1.276	1.236	1.069	1.028	0.985	0.906	1.005	1.05	1.015	0.979	1.405	1.31	1.372	1.209	1.484	1.433	1.47	1.414	1.3	1.43	1.315	1.307	1.471	1.314	1.589	1.57	1.51	1.366	1.258	1.709	1.277	1.27
#8: 420-580nm, Wideband	2012-12-13	0.48625	1437.38	23.9564	53	52	52	1.291	1.265	1.25	1.303	0.999	0.985	1.004	0.994	1.009	0.924	1.277	1.237	1.068	1.028	0.982	0.904	1.005	1.05	1.013	0.979	1.407	1.31	1.374	1.211	1.485	1.433	1.472	1.414	1.302	1.433	1.353	1.308	1.472	1.319	1.591	1.572	1.512	1.367	1.258	1.709	1.277	1.27
#8: 420-580nm, Wideband	2012-12-13	0.491458	1444.88	24.0814	53	52	52	1.288	1.266	1.248	1.303	0.998	0.984	1.014	0.993	1.006	0.922	1.277	1.238	1.068	1.027	0.983	0.903	1.005	1.05	1.016	0.977	1.409	1.312	1.375	1.211	1.484	1.435	1.473	1.415	1.301	1.433	1.314	1.308	1.473	1.321	1.593	1.572	1.511	1.368	1.259	1.712	1.276	1.271
#8: 420-580nm, Wideband	2012-12-13	0.496655	1452.37	24.2061	53.1	52	52	1.288	1.265	1.247	1.302	0.995	0.982	1.001	0.993	1.005	0.92	1.276	1.239	1.065	1.025	0.98	0.9	1.003	1.049	1.011	0.978	1.408	1.328	1.376	1.213	1.484	1.434	1.47	1.414	1.3	1.434	1.316	1.31	1.473	1.322	1.592	1.572	1.509	1.368	1.258	1.706	1.276	1.271
#8: 420-580nm, Wideband	2012-12-13	0.501863	1459.87	24.3311	53.1	52	52	1.288	1.267	1.246	1.302	0.994	0.982	1.002	0.992	1.004	0.923	1.276	1.241	1.066	1.026	0.981	0.899	1.003	1.049	1.011	0.991	1.41	1.313	1.377	1.215	1.482	1.433	1.471	1.416	1.3	1.436	1.315	1.309	1.475	1.324	1.593	1.574	1.512	1.367	1.257	1.71	1.276	1.272
#8: 420-580nm, Wideband	2012-12-13	0.507072	1467.37	24.4561	53	52	52	1.287	1.265	1.246	1.301	0.992	0.981	1.007	0.991	1.006	0.92	1.275	1.241	1.065	1.026	0.979	0.896	1.002	1.048	1.012	0.996	1.413	1.314	1.379	1.216	1.486	1.435	1.472	1.417	1.301	1.438	1.314	1.308	1.475	1.327	1.594	1.576	1.513	1.368	1.259	1.71	1.275	1.273
#8: 420-580nm, Wideband	2012-12-13	0.512269	1474.85	24.5808	53	52	52	1.286	1.265	1.246	1.302	0.991	0.979	0.998	0.989	1.003	0.916	1.275	1.24	1.064	1.026	0.977	0.895	1	1.048	1.009	0.996	1.415	1.314	1.378	1.218	1.487	1.434	1.474	1.417	1.266	1.438	1.315	1.31	1.476	1.326	1.594	1.577	1.514	1.368	1.259	1.711	1.273	1.272
#8: 420-580nm, Wideband	2012-12-13	0.517477	1482.35	24.7058	53.1	52	52	1.286	1.266	1.245	1.301	0.989	0.977	0.998	0.989	1.002	0.915	1.274	1.241	1.064	1.026	0.976	0.893	1	1.046	1.011	0.999	1.418	1.314	1.381	1.219	1.489	1.436	1.473	1.421	1.304	1.443	1.354	1.31	1.478	1.33	1.597	1.578	1.515	1.368	1.261	1.713	1.274	1.273
#8: 420-580nm, Wideband	2012-12-13	0.522674	1489.83	24.8306	53	52	52	1.286	1.265	1.244	1.301	0.988	0.977	0.997	0.988	1.002	0.913	1.273	1.242	1.063	1.027	0.975	0.891	1	1.046	1.01	0.994	1.419	1.316	1.382	1.222	1.489	1.437	1.475	1.42	1.304	1.443	1.316	1.312	1.479	1.331	1.596	1.58	1.515	1.37	1.262	1.713	1.273	1.273
#8: 420-580nm, Wideband	2012-12-13	0.527882	1497.33	24.9556	53.1	52	52	1.285	1.265	1.244	1.304	0.987	0.975	1.002	0.988	1.002	0.912	1.273	1.243	1.063	1.028	0.973	0.893	0.998	1.046	1.01	0.993	1.419	1.316	1.384	1.223	1.49	1.437	1.475	1.419	1.303	1.445	1.317	1.311	1.481	1.333	1.598	1.579	1.518	1.371	1.262	1.712	1.273	1.272
#8: 420-580nm, Wideband	2012-12-13	0.533079	1504.82	25.0803	53.1	52	52	1.284	1.265	1.245	1.302	0.985	0.975	0.997	0.987	1.001	0.914	1.271	1.244	1.064	1.028	0.973	0.889	1	1.045	1.009	0.992	1.42	1.317	1.384	1.227	1.493	1.44	1.479	1.424	1.306	1.447	1.317	1.312	1.483	1.333	1.602	1.583	1.518	1.373	1.264	1.715	1.274	1.274
#8: 420-580nm, Wideband	2012-12-13	0.538287	1512.32	25.2053	53	52	52	1.285	1.265	1.243	1.302	0.984	0.973	0.995	0.985	1	0.909	1.271	1.244	1.062	1.028	0.972	0.887	0.998	1.044	1.008	0.989	1.418	1.316	1.368	1.226	1.493	1.435	1.475	1.424	1.305	1.447	1.319	1.313	1.484	1.334	1.6	1.581	1.516	1.371	1.262	1.712	1.273	1.275
#8: 420-580nm, Wideband	2012-12-13	0.543495	1519.82	25.3303	53	52	52	1.284	1.265	1.243	1.302	0.986	0.974	0.998	0.987	1.003	0.911	1.271	1.247	1.062	1.026	0.972	0.888	1.001	1.047	1.02	0.99	1.418	1.322	1.387	1.227	1.492	1.437	1.475	1.423	1.304	1.447	1.326	1.318	1.481	1.336	1.598	1.58	1.517	1.37	1.261	1.713	1.272	1.275
#8: 420-580nm, Wideband	2012-12-13	0.548692	1527.3	25.455	53.1	52	52	1.285	1.265	1.243	1.303	0.982	0.971	0.993	0.984	0.999	0.909	1.269	1.245	1.062	1.028	0.97	0.883	0.999	1.045	1.009	0.987	1.418	1.319	1.388	1.229	1.495	1.439	1.479	1.426	1.308	1.451	1.321	1.315	1.487	1.338	1.603	1.582	1.519	1.371	1.263	1.713	1.271	1.274
#8: 420-580nm, Wideband	2012-12-13	0.5539	1534.8	25.58	53.1	52	52	1.283	1.265	1.242	1.303	0.979	0.97	0.995	0.983	0.999	0.906	1.268	1.245	1.061	1.029	0.968	0.882	0.995	1.043	1.008	1.008	1.418	1.319	1.389	1.232	1.497	1.44	1.479	1.427	1.31	1.452	1.318	1.314	1.487	1.339	1.605	1.585	1.523	1.372	1.266	1.714	1.27	1.274
#8: 420-580nm, Wideband	2012-12-13	0.559109	1542.3	25.705	53	52	52	1.284	1.265	1.242	1.302	0.98	0.971	0.998	0.983	1	0.905	1.268	1.247	1.061	1.029	0.967	0.881	0.997	1.043	1.009	1.096	1.417	1.32	1.39	1.234	1.498	1.441	1.48	1.427	1.31	1.455	1.322	1.314	1.488	1.341	1.606	1.585	1.523	1.373	1.266	1.715	1.271	1.275
#8: 420-580nm, Wideband	2012-12-13	0.564306	1549.78	25.8297	53.1	52	52	1.283	1.265	1.242	1.303	0.977	0.968	0.999	0.983	1.001	0.905	1.269	1.247	1.062	1.029	0.966	0.879	0.996	1.043	1.006	1.126	1.417	1.321	1.392	1.236	1.499	1.441	1.48	1.429	1.312	1.456	1.323	1.316	1.49	1.341	1.607	1.585	1.523	1.373	1.267	1.713	1.271	1.274
#8: 420-580nm, Wideband	2012-12-13	0.569514	1557.28	25.9547	53	52	52	1.283	1.264	1.242	1.305	0.977	0.967	0.991	0.982	0.999	0.903	1.27	1.247	1.061	1.031	0.964	0.878	0.995	1.042	1.007	1.14	1.418	1.322	1.394	1.238	1.502	1.443	1.482	1.43	1.313	1.456	1.322	1.316	1.492	1.344	1.609	1.589	1.527	1.375	1.269	1.715	1.27	1.274
#8: 420-580nm, Wideband	2012-12-13	0.574711	1564.77	26.0794	53	52	52	1.282	1.266	1.242	1.306	0.976	0.965	0.992	0.982	0.998	0.902	1.27	1.246	1.061	1.03	0.964	0.876	0.995	1.041	1.006	1.148	1.418	1.321	1.394	1.239	1.503	1.446	1.483	1.431	1.314	1.459	1.325	1.318	1.493	1.343	1.608	1.589	1.526	1.377	1.27	1.715	1.269	1.274
#8: 420-580nm, Wideband	2012-12-13	0.579919	1572.27	26.2044	53	52	52	1.284	1.266	1.242	1.305	0.975	0.966	1.003	0.986	1	0.902	1.271	1.248	1.063	1.033	0.965	0.876	0.996	1.043	1.007	1.157	1.419	1.323	1.398	1.242	1.504	1.447	1.485	1.434	1.316	1.462	1.324	1.318	1.496	1.348	1.612	1.591	1.529	1.377	1.271	1.719	1.27	1.275
#8: 420-580nm, Wideband	2012-12-13	0.585127	1579.77	26.3294	53	52	52	1.283	1.266	1.241	1.306	0.974	0.965	0.989	0.982	0.999	0.901	1.271	1.248	1.063	1.033	0.963	0.874	0.994	1.042	1.007	1.16	1.417	1.322	1.394	1.243	1.507	1.448	1.484	1.435	1.317	1.462	1.325	1.306	1.495	1.346	1.612	1.593	1.532	1.379	1.274	1.717	1.27	1.275
#8: 420-580nm, Wideband	2012-12-13	0.590324	1587.25	26.4542	53.1	52	52	1.282	1.266	1.24	1.305	0.973	0.965	0.992	0.982	1.001	0.901	1.274	1.249	1.064	1.036	0.964	0.874	0.995	1.043	1.007	1.173	1.42	1.324	1.399	1.247	1.509	1.453	1.491	1.438	1.32	1.466	1.326	1.317	1.499	1.351	1.615	1.593	1.531	1.379	1.276	1.718	1.268	1.276
#8: 420-580nm, Wideband	2012-12-13	0.595532	1594.75	26.5792	53	52	52	1.282	1.266	1.239	1.306	0.972	0.963	0.993	0.981	0.999	0.9	1.274	1.248	1.064	1.036	0.963	0.872	0.995	1.041	1.006	1.172	1.42	1.324	1.401	1.249	1.512	1.453	1.49	1.44	1.322	1.467	1.328	1.318	1.502	1.35	1.617	1.595	1.534	1.383	1.278	1.719	1.269	1.276
#8: 420-580nm, Wideband	2012-12-13	0.600729	1602.23	26.7039	53	52	52	1.282	1.266	1.24	1.305	0.973	0.964	0.991	0.983	1.001	0.9	1.275	1.25	1.063	1.037	0.964	0.873	0.997	1.044	1.008	1.176	1.418	1.325	1.401	1.25	1.51	1.452	1.488	1.437	1.318	1.466	1.331	1.322	1.5	1.35	1.614	1.594	1.529	1.379	1.275	1.716	1.268	1.275
[truncated: 41 more columns]

## Sheet: Growth-Blank#OpticalDensity
								Glucose																				Xylose																				Glucose with Xylose
								0,0 g/mL	0,0 g/mL	0,2 mg/mL	0,2 mg/mL	0,4 mg/mL	0,4 mg/mL	0,6 mg/mL	0,6 mg/mL	0,8 mg/mL	0,8 mg/mL	0,0 g/mL	0,0 g/mL	0,2 mg/mL	0,2 mg/mL	0,4 mg/mL	0,4 mg/mL	0,6 mg/mL	0,6 mg/mL	0,8 mg/mL	0,8 mg/mL	0,0 g/mL	0,0 g/mL	0,2 mg/mL	0,2 mg/mL	0,4 mg/mL	0,4 mg/mL	0,6 mg/mL	0,6 mg/mL	0,8 mg/mL	0,8 mg/mL	0,0 g/mL	0,0 g/mL	0,2 mg/mL	0,2 mg/mL	0,4 mg/mL	0,4 mg/mL	0,6 mg/mL	0,6 mg/mL	0,8 mg/mL	0,8 mg/mL	0,0 g/mL	0,0 g/mL
Filter Type	Date created	Time created	Time [min]		Blank	Cover C°	Cassette C°	Well 41	Well 42	Well 43	Well 44	Well 45	Well 46	Well 47	Well 48	Well 49	Well 50	Well 51	Well 52	Well 53	Well 54	Well 55	Well 56	Well 57	Well 58	Well 59	Well 60	Well 61	Well 62	Well 63	Well 64	Well 65	Well 66	Well 67	Well 68	Well 69	Well 70	Well 71	Well 72	Well 73	Well 74	Well 75	Well 76	Well 77	Well 78	Well 79	Well 80	Well 81	Well 82
#8: 420-580nm, Wideband	2012-12-12	0.493275	0		26.9	27.7	27.7	0.7485	0.7255	0.7335	0.7475	0.7255	0.7365	0.71	0.679	0.699	0.697	0.7175	0.7325	0.7185	0.6915	0.6955	0.7125	0.695	0.717	0.69	0.668	0.7295	0.7295	0.7395	0.7355	0.71	0.734	0.6985	0.7005	0.707	0.69	0.7205	0.7475	0.7435	0.8295	0.734	0.701	0.7005	0.7095	0.705	0.684	0.6915	0.7405
#8: 420-580nm, Wideband	2012-12-12	0.497627	6.26667		44.2	48.4	48.4	0.5975	0.5985	0.6075	0.6215	0.6015	0.5865	0.594	0.577	0.552	0.539	0.597	0.649	0.6215	0.6565	0.609	0.617	0.5895	0.5755	0.561	0.566	0.604	0.607	0.6015	0.6165	0.6375	0.5965	0.604	0.566	0.5475	0.5725	0.609	0.593	0.5745	0.6915	0.6185	0.5805	0.569	0.536	0.5535	0.5625	0.611	0.625
#8: 420-580nm, Wideband	2012-12-12	0.502836	13.7667		53	52.1	52.1	0.6075	0.5945	0.5925	0.6085	0.5955	0.5985	0.581	0.568	0.556	0.561	0.6115	0.6485	0.6055	0.6245	0.586	0.581	0.561	0.575	0.568	0.577	0.602	0.615	0.597	0.599	0.5825	0.5625	0.57	0.56	0.559	0.576	0.614	0.596	0.587	0.681	0.6035	0.5735	0.578	0.561	0.557	0.569	0.619	0.626
#8: 420-580nm, Wideband	2012-12-12	0.508044	21.2667		53	52.1	52.1	0.5895	0.5805	0.5835	0.5975	0.5815	0.5975	0.571	0.558	0.552	0.555	0.5975	0.6325	0.598	0.608	0.5875	0.5865	0.575	0.588	0.5715	0.5825	0.5895	0.6135	0.6025	0.6035	0.5855	0.5765	0.5735	0.5675	0.5715	0.5785	0.6045	0.5955	0.5955	0.6925	0.5995	0.5735	0.5755	0.5695	0.5705	0.5725	0.601	0.612
#8: 420-580nm, Wideband	2012-12-12	0.513241	28.75		53.1	52	52	0.5865	0.5775	0.5925	0.6075	0.5915	0.6045	0.586	0.572	0.567	0.569	0.593	0.625	0.608	0.618	0.593	0.598	0.5865	0.5975	0.579	0.586	0.5825	0.6055	0.6075	0.6115	0.5965	0.5925	0.586	0.583	0.587	0.588	0.5975	0.5865	0.6045	0.7065	0.6115	0.5865	0.59	0.584	0.583	0.585	0.5925	0.6025
#8: 420-580nm, Wideband	2012-12-12	0.518449	36.25		53.1	52	52	0.5985	0.5785	0.5925	0.6055	0.5865	0.5955	0.582	0.572	0.568	0.571	0.6005	0.6225	0.618	0.627	0.5995	0.6045	0.5965	0.6065	0.5885	0.5945	0.586	0.605	0.6165	0.6205	0.6085	0.6045	0.5975	0.5945	0.5985	0.6085	0.61	0.597	0.6205	0.7305	0.6265	0.6105	0.6095	0.6005	0.6005	0.5995	0.6135	0.6235
#8: 420-580nm, Wideband	2012-12-12	0.523657	43.75		53.1	52	52	0.6315	0.6135	0.6185	0.6295	0.6055	0.6115	0.604	0.594	0.588	0.595	0.638	0.658	0.631	0.641	0.6115	0.6185	0.611	0.623	0.6035	0.6075	0.601	0.617	0.6225	0.6275	0.6155	0.6115	0.6035	0.6025	0.605	0.614	0.619	0.609	0.6265	0.7405	0.6365	0.6135	0.6155	0.6055	0.603	0.6	0.6345	0.6445
#8: 420-580nm, Wideband	2012-12-12	0.528866	51.25		53.1	52	52	0.6805	0.6585	0.6605	0.6715	0.6435	0.6475	0.631	0.627	0.618	0.626	0.68	0.698	0.669	0.678	0.6445	0.6485	0.6345	0.6485	0.6205	0.6295	0.6225	0.6355	0.6375	0.6415	0.634	0.629	0.6165	0.6135	0.617	0.617	0.6315	0.6175	0.6355	0.7575	0.651	0.628	0.6255	0.6165	0.614	0.613	0.667	0.675
#8: 420-580nm, Wideband	2012-12-12	0.534062	58.7333		53	52	52	0.7095	0.6855	0.6875	0.6995	0.6665	0.6685	0.652	0.644	0.642	0.649	0.703	0.72	0.692	0.704	0.6625	0.6685	0.653	0.667	0.645	0.669	0.652	0.665	0.6595	0.6655	0.649	0.644	0.6325	0.6325	0.632	0.635	0.663	0.647	0.6595	0.7875	0.666	0.642	0.6385	0.6315	0.628	0.628	0.7055	0.7125
#8: 420-580nm, Wideband	2012-12-12	0.539271	66.2333		53.1	52	52	0.7445	0.7205	0.7215	0.7335	0.6975	0.7035	0.68	0.677	0.664	0.672	0.7415	0.7575	0.7285	0.7375	0.696	0.703	0.6845	0.7005	0.677	0.687	0.6525	0.6695	0.6645	0.6685	0.65	0.642	0.6315	0.6315	0.628	0.63	0.6655	0.6485	0.6635	0.7955	0.668	0.643	0.6385	0.6355	0.627	0.629	0.7215	0.7285
#8: 420-580nm, Wideband	2012-12-12	0.544479	73.7333		53.1	52	52	0.7735	0.7545	0.7585	0.7695	0.7295	0.7335	0.708	0.702	0.689	0.7	0.768	0.784	0.764	0.77	0.7265	0.7335	0.714	0.729	0.7045	0.7165	0.677	0.689	0.684	0.689	0.6665	0.6625	0.6535	0.6545	0.652	0.651	0.694	0.677	0.691	0.828	0.6915	0.6655	0.6575	0.6475	0.641	0.65	0.753	0.757
#8: 420-580nm, Wideband	2012-12-12	0.549687	81.2333		53	52	52	0.8005	0.7775	0.7905	0.8025	0.7605	0.7625	0.738	0.735	0.72	0.729	0.799	0.814	0.784	0.789	0.746	0.753	0.731	0.746	0.7205	0.7305	0.685	0.697	0.6955	0.7005	0.68	0.674	0.658	0.66	0.6555	0.6565	0.697	0.68	0.6975	0.8355	0.702	0.675	0.668	0.659	0.6515	0.6555	0.7655	0.7735
#8: 420-580nm, Wideband	2012-12-12	0.554884	88.7167		53	52	52	0.8225	0.8015	0.8265	0.8315	0.7905	0.7915	0.767	0.761	0.745	0.755	0.826	0.841	0.8295	0.8365	0.7905	0.7965	0.7745	0.7885	0.761	0.77	0.714	0.728	0.727	0.73	0.7055	0.6965	0.6825	0.6835	0.6765	0.6775	0.727	0.71	0.727	0.87	0.7285	0.7015	0.6925	0.6825	0.6725	0.6765	0.7945	0.8025
#8: 420-580nm, Wideband	2012-12-12	0.560093	96.2167		53	52	52	0.8435	0.8205	0.8515	0.8605	0.8155	0.8205	0.796	0.792	0.776	0.785	0.8505	0.8645	0.865	0.872	0.824	0.831	0.8055	0.8195	0.793	0.801	0.7275	0.7415	0.7405	0.7445	0.722	0.717	0.6975	0.7055	0.6965	0.6915	0.7425	0.7245	0.7455	0.8925	0.75	0.723	0.7105	0.7025	0.6865	0.6885	0.8095	0.8185
#8: 420-580nm, Wideband	2012-12-12	0.565289	103.7		53.1	52	52	0.8735	0.8495	0.8875	0.8945	0.8505	0.8495	0.822	0.819	0.802	0.81	0.867	0.883	0.887	0.892	0.8475	0.8545	0.8285	0.8425	0.815	0.82	0.747	0.761	0.767	0.77	0.745	0.741	0.7215	0.7205	0.7125	0.7125	0.761	0.744	0.77	0.913	0.769	0.742	0.7295	0.7205	0.7075	0.7095	0.836	0.844
#8: 420-580nm, Wideband	2012-12-12	0.570498	111.2		53	52	52	0.8895	0.8685	0.9165	0.9195	0.8765	0.8745	0.856	0.843	0.826	0.833	0.885	0.901	0.912	0.919	0.8735	0.8785	0.8535	0.8655	0.839	0.845	0.757	0.772	0.7855	0.7875	0.763	0.759	0.7375	0.7375	0.729	0.727	0.772	0.755	0.7885	0.9165	0.787	0.761	0.7485	0.7365	0.723	0.725	0.851	0.861
#8: 420-580nm, Wideband	2012-12-12	0.575706	118.7		53	52	52	0.9075	0.8895	0.9395	0.9445	0.9025	0.8985	0.873	0.866	0.851	0.858	0.903	0.92	0.9365	0.9425	0.8965	0.9045	0.8775	0.8885	0.863	0.866	0.761	0.776	0.8025	0.8025	0.7915	0.7795	0.7575	0.7555	0.7465	0.7445	0.775	0.763	0.8055	0.9175	0.8065	0.7825	0.7685	0.7565	0.7405	0.7415	0.8695	0.8785
#8: 420-580nm, Wideband	2012-12-12	0.580903	126.183		53.1	52	52	0.9195	0.9045	0.9605	0.9645	0.9235	0.9195	0.89	0.886	0.868	0.876	0.9175	0.9335	0.9585	0.9625	0.9205	0.9255	0.898	0.913	0.882	0.884	0.7535	0.7705	0.8095	0.8045	0.789	0.785	0.7705	0.7655	0.756	0.754	0.7685	0.7565	0.8095	0.9175	0.809	0.787	0.7785	0.7615	0.751	0.746	0.882	0.891
#8: 420-580nm, Wideband	2012-12-12	0.5861	133.667		53.1	52	52	0.9325	0.9185	0.9825	0.9875	0.9475	0.9445	0.915	0.91	0.893	0.896	0.932	0.948	0.9765	0.9795	0.9375	0.9465	0.921	0.931	0.9025	0.9035	0.747	0.765	0.8055	0.7985	0.784	0.779	0.7655	0.7605	0.7495	0.7475	0.761	0.747	0.8015	0.9155	0.803	0.781	0.7715	0.7615	0.7505	0.7435	0.8935	0.9025
#8: 420-580nm, Wideband	2012-12-12	0.591308	141.167		53	52	52	0.9445	0.9315	0.9995	0.9995	0.9615	0.9575	0.929	0.923	0.903	0.915	0.948	0.965	1.002	1.007	0.966	0.97	0.9405	0.9525	0.9225	0.9215	0.753	0.764	0.809	0.801	0.788	0.784	0.772	0.766	0.754	0.751	0.763	0.751	0.808	0.926	0.809	0.787	0.778	0.761	0.748	0.744	0.909	0.918
#8: 420-580nm, Wideband	2012-12-12	0.596505	148.65		53.1	52	52	0.9495	0.9375	1.0135	1.0105	0.9725	0.9685	0.938	0.932	0.913	0.918	0.9445	0.9605	1.001	1.005	0.9675	0.9735	0.9445	0.9535	0.9275	0.9235	0.7395	0.7505	0.796	0.789	0.7795	0.7745	0.765	0.759	0.748	0.744	0.7495	0.7395	0.798	0.916	0.8025	0.7805	0.771	0.752	0.742	0.737	0.911	0.92
#8: 420-580nm, Wideband	2012-12-12	0.601713	156.15		53.1	52	52	0.9645	0.9555	1.0215	1.0305	0.9945	0.9915	0.952	0.953	0.932	0.94	0.9535	0.9675	1.016	1.02	0.9845	0.9905	0.96	0.972	0.9425	0.9405	0.7405	0.7515	0.8	0.789	0.778	0.777	0.764	0.757	0.7455	0.7415	0.7495	0.7465	0.811	0.929	0.812	0.789	0.777	0.758	0.7465	0.7435	0.9295	0.9395
#8: 420-580nm, Wideband	2012-12-12	0.606921	163.65		53.1	52	52	0.9645	0.9565	1.0255	1.0345	1.0025	0.9975	0.962	0.959	0.938	0.943	0.9605	0.9755	1.023	1.025	0.996	1.001	0.969	0.979	0.9485	0.9465	0.7375	0.7485	0.798	0.785	0.7785	0.7745	0.7635	0.7565	0.743	0.74	0.7495	0.7385	0.801	0.921	0.8055	0.7825	0.7725	0.7505	0.738	0.735	0.928	0.935
#8: 420-580nm, Wideband	2012-12-12	0.612118	171.133		53	52	52	0.9775	0.9705	1.0425	1.0495	1.0205	1.0145	0.988	0.975	0.953	0.958	0.971	0.986	1.0365	1.0405	1.012	1.016	0.9825	0.9915	0.9585	0.9545	0.737	0.747	0.7985	0.7825	0.778	0.774	0.763	0.755	0.7425	0.7685	0.744	0.736	0.8015	0.9245	0.807	0.783	0.771	0.749	0.7355	0.7325	0.934	0.94
#8: 420-580nm, Wideband	2012-12-12	0.617326	178.633		53.1	52	52	0.9785	0.9735	1.0555	1.0545	1.0295	1.0245	0.987	0.984	0.959	0.965	0.975	0.986	1.0375	1.0405	1.02	1.024	0.991	1.005	0.9695	0.9665	0.7415	0.7545	0.8055	0.7855	0.7825	0.7785	0.769	0.759	0.746	0.741	0.7545	0.7425	0.8145	0.9375	0.8175	0.7925	0.78	0.755	0.741	0.74	0.94	0.947
#8: 420-580nm, Wideband	2012-12-12	0.622523	186.117		53	52	52	0.9845	0.9795	1.0555	1.0625	1.0415	1.0335	0.998	0.995	0.97	0.974	0.98	0.992	1.052	1.057	1.033	1.037	1.0045	1.0115	0.9745	0.9705	0.7425	0.7555	0.8065	0.7845	0.7835	0.7795	0.7735	0.7615	0.7515	0.7495	0.7535	0.7415	0.8085	0.9355	0.8165	0.7935	0.7805	0.7575	0.7465	0.7455	0.9435	0.9505
#8: 420-580nm, Wideband	2012-12-12	0.627731	193.617		53.1	52	52	0.9855	0.9825	1.0615	1.0695	1.0485	1.0415	1.006	1.002	0.976	0.979	0.9815	0.9915	1.055	1.059	1.0405	1.0825	1.012	1.025	0.9865	0.9815	0.746	0.76	0.8095	0.7865	0.787	0.784	0.7765	0.7675	0.752	0.744	0.756	0.746	0.8105	0.9395	0.821	0.797	0.7835	0.7895	0.745	0.746	0.953	0.956
#8: 420-580nm, Wideband	2012-12-12	0.63294	201.117		53.1	52	52	0.9895	0.9885	1.0645	1.0735	1.0565	1.0475	1.02	1.008	0.98	0.985	0.986	0.995	1.0595	1.0615	1.047	1.051	1.0195	1.0275	1.029	0.984	0.7465	0.7545	0.8055	0.7815	0.7825	0.7805	0.773	0.761	0.744	0.742	0.7505	0.7415	0.8075	0.9405	0.8185	0.7995	0.786	0.758	0.741	0.74	0.947	0.952
#8: 420-580nm, Wideband	2012-12-12	0.638137	208.6		53.1	52	52	0.9875	0.9855	1.0625	1.0735	1.0595	1.0525	1.014	1.012	0.98	0.986	0.982	0.99	1.0605	1.0625	1.0525	1.0555	1.024	1.033	0.9935	0.9885	0.7535	0.7615	0.812	0.79	0.7885	0.7835	0.7795	0.7675	0.751	0.743	0.7595	0.7495	0.816	0.951	0.8265	0.8035	0.7875	0.7585	0.742	0.741	0.9535	0.9575
#8: 420-580nm, Wideband	2012-12-12	0.643345	216.1		53.1	52	52	0.9985	0.9955	1.0745	1.0845	1.0715	1.0635	1.029	1.026	0.996	0.999	0.9935	0.9995	1.067	1.069	1.062	1.066	1.029	1.035	0.9985	0.9925	0.757	0.763	0.8175	0.7895	0.789	0.787	0.7745	0.7655	0.7475	0.7405	0.763	0.755	0.8215	0.9575	0.831	0.806	0.7835	0.7575	0.7395	0.7415	0.953	0.955
#8: 420-580nm, Wideband	2012-12-12	0.648542	223.583		53	52	52	0.9965	0.9945	1.0745	1.0815	1.0765	1.0655	1.043	1.029	0.996	1.002	0.99	0.993	1.058	1.06	1.055	1.061	1.0325	1.0395	0.9975	0.9925	0.7525	0.7625	0.816	0.785	0.7895	0.7865	0.783	0.768	0.7495	0.7425	0.7595	0.7505	0.817	0.956	0.8335	0.8065	0.789	0.756	0.7395	0.7415	0.9515	0.9535
#8: 420-580nm, Wideband	2012-12-12	0.65375	231.083		53.1	52	52	0.9905	0.9885	1.0685	1.0755	1.0715	1.0595	1.028	1.025	0.99	0.996	0.9815	0.9855	1.056	1.058	1.06	1.06	1.0355	1.0415	0.9995	0.9925	0.7545	0.7605	0.812	0.781	0.7855	0.7825	0.7825	0.7665	0.748	0.74	0.7555	0.7465	0.814	0.956	0.8315	0.8075	0.7875	0.7555	0.736	0.739	0.9475	0.9475
#8: 420-580nm, Wideband	2012-12-12	0.658947	238.567		53	52	52	1.0175	1.0145	1.0995	1.1085	1.1045	1.0935	1.069	1.061	1.025	1.027	1.0095	1.0125	1.0855	1.0855	1.091	1.093	1.069	1.075	1.0275	1.0225	0.79	0.798	0.85	0.816	0.8185	0.8175	0.8175	0.7985	0.763	0.756	0.791	0.783	0.85	0.993	0.8705	0.8445	0.8235	0.7885	0.753	0.757	0.962	0.961
#8: 420-580nm, Wideband	2012-12-12	0.664155	246.067		53	52	52	1.0055	1.0025	1.0815	1.0905	1.0905	1.0775	1.053	1.048	1.015	1.019	1.002	1.002	1.0665	1.0675	1.076	1.078	1.0555	1.0605	1.0195	1.0115	0.775	0.78	0.8345	0.7945	0.806	0.802	0.8075	0.7865	0.7655	0.7555	0.779	0.778	0.8435	0.9865	0.865	0.84	0.8195	0.7815	0.7575	0.7615	0.97	0.967
#8: 420-580nm, Wideband	2012-12-12	0.669363	253.567		53	52	52	0.9995	0.9955	1.0785	1.0845	1.0835	1.0725	1.048	1.044	1.011	1.015	0.9945	0.9955	1.065	1.069	1.0745	1.0795	1.0465	1.0645	1.0225	1.0145	0.7805	0.7835	0.833	0.796	0.805	0.804	0.8055	0.7865	0.7635	0.7535	0.7795	0.7715	0.838	0.983	0.863	0.838	0.8135	0.7755	0.7525	0.7595	0.9635	0.9585
#8: 420-580nm, Wideband	2012-12-12	0.67456	261.05		53.1	52	52	1.0015	0.9955	1.0785	1.0835	1.0855	1.0745	1.049	1.047	1.014	1.019	0.997	0.995	1.065	1.068	1.0755	1.0795	1.062	1.067	1.0255	1.0185	0.7865	0.7885	0.836	0.799	0.8095	0.8085	0.8105	0.7895	0.7665	0.7575	0.7825	0.7765	0.843	0.988	0.8715	0.8445	0.8205	0.7785	0.7545	0.7625	0.9665	0.9585
#8: 420-580nm, Wideband	2012-12-12	0.679769	268.55		53	52	52	1.0035	0.9975	1.0835	1.0845	1.0865	1.0755	1.052	1.051	1.019	1.023	0.9975	0.9935	1.065	1.067	1.0785	1.0815	1.065	1.069	1.0285	1.0245	0.7945	0.7935	0.842	0.802	0.8115	0.8115	0.8165	0.7955	0.7685	0.7605	0.7875	0.7815	0.848	0.994	0.8775	0.8505	0.8255	0.7825	0.7565	0.7675	0.967	0.957
#8: 420-580nm, Wideband	2012-12-12	0.684965	276.033		53	52	52	1.0055	0.9975	1.0805	1.0845	1.0875	1.0755	1.054	1.054	1.021	1.029	0.9995	0.9945	1.0635	1.0655	1.0785	1.0795	1.0685	1.0725	1.0345	1.0275	0.8	0.799	0.8455	0.8045	0.8165	0.8155	0.8215	0.7985	0.7725	0.7625	0.792	0.788	0.8525	0.9985	0.8855	0.8595	0.8315	0.7845	0.7595	0.7725	0.9685	0.9565
#8: 420-580nm, Wideband	2012-12-12	0.690174	283.533		53	52	52	1.0065	0.9985	1.0805	1.0835	1.0895	1.0745	1.058	1.058	1.026	1.034	0.9995	0.9925	1.0565	1.0615	1.076	1.08	1.071	1.075	1.0375	1.0305	0.8075	0.8045	0.851	0.809	0.8195	0.8205	0.8275	0.8025	0.7755	0.7645	0.7985	0.7925	0.858	1.005	0.8925	0.8685	0.8375	0.7885	0.7625	0.7755	0.9695	0.9555
#8: 420-580nm, Wideband	2012-12-12	0.69537	291.017		53.1	52	52	1.0075	0.9975	1.0825	1.0835	1.0885	1.0735	1.059	1.06	1.03	1.035	1.0015	0.9915	1.0565	1.0595	1.078	1.081	1.0715	1.0765	1.0405	1.0345	0.8135	0.8085	0.834	0.811	0.823	0.824	0.8345	0.8085	0.7785	0.7675	0.8025	0.7965	0.862	1.008	0.9	0.876	0.8455	0.7935	0.7635	0.7815	0.9715	0.9555
#8: 420-580nm, Wideband	2012-12-12	0.700579	298.517		53	52	52	1.0105	0.9985	1.0815	1.0815	1.0895	1.0735	1.062	1.06	1.033	1.04	1.0015	0.9905	1.0575	1.0625	1.0775	1.0805	1.0735	1.0775	1.0435	1.0395	0.8215	0.8135	0.859	0.814	0.8265	0.8275	0.839	0.812	0.7805	0.7695	0.8075	0.8025	0.869	1.013	0.9085	0.8845	0.852	0.796	0.7675	0.7855	0.9735	0.9535
#8: 420-580nm, Wideband	2012-12-12	0.705775	306		53.1	52	52	1.0115	0.9985	1.0825	1.0815	1.0915	1.0735	1.061	1.061	1.036	1.044	0.9995	0.9855	1.0535	1.0575	1.077	1.08	1.0765	1.0785	1.0485	1.0435	0.8285	0.8205	0.863	0.817	0.8315	0.8325	0.845	0.816	0.7845	0.7735	0.8125	0.8075	0.874	1.018	0.9165	0.8925	0.857	0.799	0.7705	0.7895	0.9745	0.9525
#8: 420-580nm, Wideband	2012-12-12	0.710984	313.5		53	52	52	1.0115	0.9975	1.0835	1.0815	1.0885	1.0705	1.062	1.062	1.04	1.047	1.002	0.988	1.054	1.059	1.0755	1.0785	1.077	1.079	1.051	1.048	0.8355	0.8235	0.8685	0.8195	0.8355	0.8365	0.8525	0.8205	0.7875	0.7755	0.8165	0.8115	0.8785	1.0215	0.9245	0.9005	0.8645	0.8025	0.7725	0.7965	0.9765	0.9515
#8: 420-580nm, Wideband	2012-12-12	0.716181	320.983		53.1	52	52	1.0145	0.9985	1.0835	1.0815	1.0885	1.0705	1.064	1.062	1.041	1.05	1.0045	0.9875	1.0515	1.0565	1.073	1.076	1.0755	1.0765	1.0545	1.0525	0.84	0.828	0.87	0.821	0.8385	0.8405	0.8585	0.8245	0.791	0.778	0.819	0.816	0.882	1.024	0.9315	0.9085	0.8725	0.8065	0.775	0.81	0.977	0.95
#8: 420-580nm, Wideband	2012-12-12	0.721389	328.483		53.1	52	52	1.0135	0.9975	1.0835	1.0805	1.0855	1.0665	1.063	1.063	1.045	1.052	1.0035	0.9865	1.0495	1.0535	1.071	1.074	1.078	1.078	1.0565	1.0545	0.8515	0.8365	0.874	0.825	0.843	0.846	0.8645	0.8305	0.7925	0.7805	0.8265	0.8235	0.888	1.029	0.939	0.918	0.8785	0.8105	0.7775	0.8065	0.9805	0.9505
#8: 420-580nm, Wideband	2012-12-12	0.726586	335.967		53	52	52	1.0165	0.9975	1.0845	1.0795	1.0865	1.0665	1.063	1.064	1.049	1.058	1.0055	0.9845	1.0465	1.0525	1.068	1.074	1.078	1.079	1.0605	1.0585	0.857	0.842	0.8805	0.8275	0.8455	0.8485	0.8705	0.8335	0.7955	0.7815	0.831	0.829	0.8935	1.0325	0.9455	0.9245	0.8845	0.8135	0.7835	0.8125	0.9825	0.9495
#8: 420-580nm, Wideband	2012-12-12	0.731794	343.467		53.1	52	52	1.0165	0.9965	1.0845	1.0795	1.0835	1.0615	1.059	1.062	1.049	1.058	1.0045	0.9825	1.042	1.049	1.065	1.075	1.077	1.076	1.0615	1.0605	0.8645	0.8475	0.884	0.829	0.8515	0.8535	0.8765	0.8375	0.7985	0.7855	0.8365	0.8355	0.899	1.035	0.9545	0.9335	0.8895	0.8165	0.7815	0.8185	0.984	0.948
#8: 420-580nm, Wideband	2012-12-12	0.737002	350.967		53	52	52	1.0185	0.9965	1.0825	1.0775	1.0805	1.0595	1.06	1.061	1.05	1.061	1.0065	0.9835	1.039	1.047	1.062	1.07	1.0755	1.0745	1.0635	1.0645	0.8725	0.8525	0.888	0.832	0.854	0.857	0.8805	0.8415	0.801	0.787	0.8395	0.8395	0.904	1.038	0.96	0.939	0.8965	0.8195	0.783	0.823	0.987	0.948
#8: 420-580nm, Wideband	2012-12-12	0.742199	358.45		53.1	52	52	1.0195	0.9975	1.0815	1.0775	1.0805	1.0565	1.058	1.06	1.052	1.065	1.006	0.982	1.0375	1.0445	1.061	1.066	1.0745	1.0745	1.0655	1.0665	0.8805	0.8585	0.894	0.834	0.858	0.861	0.8885	0.8455	0.804	0.791	0.8465	0.8445	0.909	1.04	0.968	0.949	0.9045	0.8235	0.785	0.83	0.988	0.948
#8: 420-580nm, Wideband	2012-12-12	0.747407	365.95		53.1	52	52	1.0205	0.9955	1.0815	1.0775	1.0775	1.0535	1.057	1.06	1.053	1.063	1.0065	0.9805	1.0345	1.0415	1.0585	1.0645	1.0745	1.0715	1.0675	1.0705	0.886	0.864	0.899	0.838	0.863	0.866	0.893	0.85	0.8065	0.7925	0.85	0.849	0.914	1.042	0.976	0.956	0.909	0.826	0.7875	0.8355	0.9905	0.9465
#8: 420-580nm, Wideband	2012-12-12	0.752604	373.433		53	52	52	1.0215	0.9945	1.0775	1.0765	1.0755	1.0515	1.068	1.058	1.055	1.069	1.007	0.978	1.032	1.038	1.055	1.047	1.0725	1.0705	1.0705	1.0735	0.8925	0.8675	0.9015	0.8395	0.8655	0.8695	0.8985	0.8545	0.8095	0.7955	0.8555	0.8545	0.9195	1.0465	0.9835	0.9645	0.9165	0.8295	0.7895	0.8415	0.9925	0.9455
#8: 420-580nm, Wideband	2012-12-12	0.757812	380.933		53.1	52	52	1.0225	0.9955	1.0775	1.0775	1.0735	1.0465	1.055	1.056	1.056	1.069	1.009	0.978	1.029	1.037	1.051	1.058	1.0715	1.0695	1.0705	1.0765	0.9005	0.8735	0.905	0.842	0.8685	0.8735	0.9065	0.8585	0.8125	0.7975	0.8605	0.8605	0.925	1.046	0.9905	0.9725	0.9225	0.8335	0.7915	0.8495	0.9945	0.9465
#8: 420-580nm, Wideband	2012-12-12	0.763009	388.417		53	52	52	1.0225	0.9955	1.0755	1.0765	1.0705	1.0445	1.052	1.056	1.059	1.073	1.0105	0.9795	1.0255	1.0345	1.0495	1.0555	1.069	1.067	1.073	1.078	0.9065	0.8775	0.91	0.844	0.8735	0.8775	0.9105	0.8625	0.8145	0.7995	0.8655	0.8655	0.93	1.048	0.9985	0.9815	0.9285	0.8365	0.7935	0.8565	0.997	0.947
#8: 420-580nm, Wideband	2012-12-12	0.768218	395.917		53	52	52	1.0235	0.9955	1.0755	1.0775	1.0675	1.0405	1.047	1.051	1.057	1.071	1.0105	0.9775	1.0235	1.0315	1.046	1.051	1.0665	1.0615	1.074	1.08	0.912	0.883	0.913	0.847	0.8755	0.8795	0.9165	0.8665	0.816	0.801	0.87	0.87	0.935	1.049	1.0045	0.9875	0.9345	0.8405	0.794	0.863	0.9985	0.9465
#8: 420-580nm, Wideband	2012-12-12	0.773414	403.4		53	52	52	1.0245	0.9965	1.0735	1.0775	1.0655	1.0365	1.045	1.049	1.058	1.073	1.0115	0.9775	1.021	1.028	1.04	1.049	1.0645	1.0605	1.074	1.081	0.9155	0.8875	0.917	0.849	0.8795	0.8845	0.9205	0.8685	0.819	0.804	0.8735	0.8755	0.939	1.05	1.0115	0.9945	0.9395	0.8415	0.797	0.868	1.0005	0.9475
#8: 420-580nm, Wideband	2012-12-12	0.778623	410.9		53.1	52	52	1.0235	0.9975	1.0735	1.0775	1.0625	1.0325	1.042	1.045	1.057	1.072	1.013	0.978	1.019	1.027	1.0375	1.0455	1.0595	1.0585	1.0745	1.0825	0.9245	0.8925	0.92	0.85	0.8845	0.8875	0.9255	0.8725	0.821	0.805	0.8795	0.8805	0.945	1.051	1.0195	1.0025	0.9455	0.8445	0.799	0.876	1.0035	0.9485
#8: 420-580nm, Wideband	2012-12-12	0.783819	418.383		53.1	52	52	1.0275	0.9995	1.0715	1.0785	1.0595	1.0315	1.041	1.043	1.06	1.075	1.0135	0.9775	1.0125	1.0215	1.033	1.042	1.055	1.051	1.0765	1.0815	0.9335	0.8995	0.926	0.853	0.8885	0.8915	0.9335	0.8765	0.8235	0.8075	0.8845	0.8875	0.949	1.053	1.0255	1.0105	0.9535	0.8485	0.7995	0.8845	1.0075	0.9515
#8: 420-580nm, Wideband	2012-12-12	0.789028	425.883		53	52	52	1.0285	1.0005	1.0685	1.0795	1.0545	1.0265	1.035	1.039	1.057	1.073	1.0165	0.9785	1.013	1.019	1.03	1.038	1.052	1.034	1.0745	1.0835	0.9395	0.9035	0.928	0.855	0.894	0.896	0.9385	0.8805	0.824	0.809	0.8895	0.8905	0.955	1.053	1.034	1.019	0.9585	0.8505	0.8	0.891	1.01	0.954
#8: 420-580nm, Wideband	2012-12-12	0.794236	433.383		53	52	52	1.0355	1.0045	1.0725	1.0845	1.0555	1.0255	1.034	1.038	1.057	1.072	1.0175	0.9795	1.0115	1.0205	1.0275	1.0355	1.048	1.044	1.072	1.084	0.9465	0.9105	0.934	0.858	0.897	0.901	0.9465	0.8845	0.827	0.812	0.8945	0.8985	0.963	1.053	1.04	1.024	0.9635	0.8535	0.804	0.9	1.0145	0.9605
#8: 420-580nm, Wideband	2012-12-12	0.799433	440.867		53.1	52	52	1.0345	1.0045	1.0715	1.0815	1.0525	1.0205	1.026	1.032	1.056	1.072	1.023	0.982	1.011	1.016	1.024	1.031	1.0455	1.0415	1.0735	1.0855	0.9555	0.9155	0.937	0.861	0.9015	0.9055	0.9505	0.8875	0.8305	0.8145	0.9045	0.9075	0.97	1.055	1.0485	1.0335	0.9715	0.8585	0.8055	0.9075	1.0175	0.9665
#8: 420-580nm, Wideband	2012-12-12	0.804641	448.367		53	52	52	1.0355	1.0085	1.0725	1.0825	1.0475	1.0165	1.024	1.027	1.055	1.071	1.0265	0.9845	1.0065	1.0135	1.0215	1.0275	1.0415	1.0375	1.073	1.085	0.9625	0.9225	0.947	0.864	0.9075	0.9105	0.9555	0.8915	0.832	0.816	0.9105	0.9145	0.977	1.055	1.0545	1.0385	0.9775	0.8605	0.808	0.914	1.021	0.973
#8: 420-580nm, Wideband	2012-12-12	0.80985	455.867		53.1	52	52	1.0405	1.0115	1.0725	1.0835	1.0445	1.0125	1.017	1.025	1.054	1.07	1.031	0.989	1.0045	1.0115	1.0175	1.0255	1.0375	1.0345	1.073	1.086	0.9725	0.9325	0.9525	0.8715	0.915	0.917	0.9645	0.8985	0.837	0.821	0.9255	0.9245	0.9875	1.0575	1.063	1.048	0.9845	0.8665	0.812	0.925	1.0295	0.9825
#8: 420-580nm, Wideband	2012-12-12	0.815046	463.35		53	52	52	1.0435	1.0125	1.0705	1.0845	1.0435	1.0095	1.015	1.017	1.052	1.069	1.036	0.993	1.004	1.01	1.0145	1.0205	1.035	1.029	1.0715	1.0845	0.974	0.934	0.956	0.87	0.9165	0.9205	0.966	0.899	0.8355	0.8185	0.93	0.928	0.992	1.055	1.0655	1.0515	0.988	0.868	0.8095	0.9305	1.0305	0.9835
#8: 420-580nm, Wideband	2012-12-12	0.820255	470.85		53	52	52	1.0475	1.0175	1.0725	1.0835	1.0405	1.0045	1.01	1.019	1.055	1.068	1.0395	0.9965	1.001	1.006	1.0395	1.0155	1.028	1.023	1.0665	1.0815	0.9765	0.9385	0.9595	0.8705	0.92	0.924	0.9695	0.9015	0.834	0.818	0.9345	0.9325	0.9955	1.0495	1.069	1.055	0.9895	0.8685	0.806	0.931	1.0315	0.9855
#8: 420-580nm, Wideband	2012-12-12	0.825463	478.35		53	52	52	1.0525	1.0205	1.0715	1.0855	1.0395	1.0045	1.004	1.01	1.049	1.068	1.0455	1.0025	1.0015	1.0085	1.0095	1.0155	1.013	1.023	1.068	1.084	0.982	0.946	0.968	0.878	0.924	0.929	0.9755	0.9075	0.8395	0.8245	0.944	0.94	1.005	1.052	1.078	1.062	0.9975	0.8745	0.8135	0.9445	1.0375	0.9915
#8: 420-580nm, Wideband	2012-12-12	0.83066	485.833		53	52	52	1.0565	1.0255	1.0695	1.0875	1.0345	0.9765	1.006	1.008	1.048	1.069	1.05	1.005	0.997	1.004	1.0035	1.0075	1.021	1.017	1.0665	1.0815	0.9855	0.9505	0.9755	0.8815	0.933	0.935	0.9825	0.9125	0.845	0.83	0.9515	0.9455	1.0105	1.0545	1.087	1.072	1.0045	0.8795	0.817	0.953	1.042	0.994
#8: 420-580nm, Wideband	2012-12-12	0.835868	493.333		53	52	52	1.0595	1.0255	1.0665	1.0865	1.0305	0.9975	0.998	1.003	1.047	1.065	1.054	1.008	0.998	1.004	1.0035	1.0085	1.021	1.016	1.065	1.082	0.9885	0.9525	0.978	0.884	0.9355	0.9405	0.988	0.916	0.846	0.832	0.9545	0.9475	1.016	1.053	1.0915	1.0745	1.01	0.883	0.818	0.958	1.045	0.997
#8: 420-580nm, Wideband	2012-12-12	0.841076	500.833		53	52	52	1.0685	1.0325	1.0705	1.0885	1.0315	0.9985	0.994	1.002	1.046	1.065	1.0595	1.0145	0.9965	1.0045	1.0035	1.0085	1.017	1.013	1.064	1.079	0.991	0.957	0.983	0.887	0.9405	0.9465	0.992	0.92	0.8475	0.8335	0.959	0.952	1.021	1.052	1.0985	1.0815	1.016	0.885	0.8195	0.9685	1.048	1.003
#8: 420-580nm, Wideband	2012-12-12	0.846273	508.317		53	52	52	1.0725	1.0365	1.0685	1.0885	1.0275	0.9955	1.004	0.995	1.041	1.062	1.062	1.016	0.9955	1.0015	0.999	1.002	1.012	1.01	1.062	1.078	0.9965	0.9625	0.9885	0.8915	0.948	0.954	1.001	0.927	0.856	0.841	0.9655	0.9615	1.0285	1.0555	1.108	1.092	1.022	0.893	0.825	0.995	1.0535	1.0075
#8: 420-580nm, Wideband	2012-12-12	0.851481	515.817		53	52	52	1.0765	1.0375	1.0675	1.0855	1.0225	0.9915	0.986	0.992	1.036	1.057	1.0645	1.0175	0.9915	0.9985	0.9965	1.0345	1.0055	1.0025	1.0535	1.0705	0.996	0.963	0.987	0.891	0.9495	0.9565	1.0025	0.9275	0.8535	0.8395	0.966	0.958	1.028	1.05	1.1095	1.0945	1.0245	0.8915	0.8225	0.9825	1.055	1.008
#8: 420-580nm, Wideband	2012-12-12	0.856678	523.3		53	52	52	1.0815	1.0425	1.0685	1.0865	1.0185	0.9865	0.982	0.987	1.033	1.052	1.0665	1.0215	0.9895	0.9955	0.9915	0.9955	1.001	0.999	1.0525	1.0685	0.998	0.966	0.9915	0.8945	0.9545	0.9615	1.0085	0.9315	0.857	0.843	0.97	0.963	1.0335	1.0515	1.1165	1.1015	1.0315	0.8965	0.825	0.99	1.059	1.013
#8: 420-580nm, Wideband	2012-12-12	0.861887	530.8		53.1	52	52	1.0875	1.0495	1.0715	1.0875	1.0195	0.9825	0.975	0.98	1.027	1.047	1.0695	1.0225	0.989	0.994	0.99	0.991	0.993	0.991	1.047	1.066	1.0025	0.9715	0.9945	0.8955	0.958	0.966	1.011	0.933	0.857	0.844	0.9745	0.9675	1.0375	1.0495	1.12	1.105	1.032	0.896	0.827	0.996	1.061	1.017
#8: 420-580nm, Wideband	2012-12-12	0.867083	538.283		53	52	52	1.0955	1.0555	1.0715	1.0895	1.0185	0.9845	0.976	0.981	1.028	1.048	1.0785	1.0315	0.99	0.994	0.9925	0.9925	0.995	0.994	1.0485	1.0665	1.0075	0.9775	1.001	0.901	0.966	0.973	1.0195	0.9415	0.8615	0.8485	0.9805	0.9745	1.046	1.053	1.13	1.115	1.0425	0.9045	0.8305	1.0055	1.069	1.024
#8: 420-580nm, Wideband	2012-12-12	0.872292	545.783		53	52	52	1.0965	1.0585	1.0705	1.0875	1.0145	0.9815	0.968	0.973	1.019	1.04	1.0785	1.0295	0.9865	0.9895	0.9855	0.9885	0.986	0.984	1.041	1.062	1.0065	0.9785	1.001	0.9	0.9675	0.9765	1.0205	0.9435	0.862	0.85	0.9805	0.9745	1.047	1.05	1.1325	1.1155	1.0435	0.9045	0.83	1.013	1.0725	1.0275
#8: 420-580nm, Wideband	2012-12-12	0.877488	553.267		53	52	52	1.1025	1.0635	1.0705	1.0885	1.0125	0.9775	0.969	0.972	1.019	1.037	1.0845	1.0355	0.9865	0.9885	0.983	0.985	0.983	0.983	1.037	1.056	1.0095	0.9815	1.007	0.903	0.9715	0.9785	1.0275	0.9475	0.8655	0.8535	0.9865	0.9795	1.052	1.049	1.1385	1.1225	1.0485	0.9095	0.8325	1.0205	1.0765	1.0325
#8: 420-580nm, Wideband	2012-12-12	0.882697	560.767		53	52	52	1.1055	1.0675	1.0715	1.0895	1.0095	0.9745	0.964	0.964	1.013	1.031	1.0865	1.0385	0.984	0.987	0.98	0.98	0.979	0.98	1.032	1.053	1.012	0.984	1.005	0.903	0.975	0.981	1.0285	0.9465	0.8645	0.8525	0.99	0.983	1.053	1.045	1.14	1.125	1.0525	0.9105	0.8315	1.0265	1.0785	1.0355
#8: 420-580nm, Wideband	2012-12-12	0.887894	568.25		53	52	52	1.1075	1.0735	1.0725	1.0905	1.0075	0.9725	0.97	0.963	1.011	1.028	1.0905	1.0415	0.9835	0.9835	0.9795	0.9765	0.9795	0.9775	1.027	1.05	1.016	0.99	1.011	0.909	0.9805	0.9885	1.034	0.951	0.8685	0.8575	0.996	0.988	1.061	1.044	1.1485	1.1315	1.058	0.916	0.8355	1.0365	1.0835	1.0405
#8: 420-580nm, Wideband	2012-12-12	0.893102	575.75		53	52	52	1.1175	1.0855	1.0785	1.0955	1.0115	0.9765	0.965	0.965	1.015	1.031	1.101	1.05	0.989	0.99	0.9805	0.9795	0.9765	0.9785	1.0285	1.0485	1.02	0.995	1.0165	0.9135	0.99	0.995	1.0445	0.9595	0.876	0.864	1.004	0.995	1.0675	1.0485	1.158	1.141	1.0665	0.9225	0.844	1.051	1.0935	1.0515
#8: 420-580nm, Wideband	2012-12-12	0.898299	#REF!		53.1	52	52	1.1255	1.0935	1.0825	1.1005	1.0155	0.9785	0.964	0.968	1.016	1.031	1.1045	1.0525	0.987	0.987	0.9825	0.9785	0.977	0.98	1.0355	1.0505	1.0255	1.0005	1.0245	0.9185	0.9985	1.0035	1.0505	0.9695	0.8845	0.8715	1.0075	0.9975	1.0755	1.0495	1.1655	1.1475	1.0765	0.9305	0.8485	1.0615	1.0985	1.0555
#8: 420-580nm, Wideband	2012-12-12	0.903495	590.717		53	52	52	1.1235	1.0945	1.0805	1.0985	1.0085	0.9755	0.957	0.961	1.005	1.021	1.109	1.054	0.988	0.986	0.977	0.972	0.9715	0.9735	1.0215	1.0435	1.026	1	1.0225	0.9185	0.9975	1.0055	1.0535	0.9665	0.8775	0.8695	1.011	1	1.0745	1.0465	1.1675	1.1505	1.0745	0.9295	0.8465	1.0645	1.101	1.058
#8: 420-580nm, Wideband	2012-12-12	0.908704	598.217		53.1	52	52	1.1275	1.1015	1.0855	1.0995	1.0065	0.9725	0.958	0.959	1.003	1.02	1.108	1.057	0.985	0.981	0.978	0.972	0.9655	0.9825	1.0275	1.0465	1.0335	1.0095	1.029	0.92	1.0045	1.0135	1.0565	0.9725	0.8815	0.8755	1.0165	1.0105	1.082	1.043	1.1735	1.1555	1.0795	0.9345	0.8485	1.0735	1.109	1.066
#8: 420-580nm, Wideband	2012-12-12	0.9139	605.7		53.1	52	52	1.1295	1.1045	1.0815	1.0985	1.0025	0.9705	0.951	0.957	1	1.014	1.1085	1.0545	0.98	0.991	0.9795	0.9725	0.9655	0.9705	1.0145	1.0385	1.036	1.012	1.0285	0.9215	1.0095	1.0165	1.059	0.971	0.884	0.873	1.018	1.012	1.0855	1.0395	1.1765	1.1625	1.084	0.936	0.85	1.08	1.1095	1.0645
#8: 420-580nm, Wideband	2012-12-12	0.919109	613.2		53	52	52	1.1365	1.1075	1.0815	1.0985	1.0015	0.9635	0.948	0.948	0.992	1.005	1.114	1.059	0.982	0.98	0.9715	0.9645	0.961	0.964	1.0065	1.0255	1.0365	1.0115	1.0345	0.9265	1.015	1.018	1.0655	0.9765	0.8875	0.8765	1.0235	1.0125	1.0915	1.0415	1.181	1.162	1.0865	0.9395	0.8505	1.0865	1.1085	1.0615
#8: 420-580nm, Wideband	2012-12-12	0.924306	620.683		53.1	52	52	1.1205	1.1045	1.0765	1.0915	0.9925	0.9605	0.936	0.94	0.981	0.997	1.1105	1.0765	0.9905	0.9785	0.966	0.96	0.9515	1.0015	1.005	1.026	1.0365	1.0105	1.0305	0.9245	1.0125	1.0185	1.0655	0.9755	0.879	0.873	1.0235	1.0105	1.0885	1.0365	1.1805	1.1655	1.0875	0.9425	0.842	1.085	1.088	1.044
#8: 420-580nm, Wideband	2012-12-12	0.929514	628.183		53	52	52	1.1275	1.1295	1.1015	1.1195	1.0145	0.9615	0.938	0.94	0.983	0.995	1.1145	1.0605	0.9805	0.9755	0.9665	0.9595	0.9525	0.9565	0.9995	1.0225	1.058	1.023	1.0385	0.9275	1.02	1.023	1.073	0.982	0.8935	0.8855	1.029	1.019	1.0955	1.0375	1.191	1.171	1.095	0.945	0.8565	1.1045	1.1255	1.0765
#8: 420-580nm, Wideband	2012-12-12	0.934711	635.667		53.1	52	52	1.1175	1.1055	1.0695	1.0875	0.9835	0.9475	0.926	0.929	0.966	0.978	1.1065	1.0535	0.9715	0.9645	0.9555	0.9515	0.9405	0.9465	0.985	1.008	1.038	1.011	1.0305	0.9195	1.016	1.021	1.067	0.977	0.886	0.88	1.025	1.013	1.0905	1.0275	1.184	1.165	1.088	0.941	0.851	1.104	1.1135	1.0695
#8: 420-580nm, Wideband	2012-12-12	0.939919	643.167		53.1	52	52	1.1245	1.1175	1.0805	1.0985	0.9915	0.9545	0.931	0.938	0.973	0.983	1.118	1.063	0.9765	0.9675	0.964	0.962	0.9495	0.9555	0.9955	1.0155	1.0555	1.0305	1.0425	0.9285	1.0305	1.0325	1.0815	0.9895	0.8935	0.8885	1.0415	1.0275	1.1035	1.0365	1.1975	1.1775	1.1035	0.9565	0.8595	1.1185	1.126	1.084
#8: 420-580nm, Wideband	2012-12-12	0.945127	650.667		53	52	52	1.1125	1.1075	1.0735	1.0935	0.9815	0.9465	0.926	0.925	0.96	0.97	1.119	1.066	0.9745	0.9665	0.957	0.952	0.9385	0.9445	0.977	1.004	1.0495	1.0225	1.041	0.931	1.033	1.038	1.085	0.999	0.898	0.892	1.0435	1.0275	1.104	1.037	1.2	1.182	1.103	0.955	0.856	1.126	1.121	1.077
#8: 420-580nm, Wideband	2012-12-12	0.950324	658.15		53.1	52	52	1.1235	1.1265	1.0855	1.1065	0.9905	0.9575	0.936	0.934	0.969	0.978	1.1225	1.0685	0.9785	0.9695	0.96	0.952	0.934	0.944	0.9785	1.0025	1.0575	1.0285	1.0475	0.9335	1.036	1.038	1.082	0.991	0.8965	0.8945	1.0435	1.0265	1.1035	1.0335	1.202	1.178	1.098	0.951	0.8555	1.1265	1.115	1.071
#8: 420-580nm, Wideband	2012-12-12	0.955532	583.233		53.1	52	52	1.1185	1.1255	1.0815	1.0985	0.9845	0.9515	0.926	0.927	0.959	0.971	1.1205	1.0665	0.9745	0.9645	0.956	0.944	0.9415	0.9425	0.975	1	1.059	1.031	1.0475	0.9315	1.038	1.041	1.0865	0.9935	0.9035	0.8995	1.048	1.03	1.1065	1.0315	1.204	1.186	1.1085	0.9585	0.8645	1.1405	1.127	1.09
#8: 420-580nm, Wideband	2012-12-12	0.960729	673.133		53	52	52	1.1155	1.1235	1.0765	1.1145	1.0045	0.9725	0.946	0.944	0.976	0.983	1.141	1.084	0.984	0.969	0.961	0.945	0.9335	0.9445	0.971	0.993	1.0655	1.0315	1.0525	0.9365	1.041	1.066	1.1125	1.0195	0.922	0.915	1.0555	1.0375	1.1175	1.0345	1.215	1.193	1.1215	0.9645	0.87	1.147	1.1265	1.0885
#8: 420-580nm, Wideband	2012-12-12	0.965938	680.633		53.1	52	52	1.1105	1.1175	1.0725	1.0915	0.9715	0.9415	0.915	0.91	0.938	0.948	1.111	1.058	0.954	0.942	0.9355	0.9215	0.9125	0.9195	0.9555	0.9775	1.057	1.023	1.0425	0.9265	1.035	1.036	1.084	0.988	0.894	0.893	1.044	1.024	1.1035	1.0255	1.199	1.181	1.104	0.954	0.856	1.141	1.1135	1.0775
#8: 420-580nm, Wideband	2012-12-12	0.971134	688.117		53.1	52	52	1.1185	1.1285	1.0795	1.0995	0.9795	0.9435	0.916	0.915	0.944	0.951	1.122	1.067	0.9715	0.9595	0.9515	0.9375	0.9275	0.9355	0.963	0.985	1.0695	1.0365	1.0565	0.9365	1.0505	1.0515	1.099	1.003	0.905	0.902	1.0575	1.0375	1.1195	1.0325	1.2165	1.1955	1.12	0.967	0.87	1.158	1.126	1.092
#8: 420-580nm, Wideband	2012-12-12	0.976343	695.617		53	52	52	1.1485	1.1585	1.1095	1.1255	1.0025	0.9685	0.944	0.941	0.967	0.973	1.1555	1.1015	1.002	0.99	0.9755	0.9615	0.9545	0.9605	0.9815	1.0065	1.104	1.07	1.085	0.969	1.0835	1.0845	1.1285	1.0335	0.9375	0.9395	1.092	1.072	1.151	1.09	1.2475	1.2275	1.1495	0.9975	0.8985	1.1915	1.156	1.123
#8: 420-580nm, Wideband	2012-12-12	0.981539	703.1		53	52	52	1.1165	1.1235	1.0745	1.0895	0.9655	0.9315	0.902	0.905	0.925	0.931	1.113	1.058	0.956	0.943	0.9335	0.9195	0.9085	0.9145	0.9365	0.9575	1.0655	1.0275	1.049	0.931	1.0465	1.0465	1.092	0.997	0.9025	0.9035	1.0505	1.0295	1.115	1.022	1.2075	1.1905	1.113	0.96	0.8615	1.1575	1.116	1.084
#8: 420-580nm, Wideband	2012-12-12	0.986748	710.6		53	52	52	1.1225	1.1305	1.0835	1.0995	0.9705	0.9345	0.907	0.912	0.929	0.939	1.128	1.071	0.9685	0.9595	0.9235	0.9015	0.9125	0.9205	0.954	0.984	1.112	1.074	1.0935	0.9735	1.096	1.095	1.139	1.043	0.9475	0.9495	1.103	1.079	1.1635	1.0675	1.26	1.24	1.162	1.01	0.9105	1.2135	1.157	1.127
#8: 420-580nm, Wideband	2012-12-12	0.991956	718.1		53.1	52	52	1.1155	1.1225	1.0705	1.0875	0.9575	0.9295	0.895	0.894	0.913	0.918	1.12	1.063	0.9615	0.9465	0.9365	0.9205	0.9085	0.9185	0.936	0.958	1.078	1.038	1.0555	0.9365	1.057	1.056	1.101	1.005	0.907	0.911	1.065	1.04	1.1225	1.0235	1.217	1.199	1.124	0.972	0.869	1.175	1.1195	1.0915
#8: 420-580nm, Wideband	2012-12-12	0.997153	725.583		53.1	52	52	1.1165	1.1255	1.0715	1.0885	0.9575	0.9275	0.896	0.894	0.912	0.916	1.1215	1.0645	0.9605	0.9445	0.932	0.916	0.912	0.916	0.933	0.954	1.082	1.042	1.057	0.939	1.062	1.06	1.1045	1.0065	0.909	0.916	1.068	1.044	1.124	1.024	1.221	1.204	1.1265	0.9725	0.872	1.18	1.1215	1.0925
#8: 420-580nm, Wideband	2012-12-13	0.00236111	733.083		53.1	52	52	1.1225	1.1325	1.0805	1.0975	0.9625	0.9295	0.897	0.901	0.915	0.919	1.1295	1.0725	0.9635	0.9465	0.9355	0.9215	0.9075	0.9185	0.9345	0.9545	1.0905	1.0465	1.06	0.941	1.07	1.07	1.112	1.015	0.914	0.922	1.0745	1.0465	1.13	1.027	1.23	1.21	1.132	0.981	0.877	1.189	1.13	1.101
#8: 420-580nm, Wideband	2012-12-13	0.00756944	748.083		53	52	52	1.1275	1.1395	1.0815	1.1015	0.9675	0.9335	0.9	0.903	0.915	0.919	1.141	1.082	0.972	0.954	0.9415	0.9255	0.917	0.931	0.9375	0.9595	1.1045	1.0565	1.0705	0.9505	1.082	1.081	1.1185	1.0185	0.9245	0.9325	1.0835	1.0565	1.1605	1.0425	1.244	1.223	1.1395	0.9865	0.8865	1.2065	1.1345	1.1075
#8: 420-580nm, Wideband	2012-12-13	0.0127662	755.567		53.1	52	52	1.1205	1.1375	1.0775	1.0965	0.9605	0.9265	0.896	0.894	0.906	0.906	1.1285	1.0705	0.958	0.94	0.9325	0.9185	0.9055	0.9195	0.927	0.947	1.0975	1.0525	1.068	0.949	1.0795	1.0835	1.1385	1.0395	0.9395	0.9485	1.0985	1.0695	1.144	1.037	1.2375	1.2225	1.1435	0.9925	0.8875	1.2075	1.147	1.12
#8: 420-580nm, Wideband	2012-12-13	0.0179745	763.067		53	52	52	1.1315	1.1435	1.0835	1.1035	0.9635	0.9335	0.897	0.901	0.909	0.91	1.1075	1.0505	0.9385	0.9205	0.9105	0.8945	0.8985	0.9085	0.9245	0.9405	1.0965	1.0465	1.0715	0.9495	1.088	1.085	1.1275	1.0305	0.9135	0.9315	1.0755	1.0495	1.1525	1.0385	1.245	1.224	1.1715	1.0205	0.9035	1.2275	1.161	1.136
#8: 420-580nm, Wideband	2012-12-13	0.0231713	770.55		53	52	52	1.1225	1.1315	1.0715	1.0905	0.9485	0.9165	0.88	0.881	0.896	0.892	1.1255	1.0655	0.952	0.936	0.922	0.905	0.8965	0.9065	0.9125	0.9345	1.1	1.05	1.067	0.945	1.081	1.078	1.1215	1.0215	0.921	0.933	1.08	1.051	1.138	1.031	1.239	1.22	1.1425	0.9895	0.885	1.211	1.124	1.099
#8: 420-580nm, Wideband	2012-12-13	0.0283796	778.05		53	52	52	1.1435	1.1495	1.0875	1.1065	0.9625	0.9295	0.895	0.898	0.904	0.902	1.132	1.071	0.9565	0.9375	0.925	0.906	0.8935	0.9055	0.9065	0.9305	1.1055	1.0525	1.0655	0.9445	1.0845	1.0835	1.1225	1.0225	0.923	0.936	1.0845	1.0555	1.1405	1.0325	1.2395	1.2225	1.1445	0.9935	0.887	1.216	1.1275	1.1005
#8: 420-580nm, Wideband	2012-12-13	0.033588	785.55		53	52	52	1.1515	1.1595	1.0835	1.1035	0.9555	0.9215	0.884	0.889	0.894	0.894	1.1575	1.0965	0.98	0.946	0.93	0.909	0.9015	0.9115	0.915	0.935	1.1175	1.0705	1.0745	0.9515	1.0935	1.0935	1.131	1.034	0.9625	0.9485	1.0945	1.0775	1.1515	1.0435	1.2505	1.2315	1.151	1.004	0.8945	1.2255	1.139	1.111
#8: 420-580nm, Wideband	2012-12-13	0.0387847	793.033		53.1	52	52	1.1745	1.1775	1.1165	1.1335	0.9845	0.9525	0.914	0.915	0.921	0.92	1.1305	1.0695	0.9535	0.9325	0.931	0.913	0.9185	0.9365	0.93	0.953	1.1465	1.0935	1.1005	0.9785	1.122	1.119	1.154	1.054	0.946	0.961	1.1245	1.0945	1.1765	1.0655	1.276	1.259	1.174	1.025	0.911	1.246	1.167	1.139
#8: 420-580nm, Wideband	2012-12-13	0.0439931	800.533		53	52	52	1.1655	1.1635	1.1015	1.1195	0.9685	0.9385	0.901	0.897	0.905	0.902	1.149	1.087	0.9555	0.9345	0.9225	0.9025	0.8895	0.9025	0.902	0.926	1.1195	1.0655	1.078	0.953	1.1045	1.1005	1.142	1.041	0.9385	0.9505	1.0835	1.0535	1.138	1.026	1.2425	1.2235	1.151	0.998	0.9035	1.2425	1.146	1.112
#8: 420-580nm, Wideband	2012-12-13	0.0491898	808.017		53	52	52	1.1675	1.1625	1.1005	1.1205	0.9665	0.9355	0.894	0.895	0.903	0.896	1.16	1.099	0.977	0.969	0.933	0.912	0.9015	0.9165	0.913	0.936	1.144	1.088	1.095	0.97	1.104	1.101	1.1325	1.0335	0.9275	0.9465	1.12	1.089	1.173	1.057	1.257	1.237	1.1565	1.0035	0.8925	1.2365	1.134	1.107
#8: 420-580nm, Wideband	2012-12-13	0.0543981	815.517		53	52	52	1.1425	1.1345	1.0705	1.1035	0.9375	0.9105	0.872	0.867	0.884	0.868	1.1385	1.0745	0.956	0.93	0.919	0.903	0.8865	0.9215	0.913	0.935	1.1465	1.0885	1.101	0.973	1.124	1.121	1.15	1.048	0.9505	0.9725	1.1235	1.0915	1.177	1.058	1.276	1.257	1.171	1.019	0.9155	1.2595	1.1565	1.1295
#8: 420-580nm, Wideband	2012-12-13	0.0595949	823		53.1	52	52	1.1595	1.1475	1.0895	1.1035	0.9485	0.9235	0.877	0.876	0.878	0.88	1.159	1.094	0.951	0.929	0.9215	0.8995	0.8895	0.9075	0.906	0.932	1.15	1.093	1.077	0.946	1.098	1.096	1.136	1.036	0.927	0.949	1.126	1.094	1.152	1.032	1.253	1.231	1.156	1.002	0.89	1.241	1.134	1.102
#8: 420-580nm, Wideband	2012-12-13	0.0648032	830.5		53	52	52	1.1715	1.1655	1.1015	1.1195	0.9605	0.9305	0.884	0.885	0.886	0.883	1.1595	1.0955	0.9645	0.9405	0.926	0.902	0.8935	0.9085	0.9025	0.9225	1.145	1.087	1.09	0.958	1.1065	1.1025	1.137	1.036	0.9305	0.9505	1.113	1.077	1.155	1.036	1.2465	1.2265	1.153	1	0.8865	1.2355	1.1445	1.1135
#8: 420-580nm, Wideband	2012-12-13	0.07	837.983		53	52	52	1.1475	1.1365	1.0735	1.0945	0.9315	0.8995	0.859	0.859	0.858	0.853	1.138	1.075	0.943	0.919	0.906	0.884	0.872	0.892	0.879	0.899	1.126	1.066	1.079	0.946	1.106	1.103	1.1375	1.0365	0.928	0.952	1.104	1.068	1.157	1.032	1.257	1.236	1.1595	1.0065	0.893	1.245	1.1345	1.1045
#8: 420-580nm, Wideband	2012-12-13	0.0752083	845.483		53.1	52	52	1.1795	1.1525	1.0885	1.1095	0.9435	0.9105	0.869	0.868	0.867	0.864	1.17	1.103	0.956	0.929	0.9265	0.9015	0.8905	0.9095	0.893	0.918	1.147	1.088	1.1	0.965	1.128	1.123	1.1485	1.0475	0.934	0.958	1.117	1.081	1.168	1.051	1.271	1.249	1.1645	1.0125	0.893	1.265	1.153	1.124
#8: 420-580nm, Wideband	2012-12-13	0.0804051	852.967		53	52	52	1.1545	1.1405	1.0735	1.0985	0.9295	0.9005	0.861	0.854	0.854	0.85	1.1475	1.0825	0.9465	0.9485	0.943	0.894	0.8775	0.8955	0.8825	0.9015	1.1325	1.0735	1.095	0.958	1.126	1.119	1.1505	1.0535	0.943	0.968	1.1115	1.0765	1.17	1.041	1.291	1.258	1.1765	1.0245	0.908	1.265	1.148	1.116
#8: 420-580nm, Wideband	2012-12-13	0.0856134	860.467		53	52	52	1.1895	1.1765	1.1155	1.1355	0.9665	0.9355	0.907	0.893	0.892	0.887	1.178	1.112	0.972	0.948	0.934	0.908	0.8935	0.9125	0.8975	0.9175	1.162	1.103	1.097	0.959	1.145	1.139	1.172	1.072	0.9625	0.9915	1.143	1.105	1.174	1.046	1.291	1.271	1.196	1.043	0.9285	1.2915	1.1765	1.1445
#8: 420-580nm, Wideband	2012-12-13	0.0908102	867.95		53	52	52	1.1705	1.1615	1.0965	1.1185	0.9515	0.9175	0.878	0.873	0.87	0.866	1.173	1.107	0.947	0.922	0.9125	0.8845	0.8785	0.8975	0.88	0.899	1.145	1.086	1.104	0.965	1.1345	1.1285	1.161	1.062	0.949	0.979	1.125	1.091	1.183	1.052	1.2795	1.2585	1.186	1.035	0.914	1.286	1.1685	1.1365
#8: 420-580nm, Wideband	2012-12-13	0.0960185	875.45		53	52	52	1.1855	1.1795	1.1125	1.1365	0.9625	0.9315	0.9	0.887	0.889	0.876	1.182	1.116	0.9695	0.9435	0.93	0.902	0.891	0.915	0.894	0.912	1.166	1.106	1.1505	1.0075	1.1745	1.1485	1.192	1.085	0.9695	1.0015	1.147	1.109	1.2005	1.0685	1.2975	1.2785	1.2	1.052	0.9305	1.3005	1.1795	1.1485
#8: 420-580nm, Wideband	2012-12-13	0.101215	882.933		53.1	52	52	1.1845	1.1805	1.1125	1.1375	0.9615	0.9325	0.895	0.886	0.883	0.874	1.106	1.039	0.896	0.885	0.866	0.844	0.8425	0.8565	0.865	0.882	1.191	1.118	1.12	0.98	1.1575	1.1505	1.185	1.082	0.968	1.001	1.147	1.109	1.201	1.069	1.3015	1.2805	1.205	1.054	0.934	1.307	1.1795	1.1475
#8: 420-580nm, Wideband	2012-12-13	0.106424	890.433		53	52	52	1.1245	1.1225	1.0545	1.0785	0.9015	0.8695	0.83	0.824	0.827	0.811	1.1585	1.0905	0.9495	0.9205	0.906	0.876	0.885	0.909	0.886	0.903	1.168	1.108	1.1215	0.9805	1.1595	1.1525	1.1815	1.0825	0.9695	1.0045	1.149	1.11	1.2035	1.0705	1.3015	1.2825	1.2065	1.0565	0.9385	1.3125	1.178	1.147
#8: 420-580nm, Wideband	2012-12-13	0.11162	897.917		53	52	52	1.1815	1.1805	1.1125	1.1375	0.9565	0.9275	0.891	0.883	0.88	0.867	1.1825	1.1145	0.962	0.935	0.9245	0.8925	0.8865	0.9065	0.886	0.901	1.173	1.109	1.123	0.982	1.162	1.157	1.185	1.085	0.972	1.007	1.152	1.111	1.205	1.072	1.303	1.285	1.209	1.06	0.94	1.363	1.179	1.148
#8: 420-580nm, Wideband	2012-12-13	0.116829	905.417		53	52	52	1.1525	1.1535	1.0835	1.1095	0.9255	0.8965	0.852	0.851	0.844	0.832	1.1455	1.0775	0.9595	0.8785	0.901	0.869	0.86	0.884	0.854	0.877	1.174	1.106	1.1235	0.9825	1.166	1.159	1.1865	1.0875	0.973	1.009	1.15	1.109	1.2065	1.0735	1.305	1.286	1.2095	1.0625	0.942	1.319	1.179	1.149
#8: 420-580nm, Wideband	2012-12-13	0.122025	912.9		53	52	52	1.1355	1.1505	1.0905	1.1175	0.9285	0.8875	0.832	0.832	0.829	0.812	1.1775	1.0905	0.945	0.907	0.879	0.847	0.8275	0.8495	0.831	0.859	1.15	1.07	1.109	0.974	1.1265	1.1185	1.1655	1.0625	0.931	0.944	1.015	0.991	1.085	0.977	1.1675	1.1455	1.1065	0.9555	0.824	1.202	1.068	1.036
#8: 420-580nm, Wideband	2012-12-13	0.127234	920.4		53.1	52	52	1.1825	1.1855	1.1135	1.1395	0.9535	0.9225	0.88	0.876	0.866	0.854	1.178	1.11	0.963	0.933	0.92	0.885	0.8785	0.9025	0.879	0.89	1.182	1.109	1.1245	0.9835	1.1705	1.1665	1.191	1.092	0.9785	1.0175	1.156	1.112	1.2105	1.0795	1.3105	1.2915	1.215	1.067	0.9465	1.3255	1.1635	1.1335
#8: 420-580nm, Wideband	2012-12-13	0.132431	927.883		53	52	52	1.1865	1.1875	1.1155	1.1415	0.9525	0.9245	0.882	0.875	0.868	0.852	1.126	1.058	0.8415	0.8115	0.8675	0.8325	0.7385	0.7625	0.753	0.767	1.1405	1.0685	1.121	0.978	1.173	1.167	1.052	0.953	0.835	0.877	1.1155	1.0715	1.206	1.077	1.312	1.292	1.075	0.928	0.803	1.185	1.078	1.047
#8: 420-580nm, Wideband	2012-12-13	0.137639	935.383		53	52	52	1.1845	1.1935	1.1155	1.1395	0.9475	0.9185	0.876	0.871	0.861	0.846	1.1815	1.1135	0.9615	0.9315	0.917	0.881	0.866	0.9	0.8705	0.8845	1.181	1.112	1.1245	0.9815	1.1745	1.1695	1.193	1.094	0.9785	1.0205	1.257	1.12	1.2125	1.0815	1.3135	1.2945	1.217	1.071	0.9475	1.3335	1.183	1.152
#8: 420-580nm, Wideband	2012-12-13	0.142836	942.867		53	52	52	1.1265	1.1325	1.0585	1.0835	0.8875	0.8535	0.805	0.799	0.777	0.756	1.028	0.944	0.772	0.74	0.729	0.692	0.693	0.716	0.6955	0.7065	1.008	0.938	0.955	0.811	1.0145	1.0075	1.0315	0.9355	0.82	0.862	0.985	0.942	1.041	0.911	1.1485	1.1285	1.0555	0.9085	0.787	1.174	1.0165	0.9845
#8: 420-580nm, Wideband	2012-12-13	0.148044	950.367		53.1	52	52	1.2025	1.1955	1.1345	1.1435	0.9435	0.9185	0.871	0.866	0.855	0.838	1.1815	1.1145	0.962	0.932	0.914	0.874	0.875	0.898	0.864	0.878	1.184	1.117	1.004	0.853	1.0455	1.0395	1.128	1.019	0.9655	1.0225	1.164	1.122	1.07	0.937	1.1695	1.1475	1.13	0.985	0.9285	1.3175	1.183	1.151
#8: 420-580nm, Wideband	2012-12-13	0.153241	957.85		53	52	52	1.1845	1.1865	1.1135	1.1415	0.9425	0.9125	0.872	0.864	0.852	0.832	1.1505	1.0825	0.9315	0.8995	0.909	0.871	0.871	0.894	0.8625	0.8735	1.182	1.116	1.125	0.98	1.165	1.16	1.193	1.097	0.9775	1.0245	1.164	1.119	1.215	1.08	1.3	1.28	1.219	1.072	0.9465	1.3405	1.182	1.151
#8: 420-580nm, Wideband	2012-12-13	0.158449	965.35		53	52	52	1.1865	1.1885	1.1215	1.1425	0.9415	0.9135	0.868	0.864	0.849	0.829	1.1325	1.0635	0.899	0.866	0.9085	0.8695	0.8675	0.8925	0.8605	0.8715	1.183	1.118	1.1275	0.9815	1.184	1.179	1.1965	1.0995	0.9795	1.0275	1.166	1.121	1.2165	1.0825	1.317	1.297	1.2205	1.0525	0.9475	1.3425	1.183	1.152
#8: 420-580nm, Wideband	2012-12-13	0.163646	972.833		53	52	52	1.0045	1.0035	0.9315	0.9575	0.7525	0.7235	0.679	0.677	0.662	0.637	0.998	0.931	0.7745	0.7395	0.731	0.69	0.697	0.723	0.691	0.699	1.018	0.956	0.969	0.822	1.0215	1.0145	1.0365	0.9395	0.832	0.882	1.002	0.959	1.133	0.925	1.1555	1.1355	1.0595	0.9155	0.803	1.195	1.0195	1.0805
#8: 420-580nm, Wideband	2012-12-13	0.168854	980.333		53.1	52	52	1.1895	1.1885	1.1155	1.1425	0.9365	0.9085	0.865	0.858	0.844	0.82	1.162	1.095	0.9425	0.9075	0.886	0.844	0.8635	0.8895	0.855	0.866	1.184	1.126	1.1305	0.9805	1.187	1.18	1.196	1.1	0.9805	1.0315	1.171	1.126	1.2255	1.0835	1.319	1.3	1.222	1.078	0.9495	1.3465	1.184	1.154
#8: 420-580nm, Wideband	2012-12-13	0.174051	987.817		53	52	52	1.1145	1.1115	1.0495	1.0705	0.8595	0.8345	0.787	0.778	0.761	0.741	1.1195	1.0495	0.891	0.849	0.8385	0.8025	0.798	0.818	0.792	0.78	1.084	0.979	0.9885	0.8385	1.045	1.038	1.0655	0.9705	0.8545	0.9075	1.027	0.98	1.0795	0.9415	1.177	1.154	1.0885	0.9445	0.8245	1.2215	1.047	1.019
#8: 420-580nm, Wideband	2012-12-13	0.179259	995.317		53	52	52	1.0155	1.0155	0.9605	0.9945	0.7615	0.7405	0.702	0.704	0.676	0.66	1.0635	0.9815	0.831	0.799	0.786	0.736	0.75	0.766	0.7405	0.7465	1.06	1.016	1.014	0.863	1.074	1.066	1.083	0.989	0.874	0.928	1.05	1.005	1.183	0.967	1.207	1.184	1.108	0.965	0.844	1.242	1.0915	1.0615
#8: 420-580nm, Wideband	2012-12-13	0.184456	1002.8		53	52	52	1.1545	1.1545	1.0825	1.1105	0.8985	0.8715	0.838	0.82	0.798	0.773	1.152	1.086	0.9315	0.9065	0.8855	0.8455	0.8495	0.8735	0.831	0.842	1.169	1.106	1.1155	0.9625	1.1715	1.1645	1.182	1.085	0.963	1.017	1.155	1.109	1.2075	1.0655	1.3055	1.2835	1.204	1.061	0.933	1.336	1.161	1.131
#8: 420-580nm, Wideband	2012-12-13	0.189664	1010.3		53	52	52	1.1885	1.1885	1.1175	1.1465	0.9275	0.9005	0.855	0.852	0.831	0.805	1.162	1.096	0.932	0.896	0.8855	0.8405	0.832	0.859	0.831	0.84	1.163	1.102	1.13	0.975	1.1925	1.1845	1.1905	1.0965	0.98	1.036	1.152	1.106	1.222	1.08	1.3235	1.3025	1.2165	1.0735	0.949	1.352	1.1825	1.1555
#8: 420-580nm, Wideband	2012-12-13	0.194873	1017.8		53.1	52	52	1.1855	1.1835	1.1145	1.1435	0.9225	0.8955	0.85	0.846	0.824	0.799	1.1855	1.1185	0.956	0.92	0.93	0.866	0.8825	0.8865	0.8425	0.8505	1.2095	1.1325	1.137	0.982	1.196	1.187	1.203	1.107	0.9835	1.0395	1.1795	1.1315	1.228	1.086	1.325	1.305	1.227	1.084	0.9525	1.3565	1.1855	1.1565
#8: 420-580nm, Wideband	2012-12-13	0.200069	1025.28		53	52	52	1.1935	1.1895	1.1195	1.1485	0.9265	0.8995	0.856	0.85	0.828	0.8	1.1795	1.1155	0.956	0.919	0.8965	0.8485	0.857	0.884	0.845	0.849	1.1925	1.1305	1.0945	0.9375	1.051	1.042	1.0595	0.9655	0.8395	0.8985	1.1815	1.1335	1.1875	1.0435	1.178	1.16	1.0865	0.9435	0.8095	1.2155	1.0925	1.0625
#8: 420-580nm, Wideband	2012-12-13	0.205266	1032.77		53	52	52	1.1965	1.1875	1.1185	1.1465	0.9225	0.8945	0.851	0.848	0.825	0.795	1.1835	1.1205	0.9525	0.9155	0.8915	0.8435	0.8385	0.8675	0.8365	0.8415	1.165	1.102	1.119	0.96	1.195	1.188	1.201	1.109	0.983	1.042	1.152	1.104	1.21	1.064	1.324	1.305	1.228	1.085	0.951	1.358	1.1745	1.1425
#8: 420-580nm, Wideband	2012-12-13	0.210475	1040.27		53.1	52	52	1.2005	1.1885	1.1165	1.1475	0.9205	0.8945	0.85	0.845	0.824	0.792	1.185	1.121	0.9535	0.9165	0.893	0.842	0.8525	0.8815	0.839	0.84	1.1875	1.1215	1.14	0.981	1.2	1.191	1.2015	1.1105	0.983	1.045	1.1735	1.1225	1.232	1.086	1.329	1.308	1.2295	1.0875	0.954	1.363	1.1905	1.1575
#8: 420-580nm, Wideband	2012-12-13	0.215683	1047.77		53	52	52	1.2005	1.1905	1.1565	1.1515	0.9205	0.8925	0.845	0.841	0.817	0.785	1.18	1.117	0.95	0.912	0.888	0.837	0.8505	0.8775	0.833	0.835	1.192	1.124	1.139	0.979	1.2	1.191	1.202	1.111	0.981	1.047	1.221	1.219	1.332	1.166	1.342	1.308	1.229	1.087	0.953	1.36	1.188	1.155
#8: 420-580nm, Wideband	2012-12-13	0.22088	1055.25		53	52	52	1.1925	1.1725	1.1025	1.1295	0.8925	0.8675	0.829	0.819	0.797	0.784	1.183	1.122	0.9535	0.9085	0.8785	0.8325	0.8405	0.8865	0.824	0.821	1.1705	1.0855	1.0915	0.9295	1.1435	1.1335	1.1765	1.0965	0.9675	1.0305	1.1695	1.1165	1.2195	1.0725	1.3075	1.2875	1.2085	1.0695	0.9345	1.3425	1.1635	1.1325
#8: 420-580nm, Wideband	2012-12-13	0.226088	1062.75		53	52	52	1.1695	1.1475	1.0775	1.1065	0.8705	0.8465	0.803	0.797	0.771	0.739	1.1435	1.0825	0.9145	0.8765	0.8485	0.8005	0.8135	0.8445	0.798	0.802	1.167	1.098	1.1095	0.9485	1.1715	1.1595	1.1725	1.0825	0.9545	1.0205	1.152	1.099	1.2035	1.0545	1.2985	1.2775	1.1995	1.0585	0.9245	1.3345	1.152	1.12
#8: 420-580nm, Wideband	2012-12-13	0.231285	1070.23		53	52	52	1.1705	1.1485	1.0765	1.1075	0.8695	0.8455	0.8	0.795	0.773	0.734	1.1425	1.0815	0.9145	0.8775	0.8495	0.7995	0.813	0.846	0.796	0.8	1.168	1.1	1.1115	0.9495	1.172	1.161	1.172	1.084	0.9555	1.0225	1.153	1.103	1.2045	1.0555	1.302	1.28	1.202	1.06	0.9255	1.3395	1.153	1.12
#8: 420-580nm, Wideband	2012-12-13	0.236493	1077.73		53	52	52	1.1715	1.1475	1.0785	1.1075	0.8665	0.8435	0.801	0.794	0.766	0.73	1.1435	1.0835	0.914	0.877	0.845	0.795	0.81	0.845	0.7895	0.7935	1.1675	1.0995	1.112	0.948	1.176	1.164	1.1745	1.0835	0.955	1.024	1.1525	1.1015	1.207	1.056	1.301	1.282	1.2005	1.0625	0.925	1.338	1.152	1.121
#8: 420-580nm, Wideband	2012-12-13	0.24169	1085.22		53	52	52	1.1705	1.1465	1.0775	1.1075	0.8635	0.8415	0.798	0.791	0.765	0.731	1.146	1.085	0.9165	0.8785	0.846	0.797	0.812	0.84	0.794	0.794	1.171	1.101	1.1135	0.9505	1.177	1.164	1.1745	1.0845	0.9575	1.0265	1.157	1.104	1.2085	1.0575	1.303	1.282	1.2015	1.0625	0.9285	1.3395	1.154	1.12
#8: 420-580nm, Wideband	2012-12-13	0.246898	1092.72		53.1	52	52	1.1685	1.1465	1.0765	1.1065	0.8615	0.8385	0.798	0.789	0.763	0.728	1.1445	1.0845	0.914	0.876	0.843	0.793	0.808	0.843	0.7885	0.7905	1.171	1.102	1.1135	0.9495	1.1785	1.1655	1.1755	1.0855	0.96	1.028	1.156	1.104	1.2085	1.0555	1.3025	1.2835	1.2015	1.0645	0.928	1.343	1.155	1.122
#8: 420-580nm, Wideband	2012-12-13	0.252095	1100.2		53	52	52	1.1725	1.1505	1.0795	1.0765	0.8635	0.8425	0.806	0.795	0.766	0.723	1.148	1.089	0.915	0.877	0.8425	0.7925	0.809	0.842	0.7895	0.7915	1.176	1.107	1.1175	0.9535	1.184	1.17	1.177	1.09	0.96	1.031	1.161	1.108	1.2125	1.0605	1.307	1.285	1.204	1.066	0.928	1.344	1.158	1.124
#8: 420-580nm, Wideband	2012-12-13	0.257303	1107.7		53	52	52	1.1715	1.1555	1.0825	1.1145	0.8635	0.8435	0.803	0.819	0.766	0.723	1.1465	1.1005	0.9175	0.8765	0.843	0.789	0.796	0.833	0.777	0.773	1.1745	1.1025	1.126	0.958	1.189	1.175	1.185	1.095	0.964	1.038	1.1555	1.1035	1.224	1.06	1.309	1.287	1.206	1.068	0.937	1.348	1.1615	1.1265
#8: 420-580nm, Wideband	2012-12-13	0.2625	1115.18		53	52	52	1.1835	1.1665	1.0945	1.1255	0.8755	0.8525	0.834	0.818	0.788	0.74	1.1595	1.0985	0.926	0.885	0.851	0.797	0.821	0.849	0.7955	0.7915	1.1895	1.1165	1.1285	0.9615	1.192	1.178	1.1925	1.1015	0.9695	1.0445	1.1685	1.1145	1.2225	1.0695	1.321	1.297	1.2155	1.0765	0.9385	1.3545	1.175	1.136
#8: 420-580nm, Wideband	2012-12-13	0.267708	1122.68		53.1	52	52	1.1785	1.1595	1.0895	1.1205	0.8675	0.8445	0.805	0.796	0.772	0.724	1.1475	1.0885	0.92	0.882	0.845	0.792	0.8125	0.8455	0.792	0.788	1.1875	1.1125	1.128	0.984	1.1925	1.1785	1.1785	1.0915	0.9535	1.0275	1.1685	1.1135	1.222	1.069	1.3145	1.2945	1.2045	1.0665	0.9195	1.3385	1.1505	1.1145
#8: 420-580nm, Wideband	2012-12-13	0.272905	1130.17		53	52	52	1.2105	1.1925	1.1215	1.1525	0.8965	0.8755	0.835	0.829	0.8	0.754	1.1835	1.1225	0.9515	0.9125	0.8765	0.8195	0.8395	0.8705	0.8125	0.8095	1.2085	1.1325	1.145	0.977	1.195	1.177	1.1655	1.0795	0.943	1.019	1.1745	1.1195	1.227	1.075	1.303	1.283	1.1855	1.0465	0.909	1.328	1.1305	1.0945
#8: 420-580nm, Wideband	2012-12-13	0.278113	1137.67		53	52	52	1.1805	1.1675	1.0955	1.1285	0.8685	0.8495	0.807	0.8	0.772	0.726	1.1615	1.0995	0.9245	0.8845	0.8475	0.7905	0.8095	0.8455	0.7935	0.7845	1.193	1.115	1.1295	0.9655	1.199	1.183	1.1905	1.1045	0.973	1.053	1.179	1.117	1.2305	1.0755	1.325	1.303	1.2165	1.0825	0.939	1.362	1.1685	1.1365
#8: 420-580nm, Wideband	2012-12-13	0.28331	1145.15		53.1	52	52	1.1815	1.1695	1.0935	1.1285	0.8665	0.8455	0.806	0.798	0.779	0.728	1.175	1.105	0.926	0.884	0.8485	0.7905	0.8025	0.8275	0.7925	0.7915	1.1895	1.1085	1.138	0.964	1.203	1.185	1.1915	1.1095	0.9755	1.0515	1.1675	1.1115	1.225	1.075	1.326	1.311	1.2225	1.0815	0.9435	1.3635	1.17	1.139
#8: 420-580nm, Wideband	2012-12-13	0.288519	1152.65		53	52	52	1.1475	1.1295	1.0545	1.1155	0.8315	0.8085	0.776	0.767	0.74	0.685	1.128	1.071	0.889	0.85	0.811	0.784	0.82	0.856	0.7975	0.7885	1.1985	1.1075	1.1145	0.9475	1.186	1.174	1.1795	1.0945	0.9615	1.0415	1.1875	1.1215	1.2175	1.0755	1.313	1.289	1.2055	1.0795	0.9325	1.3505	1.16	1.127
#8: 420-580nm, Wideband	2012-12-13	0.293715	1160.13		53	52	52	1.1645	1.1495	1.0765	1.1115	0.8445	0.8245	0.783	0.777	0.75	0.703	1.1445	1.0835	0.908	0.87	0.8275	0.7695	0.7955	0.8325	0.7725	0.7675	1.186	1.109	1.1195	0.9545	1.194	1.176	1.18	1.097	0.968	1.049	1.166	1.109	1.2205	1.0655	1.311	1.292	1.208	1.072	0.935	1.359	1.155	1.123
#8: 420-580nm, Wideband	2012-12-13	0.298924	1167.63		53.1	52	52	1.1265	1.1095	1.0445	1.0745	0.8025	0.7855	0.742	0.766	0.743	0.697	1.142	1.065	0.8785	0.8365	0.7985	0.7355	0.765	0.813	0.749	0.74	1.1865	1.0855	1.099	0.942	1.1785	1.1605	1.169	1.11	0.9465	1.0555	1.1295	1.0835	1.197	1.045	1.3125	1.2775	1.194	1.064	0.9235	1.3515	1.158	1.124
#8: 420-580nm, Wideband	2012-12-13	0.304132	1175.13		53	52	52	1.2035	1.1875	1.1155	1.1505	0.8775	0.8555	0.815	0.804	0.753	0.701	1.1725	1.1045	0.9275	0.8815	0.846	0.795	0.821	0.839	0.7885	0.7785	1.1845	1.1085	1.1175	0.9485	1.204	1.203	1.2085	1.1095	0.9795	1.0635	1.1835	1.1235	1.2195	1.0675	1.323	1.303	1.2405	1.1065	0.9695	1.3935	1.138	1.107
#8: 420-580nm, Wideband	2012-12-13	0.309329	1182.62		53	52	52	1.1715	1.1535	1.0825	1.1165	0.8405	0.8215	0.784	0.775	0.747	0.698	1.1485	1.0895	0.9115	0.8725	0.827	0.768	0.795	0.835	0.773	0.766	1.194	1.112	1.1235	0.9585	1.199	1.178	1.1825	1.1045	0.9675	1.0515	1.171	1.112	1.2255	1.0695	1.316	1.297	1.2115	1.0745	0.9325	1.3635	1.152	1.124
#8: 420-580nm, Wideband	2012-12-13	0.314537	1190.12		53.1	52	52	1.1665	1.1435	1.0895	1.1095	0.8285	0.8065	0.779	0.761	0.735	0.684	1.137	1.075	0.8955	0.8555	0.81	0.754	0.7785	0.8115	0.756	0.764	1.185	1.101	1.1055	0.9405	1.1855	1.1645	1.166	1.085	0.974	1.046	1.156	1.105	1.2105	1.0525	1.3035	1.2825	1.197	1.067	0.918	1.361	1.142	1.117
#8: 420-580nm, Wideband	2012-12-13	0.319734	1197.6		53.1	52	52	1.1715	1.1475	1.0775	1.1105	0.8325	0.8165	0.772	0.771	0.737	0.699	1.16	1.103	0.917	0.876	0.8565	0.7955	0.827	0.863	0.8045	0.7945	1.232	1.145	1.1395	0.9695	1.1935	1.1695	1.153	1.074	0.935	1.047	1.182	1.128	1.2385	1.0845	1.3005	1.2805	1.202	1.068	0.907	1.327	1.1235	1.1075
#8: 420-580nm, Wideband	2012-12-13	0.324942	1205.1		53.1	52	52	1.1795	1.1575	1.0835	1.1195	0.8385	0.8195	0.782	0.772	0.746	0.691	1.147	1.087	0.906	0.866	0.8165	0.7525	0.787	0.824	0.7615	0.7585	1.192	1.109	1.1205	0.9535	1.1965	1.1775	1.176	1.103	0.9615	1.0525	1.159	1.104	1.2175	1.0635	1.3095	1.2885	1.203	1.069	0.9245	1.3535	1.139	1.111
#8: 420-580nm, Wideband	2012-12-13	0.330139	1212.58		53.1	52	52	1.1775	1.1535	1.0785	1.1155	0.8305	0.8125	0.778	0.765	0.74	0.684	1.143	1.084	0.907	0.867	0.8175	0.7545	0.7865	0.8185	0.7625	0.7525	1.1975	1.1095	1.1235	0.9385	1.203	1.178	1.181	1.102	0.9665	1.0575	1.1635	1.1085	1.2255	1.0685	1.313	1.295	1.208	1.075	0.9305	1.3595	1.145	1.118
#8: 420-580nm, Wideband	2012-12-13	0.335347	1220.08		53	52	52	1.1785	1.1535	1.0785	1.1165	0.8305	0.8115	0.776	0.765	0.738	0.683	1.144	1.088	0.9095	0.8705	0.8165	0.7535	0.788	0.826	0.7655	0.7535	1.1995	1.1125	1.1245	0.9625	1.206	1.181	1.183	1.105	0.9695	1.0605	1.1645	1.1135	1.2305	1.0735	1.321	1.299	1.212	1.078	0.9325	1.3705	1.1495	1.1225
#8: 420-580nm, Wideband	2012-12-13	0.340544	1227.57		53	52	52	1.1785	1.1535	1.0795	1.1185	0.8285	0.8105	0.788	0.764	0.736	0.682	1.143	1.087	0.909	0.87	0.8145	0.7515	0.7855	0.8225	0.7615	0.7495	1.203	1.114	1.1255	0.9625	1.2055	1.1825	1.181	1.107	0.969	1.063	1.163	1.116	1.2315	1.0725	1.3195	1.2975	1.211	1.079	0.933	1.369	1.149	1.123
#8: 420-580nm, Wideband	2012-12-13	0.345752	1235.07		53	52	52	1.1795	1.1545	1.0865	1.1185	0.8265	0.8095	0.774	0.763	0.736	0.679	1.142	1.087	0.9085	0.8685	0.8145	0.7505	0.786	0.824	0.761	0.748	1.2015	1.1155	1.1265	0.9645	1.208	1.181	1.18	1.107	0.968	1.064	1.1605	1.1155	1.2335	1.0745	1.321	1.299	1.21	1.078	0.932	1.368	1.15	1.123
#8: 420-580nm, Wideband	2012-12-13	0.350961	1242.57		53	52	52	1.1795	1.1535	1.0785	1.1185	0.8245	0.8065	0.771	0.761	0.734	0.675	1.1405	1.0885	0.91	0.87	0.8125	0.7475	0.785	0.823	0.763	0.747	1.2025	1.1145	1.1255	0.9655	1.209	1.183	1.182	1.109	0.971	1.069	1.1575	1.1165	1.2345	1.0765	1.321	1.304	1.211	1.08	0.933	1.37	1.149	1.123
#8: 420-580nm, Wideband	2012-12-13	0.356169	1250.07		53.1	52	52	1.1795	1.1545	1.0815	1.1205	0.8225	0.8045	0.772	0.76	0.734	0.674	1.139	1.088	0.909	0.869	0.8105	0.7445	0.783	0.822	0.759	0.744	1.2055	1.1165	1.1275	0.9675	1.211	1.183	1.183	1.111	0.971	1.069	1.1565	1.1175	1.2365	1.0765	1.321	1.302	1.211	1.08	0.934	1.369	1.146	1.122
#8: 420-580nm, Wideband	2012-12-13	0.361366	1257.55		53.1	52	52	1.1795	1.1545	1.0775	1.1205	0.8215	0.8035	0.769	0.759	0.732	0.672	1.138	1.088	0.909	0.869	0.8075	0.7435	0.782	0.82	0.757	0.741	1.206	1.119	1.1275	0.9825	1.211	1.183	1.182	1.11	0.97	1.072	1.155	1.12	1.2375	1.0775	1.322	1.302	1.211	1.08	0.934	1.37	1.148	1.123
#8: 420-580nm, Wideband	2012-12-13	0.366574	1265.05		53	52	52	1.1805	1.1555	1.0805	1.1215	0.8185	0.8015	0.77	0.759	0.733	0.669	1.137	1.089	0.9085	0.8695	0.8075	0.7415	0.782	0.82	0.757	0.74	1.2085	1.1175	1.1285	0.9695	1.215	1.185	1.184	1.114	0.9695	1.0725	1.1545	1.1195	1.2385	1.0775	1.324	1.304	1.213	1.082	0.9335	1.3715	1.146	1.124
#8: 420-580nm, Wideband	2012-12-13	0.371771	1272.53		53	52	52	1.1815	1.1535	1.0785	1.1225	0.8185	0.8005	0.78	0.758	0.73	0.666	1.136	1.089	0.9085	0.8685	0.8055	0.7375	0.78	0.818	0.754	0.737	1.209	1.12	1.1295	0.9705	1.217	1.184	1.1835	1.1115	0.9715	1.0755	1.154	1.121	1.2395	1.0785	1.325	1.306	1.2125	1.0815	0.9345	1.3725	1.1465	1.1235
#8: 420-580nm, Wideband	2012-12-13	0.376979	1280.03		53	52	52	1.1825	1.1535	1.0795	1.1235	0.8145	0.7985	0.766	0.755	0.728	0.664	1.137	1.09	0.909	0.869	0.806	0.738	0.78	0.818	0.7635	0.7375	1.2095	1.1215	1.1315	0.9725	1.218	1.185	1.1815	1.1115	0.972	1.076	1.1525	1.1205	1.2385	1.0775	1.325	1.306	1.2145	1.0805	0.933	1.373	1.1445	1.1235
#8: 420-580nm, Wideband	2012-12-13	0.382188	1287.53		53	52	52	1.1845	1.1545	1.0855	1.1245	0.8135	0.7975	0.774	0.755	0.728	0.661	1.135	1.091	0.9085	0.8685	0.8025	0.7345	0.779	0.816	0.753	0.732	1.211	1.124	1.1335	0.9745	1.218	1.183	1.183	1.113	0.973	1.077	1.151	1.125	1.2435	1.0795	1.326	1.306	1.214	1.08	0.912	1.376	1.145	1.124
#8: 420-580nm, Wideband	2012-12-13	0.387384	1295.02		53	52	52	1.1845	1.1545	1.0805	1.1255	0.8125	0.7965	0.763	0.757	0.726	0.659	1.137	1.094	0.91	0.869	0.8015	0.7335	0.7775	0.8165	0.75	0.731	1.21	1.123	1.1345	0.9755	1.218	1.185	1.182	1.116	0.972	1.081	1.15	1.123	1.2415	1.0815	1.325	1.307	1.213	1.08	0.933	1.374	1.144	1.124
#8: 420-580nm, Wideband	2012-12-13	0.392593	1302.52		53.1	52	52	1.1825	1.1535	1.0805	1.1265	0.8115	0.7945	0.772	0.758	0.726	0.658	1.1375	1.0955	0.91	0.868	0.7995	0.7305	0.7765	0.8165	0.7515	0.7285	1.213	1.126	1.1335	0.9765	1.219	1.183	1.181	1.114	0.972	1.08	1.15	1.126	1.2425	1.0805	1.327	1.307	1.213	1.08	0.932	1.378	1.144	1.124
#8: 420-580nm, Wideband	2012-12-13	0.397789	1310		53	52	52	1.1835	1.1545	1.0805	1.1265	0.8095	0.7925	0.761	0.753	0.724	0.661	1.138	1.095	0.909	0.867	0.7975	0.7285	0.7745	0.8145	0.75	0.728	1.213	1.126	1.136	0.976	1.22	1.183	1.181	1.113	0.973	1.083	1.148	1.128	1.243	1.083	1.326	1.306	1.215	1.079	0.932	1.376	1.144	1.124
#8: 420-580nm, Wideband	2012-12-13	0.402998	1317.5		53	52	52	1.1815	1.1535	1.0805	1.1265	0.8075	0.7915	0.76	0.752	0.724	0.653	1.1385	1.0975	0.908	0.866	0.7965	0.7255	0.7725	0.8135	0.748	0.726	1.2135	1.1285	1.138	0.978	1.222	1.183	1.181	1.115	0.972	1.138	1.1485	1.1255	1.246	1.082	1.329	1.309	1.215	1.062	0.935	1.377	1.143	1.125
#8: 420-580nm, Wideband	2012-12-13	0.408194	1324.98		53.1	52	52	1.1835	1.1535	1.0805	1.1285	0.8055	0.7905	0.758	0.751	0.721	0.652	1.141	1.099	0.908	0.867	0.7945	0.7235	0.771	0.813	0.746	0.724	1.216	1.128	1.1405	0.9775	1.222	1.184	1.182	1.117	0.973	1.087	1.147	1.127	1.2465	1.0845	1.329	1.31	1.214	1.081	0.932	1.38	1.143	1.124
#8: 420-580nm, Wideband	2012-12-13	0.413403	1332.48		53.1	52	52	1.1815	1.1525	1.0845	1.1285	0.8055	0.7885	0.758	0.751	0.72	0.65	1.1425	1.1005	0.9095	0.8675	0.7955	0.7235	0.7715	0.8135	0.746	0.723	1.217	1.129	1.1425	0.9815	1.223	1.184	1.183	1.118	0.9735	1.0915	1.148	1.129	1.2475	1.0865	1.33	1.31	1.218	1.082	0.9335	1.3825	1.143	1.125
#8: 420-580nm, Wideband	2012-12-13	0.418611	1339.98		53.1	52	52	1.1795	1.1535	1.0805	1.1275	0.8025	0.7865	0.756	0.749	0.72	0.648	1.143	1.102	0.908	0.866	0.7915	0.7215	0.7705	0.8125	0.745	0.721	1.218	1.131	1.1445	0.9835	1.225	1.184	1.181	1.118	0.9745	1.0735	1.145	1.131	1.2495	1.0865	1.329	1.311	1.216	1.081	0.9335	1.3815	1.142	1.125
#8: 420-580nm, Wideband	2012-12-13	0.423808	1347.47		53.1	52	52	1.1805	1.1525	1.0815	1.1295	0.8015	0.7855	0.756	0.748	0.719	0.648	1.145	1.105	0.908	0.866	0.7915	0.7195	0.7695	0.8115	0.745	0.719	1.2195	1.1325	1.1465	0.9845	1.228	1.182	1.183	1.121	0.9735	1.0975	1.1455	1.1325	1.2495	1.0875	1.332	1.313	1.219	1.081	0.9345	1.3795	1.1425	1.1265
#8: 420-580nm, Wideband	2012-12-13	0.429016	1354.97		53	52	52	1.1795	1.1525	1.0805	1.1315	0.7995	0.7845	0.764	0.747	0.718	0.645	1.1465	1.1055	0.907	0.866	0.79	0.716	0.7685	0.8115	0.743	0.717	1.2225	1.1345	1.1485	1.0025	1.2275	1.1835	1.181	1.12	0.974	1.092	1.1455	1.1005	1.2525	1.0895	1.3325	1.3125	1.217	1.079	0.934	1.381	1.141	1.125
#8: 420-580nm, Wideband	2012-12-13	0.434213	1362.45		53.1	52	52	1.1785	1.1515	1.0785	1.1295	0.7985	0.7835	0.755	0.745	0.716	0.642	1.148	1.107	0.9075	0.8665	0.7885	0.7145	0.767	0.81	0.743	0.714	1.224	1.134	1.1495	0.9875	1.227	1.184	1.1815	1.1205	0.976	1.096	1.144	1.133	1.2525	1.0905	1.333	1.316	1.2165	1.0805	0.93	1.379	1.142	1.125
#8: 420-580nm, Wideband	2012-12-13	0.439421	1369.95		53.1	52	52	1.1765	1.1515	1.0785	1.1295	0.7955	0.7815	0.753	0.744	0.715	0.64	1.1485	1.1085	0.908	0.864	0.7865	0.7125	0.7645	0.8075	0.741	0.713	1.2275	1.1345	1.1495	0.9895	1.227	1.181	1.184	1.122	0.975	1.097	1.1435	1.1355	1.2535	1.0935	1.331	1.315	1.219	1.081	0.934	1.385	1.141	1.125
#8: 420-580nm, Wideband	2012-12-13	0.444618	1377.43		53	52	52	1.1775	1.1505	1.0795	1.1315	0.7945	0.7805	0.751	0.743	0.714	0.64	1.15	1.108	0.906	0.866	0.7855	0.7115	0.7665	0.8085	0.739	0.712	1.229	1.137	1.1515	0.9905	1.226	1.182	1.182	1.122	0.9765	1.0975	1.143	1.134	1.2545	1.0935	1.332	1.313	1.22	1.067	0.9325	1.3805	1.14	1.126
#8: 420-580nm, Wideband	2012-12-13	0.449826	1384.93		53.1	52	52	1.1765	1.1515	1.0795	1.1315	0.7955	0.7785	0.751	0.743	0.716	0.643	1.151	1.111	0.906	0.863	0.784	0.709	0.765	0.807	0.741	0.71	1.232	1.139	1.154	0.992	1.227	1.181	1.182	1.123	0.9745	1.0995	1.143	1.136	1.255	1.096	1.333	1.315	1.219	1.081	0.9365	1.3865	1.14	1.126
#8: 420-580nm, Wideband	2012-12-13	0.455035	1392.43		53	52	52	1.1775	1.1515	1.0815	1.1325	0.7915	0.7785	0.749	0.741	0.712	0.64	1.152	1.112	0.9045	0.8625	0.784	0.707	0.7645	0.8075	0.739	0.708	1.2325	1.1385	1.1545	0.9925	1.229	1.182	1.1805	1.1215	0.9775	1.0995	1.1435	1.1355	1.2555	1.0975	1.335	1.316	1.2195	1.0785	0.9345	1.3825	1.138	1.126
#8: 420-580nm, Wideband	2012-12-13	0.460231	1399.92		53	52	52	1.1775	1.1505	1.0815	1.1315	0.7895	0.7775	0.75	0.741	0.712	0.635	1.153	1.113	0.906	0.864	0.7825	0.7065	0.7635	0.8075	0.7395	0.7075	1.235	1.14	1.1565	0.9945	1.232	1.183	1.183	1.125	0.9775	1.1035	1.143	1.138	1.2555	1.0995	1.338	1.318	1.22	1.078	0.9335	1.3845	1.138	1.126
#8: 420-580nm, Wideband	2012-12-13	0.46544	1407.42		53	52	52	1.1775	1.1505	1.0815	1.1335	0.7895	0.7755	0.755	0.739	0.713	0.632	1.155	1.114	0.9035	0.8625	0.7815	0.7045	0.7625	0.8055	0.7375	0.7045	1.235	1.14	1.1585	0.9965	1.23	1.182	1.182	1.126	0.977	1.145	1.143	1.136	1.2585	1.1025	1.337	1.318	1.223	1.08	0.933	1.385	1.138	1.126
#8: 420-580nm, Wideband	2012-12-13	0.470637	1414.9		53	52	52	1.1755	1.1505	1.0805	1.1325	0.7875	0.7745	0.747	0.742	0.711	0.632	1.1565	1.1145	0.903	0.863	0.781	0.703	0.763	0.807	0.7375	0.7035	1.236	1.143	1.1585	0.9975	1.232	1.182	1.1835	1.1265	0.9785	1.1065	1.143	1.14	1.2615	1.1035	1.337	1.318	1.2235	1.0795	0.9355	1.3855	1.137	1.127
#8: 420-580nm, Wideband	2012-12-13	0.475845	1422.4		53.1	52	52	1.1765	1.1495	1.0815	1.1335	0.7875	0.7735	0.757	0.737	0.711	0.63	1.157	1.117	0.9025	0.8625	0.777	0.699	0.759	0.805	0.735	0.701	1.2375	1.1425	1.1605	0.9995	1.232	1.183	1.182	1.127	0.9775	1.1065	1.1445	1.1415	1.2095	1.1045	1.339	1.32	1.223	1.08	0.9345	1.3855	1.1355	1.1265
#8: 420-580nm, Wideband	2012-12-13	0.481042	1429.88		53	52	52	1.1745	1.1495	1.0795	1.1345	0.7845	0.7725	0.745	0.738	0.71	0.627	1.1575	1.1175	0.903	0.862	0.7775	0.6985	0.7585	0.8035	0.7355	0.6995	1.2395	1.1445	1.163	1	1.233	1.182	1.182	1.126	0.979	1.109	1.1495	1.1415	1.262	1.105	1.338	1.319	1.222	1.078	0.937	1.388	1.1355	1.1285
#8: 420-580nm, Wideband	2012-12-13	0.48625	1437.38		53	52	52	1.1755	1.1495	1.0815	1.1345	0.7845	0.7705	0.746	0.736	0.712	0.627	1.1575	1.1175	0.9015	0.8615	0.7745	0.6965	0.7585	0.8035	0.733	0.699	1.241	1.144	1.1645	1.0015	1.2335	1.1815	1.1835	1.1255	0.9795	1.1105	1.187	1.142	1.2625	1.1095	1.3395	1.3205	1.2235	1.0785	0.9355	1.3865	1.135	1.128
#8: 420-580nm, Wideband	2012-12-13	0.491458	1444.88		53	52	52	1.1725	1.1505	1.0795	1.1345	0.7835	0.7695	0.756	0.735	0.709	0.625	1.158	1.119	0.9015	0.8605	0.7755	0.6955	0.7585	0.8035	0.7365	0.6975	1.243	1.146	1.1655	1.0015	1.2325	1.1835	1.1845	1.1265	0.9785	1.1105	1.148	1.142	1.2635	1.1115	1.3415	1.3205	1.2225	1.0795	0.9365	1.3895	1.134	1.129
#8: 420-580nm, Wideband	2012-12-13	0.496655	1452.37		53.1	52	52	1.1725	1.1495	1.0785	1.1335	0.7805	0.7675	0.743	0.735	0.708	0.623	1.1575	1.1205	0.899	0.859	0.773	0.693	0.757	0.803	0.7315	0.6985	1.242	1.162	1.1665	1.0035	1.233	1.183	1.182	1.126	0.9775	1.1115	1.15	1.144	1.2635	1.1125	1.341	1.321	1.221	1.08	0.9355	1.3835	1.134	1.129
#8: 420-580nm, Wideband	2012-12-13	0.501863	1459.87		53.1	52	52	1.1725	1.1515	1.0775	1.1335	0.7795	0.7675	0.744	0.734	0.707	0.626	1.1575	1.1225	0.8995	0.8595	0.7735	0.6915	0.7565	0.8025	0.7315	0.7115	1.2435	1.1465	1.167	1.005	1.23	1.181	1.182	1.127	0.9775	1.1135	1.1485	1.1425	1.265	1.114	1.341	1.322	1.223	1.078	0.9345	1.3875	1.134	1.13
#8: 420-580nm, Wideband	2012-12-13	0.507072	1467.37		53	52	52	1.1715	1.1495	1.0775	1.1325	0.7775	0.7665	0.749	0.733	0.709	0.623	1.156	1.122	0.899	0.86	0.772	0.689	0.756	0.802	0.733	0.717	1.246	1.147	1.169	1.006	1.234	1.183	1.183	1.128	0.9785	1.1155	1.147	1.141	1.265	1.117	1.342	1.324	1.224	1.079	0.9365	1.3875	1.133	1.131
#8: 420-580nm, Wideband	2012-12-13	0.512269	1474.85		53	52	52	1.1705	1.1495	1.0775	1.1335	0.7765	0.7645	0.74	0.731	0.706	0.619	1.1565	1.1215	0.8985	0.8605	0.77	0.688	0.7535	0.8015	0.73	0.717	1.2485	1.1475	1.168	1.008	1.235	1.182	1.185	1.128	0.9435	1.1155	1.1485	1.1435	1.266	1.116	1.342	1.325	1.225	1.079	0.9365	1.3885	1.131	1.13
#8: 420-580nm, Wideband	2012-12-13	0.517477	1482.35		53.1	52	52	1.1705	1.1505	1.0765	1.1325	0.7745	0.7625	0.74	0.731	0.705	0.618	1.155	1.122	0.8975	0.8595	0.769	0.686	0.754	0.8	0.732	0.72	1.251	1.147	1.1705	1.0085	1.237	1.184	1.184	1.132	0.9805	1.1195	1.187	1.143	1.2675	1.1195	1.345	1.326	1.226	1.079	0.9375	1.3895	1.132	1.131
#8: 420-580nm, Wideband	2012-12-13	0.522674	1489.83		53	52	52	1.1705	1.1495	1.0755	1.1325	0.7735	0.7625	0.739	0.73	0.705	0.616	1.1545	1.1235	0.897	0.861	0.7675	0.6835	0.754	0.8	0.731	0.715	1.252	1.149	1.1715	1.0115	1.237	1.185	1.186	1.131	0.9805	1.1195	1.149	1.145	1.2685	1.1205	1.344	1.328	1.226	1.081	0.9385	1.3895	1.131	1.131
#8: 420-580nm, Wideband	2012-12-13	0.527882	1497.33		53.1	52	52	1.1695	1.1495	1.0755	1.1355	0.7725	0.7605	0.744	0.73	0.705	0.615	1.1535	1.1235	0.897	0.862	0.766	0.686	0.752	0.8	0.7305	0.7135	1.2515	1.1485	1.1735	1.0125	1.237	1.184	1.185	1.129	0.9795	1.1215	1.1495	1.1435	1.2705	1.1225	1.345	1.326	1.228	1.081	0.9385	1.3885	1.13	1.129
#8: 420-580nm, Wideband	2012-12-13	0.533079	1504.82		53.1	52	52	1.1685	1.1495	1.0765	1.1335	0.7705	0.7605	0.739	0.729	0.704	0.617	1.1515	1.1245	0.8975	0.8615	0.7655	0.6815	0.7535	0.7985	0.7295	0.7125	1.2525	1.1495	1.173	1.016	1.24	1.187	1.189	1.134	0.9825	1.1235	1.1495	1.1445	1.272	1.122	1.349	1.33	1.228	1.083	0.9405	1.3915	1.131	1.131
#8: 420-580nm, Wideband	2012-12-13	0.538287	1512.32		53	52	52	1.1695	1.1495	1.0745	1.1335	0.7695	0.7585	0.737	0.727	0.703	0.612	1.152	1.125	0.896	0.862	0.765	0.68	0.752	0.798	0.7295	0.7105	1.25	1.148	1.157	1.015	1.24	1.182	1.185	1.134	0.9815	1.1235	1.151	1.145	1.273	1.123	1.347	1.328	1.226	1.081	0.9385	1.3885	1.1305	1.1325
#8: 420-580nm, Wideband	2012-12-13	0.543495	1519.82		53	52	52	1.1685	1.1495	1.0745	1.1335	0.7715	0.7595	0.74	0.729	0.706	0.614	1.1525	1.1285	0.896	0.86	0.765	0.681	0.755	0.801	0.7415	0.7115	1.25	1.154	1.1755	1.0155	1.239	1.184	1.185	1.133	0.98	1.123	1.158	1.15	1.2695	1.1245	1.345	1.327	1.227	1.08	0.937	1.389	1.129	1.132
#8: 420-580nm, Wideband	2012-12-13	0.548692	1527.3		53.1	52	52	1.1695	1.1495	1.0745	1.1345	0.7675	0.7565	0.735	0.726	0.702	0.612	1.1505	1.1265	0.896	0.862	0.763	0.676	0.753	0.799	0.7305	0.7085	1.25	1.151	1.1765	1.0175	1.242	1.186	1.189	1.136	0.984	1.127	1.153	1.147	1.2755	1.1265	1.35	1.329	1.229	1.081	0.939	1.389	1.128	1.131
#8: 420-580nm, Wideband	2012-12-13	0.5539	1534.8		53.1	52	52	1.1675	1.1495	1.0735	1.1345	0.7645	0.7555	0.737	0.725	0.702	0.609	1.1495	1.1265	0.895	0.863	0.761	0.675	0.749	0.797	0.7295	0.7295	1.2495	1.1505	1.1775	1.0205	1.2435	1.1865	1.1885	1.1365	0.9865	1.1285	1.1495	1.1455	1.2755	1.1275	1.3515	1.3315	1.2325	1.0815	0.9425	1.3905	1.127	1.131
#8: 420-580nm, Wideband	2012-12-13	0.559109	1542.3		53	52	52	1.1685	1.1495	1.0735	1.1335	0.7655	0.7565	0.74	0.725	0.703	0.608	1.149	1.128	0.895	0.863	0.76	0.674	0.751	0.797	0.7305	0.8175	1.2485	1.1515	1.1785	1.0225	1.244	1.187	1.1895	1.1365	0.9855	1.1305	1.1535	1.1455	1.2765	1.1295	1.352	1.331	1.2325	1.0825	0.9415	1.3905	1.128	1.132
#8: 420-580nm, Wideband	2012-12-13	0.564306	1549.78		53.1	52	52	1.1675	1.1495	1.0735	1.1345	0.7625	0.7535	0.741	0.725	0.704	0.608	1.15	1.128	0.896	0.863	0.759	0.672	0.75	0.797	0.7275	0.8475	1.248	1.152	1.1805	1.0245	1.245	1.187	1.189	1.138	0.9875	1.1315	1.154	1.147	1.2785	1.1295	1.353	1.331	1.232	1.082	0.9425	1.3885	1.128	1.131
#8: 420-580nm, Wideband	2012-12-13	0.569514	1557.28		53	52	52	1.1675	1.1485	1.0735	1.1365	0.7625	0.7525	0.733	0.724	0.702	0.606	1.151	1.128	0.8955	0.8655	0.757	0.671	0.749	0.796	0.7285	0.8615	1.249	1.153	1.1825	1.0265	1.248	1.189	1.191	1.139	0.9885	1.1315	1.153	1.147	1.2805	1.1325	1.355	1.335	1.236	1.084	0.9445	1.3905	1.127	1.131
#8: 420-580nm, Wideband	2012-12-13	0.574711	1564.77		53	52	52	1.1665	1.1505	1.0735	1.1375	0.7615	0.7505	0.734	0.724	0.701	0.605	1.151	1.127	0.8945	0.8635	0.757	0.669	0.749	0.795	0.7275	0.8695	1.249	1.152	1.1815	1.0265	1.249	1.192	1.192	1.14	0.989	1.134	1.156	1.149	1.2805	1.1305	1.354	1.335	1.235	1.086	0.945	1.39	1.126	1.131
#8: 420-580nm, Wideband	2012-12-13	0.579919	1572.27		53	52	52	1.1685	1.1505	1.0735	1.1365	0.7605	0.7515	0.745	0.728	0.703	0.605	1.1515	1.1285	0.8965	0.8665	0.7575	0.6685	0.7495	0.7965	0.728	0.878	1.249	1.153	1.1855	1.0295	1.249	1.192	1.193	1.142	0.988	1.134	1.154	1.148	1.2835	1.1355	1.357	1.336	1.237	1.085	0.943	1.391	1.127	1.132
#8: 420-580nm, Wideband	2012-12-13	0.585127	1579.77		53	52	52	1.1675	1.1505	1.0725	1.1375	0.7595	0.7505	0.731	0.724	0.702	0.604	1.152	1.129	0.897	0.867	0.756	0.667	0.748	0.796	0.7285	0.8815	1.247	1.152	1.181	1.03	1.252	1.193	1.192	1.143	0.99	1.135	1.155	1.136	1.282	1.133	1.357	1.338	1.24	1.087	0.947	1.39	1.1265	1.1315
#8: 420-580nm, Wideband	2012-12-13	0.590324	1587.25		53.1	52	52	1.1665	1.1505	1.0715	1.1365	0.7585	0.7505	0.734	0.724	0.704	0.604	1.1545	1.1295	0.898	0.87	0.757	0.667	0.749	0.797	0.7285	0.8945	1.25	1.154	1.186	1.034	1.254	1.198	1.199	1.146	0.993	1.139	1.156	1.147	1.286	1.138	1.36	1.338	1.239	1.087	0.949	1.391	1.124	1.132
#8: 420-580nm, Wideband	2012-12-13	0.595532	1594.75		53	52	52	1.1665	1.1505	1.0705	1.1375	0.7575	0.7485	0.735	0.723	0.702	0.603	1.1555	1.1295	0.898	0.87	0.756	0.665	0.749	0.795	0.7275	0.8935	1.25	1.154	1.1875	1.0355	1.2565	1.1975	1.1975	1.1475	0.995	1.14	1.158	1.148	1.2885	1.1365	1.3615	1.3395	1.2415	1.0905	0.951	1.392	1.125	1.132
#8: 420-580nm, Wideband	2012-12-13	0.600729	1602.23		53	52	52	1.1665	1.1505	1.0715	1.1365	0.7585	0.7495	0.733	0.725	0.704	0.603	1.1555	1.1305	0.8965	0.8705	0.7565	0.6655	0.7505	0.7975	0.729	0.897	1.247	1.154	1.187	1.036	1.254	1.196	1.195	1.144	0.9905	1.1385	1.16	1.151	1.286	1.136	1.358	1.338	1.236	1.086	0.9475	1.3885	1.1235	1.1305
[truncated: 41 more columns]

## Sheet: Glucose#OpticalDensity
	0,0 g/L	0,0 g/L	0,0 g/L	0,0 g/L	Average	STD	0,2 g/L	0,2 g/L	0,2 g/L	0,2 g/L	Average	STD	0,4 g/L	0,4 g/L	0,4 g/L	0,4 g/L	Average	STD	0,6 g/L	0,6 g/L	0,6 g/L	0,6 g/L	Average	STD	0,8 g/L	0,8 g/L	0,8 g/L	0,8 g/L	Average	STD
Time [h]					Average-0.0g/L						Average-0.2g/L						Average-0.4g/L						Average-0.6g/L						Average-0.8g/L
0	0.7485	0.7255	0.7175	0.7325	0.731	0.0114127	0.7335	0.7475	0.7185	0.6915	0.72275	0.020753	0.7255	0.7365	0.6955	0.7125	0.7175	0.0152807	0.71	0.679	0.695	0.717	0.70025	0.0146181	0.699	0.697	0.69	0.668	0.6885	0.0122984
0.104444	0.5975	0.5985	0.597	0.649	0.6105	0.0222345	0.6075	0.6215	0.6215	0.6565	0.62675	0.0181021	0.6015	0.5865	0.609	0.617	0.6035	0.0112417	0.594	0.577	0.5895	0.5755	0.584	0.00792938	0.552	0.539	0.561	0.566	0.5545	0.0102591
0.229444	0.6075	0.5945	0.6115	0.6485	0.6155	0.0200624	0.5925	0.6085	0.6055	0.6245	0.60775	0.011388	0.5955	0.5985	0.586	0.581	0.59025	0.0070578	0.581	0.568	0.561	0.575	0.57125	0.00749583	0.556	0.561	0.568	0.577	0.5655	0.00788987
0.354444	0.5895	0.5805	0.5975	0.6325	0.6	0.0197041	0.5835	0.5975	0.598	0.608	0.59675	0.00872138	0.5815	0.5975	0.5875	0.5865	0.58825	0.00580409	0.571	0.558	0.575	0.588	0.573	0.0107005	0.552	0.555	0.5715	0.5825	0.56525	0.0124223
0.479167	0.5865	0.5775	0.593	0.625	0.5955	0.017899	0.5925	0.6075	0.608	0.618	0.6065	0.00910357	0.5915	0.6045	0.593	0.598	0.59675	0.0050806	0.586	0.572	0.5865	0.5975	0.5855	0.00904848	0.567	0.569	0.579	0.586	0.57525	0.00769334
0.604167	0.5985	0.5785	0.6005	0.6225	0.6	0.0155804	0.5925	0.6055	0.618	0.627	0.61075	0.013012	0.5865	0.5955	0.5995	0.6045	0.5965	0.00659545	0.582	0.572	0.5965	0.6065	0.58925	0.0132311	0.568	0.571	0.5885	0.5945	0.5805	0.0112528
0.729167	0.6315	0.6135	0.638	0.658	0.63525	0.0159079	0.6185	0.6295	0.631	0.641	0.63	0.00797653	0.6055	0.6115	0.6115	0.6185	0.61175	0.00460299	0.604	0.594	0.611	0.623	0.608	0.0105594	0.588	0.595	0.6035	0.6075	0.5985	0.00755811
0.854167	0.6805	0.6585	0.68	0.698	0.67925	0.0140022	0.6605	0.6715	0.669	0.678	0.66975	0.00626997	0.6435	0.6475	0.6445	0.6485	0.646	0.00206155	0.631	0.627	0.6345	0.6485	0.63525	0.00809707	0.618	0.626	0.6205	0.6295	0.6235	0.00451387
0.978889	0.7095	0.6855	0.703	0.72	0.7045	0.012535	0.6875	0.6995	0.692	0.704	0.69575	0.006408	0.6665	0.6685	0.6625	0.6685	0.6665	0.00244949	0.652	0.644	0.653	0.667	0.654	0.00827647	0.642	0.649	0.645	0.669	0.65125	0.0105445
1.10389	0.7445	0.7205	0.7415	0.7575	0.741	0.0132759	0.7215	0.7335	0.7285	0.7375	0.73025	0.0059739	0.6975	0.7035	0.696	0.703	0.7	0.00329773	0.68	0.677	0.6845	0.7005	0.6855	0.00906228	0.664	0.672	0.677	0.687	0.675	0.00833667
1.22889	0.7735	0.7545	0.768	0.784	0.77	0.010636	0.7585	0.7695	0.764	0.77	0.7655	0.00467707	0.7295	0.7335	0.7265	0.7335	0.73075	0.00294746	0.708	0.702	0.714	0.729	0.71325	0.0100343	0.689	0.7	0.7045	0.7165	0.7025	0.0098552
1.35389	0.8005	0.7775	0.799	0.814	0.79775	0.0130695	0.7905	0.8025	0.784	0.789	0.7915	0.00679154	0.7605	0.7625	0.746	0.753	0.7555	0.00652878	0.738	0.735	0.731	0.746	0.7375	0.0055	0.72	0.729	0.7205	0.7305	0.725	0.00478278
1.47861	0.8225	0.8015	0.826	0.841	0.82275	0.0141001	0.8265	0.8315	0.8295	0.8365	0.831	0.00364005	0.7905	0.7915	0.7905	0.7965	0.79225	0.00248747	0.767	0.761	0.7745	0.7885	0.77275	0.0102744	0.745	0.755	0.761	0.77	0.75775	0.00909327
1.60361	0.8435	0.8205	0.8505	0.8645	0.84475	0.0159119	0.8515	0.8605	0.865	0.872	0.86225	0.00743724	0.8155	0.8205	0.824	0.831	0.82275	0.00564026	0.796	0.792	0.8055	0.8195	0.80325	0.010586	0.776	0.785	0.793	0.801	0.78875	0.00928372
1.72833	0.8735	0.8495	0.867	0.883	0.86825	0.0122296	0.8875	0.8945	0.887	0.892	0.89025	0.00313249	0.8505	0.8495	0.8475	0.8545	0.8505	0.00254951	0.822	0.819	0.8285	0.8425	0.828	0.00904848	0.802	0.81	0.815	0.82	0.81175	0.00664737
1.85333	0.8895	0.8685	0.885	0.901	0.886	0.0116673	0.9165	0.9195	0.912	0.919	0.91675	0.00296859	0.8765	0.8745	0.8735	0.8785	0.87575	0.00192029	0.856	0.843	0.8535	0.8655	0.8545	0.00800781	0.826	0.833	0.839	0.845	0.83575	0.00704894
1.97833	0.9075	0.8895	0.903	0.92	0.905	0.010903	0.9395	0.9445	0.9365	0.9425	0.94075	0.00303109	0.9025	0.8985	0.8965	0.9045	0.9005	0.00316228	0.873	0.866	0.8775	0.8885	0.87625	0.00817389	0.851	0.858	0.863	0.866	0.8595	0.00567891
2.10306	0.9195	0.9045	0.9175	0.9335	0.91875	0.0102804	0.9605	0.9645	0.9585	0.9625	0.9615	0.00223607	0.9235	0.9195	0.9205	0.9255	0.92225	0.00238485	0.89	0.886	0.898	0.913	0.89675	0.010329	0.868	0.876	0.882	0.884	0.8775	0.00622495
2.22778	0.9325	0.9185	0.932	0.948	0.93275	0.0104433	0.9825	0.9875	0.9765	0.9795	0.9815	0.00406202	0.9475	0.9445	0.9375	0.9465	0.944	0.00390512	0.915	0.91	0.921	0.931	0.91925	0.00782224	0.893	0.896	0.9025	0.9035	0.89875	0.0043946
2.35278	0.9445	0.9315	0.948	0.965	0.94725	0.0119504	0.9995	0.9995	1.002	1.007	1.002	0.00306186	0.9615	0.9575	0.966	0.97	0.96375	0.00469707	0.929	0.923	0.9405	0.9525	0.93625	0.0112944	0.903	0.915	0.9225	0.9215	0.9155	0.00777014
2.4775	0.9495	0.9375	0.9445	0.9605	0.948	0.00838153	1.0135	1.0105	1.001	1.005	1.0075	0.00483477	0.9725	0.9685	0.9675	0.9735	0.9705	0.00254951	0.938	0.932	0.9445	0.9535	0.942	0.00797653	0.913	0.918	0.9275	0.9235	0.9205	0.00548862
2.6025	0.9645	0.9555	0.9535	0.9675	0.96025	0.00588961	1.0215	1.0305	1.016	1.02	1.022	0.0053033	0.9945	0.9915	0.9845	0.9905	0.99025	0.00363146	0.952	0.953	0.96	0.972	0.95925	0.00798044	0.932	0.94	0.9425	0.9405	0.93875	0.0040078
2.7275	0.9645	0.9565	0.9605	0.9755	0.96425	0.00708431	1.0255	1.0345	1.023	1.025	1.027	0.00443001	1.0025	0.9975	0.996	1.001	0.99925	0.00261008	0.962	0.959	0.969	0.979	0.96725	0.00769334	0.938	0.943	0.9485	0.9465	0.944	0.00398434
2.85222	0.9775	0.9705	0.971	0.986	0.97625	0.00626997	1.0425	1.0495	1.0365	1.0405	1.04225	0.00471036	1.0205	1.0145	1.012	1.016	1.01575	0.00309233	0.988	0.975	0.9825	0.9915	0.98425	0.00622997	0.953	0.958	0.9585	0.9545	0.956	0.0023184
2.97722	0.9785	0.9735	0.975	0.986	0.97825	0.0048283	1.0555	1.0545	1.0375	1.0405	1.047	0.00807775	1.0295	1.0245	1.02	1.024	1.0245	0.00337268	0.987	0.984	0.991	1.005	0.99175	0.00804285	0.959	0.965	0.9695	0.9665	0.965	0.00382426
3.10194	0.9845	0.9795	0.98	0.992	0.984	0.00501248	1.0555	1.0625	1.052	1.057	1.05675	0.00378319	1.0415	1.0335	1.033	1.037	1.03625	0.00340037	0.998	0.995	1.0045	1.0115	1.00225	0.00634921	0.97	0.974	0.9745	0.9705	0.97225	0.00201556
3.22694	0.9855	0.9825	0.9815	0.9915	0.98525	0.00389711	1.0615	1.0695	1.055	1.059	1.06125	0.00529741	1.0485	1.0415	1.0405	1.0825	1.05325	0.0171665	1.006	1.002	1.012	1.025	1.01125	0.00869986	0.976	0.979	0.9865	0.9815	0.98075	0.0038487
3.35194	0.9895	0.9885	0.986	0.995	0.98975	0.00328824	1.0645	1.0735	1.0595	1.0615	1.06475	0.00535607	1.0565	1.0475	1.047	1.051	1.0505	0.00379144	1.02	1.008	1.0195	1.0275	1.01875	0.00696868	0.98	0.985	1.029	0.984	0.9945	0.0200062
3.47667	0.9875	0.9855	0.982	0.99	0.98625	0.00292617	1.0625	1.0735	1.0605	1.0625	1.06475	0.00511737	1.0595	1.0525	1.0525	1.0555	1.055	0.00287228	1.014	1.012	1.024	1.033	1.02075	0.00840759	0.98	0.986	0.9935	0.9885	0.987	0.00486056
3.60167	0.9985	0.9955	0.9935	0.9995	0.99675	0.00238485	1.0745	1.0845	1.067	1.069	1.07375	0.00678694	1.0715	1.0635	1.062	1.066	1.06575	0.00361421	1.029	1.026	1.029	1.035	1.02975	0.00326917	0.996	0.999	0.9985	0.9925	0.9965	0.00257391
3.72639	0.9965	0.9945	0.99	0.993	0.9935	0.00237171	1.0745	1.0815	1.058	1.06	1.0685	0.00984251	1.0765	1.0655	1.055	1.061	1.0645	0.00786607	1.043	1.029	1.0325	1.0395	1.036	0.00553399	0.996	1.002	0.9975	0.9925	0.997	0.00340955
3.85139	0.9905	0.9885	0.9815	0.9855	0.9865	0.00339116	1.0685	1.0755	1.056	1.058	1.0645	0.00792938	1.0715	1.0595	1.06	1.06	1.06275	0.00505594	1.028	1.025	1.0355	1.0415	1.0325	0.00645174	0.99	0.996	0.9995	0.9925	0.9945	0.00358818
3.97611	1.0175	1.0145	1.0095	1.0125	1.0135	0.00291548	1.0995	1.1085	1.0855	1.0855	1.09475	0.009782	1.1045	1.0935	1.091	1.093	1.0955	0.00527968	1.069	1.061	1.069	1.075	1.0685	0.00497494	1.025	1.027	1.0275	1.0225	1.0255	0.0019685
4.10111	1.0055	1.0025	1.002	1.002	1.003	0.00145774	1.0815	1.0905	1.0665	1.0675	1.0765	0.010025	1.0905	1.0775	1.076	1.078	1.0805	0.00582022	1.053	1.048	1.0555	1.0605	1.05425	0.00450694	1.015	1.019	1.0195	1.0115	1.01625	0.00325
4.22611	0.9995	0.9955	0.9945	0.9955	0.99625	0.00192029	1.0785	1.0845	1.065	1.069	1.07425	0.00768521	1.0835	1.0725	1.0745	1.0795	1.0775	0.00430116	1.048	1.044	1.0465	1.0645	1.05075	0.00806613	1.011	1.015	1.0225	1.0145	1.01575	0.00419076
4.35083	1.0015	0.9955	0.997	0.995	0.99725	0.00256174	1.0785	1.0835	1.065	1.068	1.07375	0.00753741	1.0855	1.0745	1.0755	1.0795	1.07875	0.0043229	1.049	1.047	1.062	1.067	1.05625	0.00846685	1.014	1.019	1.0255	1.0185	1.01925	0.0041003
4.47583	1.0035	0.9975	0.9975	0.9935	0.998	0.00357071	1.0835	1.0845	1.065	1.067	1.075	0.00903466	1.0865	1.0755	1.0785	1.0815	1.0805	0.00406202	1.052	1.051	1.065	1.069	1.05925	0.00788591	1.019	1.023	1.0285	1.0245	1.02375	0.00340037
4.60056	1.0055	0.9975	0.9995	0.9945	0.99925	0.00402337	1.0805	1.0845	1.0635	1.0655	1.0735	0.00913783	1.0875	1.0755	1.0785	1.0795	1.08025	0.00443706	1.054	1.054	1.0685	1.0725	1.06225	0.00837033	1.021	1.029	1.0345	1.0275	1.028	0.00480885
4.72556	1.0065	0.9985	0.9995	0.9925	0.99925	0.00496865	1.0805	1.0835	1.0565	1.0615	1.0705	0.0116833	1.0895	1.0745	1.076	1.08	1.08	0.00584166	1.058	1.058	1.071	1.075	1.0655	0.00763217	1.026	1.034	1.0375	1.0305	1.032	0.00425735
4.85028	1.0075	0.9975	1.0015	0.9915	0.9995	0.00583095	1.0825	1.0835	1.0565	1.0595	1.0705	0.0125499	1.0885	1.0735	1.078	1.081	1.08025	0.00546008	1.059	1.06	1.0715	1.0765	1.06675	0.00747078	1.03	1.035	1.0405	1.0345	1.035	0.00372492
4.97528	1.0105	0.9985	1.0015	0.9905	1.00025	0.00715454	1.0815	1.0815	1.0575	1.0625	1.07075	0.0108944	1.0895	1.0735	1.0775	1.0805	1.08025	0.00588961	1.062	1.06	1.0735	1.0775	1.06825	0.00742041	1.033	1.04	1.0435	1.0395	1.039	0.00379144
5.1	1.0115	0.9985	0.9995	0.9855	0.99875	0.00920258	1.0825	1.0815	1.0535	1.0575	1.06875	0.0133299	1.0915	1.0735	1.077	1.08	1.0805	0.00675463	1.061	1.061	1.0765	1.0785	1.06925	0.00828025	1.036	1.044	1.0485	1.0435	1.043	0.00448609
5.225	1.0115	0.9975	1.002	0.988	0.99975	0.00845946	1.0835	1.0815	1.054	1.059	1.0695	0.0131387	1.0885	1.0705	1.0755	1.0785	1.07825	0.00657172	1.062	1.062	1.077	1.079	1.07	0.00803119	1.04	1.047	1.051	1.048	1.0465	0.00403113
5.34972	1.0145	0.9985	1.0045	0.9875	1.00125	0.009782	1.0835	1.0815	1.0515	1.0565	1.06825	0.0143766	1.0885	1.0705	1.073	1.076	1.077	0.00691918	1.064	1.062	1.0755	1.0765	1.0695	0.0065479	1.041	1.05	1.0545	1.0525	1.0495	0.00515994
5.47472	1.0135	0.9975	1.0035	0.9865	1.00025	0.009782	1.0835	1.0805	1.0495	1.0535	1.06675	0.0153521	1.0855	1.0665	1.071	1.074	1.07425	0.00702229	1.063	1.063	1.078	1.078	1.0705	0.0075	1.045	1.052	1.0565	1.0545	1.052	0.00434454
5.59944	1.0165	0.9975	1.0055	0.9845	1.001	0.0116726	1.0845	1.0795	1.0465	1.0525	1.06575	0.0164829	1.0865	1.0665	1.068	1.074	1.07375	0.00787798	1.063	1.064	1.078	1.079	1.071	0.00751665	1.049	1.058	1.0605	1.0585	1.0565	0.00443001
5.72444	1.0165	0.9965	1.0045	0.9825	1	0.0123592	1.0845	1.0795	1.042	1.049	1.06375	0.0185017	1.0835	1.0615	1.065	1.075	1.07125	0.00863496	1.059	1.062	1.077	1.076	1.0685	0.00807775	1.049	1.058	1.0615	1.0605	1.05725	0.00493077
5.84944	1.0185	0.9965	1.0065	0.9835	1.00125	0.012872	1.0825	1.0775	1.039	1.047	1.0615	0.0187983	1.0805	1.0595	1.062	1.07	1.068	0.00819298	1.06	1.061	1.0755	1.0745	1.06775	0.00726722	1.05	1.061	1.0635	1.0645	1.05975	0.0057717
5.97417	1.0195	0.9975	1.006	0.982	1.00125	0.0136038	1.0815	1.0775	1.0375	1.0445	1.06025	0.0194599	1.0805	1.0565	1.061	1.066	1.066	0.00902081	1.058	1.06	1.0745	1.0745	1.06675	0.00778219	1.052	1.065	1.0655	1.0665	1.06225	0.00594243
6.09917	1.0205	0.9955	1.0065	0.9805	1.00075	0.0146693	1.0815	1.0775	1.0345	1.0415	1.05875	0.0209449	1.0775	1.0535	1.0585	1.0645	1.0635	0.00897218	1.057	1.06	1.0745	1.0715	1.06575	0.00740355	1.053	1.063	1.0675	1.0705	1.0635	0.00662382
6.22389	1.0215	0.9945	1.007	0.978	1.00025	0.0160098	1.0775	1.0765	1.032	1.038	1.056	0.0211098	1.0755	1.0515	1.055	1.047	1.05725	0.0109116	1.068	1.058	1.0725	1.0705	1.06725	0.00557337	1.055	1.069	1.0705	1.0735	1.067	0.00711512
6.34889	1.0225	0.9955	1.009	0.978	1.00125	0.0164716	1.0775	1.0775	1.029	1.037	1.05525	0.0224291	1.0735	1.0465	1.051	1.058	1.05725	0.0102378	1.055	1.056	1.0715	1.0695	1.063	0.00754155	1.056	1.069	1.0705	1.0765	1.068	0.00747496
6.47361	1.0225	0.9955	1.0105	0.9795	1.002	0.0161323	1.0755	1.0765	1.0255	1.0345	1.053	0.0232218	1.0705	1.0445	1.0495	1.0555	1.055	0.00975961	1.052	1.056	1.069	1.067	1.061	0.00717635	1.059	1.073	1.073	1.078	1.07075	0.00708431
6.59861	1.0235	0.9955	1.0105	0.9775	1.00175	0.0171519	1.0755	1.0775	1.0235	1.0315	1.052	0.0246729	1.0675	1.0405	1.046	1.051	1.05125	0.0100902	1.047	1.051	1.0665	1.0615	1.0565	0.00783422	1.057	1.071	1.074	1.08	1.0705	0.00844097
6.72333	1.0245	0.9965	1.0115	0.9775	1.0025	0.0175071	1.0735	1.0775	1.021	1.028	1.05	0.0256588	1.0655	1.0365	1.04	1.049	1.04775	0.0112166	1.045	1.049	1.0645	1.0605	1.05475	0.00800391	1.058	1.073	1.074	1.081	1.0715	0.00838153
6.84833	1.0235	0.9975	1.013	0.978	1.003	0.0171428	1.0735	1.0775	1.019	1.027	1.04925	0.0264398	1.0625	1.0325	1.0375	1.0455	1.0445	0.0113798	1.042	1.045	1.0595	1.0585	1.05125	0.00783023	1.057	1.072	1.0745	1.0825	1.0715	0.00922632
6.97306	1.0275	0.9995	1.0135	0.9775	1.0045	0.0184662	1.0715	1.0785	1.0125	1.0215	1.046	0.0292788	1.0595	1.0315	1.033	1.042	1.0415	0.0111411	1.041	1.043	1.055	1.051	1.0475	0.00572276	1.06	1.075	1.0765	1.0815	1.07325	0.00801951
7.09806	1.0285	1.0005	1.0165	0.9785	1.006	0.0187283	1.0685	1.0795	1.013	1.019	1.045	0.0293364	1.0545	1.0265	1.03	1.038	1.03725	0.0107964	1.035	1.039	1.052	1.034	1.04	0.00717635	1.057	1.073	1.0745	1.0835	1.072	0.00954594
7.22306	1.0355	1.0045	1.0175	0.9795	1.00925	0.0204007	1.0725	1.0845	1.0115	1.0205	1.04725	0.0316968	1.0555	1.0255	1.0275	1.0355	1.036	0.0118638	1.034	1.038	1.048	1.044	1.041	0.00538516	1.057	1.072	1.072	1.084	1.07125	0.00957536
7.34778	1.0345	1.0045	1.023	0.982	1.011	0.0198715	1.0715	1.0815	1.011	1.016	1.045	0.031747	1.0525	1.0205	1.024	1.031	1.032	0.0124248	1.026	1.032	1.0455	1.0415	1.03625	0.00768521	1.056	1.072	1.0735	1.0855	1.07175	0.0104911
7.47278	1.0355	1.0085	1.0265	0.9845	1.01375	0.0194856	1.0725	1.0825	1.0065	1.0135	1.04375	0.0340248	1.0475	1.0165	1.0215	1.0275	1.02825	0.0117766	1.024	1.027	1.0415	1.0375	1.0325	0.00721976	1.055	1.071	1.073	1.085	1.071	0.0106771
7.59778	1.0405	1.0115	1.031	0.989	1.018	0.0197389	1.0725	1.0835	1.0045	1.0115	1.043	0.0353023	1.0445	1.0125	1.0175	1.0255	1.025	0.0121758	1.017	1.025	1.0375	1.0345	1.0285	0.00808548	1.054	1.07	1.073	1.086	1.07075	0.011388
7.7225	1.0435	1.0125	1.036	0.993	1.02125	0.0199202	1.0705	1.0845	1.004	1.01	1.04225	0.035659	1.0435	1.0095	1.0145	1.0205	1.022	0.0130096	1.015	1.017	1.035	1.029	1.024	0.00830662	1.052	1.069	1.0715	1.0845	1.06925	0.0115677
7.8475	1.0475	1.0175	1.0395	0.9965	1.02525	0.0199045	1.0725	1.0835	1.001	1.006	1.04075	0.0374942	1.0405	1.0045	1.0395	1.0155	1.025	0.0155	1.01	1.019	1.028	1.023	1.02	0.00659545	1.055	1.068	1.0665	1.0815	1.06775	0.00939747
7.9725	1.0525	1.0205	1.0455	1.0025	1.03025	0.0199546	1.0715	1.0855	1.0015	1.0085	1.04175	0.0371643	1.0395	1.0045	1.0095	1.0155	1.01725	0.0134234	1.004	1.01	1.013	1.023	1.0125	0.00687386	1.049	1.068	1.068	1.084	1.06725	0.0123971
8.09722	1.0565	1.0255	1.05	1.005	1.03425	0.0204649	1.0695	1.0875	0.997	1.004	1.0395	0.0395932	1.0345	0.9765	1.0035	1.0075	1.0055	0.0205548	1.006	1.008	1.021	1.017	1.013	0.00620484	1.048	1.069	1.0665	1.0815	1.06625	0.0119713
8.22222	1.0595	1.0255	1.054	1.008	1.03675	0.0210253	1.0665	1.0865	0.998	1.004	1.03875	0.0384651	1.0305	0.9975	1.0035	1.0085	1.01	0.0124599	0.998	1.003	1.021	1.016	1.0095	0.00934077	1.047	1.065	1.065	1.082	1.06475	0.0123769
8.34722	1.0685	1.0325	1.0595	1.0145	1.04375	0.0214636	1.0705	1.0885	0.9965	1.0045	1.04	0.0401092	1.0315	0.9985	1.0035	1.0085	1.0105	0.0126293	0.994	1.002	1.017	1.013	1.0065	0.00906918	1.046	1.065	1.064	1.079	1.0635	0.0117154
8.47194	1.0725	1.0365	1.062	1.016	1.04675	0.0220582	1.0685	1.0885	0.9955	1.0015	1.0385	0.0406755	1.0275	0.9955	0.999	1.002	1.006	0.0126244	1.004	0.995	1.012	1.01	1.00525	0.00660965	1.041	1.062	1.062	1.078	1.06075	0.0131411
8.59694	1.0765	1.0375	1.0645	1.0175	1.049	0.0230272	1.0675	1.0855	0.9915	0.9985	1.03575	0.0413181	1.0225	0.9915	0.9965	1.0345	1.01125	0.0178518	0.986	0.992	1.0055	1.0025	0.9965	0.00786607	1.036	1.057	1.0535	1.0705	1.05425	0.0123009
8.72167	1.0815	1.0425	1.0665	1.0215	1.053	0.0228965	1.0685	1.0865	0.9895	0.9955	1.035	0.0430262	1.0185	0.9865	0.9915	0.9955	0.998	0.0122577	0.982	0.987	1.001	0.999	0.99225	0.00798044	1.033	1.052	1.0525	1.0685	1.0515	0.0125748
8.84667	1.0875	1.0495	1.0695	1.0225	1.05725	0.0241493	1.0715	1.0875	0.989	0.994	1.0355	0.0443974	1.0195	0.9825	0.99	0.991	0.99575	0.0141001	0.975	0.98	0.993	0.991	0.98475	0.00749583	1.027	1.047	1.047	1.066	1.04675	0.0137908
8.97139	1.0955	1.0555	1.0785	1.0315	1.06525	0.0241078	1.0715	1.0895	0.99	0.994	1.03625	0.0447276	1.0185	0.9845	0.9925	0.9925	0.997	0.0128355	0.976	0.981	0.995	0.994	0.9865	0.00820061	1.028	1.048	1.0485	1.0665	1.04775	0.0136221
9.09639	1.0965	1.0585	1.0785	1.0295	1.06575	0.0248734	1.0705	1.0875	0.9865	0.9895	1.0335	0.0459075	1.0145	0.9815	0.9855	0.9885	0.9925	0.0129422	0.968	0.973	0.986	0.984	0.97775	0.00749583	1.019	1.04	1.041	1.062	1.0405	0.0152069
9.22111	1.1025	1.0635	1.0845	1.0355	1.0715	0.0249499	1.0705	1.0885	0.9865	0.9885	1.0335	0.0464435	1.0125	0.9775	0.983	0.985	0.9895	0.0135601	0.969	0.972	0.983	0.983	0.97675	0.00633936	1.019	1.037	1.037	1.056	1.03725	0.0130839
9.34611	1.1055	1.0675	1.0865	1.0385	1.0745	0.0247487	1.0715	1.0895	0.984	0.987	1.033	0.0479362	1.0095	0.9745	0.98	0.98	0.986	0.0137523	0.964	0.964	0.979	0.98	0.97175	0.00775806	1.013	1.031	1.032	1.053	1.03225	0.0141664
9.47083	1.1075	1.0735	1.0905	1.0415	1.07825	0.0243862	1.0725	1.0905	0.9835	0.9835	1.0325	0.0494115	1.0075	0.9725	0.9795	0.9765	0.984	0.0137931	0.97	0.963	0.9795	0.9775	0.9725	0.00652878	1.011	1.028	1.027	1.05	1.029	0.0138744
9.59583	1.1175	1.0855	1.101	1.05	1.0885	0.0249424	1.0785	1.0955	0.989	0.99	1.03825	0.0491204	1.0115	0.9765	0.9805	0.9795	0.987	0.0142215	0.965	0.965	0.9765	0.9785	0.97125	0.00628987	1.015	1.031	1.0285	1.0485	1.03075	0.011919
9.72056	1.1255	1.0935	1.1045	1.0525	1.094	0.0265754	1.0825	1.1005	0.987	0.987	1.03925	0.0526361	1.0155	0.9785	0.9825	0.9785	0.98875	0.0155302	0.964	0.968	0.977	0.98	0.97225	0.00649519	1.016	1.031	1.0355	1.0505	1.03325	0.0123009
9.84528	1.1235	1.0945	1.109	1.054	1.09525	0.025929	1.0805	1.0985	0.988	0.986	1.03825	0.0516485	1.0085	0.9755	0.977	0.972	0.98325	0.0146906	0.957	0.961	0.9715	0.9735	0.96575	0.00693271	1.005	1.021	1.0215	1.0435	1.02275	0.0136953
9.97028	1.1275	1.1015	1.108	1.057	1.0985	0.0257997	1.0855	1.0995	0.985	0.981	1.03775	0.0549915	1.0065	0.9725	0.978	0.972	0.98225	0.0141973	0.958	0.959	0.9655	0.9825	0.96625	0.00981389	1.003	1.02	1.0275	1.0465	1.02425	0.0156145
10.095	1.1295	1.1045	1.1085	1.0545	1.09925	0.0275261	1.0815	1.0985	0.98	0.991	1.03775	0.0527382	1.0025	0.9705	0.9795	0.9725	0.98125	0.0127156	0.951	0.957	0.9655	0.9705	0.961	0.00752496	1	1.014	1.0145	1.0385	1.01675	0.0138406
10.22	1.1365	1.1075	1.114	1.059	1.10425	0.0282544	1.0815	1.0985	0.982	0.98	1.0355	0.054835	1.0015	0.9635	0.9715	0.9645	0.97525	0.0154657	0.948	0.948	0.961	0.964	0.95525	0.00732718	0.992	1.005	1.0065	1.0255	1.00725	0.0119504
10.3447	1.1205	1.1045	1.1105	1.0765	1.103	0.0163325	1.0765	1.0915	0.9905	0.9785	1.03425	0.0502114	0.9925	0.9605	0.966	0.96	0.96975	0.013344	0.936	0.94	0.9515	1.0015	0.95725	0.0261737	0.981	0.997	1.005	1.026	1.00225	0.0162076
10.4697	1.1275	1.1295	1.1145	1.0605	1.108	0.0280223	1.1015	1.1195	0.9805	0.9755	1.04425	0.0665784	1.0145	0.9615	0.9665	0.9595	0.9755	0.0226605	0.938	0.94	0.9525	0.9565	0.94675	0.00790965	0.983	0.995	0.9995	1.0225	1	0.0143222
10.5944	1.1175	1.1055	1.1065	1.0535	1.09575	0.0248433	1.0695	1.0875	0.9715	0.9645	1.02325	0.0556703	0.9835	0.9475	0.9555	0.9515	0.9595	0.0141421	0.926	0.929	0.9405	0.9465	0.9355	0.00834416	0.966	0.978	0.985	1.008	0.98425	0.0153032
10.7194	1.1245	1.1175	1.118	1.063	1.10575	0.0248357	1.0805	1.0985	0.9765	0.9675	1.03075	0.0591793	0.9915	0.9545	0.964	0.962	0.968	0.0140223	0.931	0.938	0.9495	0.9555	0.9435	0.00957209	0.973	0.983	0.9955	1.0155	0.99175	0.0158607
10.8444	1.1125	1.1075	1.119	1.066	1.10125	0.020756	1.0735	1.0935	0.9745	0.9665	1.027	0.057011	0.9815	0.9465	0.957	0.952	0.95925	0.0133721	0.926	0.925	0.9385	0.9445	0.9335	0.00828402	0.96	0.97	0.977	1.004	0.97775	0.0163153
10.9692	1.1235	1.1265	1.1225	1.0685	1.11025	0.0241493	1.0855	1.1065	0.9785	0.9695	1.035	0.0615325	0.9905	0.9575	0.96	0.952	0.965	0.0150042	0.936	0.934	0.934	0.944	0.937	0.00412311	0.969	0.978	0.9785	1.0025	0.982	0.0124248
11.0942	1.1185	1.1255	1.1205	1.0665	1.10775	0.0239518	1.0815	1.0985	0.9745	0.9645	1.02975	0.0606522	0.9845	0.9515	0.956	0.944	0.959	0.0153338	0.926	0.927	0.9415	0.9425	0.93425	0.00776611	0.959	0.971	0.975	1	0.97625	0.0149227
11.2189	1.1155	1.1235	1.141	1.084	1.116	0.0206488	1.0765	1.1145	0.984	0.969	1.036	0.0612281	1.0045	0.9725	0.961	0.945	0.97075	0.0217959	0.946	0.944	0.9335	0.9445	0.942	0.00496236	0.976	0.983	0.971	0.993	0.98075	0.00825757
11.3439	1.1105	1.1175	1.111	1.058	1.09925	0.0239752	1.0725	1.0915	0.954	0.942	1.015	0.0674694	0.9715	0.9415	0.9355	0.9215	0.9425	0.0182483	0.915	0.91	0.9125	0.9195	0.91425	0.00350892	0.938	0.948	0.9555	0.9775	0.95475	0.014528
11.4686	1.1185	1.1285	1.122	1.067	1.109	0.0245128	1.0795	1.0995	0.9715	0.9595	1.0275	0.062546	0.9795	0.9435	0.9515	0.9375	0.953	0.0160857	0.916	0.915	0.9275	0.9355	0.9235	0.00849264	0.944	0.951	0.963	0.985	0.96075	0.0155624
11.5936	1.1485	1.1585	1.1555	1.1015	1.141	0.0230922	1.1095	1.1255	1.002	0.99	1.05675	0.0611601	1.0025	0.9685	0.9755	0.9615	0.977	0.0155322	0.944	0.941	0.9545	0.9605	0.95	0.00786607	0.967	0.973	0.9815	1.0065	0.982	0.0150541
11.7183	1.1165	1.1235	1.113	1.058	1.10275	0.0261115	1.0745	1.0895	0.956	0.943	1.01575	0.0666207	0.9655	0.9315	0.9335	0.9195	0.9375	0.0170294	0.902	0.905	0.9085	0.9145	0.9075	0.00465027	0.925	0.931	0.9365	0.9575	0.9375	0.0122423
11.8433	1.1225	1.1305	1.128	1.071	1.113	0.0244208	1.0835	1.0995	0.9685	0.9595	1.02775	0.0640795	0.9705	0.9345	0.9235	0.9015	0.9325	0.0249499	0.907	0.912	0.9125	0.9205	0.913	0.00483477	0.929	0.939	0.954	0.984	0.9515	0.0207666
11.9683	1.1155	1.1225	1.12	1.063	1.10525	0.0245217	1.0705	1.0875	0.9615	0.9465	1.0165	0.0630119	0.9575	0.9295	0.9365	0.9205	0.936	0.0136473	0.895	0.894	0.9085	0.9185	0.904	0.0101427	0.913	0.918	0.936	0.958	0.93125	0.0176547
12.0931	1.1165	1.1255	1.1215	1.0645	1.107	0.0247437	1.0715	1.0885	0.9605	0.9445	1.01625	0.0642821	0.9575	0.9275	0.932	0.916	0.93325	0.0151678	0.896	0.894	0.912	0.916	0.9045	0.00963068	0.912	0.916	0.933	0.954	0.92875	0.0165737
12.2181	1.1225	1.1325	1.1295	1.0725	1.11425	0.024376	1.0805	1.0975	0.9635	0.9465	1.022	0.067537	0.9625	0.9295	0.9355	0.9215	0.93725	0.0154009	0.897	0.901	0.9075	0.9185	0.906	0.00813173	0.915	0.919	0.9345	0.9545	0.93075	0.0155262
12.4681	1.1275	1.1395	1.141	1.082	1.1225	0.0239609	1.0815	1.1015	0.972	0.954	1.02725	0.0649505	0.9675	0.9335	0.9415	0.9255	0.942	0.0157718	0.9	0.903	0.917	0.931	0.91275	0.0123364	0.915	0.919	0.9375	0.9595	0.93275	0.0176228
12.5928	1.1205	1.1375	1.1285	1.0705	1.11425	0.0259651	1.0775	1.0965	0.958	0.94	1.018	0.0696177	0.9605	0.9265	0.9325	0.9185	0.9345	0.0158114	0.896	0.894	0.9055	0.9195	0.90375	0.0100778	0.906	0.906	0.927	0.947	0.9215	0.0170367
12.7178	1.1315	1.1435	1.1075	1.0505	1.10825	0.0357727	1.0835	1.1035	0.9385	0.9205	1.0115	0.08255	0.9635	0.9335	0.9105	0.8945	0.9255	0.0259519	0.897	0.901	0.8985	0.9085	0.90125	0.00442295	0.909	0.91	0.9245	0.9405	0.921	0.0128209
12.8425	1.1225	1.1315	1.1255	1.0655	1.11125	0.0266118	1.0715	1.0905	0.952	0.936	1.0125	0.0690607	0.9485	0.9165	0.922	0.905	0.923	0.0159491	0.88	0.881	0.8965	0.9065	0.891	0.0110849	0.896	0.892	0.9125	0.9345	0.90875	0.0167351
12.9675	1.1435	1.1495	1.132	1.071	1.124	0.031239	1.0875	1.1065	0.9565	0.9375	1.022	0.0755993	0.9625	0.9295	0.925	0.906	0.93075	0.0203424	0.895	0.898	0.8935	0.9055	0.898	0.00462331	0.904	0.902	0.9065	0.9305	0.91075	0.0115136
13.0925	1.1515	1.1595	1.1575	1.0965	1.14125	0.0260036	1.0835	1.1035	0.98	0.946	1.02825	0.0667238	0.9555	0.9215	0.93	0.909	0.929	0.0170257	0.884	0.889	0.9015	0.9115	0.8965	0.0107529	0.894	0.894	0.915	0.935	0.9095	0.0170367
13.2172	1.1745	1.1775	1.1305	1.0695	1.138	0.0437064	1.1165	1.1335	0.9535	0.9325	1.034	0.0915	0.9845	0.9525	0.931	0.913	0.94525	0.0266282	0.914	0.915	0.9185	0.9365	0.921	0.00910357	0.921	0.92	0.93	0.953	0.931	0.0132853
13.3422	1.1655	1.1635	1.149	1.087	1.14125	0.0319619	1.1015	1.1195	0.9555	0.9345	1.02775	0.0833258	0.9685	0.9385	0.9225	0.9025	0.933	0.0241402	0.901	0.897	0.8895	0.9025	0.8975	0.00503736	0.905	0.902	0.902	0.926	0.90875	0.0100343
13.4669	1.1675	1.1625	1.16	1.099	1.14725	0.0279877	1.1005	1.1205	0.977	0.969	1.04175	0.0691705	0.9665	0.9355	0.933	0.912	0.93675	0.0194503	0.894	0.895	0.9015	0.9165	0.90175	0.00898958	0.903	0.896	0.913	0.936	0.912	0.0151162
13.5919	1.1425	1.1345	1.1385	1.0745	1.1225	0.0278568	1.0705	1.1035	0.956	0.93	1.015	0.0735162	0.9375	0.9105	0.919	0.903	0.9175	0.0128598	0.872	0.867	0.8865	0.9215	0.88675	0.0213029	0.884	0.868	0.913	0.935	0.9	0.0258554
13.7167	1.1595	1.1475	1.159	1.094	1.14	0.0269884	1.0895	1.1035	0.951	0.929	1.01825	0.0787913	0.9485	0.9235	0.9215	0.8995	0.92325	0.0173548	0.877	0.876	0.8895	0.9075	0.8875	0.0127132	0.878	0.88	0.906	0.932	0.899	0.0220227
13.8417	1.1715	1.1655	1.1595	1.0955	1.148	0.0306064	1.1015	1.1195	0.9645	0.9405	1.0315	0.0797088	0.9605	0.9305	0.926	0.902	0.92975	0.0207981	0.884	0.885	0.8935	0.9085	0.89275	0.00981389	0.886	0.883	0.9025	0.9225	0.8985	0.0157202
13.9664	1.1475	1.1365	1.138	1.075	1.12425	0.0287457	1.0735	1.0945	0.943	0.919	1.0075	0.0773264	0.9315	0.8995	0.906	0.884	0.90525	0.0171337	0.859	0.859	0.872	0.892	0.8705	0.0135	0.858	0.853	0.879	0.899	0.87225	0.0182671
14.0914	1.1795	1.1525	1.17	1.103	1.15125	0.0294926	1.0885	1.1095	0.956	0.929	1.02075	0.079179	0.9435	0.9105	0.9265	0.9015	0.9205	0.0160156	0.869	0.868	0.8905	0.9095	0.88425	0.0171264	0.867	0.864	0.893	0.918	0.8855	0.0218918
14.2161	1.1545	1.1405	1.1475	1.0825	1.13125	0.0285777	1.0735	1.0985	0.9465	0.9485	1.01675	0.0698154	0.9295	0.9005	0.943	0.894	0.91675	0.0202067	0.861	0.854	0.8775	0.8955	0.872	0.0160273	0.854	0.85	0.8825	0.9015	0.872	0.0211453
14.3411	1.1895	1.1765	1.178	1.112	1.164	0.0304405	1.1155	1.1355	0.972	0.948	1.04275	0.0834839	0.9665	0.9355	0.934	0.908	0.936	0.0207274	0.907	0.893	0.8935	0.9125	0.9015	0.00847791	0.892	0.887	0.8975	0.9175	0.8985	0.0115812
14.4658	1.1705	1.1615	1.173	1.107	1.153	0.0269003	1.0965	1.1185	0.947	0.922	1.021	0.0872976	0.9515	0.9175	0.9125	0.8845	0.9165	0.0238013	0.878	0.873	0.8785	0.8975	0.88175	0.00934412	0.87	0.866	0.88	0.899	0.87875	0.0127549
14.5908	1.1855	1.1795	1.182	1.116	1.16575	0.0288021	1.1125	1.1365	0.9695	0.9435	1.0405	0.0849264	0.9625	0.9315	0.93	0.902	0.9315	0.0214097	0.9	0.887	0.891	0.915	0.89825	0.0107558	0.889	0.876	0.894	0.912	0.89275	0.0129108
14.7156	1.1845	1.1805	1.106	1.039	1.1275	0.059901	1.1125	1.1375	0.896	0.885	1.00775	0.117647	0.9615	0.9325	0.866	0.844	0.901	0.0477664	0.895	0.886	0.8425	0.8565	0.87	0.0213278	0.883	0.874	0.865	0.882	0.876	0.00724569
14.8406	1.1245	1.1225	1.1585	1.0905	1.124	0.0240572	1.0545	1.0785	0.9495	0.9205	1.00075	0.0670834	0.9015	0.8695	0.906	0.876	0.88825	0.01575	0.83	0.824	0.885	0.909	0.862	0.0360763	0.827	0.811	0.886	0.903	0.85675	0.0386418
14.9653	1.1815	1.1805	1.1825	1.1145	1.16475	0.0290205	1.1125	1.1375	0.962	0.935	1.03675	0.0892038	0.9565	0.9275	0.9245	0.8925	0.92525	0.0226647	0.891	0.883	0.8865	0.9065	0.89175	0.00897566	0.88	0.867	0.886	0.901	0.8835	0.0122168
15.0903	1.1525	1.1535	1.1455	1.0775	1.13225	0.0317598	1.0835	1.1095	0.9595	0.8785	1.00775	0.093708	0.9255	0.8965	0.901	0.869	0.898	0.0200531	0.852	0.851	0.86	0.884	0.86175	0.0133112	0.844	0.832	0.854	0.877	0.85175	0.0165284
15.215	1.1355	1.1505	1.1775	1.0905	1.1385	0.0315357	1.0905	1.1175	0.945	0.907	1.015	0.0905131	0.9285	0.8875	0.879	0.847	0.8855	0.0290581	0.832	0.832	0.8275	0.8495	0.83525	0.00842986	0.829	0.812	0.831	0.859	0.83275	0.0168579
15.34	1.1825	1.1855	1.178	1.11	1.164	0.031291	1.1135	1.1395	0.963	0.933	1.03725	0.0903469	0.9535	0.9225	0.92	0.885	0.92025	0.0242552	0.88	0.876	0.8785	0.9025	0.88425	0.0106331	0.866	0.854	0.879	0.89	0.87225	0.0135347
15.4647	1.1865	1.1875	1.126	1.058	1.1395	0.0532388	1.1155	1.1415	0.8415	0.8115	0.9775	0.151651	0.9525	0.9245	0.8675	0.8325	0.89425	0.047002	0.882	0.875	0.7385	0.7625	0.8145	0.0646075	0.868	0.852	0.753	0.767	0.81	0.0505618
15.5897	1.1845	1.1935	1.1815	1.1135	1.16825	0.0319169	1.1155	1.1395	0.9615	0.9315	1.037	0.0915137	0.9475	0.9185	0.917	0.881	0.916	0.0235823	0.876	0.871	0.866	0.9	0.87825	0.0130456	0.861	0.846	0.8705	0.8845	0.8655	0.0140223
15.7144	1.1265	1.1325	1.028	0.944	1.05775	0.0776824	1.0585	1.0835	0.772	0.74	0.9135	0.158153	0.8875	0.8535	0.729	0.692	0.7905	0.0819489	0.805	0.799	0.693	0.716	0.75325	0.0494691	0.777	0.756	0.6955	0.7065	0.73375	0.0338055
15.8394	1.2025	1.1955	1.1815	1.1145	1.1735	0.0348927	1.1345	1.1435	0.962	0.932	1.043	0.0966366	0.9435	0.9185	0.914	0.874	0.9125	0.0249073	0.871	0.866	0.875	0.898	0.8775	0.0122577	0.855	0.838	0.864	0.878	0.85875	0.0145151
15.9642	1.1845	1.1865	1.1505	1.0825	1.151	0.0420565	1.1135	1.1415	0.9315	0.8995	1.0215	0.107061	0.9425	0.9125	0.909	0.871	0.90875	0.0253882	0.872	0.864	0.871	0.894	0.87525	0.0112556	0.852	0.832	0.8625	0.8735	0.855	0.0153011
16.0892	1.1865	1.1885	1.1325	1.0635	1.14275	0.0509724	1.1215	1.1425	0.899	0.866	1.00725	0.125514	0.9415	0.9135	0.9085	0.8695	0.90825	0.0256649	0.868	0.864	0.8675	0.8925	0.873	0.0113633	0.849	0.829	0.8605	0.8715	0.8525	0.0157282
16.2139	1.0045	1.0035	0.998	0.931	0.98425	0.0308434	0.9315	0.9575	0.7745	0.7395	0.85075	0.0950089	0.7525	0.7235	0.731	0.69	0.72425	0.0224569	0.679	0.677	0.697	0.723	0.694	0.0184662	0.662	0.637	0.691	0.699	0.67225	0.0245701
16.3389	1.1895	1.1885	1.162	1.095	1.15875	0.0384228	1.1155	1.1425	0.9425	0.9075	1.027	0.10319	0.9365	0.9085	0.886	0.844	0.89375	0.0338388	0.865	0.858	0.8635	0.8895	0.869	0.0121192	0.844	0.82	0.855	0.866	0.84625	0.0170349
16.4636	1.1145	1.1115	1.1195	1.0495	1.09875	0.0285777	1.0495	1.0705	0.891	0.849	0.965	0.0964397	0.8595	0.8345	0.8385	0.8025	0.83375	0.0203884	0.787	0.778	0.798	0.818	0.79525	0.0149227	0.761	0.741	0.792	0.78	0.7685	0.0193455
16.5886	1.0155	1.0155	1.0635	0.9815	1.019	0.0292019	0.9605	0.9945	0.831	0.799	0.89625	0.08291	0.7615	0.7405	0.786	0.736	0.756	0.0198148	0.702	0.704	0.75	0.766	0.7305	0.0280847	0.676	0.66	0.7405	0.7465	0.70575	0.0382304
16.7133	1.1545	1.1545	1.152	1.086	1.13675	0.0293183	1.0825	1.1105	0.9315	0.9065	1.00775	0.0897368	0.8985	0.8715	0.8855	0.8455	0.87525	0.0196517	0.838	0.82	0.8495	0.8735	0.84525	0.0194052	0.798	0.773	0.831	0.842	0.811	0.0272672
16.8383	1.1885	1.1885	1.162	1.096	1.15875	0.0378096	1.1175	1.1465	0.932	0.896	1.023	0.110219	0.9275	0.9005	0.8855	0.8405	0.8885	0.0315357	0.855	0.852	0.832	0.859	0.8495	0.0104043	0.831	0.805	0.831	0.84	0.82675	0.0130839
16.9633	1.1855	1.1835	1.1855	1.1185	1.16825	0.0287348	1.1145	1.1435	0.956	0.92	1.0335	0.0968885	0.9225	0.8955	0.93	0.866	0.9035	0.0251669	0.85	0.846	0.8825	0.8865	0.86625	0.0183593	0.824	0.799	0.8425	0.8505	0.829	0.0198085
17.0881	1.1935	1.1895	1.1795	1.1155	1.1695	0.0315911	1.1195	1.1485	0.956	0.919	1.03575	0.0996459	0.9265	0.8995	0.8965	0.8485	0.89275	0.0280925	0.856	0.85	0.857	0.884	0.86175	0.013122	0.828	0.8	0.845	0.849	0.8305	0.0192938
17.2128	1.1965	1.1875	1.1835	1.1205	1.172	0.030104	1.1185	1.1465	0.9525	0.9155	1.03325	0.100597	0.9225	0.8945	0.8915	0.8435	0.888	0.0283945	0.851	0.848	0.8385	0.8675	0.85125	0.0104553	0.825	0.795	0.8365	0.8415	0.8245	0.018052
17.3378	1.2005	1.1885	1.185	1.121	1.17375	0.0309929	1.1165	1.1475	0.9535	0.9165	1.0335	0.0999675	0.9205	0.8945	0.893	0.842	0.8875	0.0284539	0.85	0.845	0.8525	0.8815	0.85725	0.0142588	0.824	0.792	0.839	0.84	0.82375	0.0193956
17.4628	1.2005	1.1905	1.18	1.117	1.172	0.0325711	1.1565	1.1515	0.95	0.912	1.0425	0.11232	0.9205	0.8925	0.888	0.837	0.8845	0.0301185	0.845	0.841	0.8505	0.8775	0.8535	0.014261	0.817	0.785	0.833	0.835	0.8175	0.0200187
17.5875	1.1925	1.1725	1.183	1.122	1.1675	0.0272052	1.1025	1.1295	0.9535	0.9085	1.0235	0.0943425	0.8925	0.8675	0.8785	0.8325	0.86775	0.0221966	0.829	0.819	0.8405	0.8865	0.84375	0.0258276	0.797	0.784	0.824	0.821	0.8065	0.0166808
17.7125	1.1695	1.1475	1.1435	1.0825	1.13575	0.0322984	1.0775	1.1065	0.9145	0.8765	0.99375	0.099693	0.8705	0.8465	0.8485	0.8005	0.8415	0.0254755	0.803	0.797	0.8135	0.8445	0.8145	0.0182996	0.771	0.739	0.798	0.802	0.7775	0.025224
17.8372	1.1705	1.1485	1.1425	1.0815	1.13575	0.0330104	1.0765	1.1075	0.9145	0.8775	0.994	0.0994749	0.8695	0.8455	0.8495	0.7995	0.841	0.0256271	0.8	0.795	0.813	0.846	0.8135	0.0198809	0.773	0.734	0.796	0.8	0.77575	0.0262143
17.9622	1.1715	1.1475	1.1435	1.0835	1.1365	0.0324191	1.0785	1.1075	0.914	0.877	0.99425	0.100139	0.8665	0.8435	0.845	0.795	0.8375	0.0261701	0.801	0.794	0.81	0.845	0.8125	0.0196023	0.766	0.73	0.7895	0.7935	0.76975	0.0252401
18.0869	1.1705	1.1465	1.146	1.085	1.137	0.0316129	1.0775	1.1075	0.9165	0.8785	0.995	0.0989912	0.8635	0.8415	0.846	0.797	0.837	0.0245128	0.798	0.791	0.812	0.84	0.81025	0.0187667	0.765	0.731	0.794	0.794	0.771	0.0259519
18.2119	1.1685	1.1465	1.1445	1.0845	1.136	0.0311889	1.0765	1.1065	0.914	0.876	0.99325	0.0997299	0.8615	0.8385	0.843	0.793	0.834	0.0251918	0.798	0.789	0.808	0.843	0.8095	0.0204756	0.763	0.728	0.7885	0.7905	0.7675	0.0252512
18.3367	1.1725	1.1505	1.148	1.089	1.14	0.0309496	1.0795	1.0765	0.915	0.877	0.987	0.0919925	0.8635	0.8425	0.8425	0.7925	0.83525	0.0261283	0.806	0.795	0.809	0.842	0.813	0.0175357	0.766	0.723	0.7895	0.7915	0.7675	0.0275794
18.4617	1.1715	1.1555	1.1465	1.1005	1.1435	0.0263913	1.0825	1.1145	0.9175	0.8765	0.99775	0.102414	0.8635	0.8435	0.843	0.789	0.83475	0.0276778	0.803	0.819	0.796	0.833	0.81275	0.0143592	0.766	0.723	0.777	0.773	0.75975	0.0215798
18.5864	1.1835	1.1665	1.1595	1.0985	1.152	0.0320975	1.0945	1.1255	0.926	0.885	1.00775	0.103852	0.8755	0.8525	0.851	0.797	0.844	0.0288206	0.834	0.818	0.821	0.849	0.8305	0.0122577	0.788	0.74	0.7955	0.7915	0.77875	0.0225291
18.7114	1.1785	1.1595	1.1475	1.0885	1.1435	0.0336229	1.0895	1.1205	0.92	0.882	1.003	0.103463	0.8675	0.8445	0.845	0.792	0.83725	0.0277275	0.805	0.796	0.8125	0.8455	0.81475	0.0186899	0.772	0.724	0.792	0.788	0.769	0.027037
18.8361	1.2105	1.1925	1.1835	1.1225	1.17725	0.0330709	1.1215	1.1525	0.9515	0.9125	1.0345	0.104002	0.8965	0.8755	0.8765	0.8195	0.867	0.0286749	0.835	0.829	0.8395	0.8705	0.8435	0.0160273	0.8	0.754	0.8125	0.8095	0.794	0.0235505
18.9611	1.1805	1.1675	1.1615	1.0995	1.15225	0.03122	1.0955	1.1285	0.9245	0.8845	1.00825	0.105357	0.8685	0.8495	0.8475	0.7905	0.839	0.0291762	0.807	0.8	0.8095	0.8455	0.8155	0.0176671	0.772	0.726	0.7935	0.7845	0.769	0.0259735
19.0858	1.1815	1.1695	1.175	1.105	1.15775	0.03075	1.0935	1.1285	0.926	0.884	1.008	0.104798	0.8665	0.8455	0.8485	0.7905	0.83775	0.0284374	0.806	0.798	0.8025	0.8275	0.8085	0.0113303	0.779	0.728	0.7925	0.7915	0.77275	0.0263783
19.2108	1.1475	1.1295	1.128	1.071	1.119	0.0287554	1.0545	1.1155	0.889	0.85	0.97725	0.110749	0.8315	0.8085	0.811	0.784	0.80875	0.0168467	0.776	0.767	0.82	0.856	0.80475	0.0357448	0.74	0.685	0.7975	0.7885	0.75275	0.0448142
19.3356	1.1645	1.1495	1.1445	1.0835	1.1355	0.0309112	1.0765	1.1115	0.908	0.87	0.9915	0.104115	0.8445	0.8245	0.8275	0.7695	0.8165	0.0281869	0.783	0.777	0.7955	0.8325	0.797	0.0215552	0.75	0.703	0.7725	0.7675	0.74825	0.0274283
19.4606	1.1265	1.1095	1.142	1.065	1.11075	0.0288065	1.0445	1.0745	0.8785	0.8365	0.9585	0.102635	0.8025	0.7855	0.7985	0.7355	0.7805	0.0267301	0.742	0.766	0.765	0.813	0.7715	0.0258118	0.743	0.697	0.749	0.74	0.73225	0.0206079
19.5856	1.2035	1.1875	1.1725	1.1045	1.167	0.0377127	1.1155	1.1505	0.9275	0.8815	1.01875	0.116063	0.8775	0.8555	0.846	0.795	0.8435	0.0302428	0.815	0.804	0.821	0.839	0.81975	0.0126763	0.753	0.701	0.7885	0.7785	0.75525	0.0338904
19.7103	1.1715	1.1535	1.1485	1.0895	1.14075	0.0308008	1.0825	1.1165	0.9115	0.8725	0.99575	0.10535	0.8405	0.8215	0.827	0.768	0.81425	0.0275828	0.784	0.775	0.795	0.835	0.79725	0.022917	0.747	0.698	0.773	0.766	0.746	0.0293002
19.8353	1.1665	1.1435	1.137	1.075	1.1305	0.0338655	1.0895	1.1095	0.8955	0.8555	0.9875	0.113111	0.8285	0.8065	0.81	0.754	0.79975	0.0277049	0.779	0.761	0.7785	0.8115	0.7825	0.0182449	0.735	0.684	0.756	0.764	0.73475	0.0311559
19.96	1.1715	1.1475	1.16	1.103	1.1455	0.0259639	1.0775	1.1105	0.917	0.876	0.99525	0.100488	0.8325	0.8165	0.8565	0.7955	0.82525	0.0223089	0.772	0.771	0.827	0.863	0.80825	0.0388933	0.737	0.699	0.8045	0.7945	0.75875	0.043053
20.085	1.1795	1.1575	1.147	1.087	1.14275	0.0342573	1.0835	1.1195	0.906	0.866	0.99375	0.109417	0.8385	0.8195	0.8165	0.7525	0.80675	0.0324374	0.782	0.772	0.787	0.824	0.79125	0.0196644	0.746	0.691	0.7615	0.7585	0.73925	0.0284572
20.2097	1.1775	1.1535	1.143	1.084	1.1395	0.0343966	1.0785	1.1155	0.907	0.867	0.992	0.106753	0.8305	0.8125	0.8175	0.7545	0.80375	0.0291837	0.778	0.765	0.7865	0.8185	0.787	0.0197326	0.74	0.684	0.7625	0.7525	0.73475	0.0303655
20.3347	1.1785	1.1535	1.144	1.088	1.141	0.0330927	1.0785	1.1165	0.9095	0.8705	0.99375	0.105521	0.8305	0.8115	0.8165	0.7535	0.803	0.0294151	0.776	0.765	0.788	0.826	0.78875	0.0229932	0.738	0.683	0.7655	0.7535	0.735	0.0315654
20.4594	1.1785	1.1535	1.143	1.087	1.1405	0.033472	1.0795	1.1185	0.909	0.87	0.99425	0.10655	0.8285	0.8105	0.8145	0.7515	0.80125	0.0294905	0.788	0.764	0.7855	0.8225	0.79	0.0209553	0.736	0.682	0.7615	0.7495	0.73225	0.0303819
20.5844	1.1795	1.1545	1.142	1.087	1.14075	0.0338425	1.0865	1.1185	0.9085	0.8685	0.9955	0.108522	0.8265	0.8095	0.8145	0.7505	0.80025	0.0293801	0.774	0.763	0.786	0.824	0.78675	0.0229932	0.736	0.679	0.761	0.748	0.731	0.031297
20.7094	1.1795	1.1535	1.1405	1.0885	1.1405	0.0331436	1.0785	1.1185	0.91	0.87	0.99425	0.106151	0.8245	0.8065	0.8125	0.7475	0.79775	0.0297269	0.771	0.761	0.785	0.823	0.785	0.0235372	0.734	0.675	0.763	0.747	0.72975	0.0332368
20.8344	1.1795	1.1545	1.139	1.088	1.14025	0.0334487	1.0815	1.1205	0.909	0.869	0.995	0.107825	0.8225	0.8045	0.8105	0.7445	0.7955	0.0301496	0.772	0.76	0.783	0.822	0.78425	0.0232634	0.734	0.674	0.759	0.744	0.72775	0.0322829
20.9592	1.1795	1.1545	1.138	1.088	1.14	0.0334608	1.0775	1.1205	0.909	0.869	0.994	0.107033	0.8215	0.8035	0.8075	0.7435	0.794	0.0299124	0.769	0.759	0.782	0.82	0.7825	0.0231355	0.732	0.672	0.757	0.741	0.7255	0.0321598
21.0842	1.1805	1.1555	1.137	1.089	1.1405	0.0335019	1.0805	1.1215	0.9085	0.8695	0.995	0.107871	0.8185	0.8015	0.8075	0.7415	0.79225	0.029928	0.77	0.759	0.782	0.82	0.78275	0.0229932	0.733	0.669	0.757	0.74	0.72475	0.0333495
21.2089	1.1815	1.1535	1.136	1.089	1.14	0.033621	1.0785	1.1225	0.9085	0.8685	0.9945	0.108065	0.8185	0.8005	0.8055	0.7375	0.7905	0.031297	0.78	0.758	0.78	0.818	0.784	0.021587	0.73	0.666	0.754	0.737	0.72175	0.0333495
21.3339	1.1825	1.1535	1.137	1.09	1.14075	0.0335233	1.0795	1.1235	0.909	0.869	0.99525	0.10831	0.8145	0.7985	0.806	0.738	0.78925	0.0301258	0.766	0.755	0.78	0.818	0.77975	0.0237947	0.728	0.664	0.7635	0.7375	0.72325	0.0365932
21.4589	1.1845	1.1545	1.135	1.091	1.14125	0.0339494	1.0855	1.1245	0.9085	0.8685	0.99675	0.110037	0.8135	0.7975	0.8025	0.7345	0.787	0.0308585	0.774	0.755	0.779	0.816	0.781	0.022102	0.728	0.661	0.753	0.732	0.7185	0.034529
21.5836	1.1845	1.1545	1.137	1.094	1.1425	0.032751	1.0805	1.1255	0.91	0.869	0.99625	0.108898	0.8125	0.7965	0.8015	0.7335	0.786	0.0308585	0.763	0.757	0.7775	0.8165	0.7785	0.0231706	0.726	0.659	0.75	0.731	0.7165	0.0343839
21.7086	1.1825	1.1535	1.1375	1.0955	1.14225	0.0314434	1.0805	1.1265	0.91	0.868	0.99625	0.109488	0.8115	0.7945	0.7995	0.7305	0.784	0.0315	0.772	0.758	0.7765	0.8165	0.78075	0.0217385	0.726	0.658	0.7515	0.7285	0.716	0.0349303
21.8333	1.1835	1.1545	1.138	1.095	1.14275	0.0320205	1.0805	1.1265	0.909	0.867	0.99575	0.109978	0.8095	0.7925	0.7975	0.7285	0.782	0.0315	0.761	0.753	0.7745	0.8145	0.77575	0.0236551	0.724	0.661	0.75	0.728	0.71575	0.0331238
21.9583	1.1815	1.1535	1.1385	1.0975	1.14275	0.0303428	1.0805	1.1265	0.908	0.866	0.99525	0.110467	0.8075	0.7915	0.7965	0.7255	0.78025	0.0321355	0.76	0.752	0.7725	0.8135	0.7745	0.0236722	0.724	0.653	0.748	0.726	0.71275	0.0357587
22.0831	1.1835	1.1535	1.141	1.099	1.14425	0.030349	1.0805	1.1285	0.908	0.867	0.996	0.110772	0.8055	0.7905	0.7945	0.7235	0.7785	0.0322258	0.758	0.751	0.771	0.813	0.77325	0.0240455	0.721	0.652	0.746	0.724	0.71075	0.035266

## Sheet: Xylose#OpticalDensity
	0,0 g/L	0,0 g/L	0,0 g/L	0,0 g/L	Average	STD	0,2 g/L	0,2 g/L	0,2 g/L	0,2 g/L	Average	STD	0,4 g/L	0,4 g/L	0,4 g/L	0,4 g/L	Average	STD	0,6 g/L	0,6 g/L	0,6 g/L	0,6 g/L	Average	STD	0,8 g/L	0,8 g/L	0,8 g/L	0,8 g/L	Average	STD
Time [h]					Average-0.0g/L						Average-0.2g/L						Average-0.4g/L						Average-0.6g/L						Average-0.8g/L
0	0.7295	0.7295	0.7205	0.7475	0.73175	0.00980752	0.7395	0.7355	0.7435	0.8295	0.762	0.0390736	0.71	0.734	0.734	0.701	0.71975	0.0146009	0.6985	0.7005	0.7005	0.7095	0.70225	0.00426468	0.707	0.69	0.705	0.684	0.6965	0.00975961
0.104444	0.604	0.607	0.609	0.593	0.60325	0.0061796	0.6015	0.6165	0.5745	0.6915	0.621	0.0433964	0.6375	0.5965	0.6185	0.5805	0.60825	0.0216145	0.604	0.566	0.569	0.536	0.56875	0.0240975	0.5475	0.5725	0.5535	0.5625	0.559	0.00944722
0.229444	0.602	0.615	0.614	0.596	0.60675	0.00804285	0.597	0.599	0.587	0.681	0.616	0.0378021	0.5825	0.5625	0.6035	0.5735	0.5805	0.0150499	0.57	0.56	0.578	0.561	0.56725	0.00732718	0.559	0.576	0.557	0.569	0.56525	0.00769334
0.354444	0.5895	0.6135	0.6045	0.5955	0.60075	0.00909327	0.6025	0.6035	0.5955	0.6925	0.6235	0.0399562	0.5855	0.5765	0.5995	0.5735	0.58375	0.0101088	0.5735	0.5675	0.5755	0.5695	0.5715	0.00316228	0.5715	0.5785	0.5705	0.5725	0.57325	0.00311247
0.479167	0.5825	0.6055	0.5975	0.5865	0.593	0.00906918	0.6075	0.6115	0.6045	0.7065	0.6325	0.042796	0.5965	0.5925	0.6115	0.5865	0.59675	0.00922971	0.586	0.583	0.59	0.584	0.58575	0.00268095	0.587	0.588	0.583	0.585	0.58575	0.00192029
0.604167	0.586	0.605	0.61	0.597	0.5995	0.00906918	0.6165	0.6205	0.6205	0.7305	0.647	0.0482364	0.6085	0.6045	0.6265	0.6105	0.6125	0.0083666	0.5975	0.5945	0.6095	0.6005	0.6005	0.00561249	0.5985	0.6085	0.6005	0.5995	0.60175	0.00396074
0.729167	0.601	0.617	0.619	0.609	0.6115	0.0071239	0.6225	0.6275	0.6265	0.7405	0.65425	0.0498316	0.6155	0.6115	0.6365	0.6135	0.61925	0.0100592	0.6035	0.6025	0.6155	0.6055	0.60675	0.00516599	0.605	0.614	0.603	0.6	0.6055	0.00522015
0.854167	0.6225	0.6355	0.6315	0.6175	0.62675	0.00711952	0.6375	0.6415	0.6355	0.7575	0.668	0.051718	0.634	0.629	0.651	0.628	0.6355	0.00923309	0.6165	0.6135	0.6255	0.6165	0.618	0.0045	0.617	0.617	0.614	0.613	0.61525	0.00178536
0.978889	0.652	0.665	0.663	0.647	0.65675	0.00749583	0.6595	0.6655	0.6595	0.7875	0.693	0.0546146	0.649	0.644	0.666	0.642	0.65025	0.00944391	0.6325	0.6325	0.6385	0.6315	0.63375	0.00277263	0.632	0.635	0.628	0.628	0.63075	0.00294746
1.10389	0.6525	0.6695	0.6655	0.6485	0.659	0.00873212	0.6645	0.6685	0.6635	0.7955	0.698	0.0563227	0.65	0.642	0.668	0.643	0.65075	0.0104253	0.6315	0.6315	0.6385	0.6355	0.63425	0.00294746	0.628	0.63	0.627	0.629	0.6285	0.00111803
1.22889	0.677	0.689	0.694	0.677	0.68425	0.00746241	0.684	0.689	0.691	0.828	0.723	0.0606754	0.6665	0.6625	0.6915	0.6655	0.6715	0.0116404	0.6535	0.6545	0.6575	0.6475	0.65325	0.00363146	0.652	0.651	0.641	0.65	0.6485	0.00438748
1.35389	0.685	0.697	0.697	0.68	0.68975	0.00746241	0.6955	0.7005	0.6975	0.8355	0.73225	0.059638	0.68	0.674	0.702	0.675	0.68275	0.0113441	0.658	0.66	0.668	0.659	0.66125	0.00396074	0.6555	0.6565	0.6515	0.6555	0.65475	0.00192029
1.47861	0.714	0.728	0.727	0.71	0.71975	0.00788591	0.727	0.73	0.727	0.87	0.7635	0.0615	0.7055	0.6965	0.7285	0.7015	0.708	0.0122577	0.6825	0.6835	0.6925	0.6825	0.68525	0.00420565	0.6765	0.6775	0.6725	0.6765	0.67575	0.00192029
1.60361	0.7275	0.7415	0.7425	0.7245	0.734	0.00807775	0.7405	0.7445	0.7455	0.8925	0.78075	0.064546	0.722	0.717	0.75	0.723	0.728	0.0129035	0.6975	0.7055	0.7105	0.7025	0.704	0.00471699	0.6965	0.6915	0.6865	0.6885	0.69075	0.00376663
1.72833	0.747	0.761	0.761	0.744	0.75325	0.00782224	0.767	0.77	0.77	0.913	0.805	0.0623659	0.745	0.741	0.769	0.742	0.74925	0.0114973	0.7215	0.7205	0.7295	0.7205	0.723	0.00377492	0.7125	0.7125	0.7075	0.7095	0.7105	0.00212132
1.85333	0.757	0.772	0.772	0.755	0.764	0.00803119	0.7855	0.7875	0.7885	0.9165	0.8195	0.0560134	0.763	0.759	0.787	0.761	0.7675	0.0113468	0.7375	0.7375	0.7485	0.7365	0.74	0.00492443	0.729	0.727	0.723	0.725	0.726	0.00223607
1.97833	0.761	0.776	0.775	0.763	0.76875	0.00679614	0.8025	0.8025	0.8055	0.9175	0.832	0.0493786	0.7915	0.7795	0.8065	0.7825	0.79	0.0105	0.7575	0.7555	0.7685	0.7565	0.7595	0.00524404	0.7465	0.7445	0.7405	0.7415	0.74325	0.00238485
2.10306	0.7535	0.7705	0.7685	0.7565	0.76225	0.00736122	0.8095	0.8045	0.8095	0.9175	0.83525	0.0475309	0.789	0.785	0.809	0.787	0.7925	0.00963068	0.7705	0.7655	0.7785	0.7615	0.769	0.00634429	0.756	0.754	0.751	0.746	0.75175	0.00376663
2.22778	0.747	0.765	0.761	0.747	0.755	0.00812404	0.8055	0.7985	0.8015	0.9155	0.83025	0.0492817	0.784	0.779	0.803	0.781	0.78675	0.00954921	0.7655	0.7605	0.7715	0.7615	0.76475	0.0043229	0.7495	0.7475	0.7505	0.7435	0.74775	0.00268095
2.35278	0.753	0.764	0.763	0.751	0.75775	0.00580409	0.809	0.801	0.808	0.926	0.836	0.0520529	0.788	0.784	0.809	0.787	0.792	0.00992472	0.772	0.766	0.778	0.761	0.76925	0.00637868	0.754	0.751	0.748	0.744	0.74925	0.00369966
2.4775	0.7395	0.7505	0.7495	0.7395	0.74475	0.00526189	0.796	0.789	0.798	0.916	0.82475	0.0527891	0.7795	0.7745	0.8025	0.7805	0.78425	0.010779	0.765	0.759	0.771	0.752	0.76175	0.00704894	0.748	0.744	0.742	0.737	0.74275	0.00396074
2.6025	0.7405	0.7515	0.7495	0.7465	0.747	0.00415331	0.8	0.789	0.811	0.929	0.83225	0.0563976	0.778	0.777	0.812	0.789	0.789	0.014089	0.764	0.757	0.777	0.758	0.764	0.00796869	0.7455	0.7415	0.7465	0.7435	0.74425	0.00192029
2.7275	0.7375	0.7485	0.7495	0.7385	0.7435	0.00552268	0.798	0.785	0.801	0.921	0.82625	0.0550335	0.7785	0.7745	0.8055	0.7825	0.78525	0.0120286	0.7635	0.7565	0.7725	0.7505	0.76075	0.0081968	0.743	0.74	0.738	0.735	0.739	0.00291548
2.85222	0.737	0.747	0.744	0.736	0.741	0.00463681	0.7985	0.7825	0.8015	0.9245	0.82675	0.0568963	0.778	0.774	0.807	0.783	0.7855	0.012816	0.763	0.755	0.771	0.749	0.7595	0.00829156	0.7425	0.7685	0.7355	0.7325	0.74475	0.0141841
2.97722	0.7415	0.7545	0.7545	0.7425	0.74825	0.00625999	0.8055	0.7855	0.8145	0.9375	0.83575	0.0596757	0.7825	0.7785	0.8175	0.7925	0.79275	0.0151719	0.769	0.759	0.78	0.755	0.76575	0.00967923	0.746	0.741	0.741	0.74	0.742	0.00234521
3.10194	0.7425	0.7555	0.7535	0.7415	0.74825	0.0062998	0.8065	0.7845	0.8085	0.9355	0.83375	0.0594953	0.7835	0.7795	0.8165	0.7935	0.79325	0.0143592	0.7735	0.7615	0.7805	0.7575	0.76825	0.00920258	0.7515	0.7495	0.7465	0.7455	0.74825	0.00238485
3.22694	0.746	0.76	0.756	0.746	0.752	0.00616441	0.8095	0.7865	0.8105	0.9395	0.8365	0.060237	0.787	0.784	0.821	0.797	0.79725	0.0145323	0.7765	0.7675	0.7835	0.7895	0.77925	0.0081968	0.752	0.744	0.745	0.746	0.74675	0.00311247
3.35194	0.7465	0.7545	0.7505	0.7415	0.74825	0.00481534	0.8055	0.7815	0.8075	0.9405	0.83375	0.0624755	0.7825	0.7805	0.8185	0.7995	0.79525	0.0153195	0.773	0.761	0.786	0.758	0.7695	0.0110567	0.744	0.742	0.741	0.74	0.74175	0.00147902
3.47667	0.7535	0.7615	0.7595	0.7495	0.756	0.0047697	0.812	0.79	0.816	0.951	0.84225	0.0635625	0.7885	0.7835	0.8265	0.8035	0.8005	0.0167183	0.7795	0.7675	0.7875	0.7585	0.77325	0.011099	0.751	0.743	0.742	0.741	0.74425	0.00396074
3.60167	0.757	0.763	0.763	0.755	0.7595	0.00357071	0.8175	0.7895	0.8215	0.9575	0.8465	0.065261	0.789	0.787	0.831	0.806	0.80325	0.0176405	0.7745	0.7655	0.7835	0.7575	0.77025	0.00973075	0.7475	0.7405	0.7395	0.7415	0.74225	0.00311247
3.72639	0.7525	0.7625	0.7595	0.7505	0.75625	0.00491808	0.816	0.785	0.817	0.956	0.8435	0.0662137	0.7895	0.7865	0.8335	0.8065	0.804	0.0186615	0.783	0.768	0.789	0.756	0.774	0.0129035	0.7495	0.7425	0.7395	0.7415	0.74325	0.00376663
3.85139	0.7545	0.7605	0.7555	0.7465	0.75425	0.00501871	0.812	0.781	0.814	0.956	0.84075	0.0678136	0.7855	0.7825	0.8315	0.8075	0.80175	0.0197025	0.7825	0.7665	0.7875	0.7555	0.773	0.0127377	0.748	0.74	0.736	0.739	0.74075	0.00443706
3.97611	0.79	0.798	0.791	0.783	0.7905	0.00531507	0.85	0.816	0.85	0.993	0.87725	0.0682546	0.8185	0.8175	0.8705	0.8445	0.83775	0.0217873	0.8175	0.7985	0.8235	0.7885	0.807	0.0141156	0.763	0.756	0.753	0.757	0.75725	0.00363146
4.10111	0.775	0.78	0.779	0.778	0.778	0.00187083	0.8345	0.7945	0.8435	0.9865	0.86475	0.0726718	0.806	0.802	0.865	0.84	0.82825	0.0258493	0.8075	0.7865	0.8195	0.7815	0.79875	0.0154495	0.7655	0.7555	0.7575	0.7615	0.76	0.00384057
4.22611	0.7805	0.7835	0.7795	0.7715	0.77875	0.00443706	0.833	0.796	0.838	0.983	0.8625	0.071437	0.805	0.804	0.863	0.838	0.8275	0.0246424	0.8055	0.7865	0.8135	0.7755	0.79525	0.0150395	0.7635	0.7535	0.7525	0.7595	0.75725	0.00449305
4.35083	0.7865	0.7885	0.7825	0.7765	0.7835	0.00458258	0.836	0.799	0.843	0.988	0.8665	0.0721128	0.8095	0.8085	0.8715	0.8445	0.8335	0.0262964	0.8105	0.7895	0.8205	0.7785	0.79975	0.0166038	0.7665	0.7575	0.7545	0.7625	0.76025	0.00460299
4.47583	0.7945	0.7935	0.7875	0.7815	0.78925	0.00521416	0.842	0.802	0.848	0.994	0.8715	0.0729023	0.8115	0.8115	0.8775	0.8505	0.83775	0.0279318	0.8165	0.7955	0.8255	0.7825	0.805	0.0169485	0.7685	0.7605	0.7565	0.7675	0.76325	0.00496865
4.60056	0.8	0.799	0.792	0.788	0.79475	0.00496865	0.8455	0.8045	0.8525	0.9985	0.87525	0.0734826	0.8165	0.8155	0.8855	0.8595	0.84425	0.0297101	0.8215	0.7985	0.8315	0.7845	0.809	0.018527	0.7725	0.7625	0.7595	0.7725	0.76675	0.00584701
4.72556	0.8075	0.8045	0.7985	0.7925	0.80075	0.00576086	0.851	0.809	0.858	1.005	0.88075	0.074143	0.8195	0.8205	0.8925	0.8685	0.85025	0.0314195	0.8275	0.8025	0.8375	0.7885	0.814	0.0194743	0.7755	0.7645	0.7625	0.7755	0.7695	0.00604152
4.85028	0.8135	0.8085	0.8025	0.7965	0.80525	0.00637868	0.834	0.811	0.862	1.008	0.87875	0.0767769	0.823	0.824	0.9	0.876	0.85575	0.0333495	0.8345	0.8085	0.8455	0.7935	0.8205	0.0205791	0.7785	0.7675	0.7635	0.7815	0.77275	0.00746241
4.97528	0.8215	0.8135	0.8075	0.8025	0.81125	0.00708431	0.859	0.814	0.869	1.013	0.88875	0.0746672	0.8265	0.8275	0.9085	0.8845	0.86175	0.0357727	0.839	0.812	0.852	0.796	0.82475	0.0219929	0.7805	0.7695	0.7675	0.7855	0.77575	0.00749583
5.1	0.8285	0.8205	0.8125	0.8075	0.81725	0.00798044	0.863	0.817	0.874	1.018	0.893	0.0752695	0.8315	0.8325	0.9165	0.8925	0.86825	0.0372315	0.845	0.816	0.857	0.799	0.82925	0.0229606	0.7845	0.7735	0.7705	0.7895	0.7795	0.00777817
5.225	0.8355	0.8235	0.8165	0.8115	0.82175	0.00901041	0.8685	0.8195	0.8785	1.0215	0.897	0.0752679	0.8355	0.8365	0.9245	0.9005	0.87425	0.0391815	0.8525	0.8205	0.8645	0.8025	0.835	0.0247134	0.7875	0.7755	0.7725	0.7965	0.783	0.00960469
5.34972	0.84	0.828	0.819	0.816	0.82575	0.00933742	0.87	0.821	0.882	1.024	0.89925	0.0755625	0.8385	0.8405	0.9315	0.9085	0.87975	0.0410693	0.8585	0.8245	0.8725	0.8065	0.8405	0.0262679	0.791	0.778	0.775	0.81	0.7885	0.0137931
5.47472	0.8515	0.8365	0.8265	0.8235	0.8345	0.0109316	0.874	0.825	0.888	1.029	0.904	0.075865	0.843	0.846	0.939	0.918	0.8865	0.0426644	0.8645	0.8305	0.8785	0.8105	0.846	0.0269212	0.7925	0.7805	0.7775	0.8065	0.78925	0.0114319
5.59944	0.857	0.842	0.831	0.829	0.83975	0.0111215	0.8805	0.8275	0.8935	1.0325	0.9085	0.0757397	0.8455	0.8485	0.9455	0.9245	0.891	0.0446346	0.8705	0.8335	0.8845	0.8135	0.8505	0.0283461	0.7955	0.7815	0.7835	0.8125	0.79325	0.0123364
5.72444	0.8645	0.8475	0.8365	0.8355	0.846	0.0116726	0.884	0.829	0.899	1.035	0.91175	0.0757805	0.8515	0.8535	0.9545	0.9335	0.89825	0.0463539	0.8765	0.8375	0.8895	0.8165	0.855	0.02933	0.7985	0.7855	0.7815	0.8185	0.796	0.0144309
5.84944	0.8725	0.8525	0.8395	0.8395	0.851	0.0135	0.888	0.832	0.904	1.038	0.9155	0.0756092	0.854	0.857	0.96	0.939	0.9025	0.0475946	0.8805	0.8415	0.8965	0.8195	0.8595	0.0305532	0.801	0.787	0.783	0.823	0.7985	0.0156445
5.97417	0.8805	0.8585	0.8465	0.8445	0.8575	0.0143178	0.894	0.834	0.909	1.04	0.91925	0.0751511	0.858	0.861	0.968	0.949	0.909	0.049965	0.8885	0.8455	0.9045	0.8235	0.8655	0.0324577	0.804	0.791	0.785	0.83	0.8025	0.0172988
6.09917	0.886	0.864	0.85	0.849	0.86225	0.0149395	0.899	0.838	0.914	1.042	0.92325	0.074234	0.863	0.866	0.976	0.956	0.91525	0.0512512	0.893	0.85	0.909	0.826	0.8695	0.0331097	0.8065	0.7925	0.7875	0.8355	0.8055	0.0186682
6.22389	0.8925	0.8675	0.8555	0.8545	0.8675	0.0153134	0.9015	0.8395	0.9195	1.0465	0.92675	0.0752375	0.8655	0.8695	0.9835	0.9645	0.92075	0.0536907	0.8985	0.8545	0.9165	0.8295	0.87475	0.0345136	0.8095	0.7955	0.7895	0.8415	0.809	0.0201184
6.34889	0.9005	0.8735	0.8605	0.8605	0.87375	0.0163306	0.905	0.842	0.925	1.046	0.9295	0.073907	0.8685	0.8735	0.9905	0.9725	0.92625	0.0556434	0.9065	0.8585	0.9225	0.8335	0.88025	0.0358216	0.8125	0.7975	0.7915	0.8495	0.81275	0.0225541
6.47361	0.9065	0.8775	0.8655	0.8655	0.87875	0.0167537	0.91	0.844	0.93	1.048	0.933	0.0736274	0.8735	0.8775	0.9985	0.9815	0.93275	0.057582	0.9105	0.8625	0.9285	0.8365	0.8845	0.0367423	0.8145	0.7995	0.7935	0.8565	0.816	0.0246018
6.59861	0.912	0.883	0.87	0.87	0.88375	0.0171519	0.913	0.847	0.935	1.049	0.936	0.0728354	0.8755	0.8795	1.0045	0.9875	0.93675	0.0595709	0.9165	0.8665	0.9345	0.8405	0.8895	0.0376962	0.816	0.801	0.794	0.863	0.8185	0.0268933
6.72333	0.9155	0.8875	0.8735	0.8755	0.888	0.0167556	0.917	0.849	0.939	1.05	0.93875	0.0722924	0.8795	0.8845	1.0115	0.9945	0.9425	0.0608235	0.9205	0.8685	0.9395	0.8415	0.8925	0.0392747	0.819	0.804	0.797	0.868	0.822	0.0277218
6.84833	0.9245	0.8925	0.8795	0.8805	0.89425	0.0181986	0.92	0.85	0.945	1.051	0.9415	0.0721751	0.8845	0.8875	1.0195	1.0025	0.9485	0.0627973	0.9255	0.8725	0.9455	0.8445	0.897	0.0403764	0.821	0.805	0.799	0.876	0.82525	0.030384
6.97306	0.9335	0.8995	0.8845	0.8875	0.90125	0.019447	0.926	0.853	0.949	1.053	0.94525	0.0715974	0.8885	0.8915	1.0255	1.0105	0.954	0.0642281	0.9335	0.8765	0.9535	0.8485	0.903	0.0422877	0.8235	0.8075	0.7995	0.8845	0.82875	0.033327
7.09806	0.9395	0.9035	0.8895	0.8905	0.90575	0.0202531	0.928	0.855	0.955	1.053	0.94775	0.0709273	0.894	0.896	1.034	1.019	0.96075	0.0659673	0.9385	0.8805	0.9585	0.8505	0.907	0.0434137	0.824	0.809	0.8	0.891	0.831	0.0356861
7.22306	0.9465	0.9105	0.8945	0.8985	0.9125	0.0204939	0.934	0.858	0.963	1.053	0.952	0.069789	0.897	0.901	1.04	1.024	0.9655	0.0667551	0.9465	0.8845	0.9635	0.8535	0.912	0.04478	0.827	0.812	0.804	0.9	0.83575	0.0380025
7.34778	0.9555	0.9155	0.9045	0.9075	0.92075	0.0204619	0.937	0.861	0.97	1.055	0.95575	0.069611	0.9015	0.9055	1.0485	1.0335	0.97225	0.0689687	0.9505	0.8875	0.9715	0.8585	0.917	0.0457848	0.8305	0.8145	0.8055	0.9075	0.8395	0.0402679
7.47278	0.9625	0.9225	0.9105	0.9145	0.9275	0.020664	0.947	0.864	0.977	1.055	0.96075	0.068368	0.9075	0.9105	1.0545	1.0385	0.97775	0.0689905	0.9555	0.8915	0.9775	0.8605	0.92125	0.0472037	0.832	0.816	0.808	0.914	0.8425	0.0421752
7.59778	0.9725	0.9325	0.9255	0.9245	0.93875	0.0197278	0.9525	0.8715	0.9875	1.0575	0.96725	0.0669715	0.915	0.917	1.063	1.048	0.98575	0.0699549	0.9645	0.8985	0.9845	0.8665	0.9285	0.0478957	0.837	0.821	0.812	0.925	0.84875	0.0449242
7.7225	0.974	0.934	0.93	0.928	0.9415	0.0188878	0.956	0.87	0.992	1.055	0.96825	0.0668819	0.9165	0.9205	1.0655	1.0515	0.9885	0.070189	0.966	0.899	0.988	0.868	0.93025	0.0486435	0.8355	0.8185	0.8095	0.9305	0.8485	0.0482545
7.8475	0.9765	0.9385	0.9345	0.9325	0.9455	0.0180278	0.9595	0.8705	0.9955	1.0495	0.96875	0.0651436	0.92	0.924	1.069	1.055	0.992	0.070189	0.9695	0.9015	0.9895	0.8685	0.93225	0.0491802	0.834	0.818	0.806	0.931	0.84725	0.0493628
7.9725	0.982	0.946	0.944	0.94	0.953	0.0168819	0.968	0.878	1.005	1.052	0.97575	0.0638059	0.924	0.929	1.078	1.062	0.99825	0.0719944	0.9755	0.9075	0.9975	0.8745	0.93875	0.0497663	0.8395	0.8245	0.8135	0.9445	0.8555	0.0522063
8.09722	0.9855	0.9505	0.9515	0.9455	0.95825	0.0158961	0.9755	0.8815	1.0105	1.0545	0.9805	0.0636435	0.933	0.935	1.087	1.072	1.00675	0.0729465	0.9825	0.9125	1.0045	0.8795	0.94475	0.0507266	0.845	0.83	0.817	0.953	0.86125	0.0538905
8.22222	0.9885	0.9525	0.9545	0.9475	0.96075	0.0162231	0.978	0.884	1.016	1.053	0.98275	0.0628784	0.9355	0.9405	1.0915	1.0745	1.0105	0.0727702	0.988	0.916	1.01	0.883	0.94925	0.0516884	0.846	0.832	0.818	0.958	0.8635	0.0554504
8.34722	0.991	0.957	0.959	0.952	0.96475	0.0153684	0.983	0.887	1.021	1.052	0.98575	0.0620297	0.9405	0.9465	1.0985	1.0815	1.01675	0.0735268	0.992	0.92	1.016	0.885	0.95325	0.0529215	0.8475	0.8335	0.8195	0.9685	0.86725	0.059289
8.47194	0.9965	0.9625	0.9655	0.9615	0.9715	0.0145086	0.9885	0.8915	1.0285	1.0555	0.991	0.0621953	0.948	0.954	1.108	1.092	1.0255	0.0747446	1.001	0.927	1.022	0.893	0.96075	0.05268	0.856	0.841	0.825	0.995	0.87925	0.0677214
8.59694	0.996	0.963	0.966	0.958	0.97075	0.0148556	0.987	0.891	1.028	1.05	0.989	0.0609303	0.9495	0.9565	1.1095	1.0945	1.0275	0.0747295	1.0025	0.9275	1.0245	0.8915	0.9615	0.0540971	0.8535	0.8395	0.8225	0.9825	0.8745	0.0633127
8.72167	0.998	0.966	0.97	0.963	0.97425	0.0139351	0.9915	0.8945	1.0335	1.0515	0.99275	0.0607593	0.9545	0.9615	1.1165	1.1015	1.0335	0.0757265	1.0085	0.9315	1.0315	0.8965	0.967	0.0550295	0.857	0.843	0.825	0.99	0.87875	0.0652241
8.84667	1.0025	0.9715	0.9745	0.9675	0.979	0.0137931	0.9945	0.8955	1.0375	1.0495	0.99425	0.0605697	0.958	0.966	1.12	1.105	1.03725	0.0754897	1.011	0.933	1.032	0.896	0.968	0.0555743	0.857	0.844	0.827	0.996	0.881	0.0672421
8.97139	1.0075	0.9775	0.9805	0.9745	0.985	0.0131624	1.001	0.901	1.046	1.053	1.00025	0.0606769	0.966	0.973	1.13	1.115	1.046	0.0767235	1.0195	0.9415	1.0425	0.9045	0.977	0.0561538	0.8615	0.8485	0.8305	1.0055	0.8865	0.0695809
9.09639	1.0065	0.9785	0.9805	0.9745	0.985	0.0125996	1.001	0.9	1.047	1.05	0.9995	0.0606403	0.9675	0.9765	1.1325	1.1155	1.048	0.0763037	1.0205	0.9435	1.0435	0.9045	0.978	0.0563227	0.862	0.85	0.83	1.013	0.88875	0.0726408
9.22111	1.0095	0.9815	0.9865	0.9795	0.98925	0.0119661	1.007	0.903	1.052	1.049	1.00275	0.0602759	0.9715	0.9785	1.1385	1.1225	1.05275	0.0779948	1.0275	0.9475	1.0485	0.9095	0.98325	0.0568611	0.8655	0.8535	0.8325	1.0205	0.893	0.0745537
9.34611	1.012	0.984	0.99	0.983	0.99225	0.0117127	1.005	0.903	1.053	1.045	1.0015	0.0597055	0.975	0.981	1.14	1.125	1.05525	0.0774609	1.0285	0.9465	1.0525	0.9105	0.9845	0.0580517	0.8645	0.8525	0.8315	1.0265	0.89375	0.077548
9.47083	1.016	0.99	0.996	0.988	0.9975	0.0110793	1.011	0.909	1.061	1.044	1.00625	0.058955	0.9805	0.9885	1.1485	1.1315	1.06225	0.0780332	1.034	0.951	1.058	0.916	0.98975	0.0582167	0.8685	0.8575	0.8355	1.0365	0.8995	0.0799844
9.59583	1.02	0.995	1.004	0.995	1.0035	0.0102103	1.0165	0.9135	1.0675	1.0485	1.0115	0.0594433	0.99	0.995	1.158	1.141	1.071	0.0787496	1.0445	0.9595	1.0665	0.9225	0.99825	0.0592384	0.876	0.864	0.844	1.051	0.90875	0.0829198
9.72056	1.0255	1.0005	1.0075	0.9975	1.00775	0.0108714	1.0245	0.9185	1.0755	1.0495	1.017	0.0596595	0.9985	1.0035	1.1655	1.1475	1.07875	0.07803	1.0505	0.9695	1.0765	0.9305	1.00675	0.0591201	0.8845	0.8715	0.8485	1.0615	0.9165	0.0847024
9.84528	1.026	1	1.011	1	1.00925	0.0106624	1.0225	0.9185	1.0745	1.0465	1.0155	0.0589491	0.9975	1.0055	1.1675	1.1505	1.08025	0.0790297	1.0535	0.9665	1.0745	0.9295	1.006	0.0599187	0.8775	0.8695	0.8465	1.0645	0.9145	0.087347
9.97028	1.0335	1.0095	1.0165	1.0105	1.0175	0.00961769	1.029	0.92	1.082	1.043	1.0185	0.0600937	1.0045	1.0135	1.1735	1.1555	1.08675	0.0780749	1.0565	0.9725	1.0795	0.9345	1.01075	0.0593649	0.8815	0.8755	0.8485	1.0735	0.91975	0.0896336
10.095	1.036	1.012	1.018	1.012	1.0195	0.00983616	1.0285	0.9215	1.0855	1.0395	1.01875	0.0600807	1.0095	1.0165	1.1765	1.1625	1.09125	0.0784454	1.059	0.971	1.084	0.936	1.0125	0.0609282	0.884	0.873	0.85	1.08	0.92175	0.0921856
10.22	1.0365	1.0115	1.0235	1.0125	1.021	0.0101119	1.0345	0.9265	1.0915	1.0415	1.0235	0.0601623	1.015	1.018	1.181	1.162	1.094	0.0777978	1.0655	0.9765	1.0865	0.9395	1.017	0.0608872	0.8875	0.8765	0.8505	1.0865	0.92525	0.0940621
10.3447	1.0365	1.0105	1.0235	1.0105	1.02025	0.010779	1.0305	0.9245	1.0885	1.0365	1.02	0.0595714	1.0125	1.0185	1.1805	1.1655	1.09425	0.0789569	1.0655	0.9755	1.0875	0.9425	1.01775	0.0604002	0.879	0.873	0.842	1.085	0.91975	0.0964349
10.4697	1.058	1.023	1.029	1.019	1.03225	0.0152868	1.0385	0.9275	1.0955	1.0375	1.02475	0.0608579	1.02	1.023	1.191	1.171	1.10125	0.0800699	1.073	0.982	1.095	0.945	1.02375	0.0621425	0.8935	0.8855	0.8565	1.1045	0.935	0.0988243
10.5944	1.038	1.011	1.025	1.013	1.02175	0.0108022	1.0305	0.9195	1.0905	1.0275	1.017	0.0616462	1.016	1.021	1.184	1.165	1.0965	0.0783087	1.067	0.977	1.088	0.941	1.01825	0.0610548	0.886	0.88	0.851	1.104	0.93025	0.101184
10.7194	1.0555	1.0305	1.0415	1.0275	1.03875	0.0109858	1.0425	0.9285	1.1035	1.0365	1.02775	0.0630134	1.0305	1.0325	1.1975	1.1775	1.1095	0.078323	1.0815	0.9895	1.1035	0.9565	1.03275	0.0613733	0.8935	0.8885	0.8595	1.1185	0.94	0.103871
10.8444	1.0495	1.0225	1.0435	1.0275	1.03575	0.011099	1.041	0.931	1.104	1.037	1.02825	0.0621183	1.033	1.038	1.2	1.182	1.11325	0.07803	1.085	0.999	1.103	0.955	1.0355	0.0608667	0.898	0.892	0.856	1.126	0.943	0.106869
10.9692	1.0575	1.0285	1.0435	1.0265	1.039	0.0125399	1.0475	0.9335	1.1035	1.0335	1.0295	0.0613025	1.036	1.038	1.202	1.178	1.1135	0.0769724	1.082	0.991	1.098	0.951	1.0305	0.0614186	0.8965	0.8945	0.8555	1.1265	0.94325	0.107055
11.0942	1.059	1.031	1.048	1.03	1.042	0.012145	1.0475	0.9315	1.1065	1.0315	1.02925	0.0629697	1.038	1.041	1.204	1.186	1.11725	0.0780172	1.0865	0.9935	1.1085	0.9585	1.03675	0.0624835	0.9035	0.8995	0.8645	1.1405	0.952	0.109883
11.2189	1.0655	1.0315	1.0555	1.0375	1.0475	0.0136382	1.0525	0.9365	1.1175	1.0345	1.03525	0.0648359	1.041	1.066	1.215	1.193	1.12875	0.0761655	1.1125	1.0195	1.1215	0.9645	1.0545	0.0655324	0.922	0.915	0.87	1.147	0.9635	0.107807
11.3439	1.057	1.023	1.044	1.024	1.037	0.0142653	1.0425	0.9265	1.1035	1.0255	1.0245	0.0635807	1.035	1.036	1.199	1.181	1.11275	0.0775125	1.084	0.988	1.104	0.954	1.0325	0.0630615	0.894	0.893	0.856	1.141	0.946	0.11362
11.4686	1.0695	1.0365	1.0575	1.0375	1.05025	0.0139172	1.0565	0.9365	1.1195	1.0325	1.03625	0.0657738	1.0505	1.0515	1.2165	1.1955	1.1285	0.0778556	1.099	1.003	1.12	0.967	1.04725	0.0639702	0.905	0.902	0.87	1.158	0.95875	0.115852
11.5936	1.104	1.07	1.092	1.072	1.0845	0.0141686	1.085	0.969	1.151	1.09	1.07375	0.0658232	1.0835	1.0845	1.2475	1.2275	1.16075	0.0770759	1.1285	1.0335	1.1495	0.9975	1.07725	0.0634838	0.9375	0.9395	0.8985	1.1915	0.99175	0.116478
11.7183	1.0655	1.0275	1.0505	1.0295	1.04325	0.0156904	1.049	0.931	1.115	1.022	1.02925	0.0660469	1.0465	1.0465	1.2075	1.1905	1.12275	0.0764865	1.092	0.997	1.113	0.96	1.0405	0.0637985	0.9025	0.9035	0.8615	1.1575	0.95625	0.117421
11.8433	1.112	1.074	1.103	1.079	1.092	0.0159217	1.0935	0.9735	1.1635	1.0675	1.0745	0.0680661	1.096	1.095	1.26	1.24	1.17275	0.0775738	1.139	1.043	1.162	1.01	1.0885	0.0636101	0.9475	0.9495	0.9105	1.2135	1.00525	0.121232
11.9683	1.078	1.038	1.065	1.04	1.05525	0.0169023	1.0555	0.9365	1.1225	1.0235	1.0345	0.0669141	1.057	1.056	1.217	1.199	1.13225	0.0760177	1.101	1.005	1.124	0.972	1.0505	0.0636101	0.907	0.911	0.869	1.175	0.9655	0.12206
12.0931	1.082	1.042	1.068	1.044	1.059	0.0167631	1.057	0.939	1.124	1.024	1.036	0.066592	1.062	1.06	1.221	1.204	1.13675	0.0759914	1.1045	1.0065	1.1265	0.9725	1.0525	0.0646065	0.909	0.916	0.872	1.18	0.96925	0.12282
12.2181	1.0905	1.0465	1.0745	1.0465	1.0645	0.018868	1.06	0.941	1.13	1.027	1.0395	0.0679503	1.07	1.07	1.23	1.21	1.145	0.0753326	1.112	1.015	1.132	0.981	1.06	0.0635492	0.914	0.922	0.877	1.189	0.9755	0.124428
12.4681	1.1045	1.0565	1.0835	1.0565	1.07525	0.0201665	1.0705	0.9505	1.1605	1.0425	1.056	0.0749049	1.082	1.081	1.244	1.223	1.1575	0.0763626	1.1185	1.0185	1.1395	0.9865	1.06575	0.0646814	0.9245	0.9325	0.8865	1.2065	0.9875	0.127628
12.5928	1.0975	1.0525	1.0985	1.0695	1.0795	0.0194551	1.068	0.949	1.144	1.037	1.0495	0.0698731	1.0795	1.0835	1.2375	1.2225	1.15575	0.0744526	1.1385	1.0395	1.1435	0.9925	1.0785	0.0646954	0.9395	0.9485	0.8875	1.2075	0.99575	0.124452
12.7178	1.0965	1.0465	1.0755	1.0495	1.067	0.0204267	1.0715	0.9495	1.1525	1.0385	1.053	0.072741	1.088	1.085	1.245	1.224	1.1605	0.0743791	1.1275	1.0305	1.1715	1.0205	1.0875	0.0640195	0.9135	0.9315	0.9035	1.2275	0.994	0.135184
12.8425	1.1	1.05	1.08	1.051	1.07025	0.0209806	1.067	0.945	1.138	1.031	1.04525	0.0695139	1.081	1.078	1.239	1.22	1.1545	0.0753077	1.1215	1.0215	1.1425	0.9895	1.06875	0.0646814	0.921	0.933	0.885	1.211	0.9875	0.130241
12.9675	1.1055	1.0525	1.0845	1.0555	1.0745	0.0218289	1.0655	0.9445	1.1405	1.0325	1.04575	0.0703469	1.0845	1.0835	1.2395	1.2225	1.1575	0.0737462	1.1225	1.0225	1.1445	0.9935	1.07075	0.0640561	0.923	0.936	0.887	1.216	0.9905	0.131424
13.0925	1.1175	1.0705	1.0945	1.0775	1.09	0.0181177	1.0745	0.9515	1.1515	1.0435	1.05525	0.0716532	1.0935	1.0935	1.2505	1.2315	1.16725	0.0740553	1.131	1.034	1.151	1.004	1.08	0.0623177	0.9625	0.9485	0.8945	1.2255	1.00775	0.128256
13.2172	1.1465	1.0935	1.1245	1.0945	1.11475	0.0221628	1.1005	0.9785	1.1765	1.0655	1.08025	0.071142	1.122	1.119	1.276	1.259	1.194	0.073753	1.154	1.054	1.174	1.025	1.10175	0.0634838	0.946	0.961	0.911	1.246	1.016	0.134024
13.3422	1.1195	1.0655	1.0835	1.0535	1.0805	0.0249199	1.078	0.953	1.138	1.026	1.04875	0.0680198	1.1045	1.1005	1.2425	1.2235	1.16775	0.0656101	1.142	1.041	1.151	0.998	1.083	0.065372	0.9385	0.9505	0.9035	1.2425	1.00875	0.136056
13.4669	1.144	1.088	1.12	1.089	1.11025	0.0233493	1.095	0.97	1.173	1.057	1.07375	0.0730526	1.104	1.101	1.257	1.237	1.17475	0.0726029	1.1325	1.0335	1.1565	1.0035	1.0815	0.0644477	0.9275	0.9465	0.8925	1.2365	1.00075	0.137482
13.5919	1.1465	1.0885	1.1235	1.0915	1.1125	0.0239479	1.101	0.973	1.177	1.058	1.07725	0.0737441	1.124	1.121	1.276	1.257	1.1945	0.0723205	1.15	1.048	1.171	1.019	1.097	0.0647495	0.9505	0.9725	0.9155	1.2595	1.0245	0.137191
13.7167	1.15	1.093	1.126	1.094	1.11575	0.0238157	1.077	0.946	1.152	1.032	1.05175	0.0746002	1.098	1.096	1.253	1.231	1.1695	0.0729195	1.136	1.036	1.156	1.002	1.0825	0.0650135	0.927	0.949	0.89	1.241	1.00175	0.139731
13.8417	1.145	1.087	1.113	1.077	1.1055	0.0263201	1.09	0.958	1.155	1.036	1.05975	0.0722924	1.1065	1.1025	1.2465	1.2265	1.1705	0.0663928	1.137	1.036	1.153	1	1.0815	0.0650096	0.9305	0.9505	0.8865	1.2355	1.00075	0.137496
13.9664	1.126	1.066	1.104	1.068	1.091	0.0252389	1.079	0.946	1.157	1.032	1.0535	0.0764542	1.106	1.103	1.257	1.236	1.1755	0.071395	1.1375	1.0365	1.1595	1.0065	1.085	0.0648479	0.928	0.952	0.893	1.245	1.0045	0.140429
14.0914	1.147	1.088	1.117	1.081	1.10825	0.0261283	1.1	0.965	1.168	1.051	1.071	0.0739696	1.128	1.123	1.271	1.249	1.19275	0.0677214	1.1485	1.0475	1.1645	1.0125	1.09325	0.0646969	0.934	0.958	0.893	1.265	1.0125	0.147622
14.2161	1.1325	1.0735	1.1115	1.0765	1.0985	0.0246678	1.095	0.958	1.17	1.041	1.066	0.0773725	1.126	1.119	1.291	1.258	1.1985	0.0769302	1.1505	1.0535	1.1765	1.0245	1.10125	0.0637549	0.943	0.968	0.908	1.265	1.021	0.142476
14.3411	1.162	1.103	1.143	1.105	1.12825	0.0251732	1.097	0.959	1.174	1.046	1.069	0.0781633	1.145	1.139	1.291	1.271	1.2115	0.069891	1.172	1.072	1.196	1.043	1.12075	0.064635	0.9625	0.9915	0.9285	1.2915	1.0435	0.144909
14.4658	1.145	1.086	1.125	1.091	1.11175	0.0243657	1.104	0.965	1.183	1.052	1.076	0.0792622	1.1345	1.1285	1.2795	1.2585	1.20025	0.0691823	1.161	1.062	1.186	1.035	1.111	0.0638396	0.949	0.979	0.914	1.286	1.032	0.14844
14.5908	1.166	1.106	1.147	1.109	1.132	0.0254264	1.1505	1.0075	1.2005	1.0685	1.10675	0.0741902	1.1745	1.1485	1.2975	1.2785	1.22475	0.0642665	1.192	1.085	1.2	1.052	1.13225	0.0648705	0.9695	1.0015	0.9305	1.3005	1.0505	0.146511
14.7156	1.191	1.118	1.147	1.109	1.14125	0.0319717	1.12	0.98	1.201	1.069	1.0925	0.0802138	1.1575	1.1505	1.3015	1.2805	1.2225	0.0689456	1.185	1.082	1.205	1.054	1.1315	0.0646549	0.968	1.001	0.934	1.307	1.0525	0.148833
14.8406	1.168	1.108	1.149	1.11	1.13375	0.0256552	1.1215	0.9805	1.2035	1.0705	1.094	0.0809027	1.1595	1.1525	1.3015	1.2825	1.224	0.0683758	1.1815	1.0825	1.2065	1.0565	1.13175	0.0635428	0.9695	1.0045	0.9385	1.3125	1.05625	0.149777
14.9653	1.173	1.109	1.152	1.111	1.13625	0.027289	1.123	0.982	1.205	1.072	1.0955	0.0809027	1.162	1.157	1.303	1.285	1.22675	0.0675736	1.185	1.085	1.209	1.06	1.13475	0.0634444	0.972	1.007	0.94	1.363	1.0705	0.170529
15.0903	1.174	1.106	1.15	1.109	1.13475	0.0285602	1.1235	0.9825	1.2065	1.0735	1.0965	0.0811696	1.166	1.159	1.305	1.286	1.229	0.0668842	1.1865	1.0875	1.2095	1.0625	1.1365	0.0626618	0.973	1.009	0.942	1.319	1.06075	0.150974
15.215	1.15	1.07	1.015	0.991	1.0565	0.0611085	1.109	0.974	1.085	0.977	1.03625	0.0613489	1.1265	1.1185	1.1675	1.1455	1.1395	0.0189077	1.1655	1.0625	1.1065	0.9555	1.0725	0.0768017	0.931	0.944	0.824	1.202	0.97525	0.138949
15.34	1.182	1.109	1.156	1.112	1.13975	0.0306788	1.1245	0.9835	1.2105	1.0795	1.0995	0.0818566	1.1705	1.1665	1.3105	1.2915	1.23475	0.0666047	1.191	1.092	1.215	1.067	1.14125	0.0629539	0.9785	1.0175	0.9465	1.3255	1.067	0.151348
15.4647	1.1405	1.0685	1.1155	1.0715	1.099	0.0303356	1.121	0.978	1.206	1.077	1.0955	0.0821721	1.173	1.167	1.312	1.292	1.236	0.0664116	1.052	0.953	1.075	0.928	1.002	0.0626618	0.835	0.877	0.803	1.185	0.925	0.152388
15.5897	1.181	1.112	1.257	1.12	1.1675	0.0581571	1.1245	0.9815	1.2125	1.0815	1.1	0.0831279	1.1745	1.1695	1.3135	1.2945	1.238	0.0663645	1.193	1.094	1.217	1.071	1.14375	0.0623674	0.9785	1.0205	0.9475	1.3335	1.07	0.154322
15.7144	1.008	0.938	0.985	0.942	0.96825	0.0294311	0.955	0.811	1.041	0.911	0.9295	0.0828659	1.0145	1.0075	1.1485	1.1285	1.07475	0.0641887	1.0315	0.9355	1.0555	0.9085	0.98275	0.0620781	0.82	0.862	0.787	1.174	0.91075	0.154294
15.8394	1.184	1.117	1.164	1.122	1.14675	0.0282079	1.004	0.853	1.07	0.937	0.966	0.0804208	1.0455	1.0395	1.1695	1.1475	1.1005	0.0585577	1.128	1.019	1.13	0.985	1.0655	0.0646316	0.9655	1.0225	0.9285	1.3175	1.0585	0.153237
15.9642	1.182	1.116	1.164	1.119	1.14525	0.0284901	1.125	0.98	1.215	1.08	1.1	0.0846316	1.165	1.16	1.3	1.28	1.22625	0.0641653	1.193	1.097	1.219	1.072	1.14525	0.062074	0.9775	1.0245	0.9465	1.3405	1.07225	0.157344
16.0892	1.183	1.118	1.166	1.121	1.147	0.0281691	1.1275	0.9815	1.2165	1.0825	1.102	0.0846478	1.184	1.179	1.317	1.297	1.24425	0.0631719	1.1965	1.0995	1.2205	1.0525	1.14225	0.0688272	0.9795	1.0275	0.9475	1.3425	1.07425	0.15747
16.2139	1.018	0.956	1.002	0.959	0.98375	0.0268735	0.969	0.822	1.133	0.925	0.96225	0.112092	1.0215	1.0145	1.1555	1.1355	1.08175	0.0641887	1.0365	0.9395	1.0595	0.9155	0.98775	0.0613856	0.832	0.882	0.803	1.195	0.928	0.156721
16.3389	1.184	1.126	1.171	1.126	1.15175	0.026157	1.1305	0.9805	1.2255	1.0835	1.105	0.0882227	1.187	1.18	1.319	1.3	1.2465	0.0634054	1.196	1.1	1.222	1.078	1.149	0.0611964	0.9805	1.0315	0.9495	1.3465	1.077	0.158326
16.4636	1.084	0.979	1.027	0.98	1.0175	0.0430145	0.9885	0.8385	1.0795	0.9415	0.962	0.0868634	1.045	1.038	1.177	1.154	1.1035	0.0625799	1.0655	0.9705	1.0885	0.9445	1.01725	0.0609974	0.8545	0.9075	0.8245	1.2215	0.952	0.158408
16.5886	1.06	1.016	1.05	1.005	1.03275	0.0228624	1.014	0.863	1.183	0.967	1.00675	0.1155	1.074	1.066	1.207	1.184	1.13275	0.0633379	1.083	0.989	1.108	0.965	1.03625	0.0605036	0.874	0.928	0.844	1.242	0.972	0.158764
16.7133	1.169	1.106	1.155	1.109	1.13475	0.0277162	1.1155	0.9625	1.2075	1.0655	1.08775	0.0884488	1.1715	1.1645	1.3055	1.2835	1.23125	0.0637745	1.182	1.085	1.204	1.061	1.133	0.0610942	0.963	1.017	0.933	1.336	1.06225	0.16089
16.8383	1.163	1.102	1.152	1.106	1.13075	0.0270682	1.13	0.975	1.222	1.08	1.10175	0.0891582	1.1925	1.1845	1.3235	1.3025	1.25075	0.062755	1.1905	1.0965	1.2165	1.0735	1.14425	0.0605077	0.98	1.036	0.949	1.352	1.07925	0.160529
16.9633	1.2095	1.1325	1.1795	1.1315	1.16325	0.0330028	1.137	0.982	1.228	1.086	1.10825	0.088883	1.196	1.187	1.325	1.305	1.25325	0.0622349	1.203	1.107	1.227	1.084	1.15525	0.0608949	0.9835	1.0395	0.9525	1.3565	1.083	0.160954
17.0881	1.1925	1.1305	1.1815	1.1335	1.1595	0.0277939	1.0945	0.9375	1.1875	1.0435	1.06575	0.0902673	1.051	1.042	1.178	1.16	1.10775	0.0616619	1.0595	0.9655	1.0865	0.9435	1.01375	0.060516	0.8395	0.8985	0.8095	1.2155	0.94075	0.161826
17.2128	1.165	1.102	1.152	1.104	1.13075	0.0281369	1.119	0.96	1.21	1.064	1.08825	0.0905604	1.195	1.188	1.324	1.305	1.253	0.0619153	1.201	1.109	1.228	1.085	1.15575	0.0601223	0.983	1.042	0.951	1.358	1.0835	0.161809
17.3378	1.1875	1.1215	1.1735	1.1225	1.15125	0.029668	1.14	0.981	1.232	1.086	1.10975	0.0908305	1.2	1.191	1.329	1.308	1.257	0.0620282	1.2015	1.1105	1.2295	1.0875	1.15725	0.0596422	0.983	1.045	0.954	1.363	1.08625	0.163128
17.4628	1.192	1.124	1.221	1.219	1.189	0.0392365	1.139	0.979	1.332	1.166	1.154	0.125178	1.2	1.191	1.342	1.308	1.26025	0.0659332	1.202	1.111	1.229	1.087	1.15725	0.0596338	0.981	1.047	0.953	1.36	1.08525	0.162257
17.5875	1.1705	1.0855	1.1695	1.1165	1.1355	0.0362008	1.0915	0.9295	1.2195	1.0725	1.07825	0.102819	1.1435	1.1335	1.3075	1.2875	1.218	0.0798921	1.1765	1.0965	1.2085	1.0695	1.13775	0.0567158	0.9675	1.0305	0.9345	1.3425	1.06875	0.161769
17.7125	1.167	1.098	1.152	1.099	1.129	0.0309597	1.1095	0.9485	1.2035	1.0545	1.079	0.0922781	1.1715	1.1595	1.2985	1.2775	1.22675	0.0618441	1.1725	1.0825	1.1995	1.0585	1.12825	0.0591455	0.9545	1.0205	0.9245	1.3345	1.0585	0.163089
17.8372	1.168	1.1	1.153	1.103	1.131	0.0299917	1.1115	0.9495	1.2045	1.0555	1.08025	0.0923617	1.172	1.161	1.302	1.28	1.22875	0.0628545	1.172	1.084	1.202	1.06	1.1295	0.0590826	0.9555	1.0225	0.9255	1.3395	1.06075	0.164723
17.9622	1.1675	1.0995	1.1525	1.1015	1.13025	0.0302273	1.112	0.948	1.207	1.056	1.08075	0.0937427	1.176	1.164	1.301	1.282	1.23075	0.0612673	1.1745	1.0835	1.2005	1.0625	1.13025	0.0584567	0.955	1.024	0.925	1.338	1.0605	0.164187
18.0869	1.171	1.101	1.157	1.104	1.13325	0.0311639	1.1135	0.9505	1.2085	1.0575	1.0825	0.093389	1.177	1.164	1.303	1.282	1.2315	0.0616218	1.1745	1.0845	1.2015	1.0625	1.13075	0.0585593	0.9575	1.0265	0.9285	1.3395	1.063	0.163558
18.2119	1.171	1.102	1.156	1.104	1.13325	0.0307195	1.1135	0.9495	1.2085	1.0555	1.08175	0.0938786	1.1785	1.1655	1.3025	1.2835	1.2325	0.0610451	1.1755	1.0855	1.2015	1.0645	1.13175	0.0579671	0.96	1.028	0.928	1.343	1.06475	0.164656
18.3367	1.176	1.107	1.161	1.108	1.138	0.0309597	1.1175	0.9535	1.2125	1.0605	1.086	0.0938096	1.184	1.17	1.307	1.285	1.2365	0.06021	1.177	1.09	1.204	1.066	1.13425	0.0576818	0.96	1.031	0.928	1.344	1.06575	0.164916
18.4617	1.1745	1.1025	1.1555	1.1035	1.134	0.0317214	1.126	0.958	1.224	1.06	1.092	0.096902	1.189	1.175	1.309	1.287	1.24	0.0587282	1.185	1.095	1.206	1.068	1.1385	0.0582688	0.964	1.038	0.937	1.348	1.07175	0.163723
18.5864	1.1895	1.1165	1.1685	1.1145	1.14725	0.0326142	1.1285	0.9615	1.2225	1.0695	1.0955	0.0946705	1.192	1.178	1.321	1.297	1.247	0.0627734	1.1925	1.1015	1.2155	1.0765	1.1465	0.058741	0.9695	1.0445	0.9385	1.3545	1.07675	0.164925
18.7114	1.1875	1.1125	1.1685	1.1135	1.1455	0.0331889	1.128	0.984	1.222	1.069	1.10075	0.0867219	1.1925	1.1785	1.3145	1.2945	1.245	0.0601228	1.1785	1.0915	1.2045	1.0665	1.13525	0.0576774	0.9535	1.0275	0.9195	1.3385	1.05975	0.165606
18.8361	1.2085	1.1325	1.1745	1.1195	1.15875	0.0351879	1.145	0.977	1.227	1.075	1.106	0.0918749	1.195	1.177	1.303	1.283	1.2395	0.0543392	1.1655	1.0795	1.1855	1.0465	1.11925	0.0578808	0.943	1.019	0.909	1.328	1.04975	0.16551
18.9611	1.193	1.115	1.179	1.117	1.151	0.0353553	1.1295	0.9655	1.2305	1.0755	1.10025	0.0956435	1.199	1.183	1.325	1.303	1.2525	0.0622475	1.1905	1.1045	1.2165	1.0825	1.1485	0.0563028	0.973	1.053	0.939	1.362	1.08175	0.167011
19.0858	1.1895	1.1085	1.1675	1.1115	1.14425	0.0351381	1.138	0.964	1.225	1.075	1.1005	0.095117	1.203	1.185	1.326	1.311	1.25625	0.0627988	1.1915	1.1095	1.2225	1.0815	1.15125	0.0576731	0.9755	1.0515	0.9435	1.3635	1.0835	0.166349
19.2108	1.1985	1.1075	1.1875	1.1215	1.15375	0.0397516	1.1145	0.9475	1.2175	1.0755	1.08875	0.0966524	1.186	1.174	1.313	1.289	1.2405	0.0612393	1.1795	1.0945	1.2055	1.0795	1.13975	0.0538069	0.9615	1.0415	0.9325	1.3505	1.0715	0.165953
19.3356	1.186	1.109	1.166	1.109	1.1425	0.0342381	1.1195	0.9545	1.2205	1.0655	1.09	0.0959961	1.194	1.176	1.311	1.292	1.24325	0.0589804	1.18	1.097	1.208	1.072	1.13925	0.0563355	0.968	1.049	0.935	1.359	1.07775	0.167594
19.4606	1.1865	1.0855	1.1295	1.0835	1.12125	0.0419188	1.099	0.942	1.197	1.045	1.07075	0.0921639	1.1785	1.1605	1.3125	1.2775	1.23225	0.0642743	1.169	1.11	1.194	1.064	1.13425	0.0507463	0.9465	1.0555	0.9235	1.3515	1.06925	0.170415
19.5856	1.1845	1.1085	1.1835	1.1235	1.15	0.0344129	1.1175	0.9485	1.2195	1.0675	1.08825	0.0975228	1.204	1.203	1.323	1.303	1.25825	0.0552059	1.2085	1.1095	1.2405	1.1065	1.16625	0.059348	0.9795	1.0635	0.9695	1.3935	1.1015	0.172493
19.7103	1.194	1.112	1.171	1.112	1.14725	0.0361758	1.1235	0.9585	1.2255	1.0695	1.09425	0.0963363	1.199	1.178	1.316	1.297	1.2475	0.0598435	1.1825	1.1045	1.2115	1.0745	1.14325	0.0557377	0.9675	1.0515	0.9325	1.3635	1.07875	0.169993
19.8353	1.185	1.101	1.156	1.105	1.13675	0.0353014	1.1055	0.9405	1.2105	1.0525	1.07725	0.0972969	1.1855	1.1645	1.3035	1.2825	1.234	0.059927	1.166	1.085	1.197	1.067	1.12875	0.0542512	0.974	1.046	0.918	1.361	1.07475	0.171382
19.96	1.232	1.145	1.182	1.128	1.17175	0.0398897	1.1395	0.9695	1.2385	1.0845	1.108	0.0971558	1.1935	1.1695	1.3005	1.2805	1.236	0.055608	1.153	1.074	1.202	1.068	1.12425	0.0560374	0.935	1.047	0.907	1.327	1.054	0.166093
20.085	1.192	1.109	1.159	1.104	1.141	0.0364623	1.1205	0.9535	1.2175	1.0635	1.08875	0.0955442	1.1965	1.1775	1.3095	1.2885	1.243	0.056888	1.176	1.103	1.203	1.069	1.13775	0.0539786	0.9615	1.0525	0.9245	1.3535	1.073	0.168512
20.2097	1.1975	1.1095	1.1635	1.1085	1.14475	0.0377185	1.1235	0.9385	1.2255	1.0685	1.089	0.103553	1.203	1.178	1.313	1.295	1.24725	0.0577857	1.181	1.102	1.208	1.075	1.1415	0.0546923	0.9665	1.0575	0.9305	1.3595	1.0785	0.168708
20.3347	1.1995	1.1125	1.1645	1.1135	1.1475	0.0366538	1.1245	0.9625	1.2305	1.0735	1.09775	0.0964608	1.206	1.181	1.321	1.299	1.25175	0.059428	1.183	1.105	1.212	1.078	1.1445	0.0548202	0.9695	1.0605	0.9325	1.3705	1.08325	0.172261
20.4594	1.203	1.114	1.163	1.116	1.149	0.0368307	1.1255	0.9625	1.2315	1.0725	1.098	0.0969394	1.2055	1.1825	1.3195	1.2975	1.25125	0.0583454	1.181	1.107	1.211	1.079	1.1445	0.0535047	0.969	1.063	0.933	1.369	1.0835	0.171531
20.5844	1.2015	1.1155	1.1605	1.1155	1.14825	0.0358146	1.1265	0.9645	1.2335	1.0745	1.09975	0.0968694	1.208	1.181	1.321	1.299	1.25225	0.0590482	1.18	1.107	1.21	1.078	1.14375	0.0533309	0.968	1.064	0.932	1.368	1.083	0.171473
20.7094	1.2025	1.1145	1.1575	1.1165	1.14775	0.0359679	1.1255	0.9655	1.2345	1.0765	1.1005	0.0966721	1.209	1.183	1.321	1.304	1.25425	0.0592764	1.182	1.109	1.211	1.08	1.1455	0.0530212	0.971	1.069	0.933	1.37	1.08575	0.171449
20.8344	1.2055	1.1165	1.1565	1.1175	1.149	0.0363902	1.1275	0.9675	1.2365	1.0765	1.102	0.0968001	1.211	1.183	1.321	1.302	1.25425	0.0584866	1.183	1.111	1.211	1.08	1.14625	0.0528553	0.971	1.069	0.934	1.369	1.08575	0.170812
20.9592	1.206	1.119	1.155	1.12	1.15	0.035433	1.1275	0.9825	1.2375	1.0775	1.10625	0.0919494	1.211	1.183	1.322	1.302	1.2545	0.0587729	1.182	1.11	1.211	1.08	1.14575	0.0528506	0.97	1.072	0.934	1.37	1.0865	0.171326
21.0842	1.2085	1.1175	1.1545	1.1195	1.15	0.0368409	1.1285	0.9695	1.2385	1.0775	1.1035	0.0968013	1.215	1.185	1.324	1.304	1.257	0.058408	1.184	1.114	1.213	1.082	1.14825	0.0525184	0.9695	1.0725	0.9335	1.3715	1.08675	0.172133
21.2089	1.209	1.12	1.154	1.121	1.151	0.0361732	1.1295	0.9705	1.2395	1.0785	1.1045	0.0968013	1.217	1.184	1.325	1.306	1.258	0.0590551	1.1835	1.1115	1.2125	1.0815	1.14725	0.0528506	0.9715	1.0755	0.9345	1.3725	1.0885	0.171923
21.3339	1.2095	1.1215	1.1525	1.1205	1.151	0.0361421	1.1315	0.9725	1.2385	1.0775	1.105	0.0959648	1.218	1.185	1.325	1.306	1.2585	0.0585683	1.1815	1.1115	1.2145	1.0805	1.147	0.0534533	0.972	1.076	0.933	1.373	1.0885	0.172372
21.4589	1.211	1.124	1.151	1.125	1.15275	0.0353297	1.1335	0.9745	1.2435	1.0795	1.10775	0.0970113	1.218	1.183	1.326	1.306	1.25825	0.0594827	1.183	1.113	1.214	1.08	1.1475	0.0534533	0.973	1.077	0.912	1.376	1.0845	0.178337
21.5836	1.21	1.123	1.15	1.123	1.1515	0.0355282	1.1345	0.9755	1.2415	1.0815	1.10825	0.0958941	1.218	1.185	1.325	1.307	1.25875	0.0587723	1.182	1.116	1.213	1.08	1.14775	0.0525089	0.972	1.081	0.933	1.374	1.09	0.172706
21.7086	1.213	1.126	1.15	1.126	1.15375	0.0355835	1.1335	0.9765	1.2425	1.0805	1.10825	0.095902	1.219	1.183	1.327	1.307	1.259	0.0597997	1.181	1.114	1.213	1.08	1.147	0.0526545	0.972	1.08	0.932	1.378	1.0905	0.174593
21.8333	1.213	1.126	1.148	1.128	1.15375	0.035273	1.136	0.976	1.243	1.083	1.1095	0.0962406	1.22	1.183	1.326	1.306	1.25875	0.0591497	1.181	1.113	1.215	1.079	1.147	0.0537587	0.973	1.083	0.932	1.376	1.091	0.173561
21.9583	1.2135	1.1285	1.1485	1.1255	1.154	0.0354718	1.138	0.978	1.246	1.082	1.111	0.0968039	1.222	1.183	1.329	1.309	1.26075	0.0602759	1.181	1.115	1.215	1.062	1.14325	0.0591032	0.972	1.138	0.935	1.377	1.1055	0.1744
22.0831	1.216	1.128	1.147	1.127	1.1545	0.0363902	1.1405	0.9775	1.2465	1.0845	1.11225	0.0971452	1.222	1.184	1.329	1.31	1.26125	0.0601555	1.182	1.117	1.214	1.081	1.1485	0.0523474	0.973	1.087	0.932	1.38	1.093	0.175161

## Sheet: Glucose+Xylose#OpticalDensity
	0,0 g/L	0,0 g/L	0,0 g/L	0,0 g/L	Average	STD	0,2 g/L	0,2 g/L	0,2 g/L	0,2 g/L	Average	STD	0,4 g/L	0,4 g/L	0,4 g/L	0,4 g/L	Average	STD	0,6 g/L	0,6 g/L	0,6 g/L	0,6 g/L	Average	STD	0,8 g/L	0,8 g/L	0,8 g/L	0,8 g/L	Average	STD
Time [h]					Average-0.0g/L						Average-0.2g/L						Average-0.4g/L						Average-0.6g/L						Average-0.8g/L
0	0.6915	0.7405	0.7105	0.7315	0.7185	0.0190132	0.732	0.715	0.724	0.71	0.72025	0.00843727	0.687	0.699	0.712	0.691	0.69725	0.00954921	0.695	0.749	0.757	0.719	0.73	0.0246779	0.6975	0.7415	0.6615	0.7075	0.702	0.0285088
0.104444	0.611	0.625	0.61	0.621	0.61675	0.00641775	0.59	0.602	0.62	0.594	0.6015	0.0115217	0.5465	0.5835	0.5575	0.5655	0.56325	0.0134977	0.595	0.575	0.606	0.563	0.58475	0.0167686	0.5535	0.6015	0.5615	0.6185	0.58375	0.0270774
0.229444	0.619	0.626	0.611	0.618	0.6185	0.00531507	0.585	0.603	0.614	0.588	0.5975	0.0117154	0.5535	0.5785	0.5665	0.5635	0.5655	0.00891628	0.594	0.587	0.614	0.568	0.59075	0.0164526	0.5695	0.6155	0.5755	0.6385	0.59975	0.0285164
0.354444	0.601	0.612	0.598	0.604	0.60375	0.00521416	0.596	0.613	0.61	0.593	0.603	0.00863134	0.563	0.578	0.576	0.566	0.57075	0.00637868	0.585	0.588	0.613	0.581	0.59175	0.0125175	0.5765	0.6235	0.5805	0.6425	0.60575	0.0281014
0.479167	0.5925	0.6025	0.5885	0.5945	0.5945	0.00509902	0.602	0.624	0.621	0.61	0.61425	0.00878564	0.5725	0.5845	0.5945	0.5785	0.5825	0.00812404	0.591	0.594	0.624	0.588	0.59925	0.014446	0.585	0.629	0.588	0.645	0.61175	0.0258976
0.604167	0.6135	0.6235	0.6185	0.6235	0.61975	0.00414578	0.6255	0.6475	0.6515	0.6405	0.64125	0.00990896	0.589	0.601	0.621	0.606	0.60425	0.0114755	0.606	0.605	0.651	0.613	0.61875	0.0188729	0.596	0.644	0.61	0.665	0.62875	0.0272523
0.729167	0.6345	0.6445	0.6275	0.6355	0.6355	0.00604152	0.635	0.661	0.658	0.647	0.65025	0.0102317	0.601	0.612	0.626	0.609	0.612	0.00902774	0.6175	0.6155	0.6515	0.6215	0.6265	0.0145945	0.605	0.653	0.609	0.663	0.6325	0.0257827
0.854167	0.667	0.675	0.66	0.667	0.66725	0.00530919	0.661	0.688	0.687	0.675	0.67775	0.0109402	0.617	0.629	0.644	0.624	0.6285	0.00991211	0.6265	0.6235	0.6605	0.6225	0.63325	0.0158015	0.6115	0.6635	0.6155	0.6715	0.6405	0.0271846
0.978889	0.7055	0.7125	0.6975	0.7025	0.7045	0.00543139	0.6915	0.7205	0.7145	0.7065	0.70825	0.0108714	0.6655	0.6625	0.6815	0.6605	0.6675	0.00827647	0.6615	0.6585	0.6965	0.6565	0.66825	0.0164069	0.6415	0.6895	0.6455	0.7015	0.6695	0.0263818
1.10389	0.7215	0.7285	0.7185	0.7375	0.7265	0.00731437	0.7105	0.7425	0.7395	0.7325	0.73125	0.0125175	0.667	0.677	0.703	0.68	0.68175	0.0131791	0.678	0.674	0.72	0.679	0.68775	0.0187133	0.658	0.706	0.666	0.724	0.6885	0.0273998
1.22889	0.753	0.757	0.747	0.753	0.7525	0.00357071	0.743	0.776	0.769	0.764	0.763	0.0123085	0.6995	0.7095	0.7345	0.7115	0.71375	0.0128136	0.7055	0.7005	0.7455	0.7045	0.714	0.0182825	0.6815	0.7295	0.6905	0.7485	0.7125	0.0275227
1.35389	0.7655	0.7735	0.7625	0.7695	0.76775	0.00414578	0.774	0.812	0.797	0.795	0.7945	0.013537	0.728	0.737	0.762	0.737	0.741	0.0126689	0.7335	0.7275	0.7725	0.7305	0.741	0.0183098	0.7005	0.7465	0.7095	0.7655	0.7305	0.0265612
1.47861	0.7945	0.8025	0.7945	0.8005	0.798	0.00357071	0.802	0.84	0.83	0.829	0.82525	0.0140957	0.753	0.762	0.796	0.77	0.77025	0.0160371	0.757	0.751	0.8	0.749	0.76425	0.0208492	0.728	0.776	0.739	0.794	0.75925	0.0268083
1.60361	0.8095	0.8185	0.8105	0.8225	0.81525	0.00544862	0.8275	0.8685	0.8625	0.8575	0.854	0.0157877	0.7785	0.7875	0.8225	0.7965	0.79625	0.0164374	0.7835	0.7755	0.8255	0.7815	0.7915	0.0198494	0.752	0.797	0.761	0.814	0.781	0.0254264
1.72833	0.836	0.844	0.835	0.842	0.83925	0.00383243	0.8565	0.9025	0.8855	0.8905	0.88375	0.0169023	0.809	0.816	0.854	0.826	0.82625	0.0171227	0.8105	0.8045	0.8555	0.8105	0.82025	0.0204985	0.779	0.823	0.79	0.84	0.808	0.0245662
1.85333	0.851	0.861	0.853	0.861	0.8565	0.00455522	0.881	0.93	0.912	0.919	0.9105	0.0182003	0.834	0.842	0.899	0.853	0.857	0.0251694	0.834	0.828	0.879	0.834	0.84375	0.0204985	0.803	0.844	0.813	0.861	0.83025	0.0233171
1.97833	0.8695	0.8785	0.8695	0.8785	0.874	0.0045	0.9065	0.9575	0.9365	0.9465	0.93675	0.0189786	0.8595	0.8665	0.9075	0.8785	0.878	0.0183371	0.86	0.853	0.905	0.861	0.86975	0.0205837	0.825	0.863	0.836	0.882	0.8515	0.0223886
2.10306	0.882	0.891	0.888	0.897	0.8895	0.00540833	0.927	0.98	0.963	0.975	0.96125	0.0207168	0.882	0.892	0.937	0.907	0.9045	0.0207666	0.8835	0.8765	0.9285	0.8835	0.893	0.0206942	0.8515	0.8855	0.8605	0.9055	0.87575	0.0212176
2.22778	0.8935	0.9025	0.8925	0.9015	0.8975	0.00452769	0.9455	1.0035	0.9745	0.9895	0.97825	0.0215102	0.902	0.908	0.953	0.924	0.92175	0.0197532	0.9035	0.8965	0.9465	0.8995	0.9115	0.0203593	0.8675	0.9005	0.8785	0.9205	0.89175	0.0204129
2.35278	0.909	0.918	0.91	0.918	0.91375	0.00426468	0.969	1.025	0.997	1.014	1.00125	0.0211232	0.925	0.929	0.977	0.946	0.94425	0.0204863	0.924	0.915	0.968	0.92	0.93175	0.0211704	0.888	0.918	0.897	0.939	0.9105	0.0197294
2.4775	0.911	0.92	0.913	0.924	0.917	0.00524404	0.9755	1.0355	1.0125	1.0295	1.01325	0.0233707	0.9345	0.9385	0.9905	0.9605	0.956	0.022243	0.9305	0.9215	0.9795	0.9295	0.94025	0.0229279	0.893	0.921	0.906	0.944	0.916	0.0189605
2.6025	0.9295	0.9395	0.9305	0.9395	0.93475	0.00476314	0.9965	1.0605	1.0255	1.0465	1.03225	0.0241078	0.957	0.963	1.012	0.982	0.9785	0.0214301	0.954	0.945	0.999	0.949	0.96175	0.0217414	0.914	0.94	0.924	0.962	0.935	0.0181384
2.7275	0.928	0.935	0.93	0.94	0.93325	0.00465698	0.9995	1.0655	1.0295	1.0535	1.037	0.0252339	0.9595	0.9655	1.0185	0.9895	0.98325	0.0232419	0.957	0.948	1.006	0.956	0.96675	0.0229279	0.917	0.941	0.93	0.965	0.93825	0.0176263
2.85222	0.934	0.94	0.934	0.945	0.93825	0.00460299	1.007	1.074	1.037	1.064	1.0455	0.026024	0.979	0.977	1.033	1.003	0.998	0.0226495	0.971	0.958	1.016	0.965	0.9775	0.0226991	0.9255	0.9495	0.9375	0.9715	0.946	0.0169926
2.97722	0.94	0.947	0.943	0.954	0.946	0.00524404	1.0205	1.0915	1.0525	1.0875	1.063	0.0288487	0.9905	0.9905	1.0555	1.0255	1.0155	0.027157	0.982	0.971	1.035	0.983	0.99275	0.0248433	0.9395	0.9595	0.9525	0.9865	0.9595	0.017161
3.10194	0.9435	0.9505	0.9505	0.9595	0.951	0.00567891	1.0255	1.1005	1.0615	1.0915	1.06975	0.029346	0.999	0.999	1.059	1.03	1.02175	0.0249537	0.989	0.977	1.037	0.989	0.998	0.0230434	0.9455	0.9685	0.9605	0.9915	0.9665	0.0166283
3.22694	0.953	0.956	0.954	0.965	0.957	0.00474342	1.0405	1.1155	1.0715	1.1015	1.08225	0.0288736	1.014	1.014	1.072	1.043	1.03575	0.0240455	1.002	0.991	1.053	1.001	1.01175	0.024201	0.955	0.972	0.966	0.998	0.97275	0.0158015
3.35194	0.947	0.952	0.952	0.961	0.953	0.00504975	1.035	1.113	1.07	1.101	1.07975	0.0302273	1.0135	1.0115	1.0725	1.0455	1.03575	0.0251433	1.002	0.991	1.05	0.998	1.01025	0.0232849	0.9555	0.9705	0.9645	0.9935	0.971	0.0140446
3.47667	0.9535	0.9575	0.9575	0.9665	0.95875	0.00476314	1.042	1.125	1.078	1.113	1.0895	0.0324076	1.0225	1.0125	1.0875	1.0565	1.04475	0.0295836	1.0115	0.9975	1.0645	1.0095	1.02075	0.0258203	0.961	0.974	0.976	1.001	0.978	0.0144741
3.60167	0.953	0.955	0.957	0.969	0.9585	0.00622495	1.049	1.13	1.085	1.117	1.09525	0.0313239	1.03	1.029	1.092	1.066	1.05425	0.0264043	1.0235	1.0095	1.0755	0.9985	1.02675	0.0295074	0.971	0.985	0.989	1.018	0.99075	0.0170935
3.72639	0.9515	0.9535	0.9555	0.9655	0.9565	0.00538516	1.046	1.131	1.086	1.122	1.09625	0.0335438	1.036	1.032	1.099	1.07	1.05925	0.027289	1.022	1.008	1.075	1.019	1.031	0.0259326	0.9675	0.9805	0.9825	1.0085	0.98475	0.0148724
3.85139	0.9475	0.9475	0.9505	0.9625	0.952	0.00618466	1.044	1.13	1.089	1.122	1.09625	0.0338554	1.033	1.031	1.101	1.074	1.05975	0.0293545	1.023	1.008	1.077	1.022	1.0325	0.0263676	0.966	0.978	0.981	1.008	0.98325	0.0153521
3.97611	0.962	0.961	0.965	0.975	0.96575	0.00553963	1.058	1.145	1.098	1.132	1.10825	0.0337074	1.052	1.049	1.116	1.089	1.0765	0.0277173	1.038	1.023	1.091	1.034	1.0465	0.0262726	0.98	0.992	0.994	1.01	0.994	0.0106771
4.10111	0.97	0.967	0.97	0.987	0.9735	0.00788987	1.0675	1.1575	1.1165	1.1485	1.1225	0.0352207	1.0595	1.0555	1.1275	1.0995	1.0855	0.0297321	1.0465	1.0315	1.1035	1.0455	1.05675	0.0276349	0.983	0.997	1.004	1.03	1.0035	0.017066
4.22611	0.9635	0.9585	0.9665	0.9755	0.966	0.00618466	1.064	1.153	1.111	1.141	1.11725	0.0343393	1.0575	1.0535	1.1235	1.0935	1.082	0.0285788	1.0455	1.0305	1.1015	1.0435	1.05525	0.0273164	0.984	0.995	1.001	1.024	1.001	0.0146116
4.35083	0.9665	0.9585	0.9695	0.9625	0.96425	0.00414578	1.067	1.157	1.114	1.144	1.1205	0.0346013	1.0625	1.0585	1.1295	1.1005	1.08775	0.0291494	1.051	1.033	1.105	1.049	1.0595	0.02718	0.987	0.997	1.005	1.027	1.004	0.0147309
4.47583	0.967	0.957	0.968	0.978	0.9675	0.00743303	1.069	1.16	1.117	1.147	1.12325	0.0349884	1.0595	1.0555	1.1265	1.1025	1.086	0.02977	1.049	1.031	1.104	1.046	1.0575	0.0276993	0.984	0.995	1.003	1.026	1.002	0.015411
4.60056	0.9685	0.9565	0.9715	0.9785	0.96875	0.00794906	1.069	1.162	1.123	1.15	1.126	0.035812	1.0665	1.0605	1.1355	1.1075	1.0925	0.0307164	1.058	1.042	1.113	1.055	1.067	0.0272305	0.991	1.001	1.009	1.033	1.0085	0.0155161
4.72556	0.9695	0.9555	0.9725	0.9785	0.969	0.00844097	1.0715	1.1655	1.1265	1.1525	1.129	0.0360451	1.0715	1.0625	1.1395	1.1105	1.096	0.0309233	1.0625	1.0445	1.1185	1.0605	1.0715	0.0280179	0.992	1.003	1.014	1.035	1.011	0.0158902
4.85028	0.9715	0.9555	0.9745	0.9795	0.97025	0.00898262	1.073	1.167	1.13	1.153	1.13075	0.0358635	1.0725	1.0645	1.1405	1.1155	1.09825	0.0311639	1.063	1.047	1.098	1.063	1.06775	0.0186464	0.997	1.007	1.018	1.04	1.0155	0.0159765
4.97528	0.9735	0.9535	0.9765	0.9805	0.971	0.0104043	1.077	1.169	1.135	1.157	1.1345	0.0353659	1.0745	1.0655	1.1455	1.1175	1.10075	0.0324606	1.068	1.049	1.126	1.067	1.0775	0.0290043	1	1.008	1.02	1.042	1.0175	0.0158351
5.1	0.9745	0.9525	0.9775	0.9815	0.9715	0.0112472	1.079	1.172	1.138	1.159	1.137	0.035616	1.0745	1.0675	1.1475	1.1195	1.10225	0.0328738	1.07	1.053	1.129	1.069	1.08025	0.0289428	1.001	1.011	1.026	1.045	1.02075	0.0165888
5.225	0.9765	0.9515	0.9785	0.9815	0.972	0.0119687	1.082	1.174	1.141	1.161	1.1395	0.0352172	1.077	1.066	1.149	1.122	1.1035	0.0336192	1.073	1.052	1.131	1.073	1.08225	0.0294226	1.003	1.011	1.027	1.05	1.02275	0.0179496
5.34972	0.977	0.95	0.982	0.983	0.973	0.0134722	1.083	1.173	1.144	1.162	1.1405	0.0347743	1.0755	1.0655	1.1495	1.1225	1.10325	0.0342956	1.0735	1.0535	1.1295	1.0745	1.08275	0.0282611	1.005	1.014	1.03	1.052	1.02525	0.0178518
5.47472	0.9805	0.9505	0.9845	0.9845	0.975	0.014239	1.086	1.176	1.148	1.165	1.14375	0.0348021	1.0775	1.0645	1.1515	1.1245	1.1045	0.0351355	1.074	1.055	1.134	1.076	1.08475	0.029592	1.007	1.016	1.033	1.055	1.02775	0.0182945
5.59944	0.9825	0.9495	0.9865	0.9875	0.9765	0.0157003	1.089	1.175	1.152	1.165	1.14525	0.0334841	1.078	1.063	1.152	1.127	1.105	0.0360069	1.079	1.056	1.137	1.078	1.0875	0.0300208	1.011	1.017	1.036	1.058	1.0305	0.0183644
5.72444	0.984	0.948	0.987	0.986	0.97625	0.0163459	1.09	1.177	1.154	1.166	1.14675	0.0337593	1.077	1.062	1.153	1.125	1.10425	0.0365197	1.078	1.057	1.137	1.078	1.0875	0.0298371	1.012	0.985	1.04	1.061	1.0245	0.0286749
5.84944	0.987	0.948	0.992	0.991	0.9795	0.0182825	1.092	1.18	1.158	1.168	1.1495	0.0340991	1.0755	1.0615	1.1555	1.1285	1.10525	0.0382908	1.079	1.057	1.139	1.082	1.08925	0.0303016	1.012	1.021	1.042	1.062	1.03425	0.0193698
5.97417	0.988	0.948	0.992	0.99	0.9795	0.0182414	1.0925	1.1765	1.1585	1.1655	1.14825	0.0328205	1.0755	1.0605	1.1565	1.1285	1.10525	0.0389061	1.08	1.055	1.138	1.083	1.089	0.0303068	1.014	1.023	1.006	1.066	1.02725	0.0231665
6.09917	0.9905	0.9465	0.9945	0.9915	0.98075	0.019829	1.097	1.179	1.163	1.17	1.15225	0.0323989	1.074	1.058	1.156	1.128	1.104	0.0396737	1.08	1.057	1.14	1.082	1.08975	0.0306298	1.017	1.025	1.047	1.07	1.03975	0.0206322
6.22389	0.9925	0.9455	0.9965	0.9935	0.982	0.0211246	1.1	1.181	1.166	1.173	1.155	0.0321947	1.075	1.059	1.157	1.13	1.10525	0.039827	1.0785	1.0565	1.1405	1.0845	1.09	0.0309637	1.02	1.027	1.052	1.071	1.0425	0.0203039
6.34889	0.9945	0.9465	0.9995	0.9945	0.98375	0.021603	1.1015	1.1815	1.1675	1.1735	1.156	0.0318551	1.073	1.057	1.158	1.13	1.1045	0.0411127	1.0825	1.0565	1.1415	1.0845	1.09125	0.0310433	1.023	1.029	1.055	1.076	1.04575	0.0212058
6.47361	0.997	0.947	1.002	0.997	0.98575	0.0224653	1.105	1.182	1.171	1.173	1.15775	0.0307358	1.072	1.055	1.157	1.129	1.10325	0.0414027	1.0815	1.0555	1.1405	1.0855	1.09075	0.0309465	1.0215	1.0265	1.0545	1.0745	1.04425	0.0215218
6.59861	0.9985	0.9465	1.0035	0.9995	0.987	0.0234574	1.108	1.182	1.172	1.175	1.15925	0.0298109	1.071	1.052	1.158	1.13	1.10275	0.0429498	1.0805	1.0545	1.1405	1.0845	1.09	0.0313488	1.0245	1.0305	1.0595	1.0815	1.049	0.0229619
6.72333	1.0005	0.9475	1.0065	1.0005	0.98875	0.0239413	1.1085	1.1825	1.1735	1.1785	1.16075	0.0303346	1.0675	1.0505	1.1565	1.1295	1.101	0.0434885	1.0815	1.0535	1.1395	1.0875	1.0905	0.0310644	1.026	1.031	1.061	1.088	1.0515	0.024965
6.84833	1.0035	0.9485	1.0075	1.0015	0.99025	0.024201	1.111	1.182	1.177	1.177	1.16175	0.0293715	1.067	1.049	1.156	1.13	1.1005	0.043946	1.081	1.053	1.141	1.085	1.09	0.0319218	1.027	1.034	1.065	1.083	1.05225	0.0227967
6.97306	1.0075	0.9515	1.0125	1.0055	0.99425	0.0248131	1.112	1.184	1.178	1.18	1.1635	0.0298119	1.065	1.059	1.157	1.129	1.1025	0.0417463	1.079	1.051	1.141	1.085	1.089	0.0326497	1.029	1.035	1.066	1.086	1.054	0.0232056
7.09806	1.01	0.954	1.016	1.009	0.99725	0.0251135	1.115	1.184	1.181	1.18	1.165	0.028905	1.063	1.045	1.153	1.128	1.09725	0.0446003	1.077	1.049	1.14	1.078	1.086	0.0332791	1.028	1.034	1.069	1.089	1.055	0.0251098
7.22306	1.0145	0.9605	1.0215	1.0155	1.003	0.024683	1.119	1.186	1.184	1.183	1.168	0.0283108	1.0635	1.0425	1.1535	1.1275	1.09675	0.0453176	1.0745	1.0445	1.1355	1.0755	1.0825	0.0330379	1.0285	1.0335	1.0675	1.0885	1.0545	0.0247083
7.34778	1.0175	0.9665	1.0245	1.0185	1.00675	0.023392	1.121	1.185	1.185	1.186	1.16925	0.0278601	1.06	1.04	1.155	1.128	1.09575	0.0472672	1.077	1.047	1.137	1.077	1.0845	0.0326917	1.0325	1.0355	1.0745	1.0915	1.0585	0.0252488
7.47278	1.021	0.973	1.028	1.023	1.01125	0.0222303	1.126	1.183	1.189	1.186	1.171	0.0260672	1.059	1.036	1.152	1.125	1.093	0.0471964	1.0745	1.0465	1.1365	1.0775	1.08375	0.0327672	1.031	1.037	1.075	1.092	1.05875	0.0255575
7.59778	1.0295	0.9825	1.0375	1.0285	1.0195	0.0216449	1.1315	1.1905	1.1935	1.1935	1.17725	0.0264422	1.06	1.037	1.156	1.128	1.09525	0.0484736	1.076	1.045	1.138	1.08	1.08475	0.0335959	1.035	1.039	1.078	1.097	1.06225	0.0261665
7.7225	1.0305	0.9835	1.0375	1.0295	1.02025	0.0214403	1.131	1.187	1.193	1.193	1.176	0.026096	1.056	1.033	1.153	1.123	1.09125	0.0486229	1.0725	1.0425	1.1335	1.0745	1.08075	0.0329877	1.035	1.039	1.077	1.094	1.06125	0.0250237
7.8475	1.0315	0.9855	1.0385	1.0295	1.02125	0.020909	1.1295	1.1845	1.1905	1.1915	1.174	0.0258312	1.049	1.025	1.149	1.118	1.08525	0.0502015	1.068	1.036	1.128	1.071	1.07575	0.0331389	1.033	1.037	1.079	1.094	1.06075	0.0263285
7.9725	1.0375	0.9915	1.0445	1.0355	1.02725	0.020909	1.136	1.185	1.197	1.196	1.1785	0.024985	1.05	1.025	1.153	1.121	1.08725	0.0517802	1.0675	1.0375	1.1285	1.0705	1.076	0.0329431	1.035	1.038	1.08	1.095	1.062	0.0260672
8.09722	1.042	0.994	1.05	1.04	1.0315	0.0219716	1.1345	1.1875	1.1965	1.1965	1.17875	0.0258106	1.047	1.024	1.153	1.122	1.0865	0.0527944	1.0665	1.0345	1.1275	1.0705	1.07475	0.0334991	1.0375	1.0395	1.0835	1.0995	1.065	0.0271063
8.22222	1.045	0.997	1.054	1.043	1.03475	0.0221853	1.141	1.188	1.199	1.198	1.1815	0.023775	1.045	1.02	1.152	1.119	1.084	0.0535397	1.0645	1.0315	1.1255	1.0695	1.07275	0.0337741	1.035	1.04	1.084	1.097	1.064	0.0269537
8.34722	1.048	1.003	1.058	1.048	1.03925	0.0213234	1.143	1.191	1.204	1.201	1.18475	0.0245802	1.043	1.02	1.152	1.117	1.083	0.0535864	1.0635	1.0295	1.1255	1.0685	1.07175	0.0344701	1.039	1.038	1.084	1.101	1.0655	0.0276632
8.47194	1.0535	1.0075	1.0635	1.0545	1.04475	0.0218561	1.147	1.191	1.206	1.205	1.18725	0.0239831	1.0435	1.0175	1.1515	1.1225	1.08375	0.0550017	1.0625	1.0285	1.1265	1.0695	1.07175	0.0352092	1.0365	1.0415	1.0875	1.1035	1.06725	0.028865
8.59694	1.055	1.008	1.066	1.055	1.046	0.0223942	1.146	1.189	1.206	1.204	1.18625	0.0241493	1.0115	1.0105	1.1475	1.1145	1.071	0.0611249	1.06	1.022	1.122	1.066	1.0675	0.0357036	1.035	1.039	1.087	1.101	1.0655	0.0289612
8.72167	1.059	1.013	1.07	1.059	1.05025	0.0219702	1.1495	1.1925	1.2075	1.2055	1.18875	0.0233813	1.035	1.008	1.146	1.115	1.076	0.0564048	1.0565	1.0185	1.1205	1.0655	1.06525	0.0364512	1.0345	1.0365	1.0885	1.1005	1.065	0.0298119
8.84667	1.061	1.017	1.072	1.062	1.053	0.021225	1.1485	1.1875	1.2085	1.2055	1.1875	0.0239061	1.029	1.001	1.142	1.11	1.0705	0.0575	1.0515	1.0135	1.1165	1.0605	1.0605	0.0368307	1.0325	1.0345	1.0885	1.1015	1.06425	0.0310996
8.97139	1.069	1.024	1.079	1.069	1.06025	0.0213234	1.153	1.191	1.235	1.207	1.1965	0.0296437	1.0295	1.0025	1.1435	1.1095	1.07125	0.0573427	1.0505	1.0105	1.1125	1.0575	1.05775	0.0363413	1.0325	1.0355	1.0875	1.0995	1.06375	0.0300697
9.09639	1.0725	1.0275	1.0825	1.0715	1.0635	0.021225	1.1525	1.1895	1.2125	1.2105	1.19125	0.0241182	1.043	0.999	1.142	1.11	1.0735	0.0559129	1.0485	1.0075	1.1135	1.0575	1.05675	0.037798	1.0345	1.0365	1.0915	1.1005	1.06575	0.0304251
9.22111	1.0765	1.0325	1.0875	1.0775	1.0685	0.021225	1.157	1.193	1.216	1.215	1.19525	0.0239204	1.0245	0.9965	1.1425	1.1095	1.06825	0.0597427	1.047	1.006	1.112	1.058	1.05575	0.0378178	1.0335	1.0375	1.0925	1.1035	1.06675	0.0315228
9.34611	1.0785	1.0355	1.0895	1.0795	1.07075	0.0208011	1.156	1.193	1.216	1.214	1.19475	0.0241182	1.0205	0.9915	1.1405	1.1055	1.0645	0.0606671	1.0425	1.0015	1.1085	1.0535	1.0515	0.0381903	1.0325	1.0355	1.0905	1.1015	1.065	0.031261
9.47083	1.0835	1.0405	1.0975	1.0875	1.07725	0.0218217	1.1575	1.1925	1.2215	1.2175	1.19725	0.0254988	1.02	0.99	1.145	1.108	1.06575	0.0630412	1.0415	0.9975	1.1085	1.0535	1.05025	0.0395688	1.0325	1.0365	1.0945	1.1055	1.06725	0.0330104
9.59583	1.0935	1.0515	1.1055	1.0965	1.08675	0.0208252	1.168	1.2	1.227	1.224	1.20475	0.0236577	1.024	0.993	1.149	1.112	1.0695	0.0633423	1.042	0.999	1.11	1.056	1.05175	0.0396508	1.038	1.042	1.101	1.113	1.0735	0.0337972
9.72056	1.0985	1.0555	1.1105	1.1015	1.0915	0.0212485	1.172	1.204	1.231	1.226	1.20825	0.0232634	1.0225	0.9905	1.1475	1.1125	1.06825	0.0639858	1.046	1	1.112	1.058	1.054	0.0398748	1.039	1.042	1.101	1.114	1.074	0.0338305
9.84528	1.101	1.058	1.114	1.105	1.0945	0.0215928	1.1675	1.2015	1.2305	1.2255	1.20625	0.0249136	1.017	0.986	1.143	1.108	1.0635	0.0641658	1.0385	0.9915	1.1045	1.0505	1.04625	0.0402143	1.037	1.037	1.1	1.111	1.07125	0.0344701
9.97028	1.109	1.066	1.119	1.11	1.101	0.0205791	1.171	1.202	1.229	1.237	1.20975	0.025859	1.017	0.984	1.145	1.106	1.063	0.0650577	1.0355	0.9895	1.1015	1.0505	1.04425	0.0399711	1.0345	1.0375	1.1005	1.1105	1.07075	0.0349455
10.095	1.1095	1.0645	1.1335	1.1225	1.1075	0.0262393	1.171	1.199	1.242	1.238	1.2125	0.0292617	1.009	0.977	1.15	1.112	1.062	0.0712004	1.033	0.984	1.107	1.053	1.04425	0.0440759	1.0335	1.0365	1.1075	1.1145	1.073	0.0380953
10.22	1.1085	1.0615	1.1145	1.1085	1.09825	0.0213585	1.1645	1.1915	1.2235	1.2205	1.2	0.0240052	1.0025	0.9685	1.1355	1.0995	1.0515	0.0682825	1.0285	0.9775	1.0945	1.0435	1.036	0.0417043	1.0315	1.0345	1.1015	1.1105	1.0695	0.0366538
10.3447	1.088	1.044	1.098	1.093	1.08075	0.0215102	1.146	1.175	1.209	1.205	1.18375	0.0254497	0.9935	0.9595	1.1275	1.0895	1.0425	0.0684178	1.0225	0.9705	1.0895	1.0385	1.03025	0.0424522	1.027	1.027	1.094	1.104	1.063	0.0361732
10.4697	1.1255	1.0765	1.1315	1.1225	1.114	0.0218918	1.1755	1.2005	1.2365	1.2315	1.211	0.0247032	1.0015	0.9675	1.1395	1.1015	1.0525	0.0703491	1.025	0.976	1.092	1.041	1.0335	0.0414035	1.032	1.033	1.103	1.113	1.07025	0.0379168
10.5944	1.1135	1.0695	1.1255	1.1175	1.1065	0.0217945	1.169	1.194	1.23	1.225	1.2045	0.0247032	0.9905	0.9545	1.1305	1.0895	1.04125	0.0714051	1.0125	0.9585	1.0795	1.0275	1.0195	0.0431103	1.02	1.022	1.092	1.101	1.05875	0.0378905
10.7194	1.126	1.084	1.137	1.128	1.11875	0.0204863	1.179	1.204	1.238	1.237	1.2145	0.0246424	0.997	0.961	1.136	1.096	1.0475	0.0710932	1.0195	0.9645	1.0845	1.0365	1.02625	0.0428857	1.0305	1.0315	1.1045	1.1125	1.06975	0.0388547
10.8444	1.121	1.077	1.136	1.125	1.11475	0.0224764	1.174	1.199	1.236	1.231	1.21	0.0251694	0.9885	0.9515	1.1325	1.0915	1.041	0.0736359	1.007	0.956	1.073	1.028	1.016	0.0420535	1.0245	1.0255	1.1015	1.1125	1.066	0.0411856
10.9692	1.115	1.071	1.151	1.133	1.1175	0.0297111	1.164	1.188	1.238	1.232	1.2055	0.0307693	0.9795	0.9425	1.1315	1.0875	1.03525	0.0769817	1.003	0.944	1.072	1.021	1.01	0.0457439	1.0155	1.0165	1.0975	1.1055	1.05875	0.0428449
11.0942	1.127	1.09	1.161	1.143	1.13025	0.0261665	1.183	1.203	1.247	1.244	1.21925	0.0272064	0.9885	0.9495	1.1355	1.0945	1.042	0.0756918	1.009	0.952	1.076	1.025	1.0155	0.0442295	1.027	1.026	1.105	1.113	1.06775	0.0413484
11.2189	1.1265	1.0885	1.1465	1.1375	1.12475	0.022095	1.1875	1.2055	1.2435	1.2385	1.21875	0.0232096	0.985	0.945	1.14	1.085	1.03875	0.0775705	1.0025	0.9435	1.0695	1.0185	1.0085	0.04495	1.0255	1.0245	1.1025	1.1105	1.06575	0.0408496
11.3439	1.1135	1.0775	1.1375	1.1285	1.11425	0.0228842	1.1695	1.1895	1.2345	1.2285	1.2055	0.0270278	0.964	0.925	1.113	1.069	1.01775	0.0761425	0.985	0.924	1.048	1	0.98925	0.0442797	1.0075	1.0065	1.0865	1.0965	1.04925	0.0423991
11.4686	1.126	1.092	1.152	1.143	1.12825	0.022917	1.184	1.203	1.247	1.239	1.21825	0.0258009	0.9775	0.9385	1.1275	1.0845	1.032	0.0767936	0.995	0.935	1.063	1.013	1.0015	0.0457684	1.018	1.017	1.101	1.107	1.06075	0.0433034
11.5936	1.156	1.123	1.184	1.174	1.15925	0.0232096	1.215	1.231	1.276	1.271	1.24825	0.0259362	1.0025	0.9635	1.1565	1.1125	1.05875	0.0785505	1.018	0.958	1.085	1.036	1.02425	0.0454333	1.0435	1.0425	1.1275	1.1345	1.087	0.044071
11.7183	1.116	1.084	1.142	1.131	1.11825	0.0218217	1.173	1.192	1.231	1.225	1.20525	0.0238157	0.9595	0.9205	1.1075	1.0605	1.012	0.0751681	0.976	0.913	1.027	0.974	0.9725	0.0403887	1.003	0.999	1.073	1.079	1.0385	0.0375866
11.8433	1.157	1.127	1.189	1.179	1.163	0.0237908	1.223	1.241	1.289	1.282	1.25875	0.0276077	1.0055	0.9655	1.1625	1.1185	1.063	0.080301	1.016	0.954	1.084	1.036	1.0225	0.0466342	1.0495	1.0465	1.1365	1.1425	1.09375	0.0458114
11.9683	1.1195	1.0915	1.1515	1.1665	1.13225	0.0290119	1.1785	1.1955	1.2435	1.2365	1.2135	0.0272855	0.9565	0.9185	1.1165	1.0695	1.01525	0.080633	0.9735	0.9095	1.0375	0.9895	0.9775	0.0457821	1.004	1	1.091	1.096	1.04775	0.045806
12.0931	1.1215	1.0925	1.1525	1.1425	1.12725	0.0229714	1.1785	1.1945	1.2465	1.2375	1.21425	0.0284989	0.9515	0.9145	1.1105	1.0665	1.01075	0.0803628	0.9685	0.9055	1.0335	0.9855	0.97325	0.045806	1.0015	0.9975	1.0905	1.0975	1.04675	0.0473359
12.2181	1.13	1.101	1.161	1.15	1.1355	0.022809	1.1875	1.2015	1.2525	1.2445	1.2215	0.0275953	0.9555	0.9165	1.1195	1.0715	1.01575	0.0826933	0.9705	0.9085	1.0355	0.9895	0.976	0.0455769	1.009	1.002	1.099	1.105	1.05375	0.04836
12.4681	1.1345	1.1075	1.1705	1.1595	1.143	0.0242951	1.1955	1.2335	1.2625	1.2525	1.236	0.0255979	0.953	0.921	1.117	1.072	1.01575	0.0811338	0.9745	0.9145	1.0435	0.9925	0.98125	0.0461052	1.0135	1.0095	1.1025	1.1085	1.0585	0.0470691
12.5928	1.147	1.12	1.167	1.163	1.14925	0.0184713	1.195	1.205	1.26	1.254	1.2285	0.0287967	0.953	0.917	1.116	1.069	1.01375	0.0814843	0.964	0.901	1.03	0.983	0.9695	0.0462736	1.0085	0.9985	1.1075	1.1045	1.05475	0.0513828
12.7178	1.161	1.136	1.204	1.194	1.17375	0.0269849	1.229	1.241	1.3	1.29	1.265	0.0305041	0.986	0.946	1.156	1.112	1.05	0.086591	0.97	0.907	1.039	0.993	0.97725	0.0475625	1.012	1.006	1.109	1.116	1.06075	0.0518526
12.8425	1.124	1.099	1.162	1.15	1.13375	0.0243143	1.1865	1.1955	1.2525	1.2425	1.21925	0.0286476	0.9385	0.8975	1.1055	1.0605	1.0005	0.0852614	0.9505	0.8875	1.0155	0.9695	0.95575	0.0459477	0.9955	0.9855	1.0915	1.0955	1.042	0.0516406
12.9675	1.1275	1.1005	1.1635	1.1295	1.13025	0.0223537	1.1875	1.1965	1.2565	1.2465	1.22175	0.0301279	0.9355	0.8955	1.1045	1.0585	0.9985	0.0857526	0.9475	0.8835	1.0125	0.9655	0.95225	0.0462459	0.9925	0.9845	1.0915	1.0955	1.041	0.0525952
13.0925	1.139	1.111	1.176	1.162	1.147	0.0246272	1.1855	1.1895	1.2505	1.2405	1.2165	0.0292489	0.91	0.87	1.078	1.035	0.97325	0.0858003	0.931	0.88	0.984	0.961	0.939	0.0389037	1.0005	0.9765	1.1005	1.0985	1.044	0.0561494
13.2172	1.167	1.139	1.203	1.188	1.17425	0.0240351	1.2245	1.2325	1.2895	1.2785	1.25625	0.0281636	0.9605	0.9195	1.1265	1.0825	1.02225	0.084954	0.967	0.902	1.027	0.98	0.969	0.0446598	1.0205	1.0065	1.1135	1.1135	1.0635	0.0502444
13.3422	1.146	1.112	1.188	1.175	1.15525	0.029235	1.187	1.196	1.266	1.249	1.2245	0.0336935	0.929	0.89	1.105	1.058	0.9955	0.0886693	0.9225	0.8585	0.9885	0.9425	0.928	0.0467199	0.984	0.974	1.091	1.089	1.0345	0.055617
13.4669	1.134	1.107	1.172	1.159	1.143	0.0248697	1.192	1.2	1.265	1.252	1.22725	0.0317126	0.925	0.887	1.1	1.055	0.99175	0.0882422	0.9335	0.8705	0.9995	0.9545	0.9395	0.0464274	0.987	0.976	1.092	1.094	1.03725	0.05589
13.5919	1.1565	1.1295	1.1905	1.1755	1.163	0.0227871	1.2135	1.2205	1.2795	1.2645	1.2445	0.0281158	0.9415	0.9005	1.1055	1.0585	1.0015	0.0834656	0.9525	0.8895	1.0075	0.9725	0.9555	0.0428894	0.9935	0.9785	1.0985	1.0995	1.0425	0.0567494
13.7167	1.134	1.102	1.161	1.144	1.13525	0.0214869	1.182	1.186	1.248	1.238	1.2135	0.0297447	0.908	0.869	1.094	1.037	0.977	0.0918069	0.916	0.864	0.991	0.936	0.92675	0.0454608	0.979	0.966	1.083	1.106	1.0335	0.061711
13.8417	1.1445	1.1135	1.1775	1.1685	1.151	0.0247841	1.198	1.203	1.27	1.27	1.23525	0.0347949	0.9175	0.8845	1.0965	1.0505	0.98725	0.088542	0.9245	0.8615	0.9905	0.9555	0.933	0.0474263	0.9855	0.9735	1.0945	1.0945	1.037	0.0576563
13.9664	1.1345	1.1045	1.1675	1.1555	1.1405	0.0239061	1.189	1.192	1.263	1.251	1.22375	0.0335364	0.908	0.867	1.087	1.042	0.976	0.0910796	0.9115	0.8485	0.9795	0.9325	0.918	0.0470771	0.9745	0.9575	1.0835	1.0845	1.025	0.0593064
14.0914	1.153	1.124	1.185	1.171	1.15825	0.0227967	1.204	1.21	1.278	1.262	1.2385	0.0320741	0.9225	0.8795	1.0985	1.0585	0.98975	0.0911465	0.921	0.862	0.99	0.941	0.9285	0.0458721	0.985	0.969	1.094	1.093	1.03525	0.0585251
14.2161	1.148	1.116	1.18	1.166	1.1525	0.0239322	1.201	1.206	1.277	1.262	1.2365	0.0334701	0.914	0.871	1.103	1.045	0.98325	0.0942719	0.9145	0.8505	0.9795	0.9365	0.92025	0.0465638	0.981	0.962	1.09	1.09	1.03075	0.0596296
14.3411	1.1765	1.1445	1.2085	1.1955	1.18125	0.0240767	1.226	1.226	1.298	1.285	1.25875	0.0330709	0.9305	0.8885	1.1135	1.0665	0.99975	0.0929607	0.9335	0.8695	1.0005	0.9525	0.939	0.0469707	1.0015	0.9845	1.1335	1.1165	1.059	0.0665451
14.4658	1.1685	1.1365	1.2015	1.1875	1.1735	0.0243619	1.225	1.224	1.295	1.283	1.25675	0.0325298	0.9245	0.8825	1.1095	1.0635	0.995	0.094113	0.9275	0.8625	0.9975	0.9455	0.93325	0.0482617	0.995	0.978	1.112	1.111	1.049	0.0627893
14.5908	1.1795	1.1485	1.2115	1.1985	1.1845	0.023696	1.2305	1.2265	1.3035	1.2895	1.2625	0.0343875	0.925	0.882	1.11	1.063	0.995	0.0942311	0.926	0.862	0.995	0.944	0.93175	0.0475625	0.996	0.978	1.116	1.114	1.051	0.0643195
14.7156	1.1795	1.1475	1.2135	1.1995	1.185	0.0247942	1.2305	1.2275	1.3035	1.2905	1.263	0.0343256	0.9215	0.8795	1.1095	1.0625	0.99325	0.0953897	0.9225	0.8585	0.9905	0.9415	0.92825	0.0472989	0.994	0.974	1.116	1.113	1.04925	0.0656406
14.8406	1.178	1.147	1.211	1.198	1.1835	0.0241299	1.2305	1.2255	1.3275	1.2905	1.2685	0.0425969	0.9175	0.8745	1.1085	1.0595	0.99	0.0967846	0.9165	0.8525	0.9875	0.9365	0.92325	0.04836	0.991	0.971	1.114	1.111	1.04675	0.0661376
14.9653	1.179	1.148	1.212	1.2	1.18475	0.0242835	1.232	1.226	1.307	1.321	1.2715	0.0428398	0.9165	0.8725	1.1255	1.0765	0.99775	0.105843	0.914	0.849	0.998	0.935	0.924	0.0532024	0.989	0.969	1.131	1.13	1.05475	0.0760801
15.0903	1.179	1.149	1.212	1.2	1.185	0.0239061	1.2345	1.2255	1.3065	1.2925	1.26475	0.0352447	0.9135	0.8685	1.1025	1.0545	0.98475	0.0965929	0.9095	0.8455	0.9795	0.9305	0.91625	0.0481008	0.986	0.964	1.112	1.109	1.04275	0.0682033
15.215	1.068	1.036	1.098	1.085	1.07175	0.0232204	1.1335	1.1135	1.1885	1.1725	1.152	0.029904	0.8075	0.7545	0.9945	0.9415	0.8745	0.0971828	0.8285	0.7235	0.8535	0.8045	0.8025	0.0487904	0.8595	0.8315	0.9795	0.9765	0.91175	0.0669939
15.34	1.1635	1.1335	1.1935	1.1855	1.169	0.023254	1.212	1.202	1.278	1.27	1.2405	0.0338046	0.89	0.845	1.083	1.033	0.96275	0.0981743	0.89	0.826	0.959	0.908	0.89575	0.0475625	0.972	0.948	1.103	1.1	1.03075	0.0712649
15.4647	1.078	1.047	1.108	1.098	1.08275	0.0232957	1.22	1.209	1.293	1.279	1.25025	0.0363	0.9045	0.8595	1.0975	1.0475	0.97725	0.0981743	0.8955	0.8335	0.9665	0.9165	0.903	0.0476996	0.975	0.95	1.108	1.104	1.03425	0.0723062
15.5897	1.183	1.152	1.213	1.202	1.1875	0.0231355	1.239	1.226	1.311	1.297	1.26825	0.0363825	0.903	0.858	1.098	1.047	0.9765	0.0989659	0.8935	0.8325	0.9635	0.9135	0.90075	0.0469328	0.975	0.95	1.109	1.104	1.0345	0.072562
15.7144	1.0165	0.9845	1.0435	1.0365	1.02025	0.0228951	1.0725	1.0605	1.1445	1.1315	1.10225	0.0362931	0.738	0.692	0.937	0.888	0.81375	0.101569	0.73	0.669	0.819	0.752	0.7425	0.0536214	0.8155	0.7905	0.9505	0.9475	0.876	0.0735408
15.8394	1.183	1.151	1.209	1.203	1.1865	0.022644	1.2415	1.2235	1.3125	1.2985	1.269	0.0373798	0.897	0.85	1.096	1.043	0.9715	0.10115	0.8865	0.8235	0.9565	0.9065	0.89325	0.0476622	0.968	0.941	1.107	1.1	1.029	0.0751499
15.9642	1.182	1.151	1.208	1.202	1.18575	0.0222528	1.2395	1.2235	1.3435	1.2985	1.27625	0.0478298	0.8925	0.8455	1.0895	1.0385	0.9665	0.100536	0.8805	0.8205	0.9515	0.9025	0.88875	0.0470445	0.965	0.937	1.105	1.098	1.02625	0.0759387
16.0892	1.183	1.152	1.207	1.204	1.1865	0.0219602	1.201	1.184	1.273	1.26	1.2295	0.0377657	0.8755	0.8295	1.0755	1.0235	0.951	0.101512	0.8525	0.7925	0.9255	0.8745	0.86125	0.0477146	0.9555	0.9275	1.0965	1.0915	1.01775	0.0769103
16.2139	1.0195	1.0805	1.0415	1.0405	1.0455	0.0220341	1.1825	1.1055	1.1765	1.1625	1.15675	0.0304662	0.757	0.726	0.954	0.903	0.835	0.0958514	0.7785	0.7015	0.8365	0.7815	0.7745	0.0480573	0.86	0.832	1.003	0.997	0.923	0.0776627
16.3389	1.184	1.154	1.206	1.206	1.1875	0.0213249	1.2435	1.2235	1.3145	1.3025	1.271	0.038396	0.884	0.838	1.087	1.034	0.96075	0.10279	0.8405	0.7825	0.9125	0.8625	0.8495	0.0466583	0.9415	0.9115	1.0875	1.0795	1.005	0.0792638
16.4636	1.047	1.019	1.067	1.069	1.0505	0.0201184	1.121	1.09	1.181	1.168	1.14	0.0364897	0.7515	0.7055	0.9565	0.9025	0.829	0.103582	0.738	0.679	0.812	0.759	0.747	0.0476288	0.8305	0.7995	0.9775	0.9685	0.894	0.0798201
16.5886	1.0915	1.0615	1.1075	1.1145	1.09375	0.0204007	1.1645	1.1435	1.2375	1.2235	1.19225	0.0392771	0.8135	0.7665	1.0185	0.9665	0.89125	0.104239	0.8555	0.7995	0.9315	0.8785	0.86625	0.0473781	0.95	0.918	1.096	1.089	1.01325	0.0800917
16.7133	1.161	1.131	1.174	1.183	1.16225	0.0196644	1.2235	1.2015	1.2965	1.2825	1.251	0.0395885	0.8555	0.8075	1.0555	1.0025	0.93025	0.101935	0.838	0.783	0.91	0.857	0.847	0.0454037	0.9255	0.8935	1.0745	1.0625	0.989	0.080413
16.8383	1.1825	1.1555	1.1975	1.2075	1.18575	0.0196007	1.245	1.22	1.316	1.305	1.2715	0.0401777	0.872	0.824	1.079	1.026	0.95025	0.105329	0.852	0.798	0.928	0.876	0.8635	0.0467413	0.9435	0.9105	1.0985	1.0895	1.0105	0.0843712
16.9633	1.1855	1.1565	1.1995	1.2105	1.188	0.0202299	1.2475	1.2225	1.3185	1.3075	1.274	0.0401777	0.869	0.821	1.078	1.025	0.94825	0.1063	0.849	0.794	0.926	0.874	0.86075	0.0475046	0.941	0.909	1.097	1.089	1.009	0.0848057
17.0881	1.0925	1.0625	1.1045	1.1155	1.09375	0.0197911	1.1915	1.1655	1.2845	1.2515	1.22325	0.0471507	0.834	0.787	1.05	0.991	0.9155	0.108334	0.828	0.775	0.908	0.851	0.8405	0.047731	0.9215	0.8875	1.0805	1.0725	0.9905	0.0868821
17.2128	1.1745	1.1425	1.2225	1.1955	1.18375	0.0292692	1.234	1.209	1.307	1.295	1.26125	0.0409413	0.862	0.814	1.073	1.017	0.9415	0.106734	0.838	0.788	0.917	0.862	0.85125	0.0464078	0.933	0.899	1.094	1.085	1.00275	0.0876367
17.3378	1.1905	1.1575	1.1985	1.2105	1.18925	0.0196644	1.2495	1.2215	1.3225	1.3105	1.276	0.0419076	0.861	0.812	1.074	1.017	0.941	0.107826	0.837	0.785	0.916	0.862	0.85	0.047154	0.932	0.898	1.097	1.088	1.00375	0.0896169
17.4628	1.188	1.155	1.195	1.209	1.18675	0.019829	1.2715	1.2205	1.3205	1.3085	1.28025	0.0389383	0.8555	0.8075	1.0695	1.0145	0.93675	0.108368	0.8315	0.7795	0.9105	0.8545	0.844	0.0470346	0.926	0.89	1.091	1.083	0.9975	0.0904447
17.5875	1.1635	1.1325	1.1705	1.1855	1.163	0.0193197	1.228	1.199	1.302	1.289	1.2545	0.0425118	0.838	0.792	1.051	0.994	0.91875	0.106933	0.812	0.763	0.89	0.836	0.82525	0.0457131	0.905	0.871	1.071	1.061	0.977	0.0898777
17.7125	1.152	1.12	1.158	1.174	1.151	0.0196214	1.2165	1.1875	1.2905	1.2815	1.244	0.0433503	0.8245	0.7755	1.0375	0.9805	0.9045	0.107826	0.7965	0.7455	0.8765	0.8195	0.8095	0.0470478	0.8865	0.8525	1.0565	1.0465	0.9605	0.0918586
17.8372	1.153	1.12	1.158	1.174	1.15125	0.0196389	1.2185	1.1885	1.2935	1.2795	1.245	0.043119	0.821	0.774	1.038	0.979	0.903	0.108819	0.7925	0.7435	0.8735	0.8165	0.8065	0.0467814	0.884	0.851	1.055	1.045	0.95875	0.0920608
17.9622	1.152	1.121	1.158	1.175	1.1515	0.0195256	1.2185	1.1895	1.2955	1.2845	1.247	0.0443762	0.8165	0.7685	1.0325	0.9775	0.89875	0.10934	0.7875	0.7385	0.8695	0.8135	0.80225	0.0472513	0.8805	0.8445	1.0515	1.0435	0.955	0.0934144
18.0869	1.154	1.12	1.157	1.175	1.1515	0.0198809	1.2195	1.1875	1.2945	1.2825	1.246	0.0441843	0.8145	0.7655	1.0325	0.9735	0.8965	0.109898	0.7845	0.7365	0.8655	0.8085	0.79875	0.0464455	0.8765	0.8415	1.0515	1.0425	0.953	0.0948644
18.2119	1.155	1.122	1.158	1.176	1.15275	0.0194856	1.2215	1.1885	1.2955	1.2845	1.2475	0.0442436	0.811	0.764	1.031	0.974	0.895	0.110628	0.7815	0.7355	0.8645	0.8065	0.797	0.0465537	0.8745	0.8395	1.0525	1.0425	0.95225	0.0961155
18.3367	1.158	1.124	1.161	1.179	1.1555	0.0198809	1.223	1.186	1.299	1.286	1.2485	0.046133	0.8095	0.7615	1.0315	0.9745	0.89425	0.111896	0.7795	0.7325	0.8625	0.8035	0.7945	0.0468348	0.8725	0.8375	1.0535	1.0435	0.95175	0.0976022
18.4617	1.1615	1.1265	1.1655	1.1805	1.1585	0.0197864	1.2235	1.1905	1.2985	1.2915	1.251	0.0455878	0.81	0.76	1.035	0.975	0.895	0.113413	0.777	0.732	0.862	0.803	0.7935	0.0470027	0.8775	0.8375	1.0575	1.0485	0.95525	0.098819
18.5864	1.175	1.136	1.171	1.194	1.169	0.0209404	1.233	1.203	1.309	1.296	1.26025	0.0438028	0.8125	0.7625	1.0375	0.9825	0.89875	0.114312	0.7785	0.7345	0.8645	0.8045	0.7955	0.0470425	0.8765	0.8415	1.0595	1.0525	0.9575	0.0993051
18.7114	1.1505	1.1145	1.1565	1.1715	1.14825	0.0209329	1.229	1.193	1.305	1.294	1.25525	0.0462081	0.8055	0.7555	1.0325	0.9735	0.89175	0.114561	0.7765	0.7305	0.8585	0.7965	0.7905	0.0459783	0.8675	0.8285	1.0535	1.0465	0.949	0.101967
18.8361	1.1305	1.0945	1.1355	1.1525	1.12825	0.0211232	1.2	1.163	1.276	1.263	1.2255	0.046133	0.7715	0.7215	1.0015	0.9395	0.8585	0.115486	0.736	0.694	0.823	0.762	0.75375	0.0467674	0.8305	0.8005	1.0225	1.0165	0.9175	0.102572
18.9611	1.1685	1.1365	1.1755	1.1895	1.1675	0.0194294	1.235	1.198	1.31	1.3	1.26075	0.0462784	0.8045	0.7515	1.0345	0.9715	0.8905	0.116205	0.7695	0.7275	0.8585	0.7945	0.7875	0.047471	0.8655	0.8285	1.0545	1.0485	0.94925	0.103105
19.0858	1.17	1.139	1.176	1.19	1.16875	0.0186464	1.222	1.207	1.3	1.29	1.25475	0.0407515	0.8125	0.7515	1.0345	0.9805	0.89475	0.116371	0.766	0.725	0.854	0.789	0.7835	0.0467146	0.859	0.819	1.055	1.056	0.94725	0.10917
19.2108	1.16	1.127	1.212	1.227	1.1815	0.040103	1.237	1.198	1.357	1.347	1.28475	0.06874	0.788	0.735	1.07	1.007	0.9	0.141526	0.7485	0.7075	0.8865	0.8225	0.79125	0.0687218	0.88	0.853	1.095	1.087	0.97875	0.112691
19.3356	1.155	1.123	1.165	1.179	1.1555	0.0206095	1.228	1.192	1.307	1.295	1.2555	0.0474368	0.7915	0.7395	1.0255	0.9605	0.87925	0.117495	0.7485	0.7125	0.8395	0.7755	0.769	0.0464354	0.8465	0.8075	1.0455	1.0385	0.9345	0.108409
19.4606	1.158	1.124	1.171	1.181	1.1585	0.0215232	1.2315	1.2215	1.3135	1.3005	1.26675	0.0406656	0.7955	0.7345	1.0225	0.9835	0.884	0.121722	0.7475	0.7105	0.8525	0.7745	0.77125	0.0521219	0.8405	0.8035	1.0455	1.0485	0.9345	0.113263
19.5856	1.138	1.107	1.176	1.193	1.1535	0.0334253	1.206	1.181	1.319	1.308	1.2535	0.0607721	0.7705	0.7155	1.0285	0.9615	0.869	0.129674	0.7095	0.6735	0.8405	0.7745	0.7495	0.0638005	0.831	0.793	1.057	1.054	0.93375	0.122494
19.7103	1.152	1.124	1.163	1.18	1.15475	0.0203639	1.228	1.191	1.308	1.299	1.2565	0.0488902	0.7795	0.7275	1.0215	0.9545	0.87075	0.121023	0.7355	0.7025	0.8295	0.7645	0.758	0.0467467	0.8315	0.7915	1.0395	1.0355	0.9245	0.11389
19.8353	1.142	1.117	1.151	1.17	1.145	0.0190657	1.217	1.179	1.296	1.297	1.24725	0.0510508	0.789	0.718	1.005	0.943	0.86375	0.115177	0.727	0.695	0.815	0.777	0.7535	0.0459864	0.8225	0.7875	1.0385	1.0305	0.91975	0.11545
19.96	1.1235	1.1075	1.1595	1.1515	1.1355	0.0209762	1.1965	1.1645	1.2775	1.2685	1.22675	0.0477199	0.761	0.697	0.986	0.927	0.84275	0.11784	0.6985	0.6665	0.7915	0.7385	0.72375	0.0466978	0.797	0.755	1.035	1.03	0.90425	0.129119
20.085	1.139	1.111	1.148	1.145	1.13575	0.0146522	1.216	1.177	1.31	1.288	1.24775	0.0536394	0.7555	0.7005	1.0015	0.9455	0.85075	0.125848	0.7155	0.6815	0.8085	0.7485	0.7385	0.0468455	0.8075	0.7655	1.0245	1.0165	0.9035	0.117972
20.2097	1.145	1.118	1.126	1.138	1.13175	0.0104493	1.223	1.186	1.266	1.259	1.2335	0.03191	0.76	0.707	0.973	0.924	0.841	0.110488	0.7125	0.6815	0.7815	0.7075	0.72075	0.0369958	0.8055	0.7615	0.9965	0.9995	0.89075	0.108378
20.3347	1.1495	1.1225	1.1615	1.1785	1.153	0.0204022	1.2305	1.1915	1.3115	1.3005	1.2585	0.0496135	0.7655	0.7125	1.0145	0.9455	0.8595	0.124364	0.7165	0.6885	0.8145	0.7455	0.74125	0.0468475	0.812	0.771	1.034	1.028	0.91125	0.120643
20.4594	1.149	1.123	1.161	1.175	1.152	0.019105	1.2275	1.1925	1.3095	1.3005	1.2575	0.0491884	0.7605	0.7085	1.0115	0.9425	0.85575	0.125039	0.7145	0.6865	0.8115	0.7425	0.73875	0.0464348	0.8065	0.7675	1.0325	1.0275	0.9085	0.122293
20.5844	1.15	1.123	1.16	1.177	1.1525	0.0195768	1.2285	1.1915	1.3135	1.3025	1.259	0.050865	0.7585	0.7065	1.0115	0.9415	0.8545	0.125835	0.7105	0.6845	0.8085	0.7405	0.736	0.0463114	0.8015	0.7625	1.0305	1.0265	0.90525	0.124027
20.7094	1.149	1.123	1.159	1.175	1.1515	0.0188878	1.2295	1.1935	1.3115	1.3055	1.26	0.0501871	0.7555	0.7025	1.0115	0.9395	0.85225	0.127239	0.7055	0.6805	0.8065	0.7365	0.73225	0.0472354	0.8	0.76	1.03	1.026	0.904	0.124812
20.8344	1.146	1.122	1.159	1.175	1.1505	0.0193972	1.2295	1.1935	1.3135	1.3055	1.2605	0.050705	0.7525	0.6995	1.0105	0.9385	0.85025	0.128208	0.701	0.677	0.802	0.731	0.72775	0.0469435	0.7935	0.7545	1.0285	1.0255	0.9005	0.127254
20.9592	1.148	1.123	1.159	1.175	1.15125	0.0189258	1.2305	1.1935	1.3125	1.3055	1.2605	0.0502941	0.7505	0.6965	1.0105	0.9375	0.84875	0.129299	0.6975	0.6755	0.8005	0.7295	0.72575	0.0472354	0.7895	0.7515	1.0275	1.0235	0.898	0.128214
21.0842	1.146	1.124	1.158	1.175	1.15075	0.0185658	1.2315	1.1945	1.3145	1.3055	1.2615	0.0503339	0.7485	0.6945	1.0105	0.9355	0.84725	0.129926	0.694	0.672	0.797	0.724	0.72175	0.0472037	0.7865	0.7475	1.0265	1.0225	0.89575	0.129494
21.2089	1.1465	1.1235	1.1575	1.1755	1.15075	0.0188331	1.2335	1.1965	1.3145	1.3095	1.2635	0.0502643	0.7445	0.6915	1.0095	0.9355	0.84525	0.131256	0.689	0.67	0.795	0.723	0.71925	0.047678	0.7825	0.7435	1.0275	1.0235	0.89425	0.13198
21.3339	1.1445	1.1235	1.1275	1.1745	1.1425	0.0200873	1.2335	1.1965	1.3155	1.3095	1.26375	0.0505192	0.7425	0.6895	1.0105	0.9325	0.84375	0.132029	0.686	0.667	0.792	0.718	0.71575	0.0476465	0.7775	0.7395	1.0245	1.0205	0.8905	0.132689
21.4589	1.145	1.124	1.157	1.174	1.15	0.0182071	1.232	1.197	1.316	1.31	1.26375	0.0508251	0.74	0.686	1.007	0.932	0.84125	0.132347	0.6835	0.6655	0.7875	0.7145	0.71275	0.0465799	0.774	0.736	1.023	1.021	0.8885	0.134176
[truncated: 5 more rows]

## Sheet: CalibrationParameters
Source:
Extinction=	x
[truncated: 5 more rows]

## Sheet: Glucose-Cells_per_ml
	0,0 g/mL	0,0 g/mL	0,0 g/mL	0,0 g/mL	Average	STD	0,2 mg/mL	0,2 mg/mL	0,2 mg/mL	0,2 mg/mL	Average	STD	0,4 mg/mL	0,4 mg/mL	0,4 mg/mL	0,4 mg/mL	Average	STD	0,6 mg/mL	0,6 mg/mL	0,6 g/mL	0,6 g/mL	Average	STD	0,8 mg/mL	0,8 mg/mL	0,8 mg/mL	0,8 mg/mL	Average	STD
[truncated: 178 more rows]

[truncated: 8 more sheets: Xylose-Cells_per_ml, Glucose+Xylose-Cells_per_ml, ModelFit#Glucose, ModelFit#Xylose, ModelFit#Glucose with Xylose, Constants, Diagramm1, Diagramm2]
