# Supplementary material for: A brief dataset on the model-based evaluation of the growth performance of Bacillus coagulans and l-lactic acid production in a lignin-supplemented medium
Source: Data Brief. 2017 Feb 11;11:236–44. doi: 10.1016/j.dib.2017.02.010 (PMC5320064; doi:10.1016/j.dib.2017.02.010)
Supplement: Supplementary file 2 — Supplementary material [file mmc2.zip › 003 - Bioscreen turbidimetry measurements of lignin endurance - DSM ID 14-301.xlsx]

## Sheet: RAW#OpticalDensity
Filter Type	Date created	Time created	Time [min]	Time [min]	Blank	Cover C°	Cassette C°	Well 101	Well 102	Well 103	Well 104	Well 105	Well 106	Well 107	Well 108	Well 109	Well 110	Well 111	Well 112	Well 113	Well 114	Well 115	Well 116	Well 117	Well 118	Well 119	Well 120	Well 121	Well 122	Well 123	Well 124	Well 125	Well 126	Well 127	Well 128	Well 129	Well 130	Well 131	Well 132	Well 133	Well 134	Well 135	Well 136	Well 137	Well 138	Well 139	Well 140	Well 141	Well 142
#8: 420-580nm, Wideband	2012-03-27	13:03:15	0	0	0	27.6	28.2	0.11	0.11	0.169	0.171	0.218	0.221	0.263	0.262	0.301	0.3	0.122	0.122	0.178	0.179	0.22	0.222	0.265	0.266	0.302	0.304	0.111	0.111	0.17	0.173	0.22	0.22	0.261	0.263	0.302	0.302	0.074	0.075	0.076	0.074	0.077	0.074	0.074	0.076	0.076	0.075	0.194	0.194
#8: 420-580nm, Wideband	2012-03-27	13:11:33	00:08:18	8.3	0	44.7	48.9	0.11	0.11	0.168	0.17	0.226	0.221	0.261	0.26	0.298	0.298	0.123	0.122	0.178	0.179	0.219	0.221	0.264	0.264	0.299	0.302	0.112	0.111	0.17	0.172	0.218	0.219	0.259	0.262	0.299	0.3	0.074	0.076	0.077	0.074	0.077	0.074	0.075	0.076	0.075	0.075	0.196	0.193
#8: 420-580nm, Wideband	2012-03-27	13:21:07	00:17:52	17.8667	0	53.1	52.1	0.11	0.111	0.167	0.168	0.227	0.22	0.259	0.257	0.296	0.295	0.124	0.123	0.178	0.178	0.218	0.22	0.262	0.262	0.297	0.299	0.112	0.111	0.168	0.171	0.216	0.217	0.256	0.259	0.296	0.296	0.074	0.075	0.076	0.074	0.077	0.074	0.074	0.076	0.075	0.073	0.194	0.194
#8: 420-580nm, Wideband	2012-03-27	13:30:42	00:27:27	27.45	0	53	52	0.111	0.111	0.167	0.168	0.225	0.221	0.257	0.256	0.294	0.293	0.125	0.123	0.178	0.178	0.218	0.22	0.262	0.262	0.296	0.298	0.113	0.112	0.168	0.171	0.216	0.216	0.256	0.259	0.295	0.295	0.074	0.075	0.076	0.074	0.077	0.074	0.075	0.076	0.076	0.076	0.192	0.194
#8: 420-580nm, Wideband	2012-03-27	13:40:15	00:37:00	37	0	53	52	0.111	0.111	0.167	0.168	0.222	0.221	0.257	0.255	0.293	0.292	0.125	0.124	0.178	0.179	0.218	0.22	0.261	0.262	0.296	0.297	0.114	0.112	0.168	0.17	0.215	0.216	0.255	0.259	0.294	0.294	0.074	0.075	0.076	0.074	0.077	0.074	0.075	0.076	0.075	0.075	0.19	0.201
#8: 420-580nm, Wideband	2012-03-27	13:49:49	00:46:34	46.5667	0	53.1	52	0.111	0.112	0.167	0.168	0.221	0.222	0.256	0.255	0.292	0.292	0.125	0.125	0.178	0.179	0.218	0.219	0.261	0.262	0.296	0.297	0.113	0.112	0.167	0.17	0.215	0.215	0.254	0.257	0.293	0.294	0.074	0.075	0.076	0.074	0.076	0.074	0.074	0.075	0.075	0.075	0.195	0.198
#8: 420-580nm, Wideband	2012-03-27	13:59:44	00:56:29	56.4833	0	53	52	0.111	0.111	0.166	0.167	0.222	0.22	0.256	0.254	0.292	0.291	0.125	0.125	0.178	0.178	0.218	0.219	0.261	0.262	0.295	0.296	0.113	0.112	0.167	0.17	0.215	0.215	0.257	0.257	0.293	0.294	0.073	0.074	0.075	0.074	0.077	0.074	0.074	0.075	0.075	0.075	0.193	0.2
#8: 420-580nm, Wideband	2012-03-27	14:09:18	01:06:03	66.05	0	53	52	0.111	0.112	0.166	0.168	0.221	0.216	0.256	0.254	0.292	0.291	0.126	0.125	0.178	0.179	0.218	0.22	0.261	0.262	0.295	0.297	0.113	0.112	0.167	0.17	0.215	0.215	0.254	0.257	0.293	0.293	0.074	0.075	0.076	0.075	0.078	0.074	0.074	0.076	0.075	0.075	0.193	0.199
#8: 420-580nm, Wideband	2012-03-27	14:18:52	01:15:37	75.6167	0	53.1	52	0.112	0.112	0.167	0.168	0.222	0.217	0.256	0.255	0.292	0.291	0.126	0.125	0.179	0.179	0.219	0.22	0.262	0.262	0.296	0.297	0.113	0.112	0.167	0.17	0.215	0.215	0.255	0.257	0.293	0.294	0.074	0.075	0.077	0.08	0.083	0.075	0.075	0.076	0.075	0.075	0.195	0.201
#8: 420-580nm, Wideband	2012-03-27	14:28:26	01:25:11	85.1833	0	53	52	0.112	0.112	0.167	0.168	0.22	0.216	0.256	0.255	0.292	0.291	0.126	0.125	0.179	0.18	0.219	0.221	0.262	0.262	0.296	0.297	0.113	0.113	0.168	0.17	0.215	0.215	0.255	0.257	0.293	0.294	0.074	0.075	0.079	0.089	0.091	0.082	0.077	0.076	0.075	0.075	0.201	0.206
#8: 420-580nm, Wideband	2012-03-27	14:38:00	01:34:45	94.75	0	53	52	0.112	0.112	0.167	0.168	0.221	0.217	0.256	0.254	0.292	0.291	0.127	0.126	0.179	0.18	0.219	0.221	0.262	0.262	0.296	0.297	0.113	0.112	0.168	0.17	0.215	0.215	0.255	0.257	0.292	0.294	0.074	0.075	0.082	0.096	0.099	0.088	0.082	0.076	0.075	0.075	0.208	0.212
#8: 420-580nm, Wideband	2012-03-27	14:47:34	01:44:19	104.317	0	53	52	0.112	0.112	0.166	0.168	0.221	0.216	0.255	0.254	0.291	0.291	0.127	0.126	0.179	0.18	0.219	0.221	0.262	0.263	0.296	0.297	0.113	0.112	0.168	0.171	0.215	0.215	0.256	0.257	0.292	0.293	0.074	0.075	0.085	0.107	0.111	0.098	0.087	0.076	0.075	0.075	0.218	0.208
#8: 420-580nm, Wideband	2012-03-27	14:57:08	01:53:53	113.883	0	53	52	0.112	0.112	0.166	0.168	0.222	0.216	0.255	0.254	0.291	0.291	0.127	0.126	0.179	0.18	0.219	0.221	0.262	0.262	0.296	0.297	0.114	0.112	0.168	0.17	0.214	0.215	0.256	0.257	0.292	0.292	0.073	0.075	0.087	0.122	0.127	0.111	0.091	0.076	0.075	0.075	0.224	0.217
#8: 420-580nm, Wideband	2012-03-27	15:06:42	02:03:27	123.45	0	53	52	0.112	0.113	0.167	0.168	0.222	0.216	0.256	0.254	0.291	0.291	0.127	0.126	0.18	0.181	0.22	0.221	0.262	0.263	0.296	0.297	0.114	0.113	0.168	0.171	0.215	0.215	0.254	0.257	0.292	0.293	0.074	0.076	0.091	0.138	0.145	0.125	0.098	0.077	0.075	0.075	0.238	0.228
#8: 420-580nm, Wideband	2012-03-27	15:16:16	02:13:01	133.017	0	53.1	52	0.112	0.113	0.167	0.168	0.222	0.217	0.256	0.255	0.292	0.291	0.128	0.127	0.18	0.181	0.22	0.222	0.262	0.263	0.297	0.298	0.115	0.113	0.168	0.171	0.215	0.215	0.254	0.258	0.292	0.293	0.074	0.076	0.096	0.153	0.161	0.138	0.105	0.078	0.075	0.075	0.25	0.239
#8: 420-580nm, Wideband	2012-03-27	15:25:50	02:22:35	142.583	0	53	52	0.113	0.113	0.167	0.168	0.222	0.217	0.256	0.254	0.292	0.291	0.128	0.127	0.181	0.181	0.221	0.222	0.263	0.264	0.297	0.298	0.114	0.113	0.168	0.171	0.215	0.215	0.255	0.258	0.292	0.293	0.074	0.076	0.102	0.168	0.177	0.15	0.114	0.078	0.075	0.075	0.261	0.251
#8: 420-580nm, Wideband	2012-03-27	15:35:24	02:32:09	152.15	0	53.1	52	0.112	0.113	0.167	0.168	0.222	0.216	0.255	0.254	0.291	0.291	0.128	0.127	0.18	0.181	0.22	0.222	0.263	0.264	0.297	0.298	0.114	0.113	0.168	0.171	0.215	0.215	0.254	0.257	0.292	0.292	0.074	0.076	0.108	0.182	0.191	0.161	0.121	0.079	0.075	0.075	0.275	0.264
#8: 420-580nm, Wideband	2012-03-27	15:44:58	02:41:43	161.717	0	53.1	52	0.113	0.113	0.167	0.168	0.221	0.216	0.255	0.254	0.291	0.291	0.128	0.127	0.181	0.181	0.22	0.222	0.263	0.264	0.297	0.298	0.114	0.113	0.168	0.171	0.215	0.215	0.254	0.258	0.292	0.293	0.074	0.076	0.115	0.195	0.205	0.173	0.13	0.08	0.075	0.075	0.29	0.28
#8: 420-580nm, Wideband	2012-03-27	15:54:32	02:51:17	171.283	0	53	52	0.112	0.113	0.166	0.168	0.221	0.216	0.255	0.254	0.291	0.291	0.128	0.127	0.181	0.182	0.221	0.222	0.263	0.264	0.297	0.298	0.115	0.113	0.168	0.171	0.215	0.215	0.254	0.257	0.292	0.293	0.073	0.076	0.122	0.207	0.217	0.182	0.138	0.08	0.075	0.075	0.307	0.296
#8: 420-580nm, Wideband	2012-03-27	16:04:06	03:00:51	180.85	0	53	52	0.113	0.113	0.167	0.168	0.22	0.216	0.255	0.254	0.291	0.291	0.129	0.128	0.181	0.182	0.221	0.222	0.263	0.264	0.297	0.298	0.114	0.113	0.168	0.171	0.216	0.215	0.254	0.257	0.292	0.293	0.074	0.077	0.129	0.218	0.228	0.191	0.145	0.081	0.075	0.075	0.323	0.313
#8: 420-580nm, Wideband	2012-03-27	16:13:40	03:10:25	190.417	0	53	52	0.113	0.113	0.167	0.168	0.221	0.217	0.255	0.254	0.291	0.291	0.129	0.128	0.181	0.182	0.221	0.223	0.264	0.264	0.297	0.298	0.114	0.113	0.168	0.171	0.216	0.215	0.254	0.258	0.292	0.293	0.074	0.077	0.136	0.228	0.24	0.201	0.152	0.082	0.075	0.075	0.341	0.331
#8: 420-580nm, Wideband	2012-03-27	16:23:14	03:19:59	199.983	0	53	52	0.113	0.113	0.167	0.168	0.22	0.216	0.255	0.254	0.291	0.29	0.129	0.128	0.182	0.182	0.221	0.223	0.264	0.264	0.298	0.298	0.114	0.113	0.168	0.171	0.215	0.215	0.254	0.257	0.292	0.293	0.074	0.077	0.141	0.236	0.248	0.209	0.158	0.082	0.075	0.075	0.357	0.349
#8: 420-580nm, Wideband	2012-03-27	16:32:48	03:29:33	209.55	0	53	52	0.113	0.113	0.167	0.169	0.22	0.217	0.255	0.254	0.291	0.291	0.13	0.129	0.182	0.183	0.222	0.223	0.264	0.265	0.298	0.299	0.115	0.113	0.168	0.172	0.216	0.215	0.254	0.258	0.292	0.293	0.074	0.078	0.147	0.242	0.255	0.215	0.164	0.083	0.075	0.075	0.375	0.367
#8: 420-580nm, Wideband	2012-03-27	16:42:22	03:39:07	219.117	0	51.2	51.2	0.113	0.113	0.167	0.168	0.219	0.217	0.255	0.254	0.291	0.291	0.13	0.129	0.182	0.183	0.222	0.223	0.264	0.265	0.298	0.299	0.115	0.113	0.169	0.172	0.216	0.216	0.255	0.258	0.292	0.293	0.074	0.078	0.153	0.247	0.263	0.222	0.169	0.083	0.075	0.075	0.393	0.387
#8: 420-580nm, Wideband	2012-03-27	16:51:57	03:48:42	228.7	0	53	52	0.113	0.113	0.167	0.169	0.219	0.217	0.256	0.254	0.291	0.29	0.13	0.129	0.182	0.183	0.222	0.224	0.265	0.266	0.298	0.299	0.114	0.113	0.169	0.172	0.216	0.216	0.255	0.258	0.292	0.293	0.074	0.078	0.158	0.255	0.268	0.228	0.174	0.084	0.075	0.075	0.413	0.406
#8: 420-580nm, Wideband	2012-03-27	17:01:30	03:58:15	238.25	0	53	52	0.113	0.113	0.167	0.168	0.22	0.216	0.255	0.254	0.291	0.29	0.13	0.129	0.182	0.183	0.222	0.224	0.265	0.265	0.298	0.299	0.114	0.113	0.169	0.172	0.216	0.216	0.254	0.258	0.292	0.293	0.074	0.078	0.164	0.261	0.272	0.234	0.18	0.084	0.075	0.075	0.43	0.423
#8: 420-580nm, Wideband	2012-03-27	17:11:05	04:07:50	247.833	0	53.1	52	0.113	0.113	0.167	0.169	0.22	0.216	0.255	0.254	0.291	0.29	0.13	0.13	0.183	0.184	0.223	0.224	0.265	0.266	0.299	0.299	0.115	0.113	0.169	0.172	0.216	0.216	0.255	0.258	0.292	0.293	0.074	0.078	0.168	0.266	0.278	0.239	0.184	0.086	0.075	0.075	0.45	0.444
#8: 420-580nm, Wideband	2012-03-27	17:20:39	04:17:24	257.4	0	53.1	52	0.113	0.113	0.167	0.168	0.22	0.216	0.255	0.254	0.291	0.29	0.131	0.129	0.183	0.184	0.223	0.224	0.265	0.266	0.299	0.299	0.115	0.113	0.169	0.172	0.216	0.216	0.255	0.258	0.292	0.293	0.074	0.078	0.173	0.27	0.284	0.243	0.188	0.085	0.075	0.075	0.469	0.465
#8: 420-580nm, Wideband	2012-03-27	17:30:13	04:26:58	266.967	0	53	52	0.113	0.113	0.168	0.169	0.221	0.217	0.256	0.254	0.291	0.29	0.131	0.13	0.184	0.184	0.223	0.225	0.266	0.267	0.299	0.299	0.115	0.114	0.169	0.172	0.216	0.216	0.255	0.258	0.293	0.293	0.074	0.079	0.178	0.275	0.285	0.247	0.192	0.086	0.075	0.075	0.493	0.489
#8: 420-580nm, Wideband	2012-03-27	17:39:47	04:36:32	276.533	0	53.1	52	0.113	0.113	0.167	0.169	0.22	0.216	0.255	0.254	0.291	0.29	0.131	0.13	0.183	0.184	0.223	0.225	0.266	0.266	0.299	0.299	0.115	0.113	0.169	0.172	0.216	0.216	0.255	0.258	0.292	0.293	0.074	0.079	0.182	0.28	0.29	0.249	0.196	0.086	0.075	0.075	0.517	0.515
#8: 420-580nm, Wideband	2012-03-27	17:49:21	04:46:06	286.1	0	53.1	52	0.113	0.114	0.168	0.169	0.22	0.217	0.256	0.254	0.291	0.29	0.131	0.13	0.184	0.185	0.224	0.225	0.266	0.267	0.299	0.3	0.115	0.114	0.169	0.172	0.216	0.216	0.255	0.258	0.292	0.293	0.074	0.079	0.186	0.28	0.293	0.252	0.2	0.087	0.075	0.075	0.545	0.545
#8: 420-580nm, Wideband	2012-03-27	17:58:55	04:55:40	295.667	0	53.1	52	0.114	0.114	0.168	0.169	0.221	0.217	0.255	0.255	0.291	0.29	0.132	0.131	0.184	0.185	0.224	0.226	0.266	0.267	0.299	0.3	0.115	0.114	0.169	0.172	0.216	0.216	0.256	0.258	0.292	0.293	0.074	0.08	0.19	0.284	0.296	0.25	0.202	0.088	0.075	0.075	0.574	0.575
#8: 420-580nm, Wideband	2012-03-27	18:08:29	05:05:14	305.233	0	53	52	0.114	0.113	0.168	0.169	0.22	0.217	0.255	0.254	0.291	0.29	0.132	0.131	0.184	0.185	0.224	0.226	0.266	0.267	0.3	0.3	0.115	0.114	0.169	0.172	0.216	0.216	0.255	0.258	0.293	0.293	0.074	0.08	0.192	0.288	0.298	0.251	0.205	0.089	0.075	0.075	0.607	0.609
#8: 420-580nm, Wideband	2012-03-27	18:18:03	05:14:48	314.8	0	53	52	0.114	0.114	0.168	0.169	0.22	0.217	0.255	0.254	0.291	0.29	0.132	0.131	0.185	0.185	0.224	0.226	0.267	0.267	0.3	0.301	0.115	0.114	0.169	0.173	0.216	0.216	0.255	0.258	0.293	0.293	0.074	0.08	0.196	0.29	0.3	0.255	0.21	0.09	0.075	0.075	0.641	0.644
#8: 420-580nm, Wideband	2012-03-27	18:27:37	05:24:22	324.367	0	53.1	52	0.114	0.114	0.168	0.169	0.22	0.217	0.255	0.254	0.291	0.29	0.132	0.131	0.185	0.186	0.225	0.226	0.267	0.268	0.3	0.301	0.115	0.114	0.169	0.172	0.217	0.216	0.255	0.258	0.293	0.293	0.074	0.08	0.2	0.292	0.303	0.257	0.212	0.09	0.075	0.075	0.677	0.68
#8: 420-580nm, Wideband	2012-03-27	18:37:11	05:33:56	333.933	0	53.1	52	0.114	0.114	0.168	0.169	0.221	0.217	0.256	0.255	0.291	0.29	0.133	0.132	0.185	0.186	0.225	0.227	0.267	0.268	0.3	0.301	0.116	0.114	0.17	0.173	0.217	0.216	0.255	0.259	0.293	0.293	0.074	0.081	0.202	0.293	0.301	0.259	0.215	0.091	0.075	0.075	0.715	0.716
#8: 420-580nm, Wideband	2012-03-27	18:46:46	05:43:31	343.517	0	53	52	0.114	0.114	0.168	0.169	0.222	0.217	0.256	0.255	0.291	0.29	0.133	0.132	0.186	0.186	0.225	0.227	0.267	0.268	0.301	0.301	0.116	0.114	0.17	0.173	0.217	0.217	0.258	0.259	0.293	0.293	0.074	0.081	0.205	0.292	0.304	0.261	0.218	0.092	0.075	0.075	0.753	0.753
#8: 420-580nm, Wideband	2012-03-27	18:56:20	05:53:05	353.083	0	53.1	52	0.114	0.114	0.168	0.169	0.222	0.217	0.255	0.254	0.291	0.29	0.133	0.132	0.185	0.186	0.225	0.227	0.267	0.268	0.301	0.301	0.115	0.114	0.169	0.172	0.216	0.217	0.255	0.258	0.293	0.293	0.074	0.081	0.207	0.294	0.306	0.264	0.221	0.092	0.075	0.075	0.79	0.788
#8: 420-580nm, Wideband	2012-03-27	19:05:54	06:02:39	362.65	0	53	52	0.114	0.114	0.168	0.169	0.221	0.217	0.255	0.254	0.291	0.29	0.133	0.132	0.186	0.187	0.225	0.227	0.267	0.268	0.301	0.301	0.115	0.114	0.17	0.173	0.217	0.216	0.257	0.258	0.293	0.293	0.074	0.082	0.211	0.294	0.308	0.269	0.223	0.093	0.075	0.075	0.826	0.821
#8: 420-580nm, Wideband	2012-03-27	19:15:28	06:12:13	372.217	0	53.1	52	0.114	0.114	0.168	0.169	0.223	0.217	0.255	0.255	0.291	0.29	0.133	0.132	0.186	0.186	0.226	0.227	0.268	0.269	0.301	0.301	0.116	0.114	0.17	0.173	0.217	0.217	0.255	0.259	0.293	0.293	0.074	0.081	0.214	0.295	0.308	0.267	0.222	0.093	0.075	0.075	0.86	0.854
#8: 420-580nm, Wideband	2012-03-27	19:25:02	06:21:47	381.783	0	53.1	51.9	0.114	0.114	0.168	0.169	0.221	0.217	0.255	0.254	0.291	0.29	0.133	0.132	0.186	0.187	0.226	0.227	0.268	0.269	0.301	0.301	0.116	0.114	0.17	0.173	0.217	0.217	0.255	0.259	0.293	0.294	0.074	0.082	0.216	0.298	0.308	0.27	0.221	0.094	0.075	0.075	0.892	0.884
#8: 420-580nm, Wideband	2012-03-27	19:34:36	06:31:21	391.35	0	53.1	52	0.114	0.114	0.168	0.169	0.22	0.217	0.255	0.254	0.291	0.29	0.133	0.132	0.186	0.187	0.226	0.227	0.268	0.269	0.301	0.301	0.116	0.114	0.17	0.173	0.217	0.217	0.255	0.259	0.293	0.29	0.074	0.082	0.217	0.302	0.312	0.271	0.219	0.094	0.075	0.075	0.922	0.913
#8: 420-580nm, Wideband	2012-03-27	19:44:10	06:40:55	400.917	0	53.1	52	0.114	0.114	0.168	0.169	0.22	0.217	0.256	0.254	0.291	0.29	0.134	0.133	0.187	0.188	0.226	0.228	0.268	0.269	0.302	0.302	0.116	0.114	0.17	0.173	0.217	0.217	0.255	0.259	0.293	0.293	0.074	0.082	0.219	0.307	0.315	0.271	0.22	0.095	0.075	0.075	0.951	0.94
#8: 420-580nm, Wideband	2012-03-27	19:53:44	06:50:29	410.483	0	53	52	0.114	0.114	0.168	0.169	0.219	0.217	0.255	0.255	0.291	0.29	0.134	0.133	0.187	0.188	0.226	0.228	0.269	0.269	0.302	0.302	0.116	0.114	0.17	0.173	0.217	0.22	0.256	0.259	0.293	0.294	0.074	0.082	0.219	0.302	0.319	0.267	0.218	0.096	0.075	0.075	0.98	0.967
#8: 420-580nm, Wideband	2012-03-27	20:03:18	07:00:03	420.05	0	53	52	0.114	0.114	0.168	0.169	0.22	0.217	0.255	0.254	0.291	0.29	0.134	0.133	0.187	0.188	0.226	0.228	0.269	0.27	0.301	0.302	0.116	0.114	0.17	0.173	0.217	0.217	0.256	0.259	0.293	0.294	0.074	0.082	0.221	0.304	0.316	0.27	0.222	0.096	0.075	0.075	1.005	0.992
#8: 420-580nm, Wideband	2012-03-27	20:12:52	07:09:37	429.617	0	53.1	52	0.114	0.114	0.168	0.169	0.22	0.217	0.256	0.255	0.291	0.29	0.134	0.134	0.187	0.188	0.227	0.229	0.269	0.27	0.303	0.303	0.116	0.115	0.17	0.173	0.217	0.217	0.256	0.259	0.294	0.294	0.074	0.083	0.225	0.307	0.316	0.272	0.224	0.097	0.075	0.075	1.03	1.014
#8: 420-580nm, Wideband	2012-03-27	20:22:26	07:19:11	439.183	0	53.1	52	0.114	0.115	0.168	0.17	0.219	0.217	0.256	0.255	0.291	0.29	0.135	0.134	0.188	0.189	0.227	0.229	0.269	0.27	0.303	0.303	0.116	0.115	0.171	0.173	0.218	0.218	0.256	0.26	0.294	0.294	0.074	0.083	0.224	0.309	0.314	0.272	0.228	0.097	0.075	0.075	1.052	1.035
#8: 420-580nm, Wideband	2012-03-27	20:32:00	07:28:45	448.75	0	53	52	0.115	0.114	0.168	0.17	0.22	0.217	0.256	0.255	0.291	0.29	0.135	0.134	0.188	0.189	0.229	0.229	0.27	0.27	0.303	0.303	0.116	0.115	0.171	0.174	0.218	0.218	0.256	0.259	0.294	0.294	0.074	0.083	0.227	0.313	0.317	0.273	0.23	0.098	0.075	0.075	1.073	1.055
#8: 420-580nm, Wideband	2012-03-27	20:41:34	07:38:19	458.317	0	53.1	52	0.114	0.114	0.168	0.169	0.222	0.217	0.255	0.254	0.291	0.29	0.135	0.134	0.188	0.188	0.228	0.229	0.269	0.271	0.302	0.302	0.116	0.114	0.17	0.174	0.217	0.217	0.256	0.259	0.293	0.294	0.074	0.083	0.229	0.31	0.321	0.276	0.229	0.098	0.075	0.075	1.092	1.072
#8: 420-580nm, Wideband	2012-03-27	20:51:08	07:47:53	467.883	0	53.1	52	0.114	0.114	0.168	0.169	0.222	0.217	0.255	0.255	0.291	0.29	0.135	0.134	0.188	0.189	0.228	0.229	0.269	0.27	0.303	0.303	0.116	0.115	0.17	0.173	0.217	0.218	0.256	0.259	0.293	0.294	0.074	0.083	0.23	0.31	0.319	0.276	0.229	0.097	0.075	0.075	1.11	1.089
#8: 420-580nm, Wideband	2012-03-27	21:00:42	07:57:27	477.45	0	53.1	52	0.114	0.114	0.168	0.169	0.222	0.217	0.255	0.254	0.291	0.29	0.135	0.134	0.188	0.189	0.228	0.229	0.27	0.271	0.303	0.303	0.116	0.114	0.17	0.173	0.217	0.217	0.256	0.259	0.293	0.294	0.074	0.083	0.23	0.313	0.321	0.278	0.225	0.098	0.075	0.075	1.126	1.103
#8: 420-580nm, Wideband	2012-03-27	21:10:16	08:07:01	487.017	0	53.1	52	0.115	0.115	0.168	0.17	0.223	0.217	0.255	0.255	0.291	0.29	0.136	0.134	0.189	0.189	0.228	0.23	0.27	0.271	0.304	0.303	0.117	0.115	0.171	0.174	0.217	0.218	0.256	0.26	0.294	0.294	0.074	0.084	0.231	0.316	0.322	0.279	0.226	0.099	0.075	0.075	1.141	1.118
#8: 420-580nm, Wideband	2012-03-27	21:19:50	08:16:35	496.583	0	53.1	52	0.115	0.115	0.168	0.17	0.223	0.217	0.256	0.255	0.291	0.29	0.136	0.135	0.189	0.19	0.229	0.23	0.27	0.271	0.304	0.303	0.117	0.115	0.171	0.174	0.218	0.218	0.256	0.26	0.294	0.294	0.074	0.084	0.234	0.311	0.327	0.283	0.227	0.1	0.075	0.075	1.156	1.132
#8: 420-580nm, Wideband	2012-03-27	21:29:24	08:26:09	506.15	0	53	52	0.115	0.115	0.169	0.17	0.222	0.217	0.256	0.255	0.291	0.29	0.136	0.135	0.189	0.19	0.229	0.23	0.271	0.272	0.304	0.304	0.117	0.115	0.171	0.174	0.218	0.218	0.257	0.26	0.294	0.294	0.074	0.084	0.234	0.305	0.331	0.278	0.229	0.1	0.075	0.075	1.17	1.144
#8: 420-580nm, Wideband	2012-03-27	21:38:58	08:35:43	515.717	0	53	52	0.114	0.115	0.168	0.17	0.222	0.217	0.256	0.255	0.291	0.29	0.136	0.135	0.189	0.19	0.229	0.23	0.271	0.272	0.304	0.304	0.116	0.115	0.171	0.174	0.218	0.22	0.257	0.26	0.294	0.294	0.074	0.083	0.237	0.309	0.335	0.279	0.23	0.1	0.075	0.075	1.181	1.157
#8: 420-580nm, Wideband	2012-03-27	21:48:31	08:45:16	525.267	0	53.1	52	0.115	0.115	0.169	0.17	0.221	0.218	0.256	0.255	0.29	0.29	0.136	0.135	0.19	0.191	0.229	0.231	0.271	0.272	0.304	0.304	0.117	0.115	0.171	0.174	0.218	0.218	0.257	0.26	0.294	0.295	0.074	0.084	0.239	0.309	0.339	0.281	0.232	0.101	0.075	0.075	1.195	1.169
#8: 420-580nm, Wideband	2012-03-27	21:58:05	08:54:50	534.833	0	53.1	52	0.114	0.115	0.169	0.17	0.22	0.217	0.256	0.255	0.291	0.29	0.136	0.135	0.19	0.19	0.229	0.231	0.271	0.272	0.304	0.304	0.117	0.115	0.171	0.174	0.218	0.218	0.256	0.26	0.294	0.294	0.074	0.084	0.242	0.31	0.334	0.278	0.226	0.101	0.075	0.075	1.206	1.182
#8: 420-580nm, Wideband	2012-03-27	22:07:39	09:04:24	544.4	0	53	52	0.115	0.115	0.169	0.17	0.219	0.217	0.256	0.255	0.291	0.29	0.136	0.135	0.19	0.19	0.229	0.231	0.271	0.272	0.304	0.304	0.117	0.115	0.171	0.174	0.218	0.219	0.257	0.26	0.294	0.294	0.074	0.084	0.245	0.3	0.338	0.281	0.227	0.101	0.075	0.075	1.219	1.193
#8: 420-580nm, Wideband	2012-03-27	22:17:13	09:13:58	553.967	0	53.1	52	0.114	0.115	0.169	0.17	0.218	0.217	0.256	0.255	0.291	0.29	0.136	0.135	0.19	0.191	0.229	0.231	0.271	0.272	0.304	0.304	0.117	0.115	0.171	0.174	0.218	0.218	0.257	0.26	0.294	0.294	0.074	0.085	0.247	0.302	0.335	0.283	0.228	0.101	0.075	0.075	1.231	1.203
#8: 420-580nm, Wideband	2012-03-27	22:26:47	09:23:32	563.533	0	53	52	0.115	0.115	0.169	0.17	0.216	0.217	0.256	0.255	0.291	0.29	0.137	0.136	0.19	0.191	0.229	0.231	0.272	0.273	0.305	0.304	0.117	0.115	0.172	0.175	0.218	0.219	0.257	0.26	0.294	0.294	0.074	0.085	0.247	0.298	0.337	0.273	0.227	0.102	0.075	0.075	1.242	1.211
#8: 420-580nm, Wideband	2012-03-27	22:36:21	09:33:06	573.1	0	53	52	0.115	0.115	0.169	0.17	0.218	0.217	0.256	0.255	0.291	0.29	0.137	0.136	0.19	0.191	0.23	0.231	0.272	0.272	0.305	0.304	0.116	0.115	0.171	0.174	0.218	0.218	0.257	0.26	0.294	0.294	0.074	0.085	0.246	0.3	0.335	0.275	0.228	0.102	0.075	0.075	1.252	1.218
#8: 420-580nm, Wideband	2012-03-27	22:45:55	09:42:40	582.667	0	53	52	0.115	0.115	0.169	0.17	0.215	0.217	0.256	0.255	0.291	0.29	0.137	0.136	0.19	0.191	0.23	0.232	0.272	0.273	0.305	0.305	0.117	0.115	0.172	0.175	0.218	0.219	0.257	0.26	0.294	0.294	0.074	0.085	0.247	0.299	0.327	0.274	0.231	0.102	0.075	0.075	1.261	1.223
#8: 420-580nm, Wideband	2012-03-27	22:55:29	09:52:14	592.233	0	53	52	0.115	0.115	0.169	0.17	0.214	0.217	0.256	0.255	0.291	0.289	0.137	0.136	0.19	0.191	0.23	0.232	0.272	0.273	0.304	0.304	0.117	0.115	0.172	0.175	0.218	0.218	0.257	0.26	0.294	0.294	0.074	0.085	0.242	0.303	0.329	0.275	0.234	0.102	0.075	0.075	1.267	1.227
#8: 420-580nm, Wideband	2012-03-27	23:05:03	10:01:48	601.8	0	53	52	0.115	0.115	0.169	0.17	0.215	0.218	0.256	0.255	0.291	0.29	0.137	0.136	0.191	0.191	0.23	0.232	0.272	0.273	0.305	0.305	0.117	0.116	0.172	0.175	0.219	0.219	0.257	0.261	0.294	0.295	0.074	0.086	0.244	0.306	0.331	0.275	0.237	0.103	0.075	0.075	1.273	1.231
#8: 420-580nm, Wideband	2012-03-27	23:14:37	10:11:22	611.367	0	53.1	52	0.115	0.115	0.169	0.17	0.215	0.218	0.256	0.255	0.291	0.29	0.137	0.136	0.191	0.192	0.231	0.232	0.272	0.273	0.305	0.305	0.117	0.115	0.172	0.175	0.219	0.219	0.257	0.261	0.294	0.295	0.074	0.086	0.243	0.308	0.311	0.273	0.238	0.103	0.075	0.075	1.279	1.234
#8: 420-580nm, Wideband	2012-03-27	23:24:11	10:20:56	620.933	0	53.1	52	0.115	0.115	0.169	0.17	0.214	0.217	0.256	0.255	0.291	0.29	0.137	0.136	0.191	0.192	0.23	0.232	0.272	0.273	0.305	0.305	0.117	0.115	0.172	0.175	0.218	0.219	0.257	0.26	0.294	0.294	0.074	0.086	0.241	0.311	0.313	0.274	0.239	0.103	0.075	0.075	1.283	1.237
#8: 420-580nm, Wideband	2012-03-27	23:33:45	10:30:30	630.5	0	53	52	0.115	0.115	0.169	0.17	0.214	0.218	0.256	0.255	0.291	0.29	0.138	0.136	0.191	0.192	0.231	0.232	0.272	0.274	0.305	0.305	0.117	0.116	0.172	0.175	0.219	0.219	0.257	0.261	0.294	0.295	0.074	0.086	0.242	0.315	0.316	0.278	0.241	0.103	0.075	0.075	1.287	1.241
#8: 420-580nm, Wideband	2012-03-27	23:43:19	10:40:04	640.067	0	53.1	52	0.115	0.115	0.168	0.17	0.215	0.218	0.256	0.255	0.291	0.29	0.138	0.137	0.192	0.192	0.231	0.232	0.273	0.274	0.306	0.305	0.117	0.115	0.172	0.175	0.219	0.219	0.257	0.261	0.294	0.295	0.074	0.086	0.245	0.321	0.319	0.282	0.244	0.103	0.075	0.075	1.291	1.243
#8: 420-580nm, Wideband	2012-03-27	23:52:52	10:49:37	649.617	0	53	52	0.115	0.115	0.169	0.17	0.214	0.217	0.256	0.254	0.291	0.289	0.138	0.137	0.191	0.192	0.231	0.233	0.273	0.274	0.305	0.305	0.117	0.116	0.172	0.176	0.219	0.219	0.257	0.261	0.295	0.294	0.074	0.086	0.249	0.322	0.32	0.285	0.241	0.103	0.075	0.075	1.295	1.247
#8: 420-580nm, Wideband	2012-03-28	00:02:26	00:00:00	659.117	0	53.1	52	0.114	0.115	0.169	0.17	0.214	0.217	0.256	0.255	0.291	0.289	0.138	0.137	0.191	0.192	0.231	0.232	0.273	0.274	0.305	0.305	0.117	0.115	0.172	0.175	0.219	0.219	0.257	0.26	0.294	0.294	0.073	0.086	0.245	0.327	0.317	0.285	0.245	0.102	0.075	0.075	1.299	1.251
#8: 420-580nm, Wideband	2012-03-28	00:12:00	00:09:34	668.683	0	53	52	0.115	0.115	0.166	0.17	0.214	0.217	0.256	0.255	0.295	0.289	0.138	0.137	0.192	0.192	0.231	0.233	0.273	0.274	0.306	0.305	0.117	0.115	0.172	0.175	0.219	0.219	0.257	0.261	0.294	0.294	0.074	0.086	0.245	0.32	0.321	0.289	0.249	0.103	0.075	0.075	1.304	1.255
#8: 420-580nm, Wideband	2012-03-28	00:21:34	00:19:08	678.25	0	53	52	0.115	0.115	0.169	0.17	0.214	0.217	0.256	0.254	0.291	0.289	0.138	0.137	0.192	0.193	0.231	0.233	0.273	0.274	0.306	0.305	0.117	0.115	0.172	0.175	0.219	0.219	0.257	0.26	0.294	0.294	0.074	0.086	0.247	0.309	0.324	0.288	0.248	0.103	0.075	0.075	1.31	1.257
#8: 420-580nm, Wideband	2012-03-28	00:31:08	00:28:42	687.817	0	53.1	52	0.114	0.115	0.169	0.17	0.214	0.217	0.255	0.254	0.291	0.289	0.138	0.137	0.192	0.192	0.231	0.233	0.273	0.274	0.306	0.305	0.117	0.115	0.172	0.175	0.218	0.219	0.257	0.26	0.294	0.294	0.073	0.086	0.242	0.312	0.327	0.29	0.251	0.103	0.075	0.075	1.315	1.262
#8: 420-580nm, Wideband	2012-03-28	00:40:42	00:38:16	697.383	0	53.1	52	0.115	0.115	0.169	0.17	0.214	0.217	0.255	0.254	0.291	0.289	0.138	0.138	0.192	0.193	0.232	0.233	0.273	0.274	0.306	0.305	0.117	0.116	0.172	0.175	0.219	0.219	0.257	0.26	0.294	0.294	0.074	0.087	0.245	0.316	0.327	0.294	0.254	0.104	0.075	0.075	1.321	1.268
#8: 420-580nm, Wideband	2012-03-28	00:50:16	00:47:50	706.95	0	53.1	52	0.115	0.115	0.169	0.17	0.214	0.217	0.256	0.254	0.291	0.289	0.139	0.137	0.192	0.193	0.232	0.233	0.274	0.275	0.306	0.305	0.117	0.116	0.172	0.175	0.219	0.219	0.258	0.261	0.294	0.294	0.074	0.087	0.247	0.317	0.329	0.294	0.247	0.103	0.075	0.075	1.326	1.272
#8: 420-580nm, Wideband	2012-03-28	00:59:50	00:57:24	716.517	0	53	52	0.115	0.115	0.169	0.17	0.215	0.218	0.256	0.255	0.291	0.289	0.139	0.138	0.193	0.193	0.232	0.234	0.274	0.275	0.306	0.306	0.117	0.115	0.172	0.175	0.219	0.219	0.257	0.261	0.294	0.294	0.074	0.087	0.251	0.322	0.333	0.298	0.249	0.103	0.075	0.075	1.332	1.278
#8: 420-580nm, Wideband	2012-03-28	01:09:24	01:06:58	726.083	0	53	52	0.115	0.115	0.169	0.17	0.215	0.218	0.256	0.255	0.291	0.289	0.139	0.138	0.193	0.194	0.232	0.234	0.274	0.275	0.306	0.306	0.117	0.116	0.172	0.175	0.219	0.22	0.258	0.261	0.295	0.295	0.074	0.087	0.252	0.324	0.337	0.301	0.251	0.104	0.075	0.075	1.337	1.285
#8: 420-580nm, Wideband	2012-03-28	01:18:58	01:16:32	735.65	0	53.1	52	0.115	0.115	0.169	0.17	0.214	0.217	0.256	0.255	0.291	0.289	0.139	0.138	0.193	0.194	0.232	0.234	0.274	0.275	0.307	0.306	0.117	0.116	0.172	0.175	0.219	0.22	0.26	0.261	0.295	0.295	0.074	0.087	0.255	0.326	0.337	0.306	0.255	0.104	0.075	0.075	1.344	1.293
#8: 420-580nm, Wideband	2012-03-28	01:28:32	01:26:06	745.217	0	53.1	52	0.115	0.115	0.169	0.17	0.214	0.217	0.255	0.254	0.286	0.289	0.139	0.138	0.193	0.193	0.232	0.234	0.274	0.275	0.306	0.305	0.117	0.116	0.172	0.175	0.219	0.219	0.257	0.261	0.294	0.294	0.073	0.087	0.256	0.328	0.336	0.306	0.255	0.103	0.075	0.074	1.352	1.298
#8: 420-580nm, Wideband	2012-03-28	01:38:06	01:35:40	754.783	0	53	52	0.115	0.115	0.169	0.17	0.215	0.217	0.255	0.255	0.291	0.289	0.139	0.139	0.193	0.194	0.233	0.234	0.274	0.275	0.307	0.307	0.117	0.116	0.173	0.176	0.219	0.219	0.258	0.261	0.295	0.295	0.074	0.087	0.26	0.33	0.34	0.302	0.258	0.104	0.075	0.075	1.361	1.306
#8: 420-580nm, Wideband	2012-03-28	01:47:40	01:45:14	764.35	0	53.1	52	0.115	0.115	0.169	0.17	0.214	0.217	0.256	0.255	0.291	0.289	0.14	0.138	0.193	0.194	0.233	0.234	0.274	0.275	0.307	0.306	0.117	0.116	0.172	0.176	0.219	0.22	0.26	0.261	0.295	0.295	0.074	0.087	0.261	0.333	0.341	0.297	0.256	0.104	0.075	0.075	1.371	1.316
#8: 420-580nm, Wideband	2012-03-28	01:57:14	01:54:48	773.917	0	53	52	0.115	0.116	0.17	0.171	0.215	0.218	0.256	0.255	0.291	0.289	0.14	0.139	0.194	0.195	0.233	0.235	0.275	0.276	0.308	0.307	0.118	0.116	0.173	0.176	0.22	0.22	0.259	0.261	0.295	0.295	0.074	0.088	0.263	0.337	0.346	0.295	0.259	0.104	0.075	0.075	1.381	1.328
#8: 420-580nm, Wideband	2012-03-28	02:06:48	02:04:22	783.483	0	53.1	52	0.115	0.115	0.169	0.17	0.214	0.217	0.256	0.255	0.291	0.289	0.14	0.139	0.194	0.194	0.233	0.235	0.275	0.276	0.307	0.307	0.117	0.116	0.173	0.176	0.219	0.219	0.258	0.261	0.295	0.295	0.074	0.088	0.263	0.338	0.349	0.293	0.262	0.105	0.075	0.075	1.392	1.338
#8: 420-580nm, Wideband	2012-03-28	02:16:22	02:13:56	793.05	0	53	52	0.115	0.115	0.169	0.17	0.214	0.217	0.255	0.254	0.29	0.288	0.14	0.138	0.193	0.194	0.233	0.235	0.274	0.276	0.307	0.306	0.117	0.115	0.172	0.175	0.219	0.219	0.257	0.261	0.294	0.294	0.073	0.087	0.265	0.34	0.352	0.294	0.263	0.104	0.075	0.075	1.401	1.349
#8: 420-580nm, Wideband	2012-03-28	02:25:55	02:23:29	802.6	0	53	52	0.115	0.114	0.169	0.17	0.214	0.217	0.255	0.254	0.29	0.289	0.14	0.139	0.194	0.194	0.233	0.235	0.275	0.276	0.307	0.306	0.117	0.116	0.173	0.176	0.219	0.22	0.258	0.261	0.294	0.294	0.074	0.088	0.269	0.345	0.356	0.293	0.265	0.104	0.075	0.075	1.413	1.361
#8: 420-580nm, Wideband	2012-03-28	02:35:29	02:33:03	812.167	0	53.1	52	0.115	0.115	0.169	0.17	0.214	0.218	0.255	0.254	0.29	0.289	0.14	0.139	0.194	0.195	0.233	0.235	0.275	0.276	0.307	0.307	0.117	0.116	0.173	0.175	0.219	0.219	0.258	0.261	0.295	0.294	0.074	0.088	0.269	0.344	0.355	0.292	0.267	0.105	0.075	0.075	1.423	1.373
#8: 420-580nm, Wideband	2012-03-28	02:45:03	02:42:37	821.733	0	53	52	0.115	0.116	0.17	0.171	0.215	0.218	0.256	0.255	0.291	0.289	0.14	0.139	0.194	0.195	0.234	0.235	0.275	0.277	0.308	0.308	0.117	0.116	0.173	0.176	0.22	0.22	0.258	0.262	0.296	0.295	0.074	0.088	0.273	0.345	0.359	0.295	0.267	0.105	0.075	0.075	1.435	1.385
#8: 420-580nm, Wideband	2012-03-28	02:54:37	02:52:11	831.3	0	53.1	52	0.116	0.116	0.17	0.171	0.215	0.218	0.256	0.255	0.291	0.289	0.141	0.14	0.195	0.196	0.234	0.236	0.276	0.277	0.308	0.307	0.118	0.116	0.174	0.176	0.22	0.22	0.259	0.262	0.295	0.295	0.074	0.088	0.276	0.349	0.362	0.297	0.269	0.105	0.075	0.075	1.447	1.398
#8: 420-580nm, Wideband	2012-03-28	03:04:11	03:01:45	840.867	0	53.1	52	0.115	0.116	0.169	0.17	0.215	0.218	0.256	0.255	0.291	0.289	0.141	0.14	0.195	0.195	0.234	0.236	0.275	0.276	0.308	0.308	0.117	0.116	0.173	0.176	0.22	0.22	0.258	0.262	0.295	0.295	0.074	0.088	0.278	0.346	0.365	0.299	0.27	0.105	0.075	0.075	1.459	1.409
#8: 420-580nm, Wideband	2012-03-28	03:13:45	03:11:19	850.433	0	53.1	52	0.115	0.116	0.169	0.17	0.214	0.218	0.256	0.255	0.291	0.288	0.141	0.14	0.195	0.196	0.234	0.236	0.275	0.277	0.308	0.307	0.118	0.116	0.173	0.176	0.22	0.22	0.258	0.261	0.295	0.295	0.074	0.088	0.28	0.349	0.369	0.3	0.271	0.105	0.075	0.075	1.471	1.42
#8: 420-580nm, Wideband	2012-03-28	03:23:19	03:20:53	860	0	53.1	52	0.115	0.116	0.169	0.171	0.215	0.218	0.256	0.255	0.29	0.289	0.141	0.14	0.195	0.196	0.234	0.236	0.276	0.277	0.308	0.307	0.117	0.116	0.173	0.176	0.22	0.22	0.258	0.262	0.295	0.295	0.074	0.088	0.283	0.341	0.372	0.303	0.274	0.105	0.075	0.075	1.48	1.433
#8: 420-580nm, Wideband	2012-03-28	03:32:53	03:30:27	869.567	0	53.1	52	0.115	0.115	0.169	0.17	0.214	0.217	0.256	0.254	0.29	0.288	0.141	0.14	0.195	0.196	0.234	0.236	0.276	0.277	0.308	0.307	0.118	0.116	0.173	0.176	0.22	0.22	0.258	0.261	0.295	0.294	0.074	0.088	0.281	0.337	0.368	0.305	0.272	0.105	0.075	0.075	1.492	1.445
#8: 420-580nm, Wideband	2012-03-28	03:42:27	03:40:01	879.133	0	53	52	0.116	0.115	0.169	0.169	0.214	0.217	0.255	0.255	0.291	0.288	0.141	0.14	0.195	0.196	0.234	0.236	0.276	0.277	0.308	0.307	0.117	0.116	0.173	0.176	0.22	0.22	0.258	0.261	0.295	0.295	0.073	0.088	0.284	0.338	0.371	0.306	0.274	0.105	0.075	0.075	1.501	1.456
#8: 420-580nm, Wideband	2012-03-28	03:52:01	03:49:35	888.7	0	53	52	0.115	0.115	0.169	0.17	0.214	0.217	0.255	0.254	0.29	0.288	0.141	0.14	0.195	0.196	0.235	0.236	0.276	0.277	0.308	0.307	0.117	0.116	0.173	0.176	0.22	0.22	0.258	0.261	0.295	0.295	0.074	0.088	0.286	0.328	0.374	0.309	0.274	0.105	0.075	0.075	1.51	1.466
#8: 420-580nm, Wideband	2012-03-28	04:01:35	03:59:09	898.267	0	53.1	52	0.115	0.115	0.169	0.17	0.214	0.218	0.256	0.255	0.29	0.288	0.141	0.14	0.196	0.196	0.235	0.237	0.276	0.277	0.308	0.307	0.117	0.116	0.172	0.176	0.22	0.22	0.258	0.261	0.295	0.295	0.074	0.088	0.289	0.329	0.377	0.311	0.276	0.105	0.075	0.075	1.521	1.477
#8: 420-580nm, Wideband	2012-03-28	04:11:09	04:08:43	907.833	0	53	52	0.115	0.116	0.169	0.17	0.214	0.218	0.255	0.254	0.29	0.288	0.141	0.141	0.196	0.196	0.235	0.237	0.276	0.277	0.309	0.307	0.117	0.116	0.173	0.176	0.22	0.22	0.258	0.262	0.295	0.295	0.074	0.088	0.29	0.326	0.378	0.307	0.278	0.105	0.075	0.075	1.53	1.488
#8: 420-580nm, Wideband	2012-03-28	04:20:43	04:18:17	917.4	0	53.1	52	0.116	0.116	0.169	0.171	0.215	0.217	0.256	0.255	0.29	0.288	0.141	0.141	0.196	0.196	0.235	0.237	0.276	0.277	0.309	0.308	0.117	0.116	0.173	0.176	0.22	0.221	0.259	0.262	0.295	0.295	0.074	0.089	0.289	0.327	0.373	0.308	0.279	0.106	0.075	0.075	1.539	1.498
#8: 420-580nm, Wideband	2012-03-28	04:30:17	04:27:51	926.967	0	53.1	52	0.116	0.116	0.17	0.171	0.215	0.218	0.256	0.255	0.291	0.288	0.142	0.141	0.196	0.197	0.235	0.237	0.277	0.278	0.309	0.308	0.118	0.116	0.174	0.176	0.22	0.22	0.261	0.262	0.295	0.295	0.074	0.089	0.28	0.33	0.366	0.311	0.282	0.106	0.075	0.075	1.549	1.506
#8: 420-580nm, Wideband	2012-03-28	04:39:51	04:37:25	936.533	0	53.1	52	0.115	0.116	0.169	0.171	0.215	0.218	0.256	0.255	0.29	0.288	0.142	0.141	0.196	0.197	0.235	0.237	0.276	0.278	0.309	0.308	0.118	0.116	0.174	0.176	0.22	0.22	0.259	0.262	0.295	0.295	0.074	0.089	0.281	0.332	0.369	0.314	0.285	0.107	0.075	0.075	1.558	1.514
#8: 420-580nm, Wideband	2012-03-28	04:49:25	04:46:59	946.1	0	53.1	52	0.115	0.115	0.169	0.171	0.214	0.218	0.256	0.255	0.29	0.288	0.142	0.141	0.196	0.197	0.236	0.237	0.277	0.278	0.309	0.308	0.118	0.116	0.173	0.176	0.22	0.22	0.258	0.262	0.294	0.295	0.074	0.088	0.284	0.335	0.343	0.315	0.269	0.107	0.075	0.075	1.564	1.523
#8: 420-580nm, Wideband	2012-03-28	04:58:59	04:56:33	955.667	0	53.1	52	0.115	0.116	0.169	0.171	0.214	0.217	0.255	0.254	0.29	0.288	0.142	0.141	0.196	0.197	0.235	0.237	0.276	0.277	0.309	0.308	0.117	0.116	0.173	0.176	0.22	0.22	0.258	0.261	0.295	0.294	0.073	0.088	0.287	0.338	0.345	0.318	0.272	0.107	0.075	0.075	1.57	1.529
#8: 420-580nm, Wideband	2012-03-28	05:08:33	05:06:07	965.233	0	53	52	0.116	0.116	0.17	0.171	0.215	0.218	0.256	0.255	0.291	0.288	0.142	0.141	0.197	0.197	0.236	0.237	0.277	0.278	0.309	0.308	0.118	0.117	0.174	0.177	0.221	0.221	0.259	0.262	0.295	0.295	0.074	0.088	0.285	0.341	0.342	0.321	0.275	0.107	0.076	0.075	1.575	1.538
#8: 420-580nm, Wideband	2012-03-28	05:18:07	05:15:41	974.8	0	53.1	52	0.115	0.116	0.17	0.171	0.215	0.218	0.256	0.255	0.29	0.288	0.143	0.141	0.197	0.197	0.236	0.238	0.277	0.278	0.31	0.308	0.118	0.116	0.174	0.177	0.22	0.221	0.259	0.262	0.295	0.295	0.074	0.088	0.287	0.344	0.347	0.324	0.277	0.106	0.075	0.075	1.582	1.545
#8: 420-580nm, Wideband	2012-03-28	05:27:41	05:25:15	984.367	0	53	52	0.115	0.116	0.169	0.17	0.215	0.218	0.256	0.255	0.291	0.288	0.142	0.142	0.197	0.198	0.236	0.238	0.277	0.278	0.309	0.308	0.118	0.116	0.174	0.176	0.22	0.22	0.259	0.262	0.295	0.295	0.074	0.088	0.28	0.346	0.344	0.325	0.274	0.105	0.075	0.075	1.584	1.55
#8: 420-580nm, Wideband	2012-03-28	05:37:15	05:34:49	993.933	0	53.1	52	0.115	0.119	0.17	0.171	0.215	0.218	0.256	0.255	0.291	0.289	0.143	0.142	0.197	0.198	0.237	0.238	0.278	0.279	0.31	0.309	0.118	0.117	0.174	0.177	0.22	0.221	0.259	0.262	0.296	0.295	0.074	0.089	0.282	0.346	0.346	0.324	0.275	0.105	0.076	0.075	1.591	1.556
#8: 420-580nm, Wideband	2012-03-28	05:46:50	05:44:24	1003.52	0	53.1	52	0.115	0.116	0.169	0.171	0.214	0.217	0.255	0.255	0.29	0.288	0.142	0.141	0.197	0.198	0.236	0.238	0.277	0.278	0.309	0.308	0.118	0.116	0.173	0.176	0.22	0.22	0.26	0.262	0.295	0.294	0.074	0.088	0.284	0.349	0.326	0.325	0.277	0.104	0.075	0.075	1.594	1.563
#8: 420-580nm, Wideband	2012-03-28	05:56:24	05:53:58	1013.08	0	53	52	0.116	0.116	0.17	0.171	0.215	0.218	0.256	0.255	0.29	0.288	0.143	0.142	0.197	0.198	0.237	0.238	0.278	0.279	0.31	0.309	0.118	0.116	0.176	0.177	0.22	0.22	0.259	0.262	0.295	0.295	0.074	0.088	0.285	0.35	0.328	0.313	0.278	0.104	0.075	0.075	1.6	1.568
#8: 420-580nm, Wideband	2012-03-28	06:05:58	06:03:32	1022.65	0	53.1	52	0.115	0.116	0.169	0.171	0.215	0.218	0.256	0.255	0.291	0.288	0.143	0.142	0.197	0.198	0.237	0.238	0.278	0.279	0.31	0.309	0.118	0.117	0.174	0.177	0.221	0.221	0.259	0.262	0.295	0.295	0.074	0.088	0.283	0.352	0.329	0.313	0.279	0.103	0.075	0.075	1.604	1.574
#8: 420-580nm, Wideband	2012-03-28	06:15:32	06:13:06	1032.22	0	53.1	52	0.115	0.116	0.17	0.171	0.214	0.218	0.259	0.254	0.29	0.288	0.143	0.142	0.197	0.198	0.237	0.238	0.278	0.279	0.31	0.309	0.118	0.116	0.174	0.177	0.22	0.221	0.26	0.262	0.295	0.294	0.074	0.088	0.284	0.353	0.33	0.314	0.281	0.102	0.075	0.075	1.61	1.58
#8: 420-580nm, Wideband	2012-03-28	06:25:06	06:22:40	1041.78	0	53.1	52	0.115	0.116	0.169	0.171	0.214	0.217	0.256	0.254	0.29	0.287	0.143	0.142	0.197	0.198	0.237	0.238	0.278	0.279	0.31	0.309	0.118	0.116	0.174	0.177	0.221	0.221	0.26	0.262	0.295	0.295	0.074	0.087	0.286	0.356	0.332	0.317	0.28	0.099	0.075	0.075	1.617	1.586
#8: 420-580nm, Wideband	2012-03-28	06:34:40	06:32:14	1051.35	0	53.1	52	0.115	0.116	0.17	0.171	0.215	0.218	0.256	0.254	0.29	0.288	0.143	0.142	0.198	0.198	0.237	0.239	0.278	0.279	0.311	0.309	0.118	0.117	0.174	0.177	0.221	0.221	0.259	0.262	0.295	0.295	0.074	0.088	0.287	0.359	0.333	0.313	0.28	0.099	0.075	0.075	1.621	1.59
#8: 420-580nm, Wideband	2012-03-28	06:44:14	06:41:48	1060.92	0	53.1	52	0.115	0.116	0.169	0.171	0.215	0.217	0.255	0.255	0.29	0.287	0.143	0.142	0.198	0.198	0.237	0.239	0.278	0.279	0.31	0.309	0.119	0.116	0.174	0.177	0.22	0.221	0.259	0.262	0.295	0.295	0.074	0.088	0.288	0.36	0.334	0.314	0.281	0.1	0.075	0.075	1.627	1.595
#8: 420-580nm, Wideband	2012-03-28	06:53:48	06:51:22	1070.48	0	53	52	0.115	0.116	0.169	0.17	0.214	0.218	0.255	0.254	0.29	0.287	0.143	0.142	0.198	0.198	0.237	0.239	0.278	0.279	0.31	0.309	0.118	0.116	0.174	0.177	0.22	0.221	0.259	0.262	0.295	0.294	0.074	0.087	0.29	0.363	0.336	0.319	0.281	0.1	0.075	0.075	1.629	1.598
#8: 420-580nm, Wideband	2012-03-28	07:03:22	07:00:56	1080.05	0	53.1	52	0.115	0.116	0.17	0.171	0.215	0.218	0.256	0.255	0.29	0.287	0.144	0.142	0.198	0.199	0.237	0.239	0.279	0.28	0.311	0.309	0.118	0.117	0.174	0.177	0.221	0.221	0.259	0.262	0.295	0.295	0.074	0.088	0.285	0.366	0.338	0.318	0.281	0.1	0.075	0.076	1.635	1.602
#8: 420-580nm, Wideband	2012-03-28	07:12:57	07:10:31	1089.63	0	53.1	52	0.115	0.116	0.17	0.171	0.214	0.218	0.255	0.254	0.29	0.287	0.144	0.143	0.198	0.199	0.237	0.239	0.279	0.279	0.31	0.309	0.118	0.116	0.174	0.177	0.221	0.221	0.259	0.262	0.295	0.295	0.074	0.087	0.285	0.368	0.339	0.319	0.282	0.1	0.075	0.075	1.639	1.604
#8: 420-580nm, Wideband	2012-03-28	07:22:31	07:20:05	1099.2	0	53.1	52	0.115	0.116	0.17	0.171	0.214	0.217	0.255	0.254	0.29	0.287	0.144	0.143	0.198	0.202	0.237	0.239	0.278	0.279	0.31	0.309	0.118	0.116	0.174	0.177	0.22	0.22	0.258	0.262	0.295	0.294	0.074	0.087	0.286	0.369	0.34	0.298	0.282	0.099	0.075	0.075	1.642	1.606
#8: 420-580nm, Wideband	2012-03-28	07:32:05	07:29:39	1108.77	0	53	52	0.115	0.116	0.169	0.171	0.214	0.217	0.255	0.254	0.29	0.287	0.144	0.143	0.198	0.199	0.237	0.239	0.279	0.279	0.311	0.31	0.118	0.116	0.174	0.177	0.221	0.221	0.259	0.262	0.295	0.295	0.074	0.088	0.287	0.371	0.342	0.303	0.269	0.1	0.075	0.075	1.645	1.61
#8: 420-580nm, Wideband	2012-03-28	07:41:39	07:39:13	1118.33	0	53	52	0.115	0.116	0.17	0.171	0.214	0.217	0.255	0.258	0.29	0.287	0.144	0.143	0.198	0.199	0.238	0.239	0.279	0.28	0.311	0.31	0.118	0.117	0.174	0.177	0.221	0.221	0.259	0.262	0.295	0.295	0.074	0.088	0.288	0.372	0.344	0.304	0.269	0.1	0.075	0.075	1.646	1.608
#8: 420-580nm, Wideband	2012-03-28	07:51:13	07:48:47	1127.9	0	53.1	52	0.116	0.116	0.17	0.171	0.215	0.218	0.256	0.255	0.29	0.288	0.144	0.143	0.199	0.2	0.238	0.24	0.279	0.28	0.311	0.31	0.118	0.117	0.174	0.177	0.221	0.221	0.259	0.262	0.295	0.295	0.074	0.088	0.291	0.375	0.347	0.306	0.272	0.1	0.075	0.075	1.648	1.611
#8: 420-580nm, Wideband	2012-03-28	08:00:47	07:58:21	1137.47	0	53.1	52	0.115	0.116	0.17	0.171	0.214	0.217	0.255	0.255	0.29	0.287	0.144	0.143	0.199	0.199	0.238	0.24	0.279	0.28	0.313	0.31	0.118	0.117	0.174	0.177	0.221	0.221	0.259	0.262	0.295	0.294	0.074	0.088	0.291	0.35	0.332	0.307	0.273	0.1	0.075	0.075	1.648	1.61
#8: 420-580nm, Wideband	2012-03-28	08:10:21	08:07:55	1147.03	0	53.1	52	0.116	0.116	0.17	0.171	0.215	0.218	0.255	0.254	0.29	0.287	0.145	0.144	0.199	0.2	0.238	0.24	0.279	0.28	0.311	0.31	0.118	0.117	0.174	0.177	0.221	0.221	0.259	0.262	0.295	0.294	0.074	0.088	0.277	0.352	0.334	0.307	0.274	0.1	0.075	0.075	1.651	1.612
#8: 420-580nm, Wideband	2012-03-28	08:19:56	08:17:30	1156.62	0	53	52	0.115	0.116	0.17	0.171	0.214	0.218	0.255	0.254	0.29	0.287	0.144	0.143	0.199	0.199	0.238	0.24	0.279	0.28	0.311	0.31	0.118	0.117	0.174	0.177	0.221	0.221	0.259	0.262	0.295	0.294	0.074	0.087	0.276	0.353	0.336	0.308	0.275	0.1	0.075	0.075	1.65	1.612
#8: 420-580nm, Wideband	2012-03-28	08:29:30	08:27:04	1166.18	0	53.1	52	0.115	0.116	0.169	0.171	0.215	0.218	0.255	0.254	0.29	0.287	0.144	0.143	0.199	0.2	0.238	0.24	0.279	0.28	0.311	0.31	0.118	0.117	0.174	0.178	0.221	0.221	0.259	0.262	0.295	0.294	0.074	0.087	0.278	0.341	0.333	0.31	0.277	0.1	0.075	0.075	1.65	1.612
#8: 420-580nm, Wideband	2012-03-28	08:39:04	08:36:38	1175.75	0	53.1	52	0.115	0.116	0.17	0.171	0.214	0.217	0.255	0.254	0.289	0.287	0.144	0.144	0.199	0.2	0.238	0.24	0.279	0.28	0.311	0.31	0.118	0.116	0.174	0.177	0.22	0.221	0.259	0.262	0.295	0.294	0.074	0.087	0.272	0.341	0.338	0.311	0.275	0.1	0.075	0.075	1.65	1.613
#8: 420-580nm, Wideband	2012-03-28	08:48:37	08:46:11	1185.3	0	53.1	52	0.115	0.116	0.17	0.171	0.214	0.217	0.255	0.254	0.29	0.287	0.144	0.144	0.199	0.2	0.238	0.24	0.279	0.28	0.311	0.31	0.118	0.117	0.174	0.177	0.221	0.221	0.259	0.262	0.295	0.294	0.074	0.088	0.274	0.343	0.34	0.312	0.277	0.1	0.075	0.075	1.653	1.615
#8: 420-580nm, Wideband	2012-03-28	08:58:12	08:55:46	1194.88	0	53.1	52	0.115	0.116	0.17	0.171	0.215	0.217	0.255	0.254	0.289	0.287	0.144	0.143	0.199	0.197	0.238	0.24	0.279	0.28	0.311	0.31	0.117	0.116	0.174	0.177	0.221	0.221	0.259	0.262	0.295	0.294	0.073	0.087	0.276	0.331	0.341	0.314	0.277	0.1	0.075	0.075	1.651	1.616
#8: 420-580nm, Wideband	2012-03-28	09:07:46	09:05:20	1204.45	0	53.1	52	0.115	0.116	0.17	0.171	0.214	0.217	0.255	0.254	0.289	0.287	0.145	0.144	0.2	0.2	0.238	0.24	0.279	0.28	0.311	0.31	0.118	0.117	0.174	0.177	0.221	0.221	0.259	0.261	0.295	0.294	0.074	0.087	0.277	0.332	0.343	0.314	0.278	0.1	0.075	0.075	1.653	1.58
#8: 420-580nm, Wideband	2012-03-28	09:17:20	09:14:54	1214.02	0	53	52	0.115	0.116	0.17	0.171	0.214	0.218	0.255	0.254	0.29	0.287	0.145	0.144	0.2	0.2	0.239	0.24	0.28	0.281	0.311	0.31	0.118	0.117	0.174	0.177	0.221	0.221	0.259	0.263	0.295	0.294	0.074	0.087	0.279	0.334	0.342	0.316	0.28	0.1	0.075	0.075	1.651	1.617
#8: 420-580nm, Wideband	2012-03-28	09:26:54	09:24:28	1223.58	0	53.1	52	0.115	0.116	0.17	0.171	0.214	0.218	0.255	0.255	0.29	0.287	0.145	0.144	0.199	0.201	0.239	0.241	0.28	0.281	0.312	0.31	0.118	0.117	0.175	0.177	0.221	0.221	0.259	0.262	0.295	0.294	0.074	0.088	0.28	0.335	0.339	0.318	0.281	0.1	0.075	0.075	1.653	1.618
#8: 420-580nm, Wideband	2012-03-28	09:36:28	09:34:02	1233.15	0	53	52	0.115	0.116	0.17	0.171	0.214	0.217	0.255	0.254	0.289	0.286	0.145	0.144	0.199	0.2	0.239	0.24	0.279	0.28	0.311	0.31	0.117	0.116	0.174	0.177	0.221	0.221	0.26	0.262	0.295	0.294	0.073	0.087	0.282	0.337	0.343	0.319	0.283	0.1	0.075	0.075	1.653	1.619
#8: 420-580nm, Wideband	2012-03-28	09:46:01	09:43:35	1242.7	0	53.1	52	0.115	0.116	0.17	0.171	0.214	0.217	0.255	0.254	0.29	0.287	0.145	0.144	0.2	0.201	0.239	0.241	0.28	0.281	0.312	0.31	0.118	0.117	0.174	0.177	0.221	0.221	0.259	0.263	0.295	0.294	0.074	0.088	0.282	0.338	0.345	0.321	0.283	0.1	0.075	0.075	1.653	1.62
#8: 420-580nm, Wideband	2012-03-28	09:55:35	09:53:09	1252.27	0	53.1	52	0.115	0.116	0.17	0.171	0.215	0.217	0.255	0.254	0.29	0.286	0.146	0.144	0.2	0.201	0.239	0.241	0.28	0.281	0.312	0.31	0.118	0.117	0.175	0.178	0.221	0.221	0.259	0.262	0.295	0.294	0.074	0.088	0.283	0.334	0.347	0.322	0.284	0.1	0.075	0.075	1.654	1.622
#8: 420-580nm, Wideband	2012-03-28	10:05:09	10:02:43	1261.83	0	53	52	0.115	0.116	0.17	0.171	0.214	0.217	0.255	0.254	0.289	0.286	0.146	0.144	0.2	0.201	0.239	0.241	0.28	0.281	0.312	0.31	0.118	0.117	0.174	0.177	0.221	0.221	0.259	0.262	0.295	0.294	0.074	0.088	0.286	0.336	0.348	0.323	0.286	0.1	0.075	0.075	1.654	1.623
#8: 420-580nm, Wideband	2012-03-28	10:14:43	10:12:17	1271.4	0	53.1	52	0.115	0.116	0.17	0.171	0.215	0.217	0.255	0.254	0.289	0.287	0.146	0.145	0.2	0.201	0.24	0.241	0.28	0.281	0.312	0.31	0.118	0.117	0.174	0.177	0.221	0.221	0.259	0.264	0.295	0.294	0.074	0.088	0.286	0.337	0.349	0.324	0.287	0.1	0.075	0.075	1.655	1.624
#8: 420-580nm, Wideband	2012-03-28	10:24:18	10:21:52	1280.98	0	53.1	52	0.115	0.116	0.17	0.171	0.214	0.217	0.255	0.254	0.289	0.286	0.146	0.145	0.2	0.201	0.239	0.241	0.28	0.281	0.312	0.31	0.118	0.117	0.175	0.177	0.221	0.221	0.259	0.262	0.295	0.294	0.074	0.088	0.288	0.339	0.351	0.326	0.288	0.099	0.075	0.075	1.654	1.625
#8: 420-580nm, Wideband	2012-03-28	10:33:51	10:31:25	1290.53	0	53.1	52	0.116	0.117	0.17	0.171	0.215	0.218	0.255	0.254	0.29	0.287	0.146	0.145	0.201	0.202	0.24	0.242	0.281	0.282	0.313	0.311	0.118	0.117	0.175	0.178	0.221	0.222	0.259	0.262	0.296	0.295	0.074	0.088	0.289	0.341	0.353	0.328	0.29	0.1	0.076	0.076	1.656	1.628
#8: 420-580nm, Wideband	2012-03-28	10:43:25	10:40:59	1300.1	0	53.1	52	0.116	0.117	0.168	0.171	0.215	0.218	0.256	0.254	0.289	0.287	0.146	0.145	0.201	0.202	0.24	0.242	0.281	0.282	0.313	0.311	0.118	0.117	0.175	0.178	0.221	0.221	0.26	0.263	0.296	0.294	0.074	0.088	0.291	0.342	0.355	0.329	0.29	0.1	0.075	0.075	1.657	1.628
#8: 420-580nm, Wideband	2012-03-28	10:52:59	10:50:33	1309.67	0	53	52	0.115	0.116	0.169	0.171	0.214	0.217	0.255	0.253	0.289	0.286	0.146	0.145	0.2	0.201	0.24	0.241	0.28	0.282	0.312	0.311	0.118	0.116	0.174	0.177	0.221	0.221	0.259	0.262	0.295	0.294	0.074	0.087	0.286	0.343	0.356	0.33	0.291	0.1	0.075	0.075	1.656	1.629
#8: 420-580nm, Wideband	2012-03-28	11:02:33	11:00:07	1319.23	0	53	52	0.115	0.116	0.17	0.171	0.215	0.217	0.255	0.254	0.289	0.286	0.146	0.145	0.201	0.201	0.24	0.242	0.28	0.282	0.312	0.311	0.118	0.116	0.174	0.177	0.221	0.221	0.259	0.262	0.295	0.294	0.073	0.087	0.287	0.344	0.358	0.331	0.292	0.099	0.075	0.075	1.658	1.632
#8: 420-580nm, Wideband	2012-03-28	11:12:07	11:09:41	1328.8	0	53.1	52	0.115	0.116	0.17	0.171	0.214	0.217	0.255	0.253	0.289	0.286	0.146	0.145	0.2	0.201	0.24	0.241	0.28	0.282	0.312	0.311	0.118	0.116	0.174	0.177	0.221	0.221	0.259	0.262	0.295	0.294	0.073	0.088	0.289	0.347	0.359	0.332	0.294	0.099	0.075	0.075	1.658	1.634
#8: 420-580nm, Wideband	2012-03-28	11:21:41	11:19:15	1338.37	0	53	52	0.115	0.116	0.17	0.171	0.214	0.217	0.255	0.253	0.289	0.286	0.146	0.145	0.201	0.202	0.24	0.241	0.28	0.282	0.312	0.311	0.119	0.116	0.174	0.177	0.221	0.221	0.259	0.262	0.295	0.294	0.073	0.088	0.291	0.349	0.361	0.334	0.296	0.099	0.075	0.075	1.659	1.634
#8: 420-580nm, Wideband	2012-03-28	11:31:15	11:28:49	1347.93	0	53.1	52	0.116	0.116	0.17	0.171	0.215	0.217	0.255	0.254	0.289	0.286	0.147	0.145	0.201	0.202	0.24	0.242	0.281	0.282	0.313	0.311	0.118	0.117	0.175	0.178	0.221	0.222	0.259	0.262	0.295	0.294	0.074	0.088	0.291	0.35	0.364	0.336	0.297	0.1	0.075	0.075	1.664	1.638
#8: 420-580nm, Wideband	2012-03-28	11:40:49	11:38:23	1357.5	0	53	52	0.116	0.116	0.17	0.171	0.214	0.218	0.255	0.254	0.289	0.287	0.147	0.146	0.202	0.202	0.241	0.242	0.281	0.283	0.313	0.311	0.119	0.117	0.175	0.178	0.221	0.222	0.26	0.263	0.295	0.294	0.074	0.088	0.293	0.35	0.365	0.335	0.299	0.1	0.075	0.075	1.664	1.641
#8: 420-580nm, Wideband	2012-03-28	11:50:23	11:47:57	1367.07	0	53	52	0.115	0.116	0.169	0.171	0.214	0.217	0.255	0.254	0.289	0.286	0.146	0.145	0.201	0.202	0.24	0.242	0.281	0.282	0.313	0.311	0.118	0.116	0.175	0.177	0.221	0.221	0.259	0.262	0.295	0.294	0.074	0.088	0.294	0.352	0.367	0.336	0.3	0.099	0.075	0.075	1.663	1.641
#8: 420-580nm, Wideband	2012-03-28	11:59:57	11:57:31	1376.63	0	53.1	52	0.115	0.116	0.169	0.17	0.214	0.217	0.254	0.253	0.289	0.286	0.146	0.145	0.201	0.202	0.24	0.242	0.281	0.282	0.312	0.31	0.118	0.116	0.174	0.177	0.221	0.221	0.258	0.262	0.295	0.294	0.073	0.087	0.295	0.353	0.369	0.338	0.301	0.099	0.075	0.075	1.665	1.644
#8: 420-580nm, Wideband	2012-03-28	12:09:31	12:07:05	1386.2	0	53	52	0.116	0.116	0.17	0.171	0.215	0.217	0.255	0.254	0.289	0.286	0.147	0.146	0.201	0.203	0.241	0.242	0.281	0.282	0.313	0.311	0.118	0.117	0.175	0.178	0.221	0.221	0.259	0.262	0.295	0.294	0.074	0.088	0.295	0.355	0.371	0.339	0.302	0.1	0.075	0.075	1.666	1.646
#8: 420-580nm, Wideband	2012-03-28	12:19:05	12:16:39	1395.77	0	53.1	52	0.115	0.116	0.17	0.171	0.214	0.217	0.254	0.254	0.289	0.286	0.147	0.146	0.202	0.203	0.241	0.243	0.282	0.283	0.313	0.311	0.118	0.117	0.175	0.178	0.221	0.221	0.259	0.263	0.295	0.294	0.074	0.088	0.297	0.356	0.372	0.341	0.298	0.1	0.075	0.075	1.667	1.649
#8: 420-580nm, Wideband	2012-03-28	12:28:39	12:26:13	1405.33	0	53	52	0.115	0.117	0.17	0.171	0.214	0.218	0.255	0.254	0.289	0.286	0.148	0.147	0.202	0.203	0.241	0.243	0.282	0.283	0.313	0.312	0.119	0.117	0.175	0.178	0.222	0.222	0.259	0.262	0.295	0.294	0.074	0.088	0.299	0.358	0.374	0.343	0.3	0.1	0.076	0.075	1.669	1.653
#8: 420-580nm, Wideband	2012-03-28	12:38:13	12:35:47	1414.9	0	53.1	52	0.115	0.116	0.17	0.171	0.214	0.217	0.254	0.254	0.289	0.286	0.147	0.146	0.202	0.203	0.241	0.243	0.282	0.283	0.313	0.311	0.118	0.117	0.175	0.178	0.221	0.222	0.261	0.262	0.295	0.294	0.074	0.088	0.298	0.359	0.374	0.342	0.263	0.099	0.075	0.075	1.671	1.654
#8: 420-580nm, Wideband	2012-03-28	12:47:47	12:45:21	1424.47	0	53.1	52	0.115	0.116	0.17	0.171	0.214	0.217	0.255	0.254	0.289	0.286	0.147	0.146	0.202	0.203	0.241	0.243	0.282	0.283	0.313	0.312	0.119	0.117	0.175	0.178	0.221	0.222	0.259	0.263	0.295	0.294	0.074	0.088	0.3	0.361	0.355	0.347	0.264	0.1	0.075	0.075	1.67	1.657
#8: 420-580nm, Wideband	2012-03-28	12:57:21	12:54:55	1434.03	0	53.1	52	0.115	0.116	0.169	0.171	0.214	0.217	0.254	0.253	0.288	0.286	0.147	0.146	0.202	0.203	0.241	0.242	0.282	0.283	0.313	0.311	0.118	0.117	0.175	0.178	0.221	0.221	0.259	0.262	0.295	0.293	0.074	0.088	0.3	0.36	0.357	0.347	0.265	0.099	0.075	0.075	1.673	1.658
#8: 420-580nm, Wideband	2012-03-28	13:06:55	13:04:29	1443.6	0	53.1	52	0.115	0.116	0.17	0.171	0.214	0.217	0.254	0.254	0.289	0.285	0.147	0.146	0.202	0.203	0.241	0.243	0.282	0.283	0.313	0.311	0.119	0.117	0.175	0.178	0.221	0.221	0.259	0.262	0.295	0.294	0.074	0.088	0.301	0.362	0.358	0.349	0.265	0.099	0.075	0.075	1.675	1.662
#8: 420-580nm, Wideband	2012-03-28	13:16:29	13:14:03	1453.17	0	53.1	52	0.115	0.116	0.17	0.171	0.214	0.217	0.255	0.253	0.289	0.285	0.148	0.147	0.202	0.203	0.241	0.243	0.282	0.283	0.313	0.312	0.118	0.117	0.175	0.178	0.221	0.221	0.259	0.262	0.295	0.294	0.074	0.088	0.303	0.363	0.36	0.351	0.265	0.1	0.075	0.075	1.676	1.665
#8: 420-580nm, Wideband	2012-03-28	13:26:03	13:23:37	1462.73	0	53.1	52	0.115	0.116	0.17	0.171	0.214	0.217	0.255	0.254	0.289	0.285	0.148	0.147	0.203	0.204	0.241	0.243	0.282	0.283	0.313	0.312	0.118	0.117	0.175	0.178	0.221	0.221	0.258	0.263	0.295	0.294	0.074	0.088	0.303	0.365	0.361	0.353	0.265	0.1	0.075	0.075	1.676	1.668
#8: 420-580nm, Wideband	2012-03-28	13:35:37	13:33:11	1472.3	0	53.1	52	0.115	0.116	0.169	0.171	0.214	0.216	0.254	0.253	0.288	0.285	0.148	0.146	0.202	0.203	0.241	0.243	0.282	0.283	0.313	0.311	0.118	0.116	0.174	0.177	0.221	0.221	0.259	0.262	0.295	0.294	0.073	0.088	0.304	0.366	0.36	0.354	0.266	0.1	0.075	0.075	1.677	1.669
#8: 420-580nm, Wideband	2012-03-28	13:45:11	13:42:45	1481.87	0	53	52	0.115	0.117	0.17	0.171	0.214	0.217	0.255	0.254	0.289	0.285	0.148	0.147	0.203	0.204	0.242	0.244	0.282	0.284	0.314	0.312	0.119	0.117	0.175	0.178	0.222	0.222	0.26	0.263	0.295	0.295	0.074	0.089	0.306	0.368	0.363	0.356	0.267	0.1	0.075	0.075	1.68	1.675
#8: 420-580nm, Wideband	2012-03-28	13:54:45	13:52:19	1491.43	0	53.1	52	0.115	0.117	0.17	0.171	0.214	0.217	0.254	0.254	0.289	0.285	0.148	0.147	0.203	0.204	0.242	0.244	0.282	0.283	0.314	0.312	0.119	0.117	0.175	0.178	0.221	0.222	0.259	0.263	0.295	0.294	0.074	0.088	0.306	0.36	0.363	0.357	0.267	0.1	0.075	0.075	1.683	1.677
#8: 420-580nm, Wideband	2012-03-28	14:04:19	14:01:53	1501	0	53.1	52	0.115	0.116	0.17	0.171	0.214	0.217	0.255	0.254	0.288	0.285	0.148	0.147	0.203	0.204	0.242	0.244	0.282	0.284	0.314	0.312	0.119	0.117	0.175	0.178	0.221	0.222	0.259	0.262	0.295	0.294	0.074	0.088	0.306	0.36	0.332	0.358	0.268	0.1	0.075	0.075	1.684	1.678
#8: 420-580nm, Wideband	2012-03-28	14:13:53	14:11:27	1510.57	0	53	52	0.115	0.116	0.17	0.171	0.214	0.217	0.254	0.254	0.289	0.285	0.148	0.147	0.203	0.204	0.242	0.244	0.282	0.284	0.314	0.312	0.12	0.117	0.175	0.178	0.222	0.222	0.261	0.262	0.295	0.294	0.074	0.09	0.306	0.362	0.332	0.36	0.269	0.099	0.075	0.075	1.686	1.684
#8: 420-580nm, Wideband	2012-03-28	14:23:26	14:21:00	1520.12	0	53	52	0.115	0.116	0.17	0.171	0.214	0.217	0.254	0.253	0.288	0.285	0.148	0.147	0.203	0.204	0.242	0.243	0.282	0.284	0.314	0.312	0.118	0.117	0.175	0.178	0.221	0.221	0.259	0.262	0.295	0.294	0.074	0.088	0.307	0.364	0.334	0.362	0.27	0.099	0.075	0.075	1.687	1.686
#8: 420-580nm, Wideband	2012-03-28	14:33:00	14:30:34	1529.68	0	53	52	0.116	0.116	0.17	0.171	0.214	0.217	0.255	0.254	0.289	0.285	0.149	0.148	0.203	0.204	0.242	0.244	0.283	0.284	0.314	0.312	0.119	0.117	0.175	0.178	0.222	0.222	0.26	0.263	0.295	0.294	0.074	0.089	0.309	0.365	0.335	0.364	0.272	0.1	0.075	0.075	1.69	1.691
#8: 420-580nm, Wideband	2012-03-28	14:42:34	14:40:08	1539.25	0	53	52	0.115	0.116	0.17	0.171	0.214	0.217	0.254	0.254	0.288	0.285	0.149	0.147	0.203	0.204	0.242	0.244	0.283	0.283	0.314	0.312	0.119	0.117	0.175	0.178	0.221	0.221	0.259	0.262	0.295	0.294	0.073	0.089	0.307	0.365	0.336	0.365	0.271	0.099	0.075	0.075	1.692	1.693
#8: 420-580nm, Wideband	2012-03-28	14:52:08	14:49:42	1548.82	0	53	52	0.115	0.116	0.17	0.171	0.214	0.217	0.254	0.253	0.288	0.285	0.148	0.148	0.203	0.204	0.242	0.244	0.282	0.284	0.314	0.312	0.118	0.115	0.175	0.178	0.222	0.222	0.259	0.262	0.295	0.294	0.073	0.088	0.309	0.367	0.337	0.367	0.272	0.099	0.075	0.075	1.695	1.696
#8: 420-580nm, Wideband	2012-03-28	15:01:42	14:59:16	1558.38	0	53	52	0.115	0.117	0.17	0.171	0.214	0.217	0.254	0.253	0.288	0.285	0.149	0.148	0.204	0.205	0.243	0.241	0.283	0.284	0.314	0.312	0.119	0.117	0.175	0.178	0.222	0.222	0.259	0.263	0.295	0.294	0.074	0.089	0.306	0.369	0.338	0.368	0.273	0.1	0.075	0.075	1.695	1.7
#8: 420-580nm, Wideband	2012-03-28	15:11:16	15:08:50	1567.95	0	53	52	0.115	0.116	0.17	0.171	0.214	0.217	0.254	0.253	0.288	0.285	0.149	0.148	0.204	0.205	0.243	0.244	0.283	0.284	0.314	0.312	0.118	0.117	0.175	0.178	0.221	0.221	0.261	0.262	0.294	0.293	0.074	0.088	0.307	0.37	0.339	0.369	0.273	0.099	0.075	0.075	1.698	1.701
#8: 420-580nm, Wideband	2012-03-28	15:20:50	15:18:24	1577.52	0	53	52	0.115	0.116	0.17	0.171	0.214	0.217	0.254	0.253	0.288	0.285	0.149	0.148	0.204	0.204	0.243	0.244	0.283	0.284	0.314	0.312	0.118	0.117	0.175	0.178	0.221	0.222	0.259	0.262	0.295	0.294	0.073	0.089	0.306	0.371	0.34	0.37	0.273	0.1	0.075	0.075	1.701	1.703
#8: 420-580nm, Wideband	2012-03-28	15:30:24	15:27:58	1587.08	0	53.1	52	0.116	0.117	0.17	0.171	0.214	0.217	0.254	0.253	0.288	0.285	0.149	0.148	0.204	0.204	0.243	0.245	0.283	0.284	0.314	0.312	0.118	0.117	0.175	0.178	0.221	0.222	0.26	0.263	0.295	0.294	0.074	0.089	0.309	0.373	0.341	0.349	0.275	0.099	0.075	0.075	1.698	1.707
#8: 420-580nm, Wideband	2012-03-28	15:39:57	15:37:31	1596.63	0	53.1	52	0.115	0.116	0.169	0.171	0.214	0.217	0.254	0.254	0.288	0.284	0.149	0.148	0.204	0.205	0.243	0.244	0.283	0.284	0.315	0.312	0.119	0.117	0.175	0.178	0.222	0.222	0.259	0.262	0.295	0.294	0.073	0.089	0.307	0.374	0.342	0.349	0.275	0.099	0.075	0.075	1.705	1.708
#8: 420-580nm, Wideband	2012-03-28	15:49:31	15:47:05	1606.2	0	53	52	0.115	0.116	0.17	0.171	0.214	0.217	0.254	0.253	0.288	0.284	0.149	0.148	0.204	0.205	0.243	0.244	0.283	0.284	0.314	0.312	0.119	0.117	0.175	0.178	0.221	0.221	0.259	0.262	0.295	0.294	0.073	0.088	0.308	0.374	0.343	0.35	0.275	0.099	0.075	0.075	1.705	1.713
#8: 420-580nm, Wideband	2012-03-28	15:59:05	15:56:39	1615.77	0	53.1	52	0.115	0.116	0.17	0.171	0.214	0.217	0.254	0.253	0.288	0.284	0.15	0.148	0.204	0.205	0.243	0.245	0.283	0.285	0.315	0.312	0.119	0.117	0.175	0.178	0.222	0.222	0.259	0.262	0.295	0.294	0.074	0.089	0.309	0.376	0.345	0.352	0.277	0.099	0.075	0.075	1.708	1.715
#8: 420-580nm, Wideband	2012-03-28	16:08:39	16:06:13	1625.33	0	53	52	0.116	0.117	0.17	0.171	0.214	0.217	0.254	0.254	0.288	0.284	0.15	0.149	0.205	0.205	0.244	0.245	0.284	0.285	0.315	0.313	0.119	0.118	0.175	0.178	0.222	0.222	0.26	0.263	0.295	0.294	0.074	0.089	0.31	0.378	0.346	0.334	0.278	0.099	0.075	0.075	1.711	1.717
#8: 420-580nm, Wideband	2012-03-28	16:18:13	16:15:47	1634.9	0	53.1	52	0.115	0.116	0.169	0.17	0.214	0.216	0.254	0.253	0.288	0.284	0.149	0.148	0.204	0.205	0.243	0.245	0.283	0.284	0.314	0.312	0.119	0.117	0.175	0.178	0.221	0.222	0.259	0.262	0.294	0.294	0.073	0.088	0.311	0.378	0.347	0.331	0.278	0.098	0.075	0.075	1.711	1.722
#8: 420-580nm, Wideband	2012-03-28	16:27:47	16:25:21	1644.47	0	53.1	52	0.115	0.116	0.17	0.171	0.214	0.217	0.254	0.254	0.288	0.284	0.15	0.149	0.204	0.206	0.244	0.245	0.284	0.285	0.315	0.313	0.119	0.117	0.175	0.178	0.222	0.222	0.26	0.263	0.295	0.295	0.074	0.089	0.312	0.381	0.349	0.332	0.28	0.099	0.075	0.075	1.714	1.722
#8: 420-580nm, Wideband	2012-03-28	16:37:21	16:34:55	1654.03	0	53	52	0.115	0.116	0.17	0.171	0.214	0.217	0.254	0.253	0.288	0.284	0.15	0.149	0.204	0.205	0.244	0.245	0.283	0.285	0.315	0.313	0.118	0.117	0.175	0.178	0.222	0.222	0.26	0.262	0.295	0.294	0.074	0.089	0.31	0.381	0.349	0.333	0.28	0.099	0.075	0.075	1.683	1.726
#8: 420-580nm, Wideband	2012-03-28	16:46:55	16:44:29	1663.6	0	53.1	52	0.115	0.116	0.169	0.171	0.214	0.217	0.254	0.253	0.288	0.284	0.15	0.148	0.204	0.205	0.244	0.245	0.284	0.285	0.315	0.312	0.119	0.117	0.175	0.178	0.222	0.222	0.259	0.262	0.295	0.295	0.074	0.089	0.311	0.383	0.351	0.333	0.281	0.099	0.075	0.075	1.712	1.727
#8: 420-580nm, Wideband	2012-03-28	16:56:29	16:54:03	1673.17	0	53	52	0.116	0.117	0.17	0.171	0.214	0.217	0.254	0.254	0.289	0.284	0.15	0.149	0.205	0.206	0.244	0.246	0.284	0.285	0.315	0.313	0.119	0.117	0.176	0.179	0.222	0.222	0.259	0.263	0.295	0.296	0.074	0.089	0.309	0.384	0.352	0.334	0.281	0.099	0.075	0.075	1.719	1.73
#8: 420-580nm, Wideband	2012-03-28	17:06:03	17:03:37	1682.73	0	53	52	0.115	0.117	0.17	0.171	0.214	0.217	0.254	0.254	0.288	0.284	0.15	0.149	0.205	0.206	0.244	0.246	0.284	0.285	0.315	0.313	0.118	0.117	0.175	0.178	0.221	0.225	0.259	0.262	0.295	0.296	0.074	0.089	0.309	0.384	0.353	0.335	0.281	0.099	0.075	0.075	1.722	1.735
#8: 420-580nm, Wideband	2012-03-28	17:15:37	17:13:11	1692.3	0	53	52	0.115	0.116	0.169	0.171	0.214	0.217	0.254	0.253	0.288	0.284	0.15	0.149	0.205	0.206	0.244	0.245	0.284	0.285	0.315	0.313	0.119	0.117	0.176	0.179	0.222	0.222	0.259	0.263	0.295	0.295	0.074	0.089	0.311	0.33	0.355	0.336	0.283	0.099	0.075	0.075	1.724	1.734
#8: 420-580nm, Wideband	2012-03-28	17:25:11	17:22:45	1701.87	0	53.1	52	0.115	0.116	0.17	0.171	0.214	0.217	0.254	0.253	0.288	0.284	0.15	0.149	0.205	0.206	0.244	0.245	0.284	0.285	0.315	0.313	0.118	0.117	0.175	0.178	0.222	0.222	0.259	0.262	0.295	0.295	0.074	0.089	0.302	0.331	0.354	0.337	0.284	0.099	0.075	0.075	1.726	1.737
#8: 420-580nm, Wideband	2012-03-28	17:34:45	17:32:19	1711.43	0	53.1	52	0.115	0.116	0.17	0.171	0.214	0.217	0.254	0.253	0.288	0.283	0.15	0.149	0.205	0.206	0.244	0.246	0.285	0.285	0.315	0.313	0.118	0.117	0.175	0.179	0.222	0.222	0.261	0.263	0.295	0.294	0.074	0.089	0.303	0.331	0.355	0.338	0.284	0.099	0.075	0.075	1.726	1.742
#8: 420-580nm, Wideband	2012-03-28	17:44:19	17:41:53	1721	0	53	52	0.115	0.116	0.17	0.171	0.214	0.217	0.254	0.253	0.288	0.284	0.151	0.15	0.205	0.206	0.244	0.246	0.284	0.285	0.316	0.313	0.119	0.117	0.175	0.178	0.222	0.222	0.259	0.263	0.295	0.295	0.074	0.089	0.305	0.335	0.357	0.34	0.287	0.099	0.075	0.075	1.728	1.743
#8: 420-580nm, Wideband	2012-03-28	17:53:53	17:51:27	1730.57	0	53	52	0.115	0.116	0.17	0.171	0.213	0.217	0.254	0.253	0.288	0.283	0.15	0.149	0.205	0.206	0.244	0.246	0.284	0.285	0.315	0.313	0.118	0.117	0.175	0.178	0.221	0.222	0.259	0.262	0.294	0.295	0.073	0.089	0.306	0.335	0.359	0.341	0.287	0.099	0.075	0.075	1.73	1.743
#8: 420-580nm, Wideband	2012-03-28	18:03:27	18:01:01	1740.13	0	53	52	0.115	0.116	0.17	0.171	0.214	0.217	0.254	0.253	0.288	0.283	0.151	0.149	0.205	0.207	0.244	0.246	0.285	0.286	0.316	0.313	0.119	0.117	0.175	0.179	0.222	0.222	0.261	0.262	0.295	0.295	0.074	0.089	0.308	0.337	0.36	0.343	0.289	0.099	0.075	0.075	1.73	1.748
#8: 420-580nm, Wideband	2012-03-28	18:13:01	18:10:35	1749.7	0	53.1	52	0.116	0.117	0.17	0.171	0.214	0.217	0.254	0.253	0.288	0.284	0.151	0.15	0.206	0.207	0.245	0.247	0.285	0.286	0.316	0.313	0.119	0.118	0.176	0.179	0.222	0.222	0.26	0.263	0.295	0.296	0.074	0.09	0.307	0.337	0.361	0.343	0.289	0.099	0.075	0.075	1.732	1.748
#8: 420-580nm, Wideband	2012-03-28	18:22:35	18:20:09	1759.27	0	53	52	0.115	0.116	0.17	0.171	0.214	0.217	0.254	0.253	0.288	0.283	0.151	0.15	0.206	0.207	0.244	0.246	0.285	0.286	0.316	0.313	0.118	0.117	0.175	0.178	0.221	0.222	0.26	0.262	0.295	0.295	0.074	0.089	0.309	0.338	0.363	0.345	0.29	0.099	0.075	0.075	1.735	1.749
#8: 420-580nm, Wideband	2012-03-28	18:32:09	18:29:43	1768.83	0	53	52	0.115	0.116	0.17	0.171	0.214	0.217	0.254	0.253	0.288	0.283	0.151	0.15	0.206	0.207	0.245	0.247	0.285	0.286	0.316	0.313	0.119	0.117	0.175	0.178	0.222	0.222	0.259	0.263	0.295	0.296	0.074	0.089	0.309	0.339	0.364	0.346	0.288	0.099	0.075	0.075	1.734	1.753
#8: 420-580nm, Wideband	2012-03-28	18:41:43	18:39:17	1778.4	0	53	52	0.116	0.116	0.17	0.171	0.214	0.217	0.254	0.253	0.288	0.283	0.151	0.15	0.206	0.207	0.245	0.246	0.285	0.286	0.316	0.313	0.119	0.117	0.175	0.178	0.222	0.222	0.259	0.262	0.295	0.295	0.074	0.089	0.31	0.34	0.365	0.347	0.288	0.099	0.075	0.075	1.739	1.757
#8: 420-580nm, Wideband	2012-03-28	18:51:17	18:48:51	1787.97	0	53.1	52	0.116	0.117	0.17	0.171	0.214	0.217	0.254	0.253	0.288	0.284	0.152	0.151	0.206	0.208	0.245	0.247	0.285	0.286	0.316	0.314	0.119	0.118	0.176	0.179	0.222	0.222	0.26	0.263	0.295	0.296	0.074	0.089	0.31	0.34	0.366	0.348	0.289	0.099	0.075	0.075	1.739	1.759
#8: 420-580nm, Wideband	2012-03-28	19:00:51	18:58:25	1797.53	0	53	52	0.115	0.116	0.169	0.171	0.214	0.217	0.253	0.252	0.288	0.283	0.151	0.15	0.206	0.206	0.245	0.246	0.284	0.286	0.316	0.313	0.118	0.117	0.175	0.178	0.221	0.221	0.259	0.262	0.294	0.295	0.073	0.089	0.309	0.337	0.366	0.348	0.285	0.099	0.075	0.075	1.741	1.761
#8: 420-580nm, Wideband	2012-03-28	19:10:25	19:07:59	1807.1	0	53	52	0.115	0.116	0.169	0.171	0.213	0.216	0.253	0.253	0.287	0.283	0.151	0.15	0.206	0.207	0.245	0.247	0.285	0.286	0.316	0.313	0.118	0.117	0.175	0.179	0.222	0.222	0.259	0.262	0.295	0.295	0.073	0.089	0.31	0.338	0.368	0.35	0.286	0.099	0.075	0.075	1.741	1.763
#8: 420-580nm, Wideband	2012-03-28	19:19:58	19:17:32	1816.65	0	53.1	52	0.115	0.116	0.17	0.171	0.214	0.217	0.254	0.253	0.288	0.283	0.152	0.151	0.206	0.207	0.245	0.247	0.286	0.287	0.316	0.314	0.119	0.117	0.176	0.179	0.222	0.222	0.26	0.262	0.295	0.296	0.074	0.089	0.312	0.34	0.365	0.348	0.287	0.099	0.075	0.075	1.741	1.766
#8: 420-580nm, Wideband	2012-03-28	19:29:32	19:27:06	1826.22	0	53.1	52	0.116	0.117	0.17	0.171	0.214	0.217	0.254	0.253	0.288	0.283	0.152	0.151	0.207	0.207	0.245	0.247	0.285	0.287	0.317	0.313	0.119	0.117	0.176	0.179	0.222	0.222	0.259	0.263	0.295	0.295	0.074	0.09	0.314	0.342	0.367	0.349	0.288	0.099	0.075	0.075	1.744	1.767
#8: 420-580nm, Wideband	2012-03-28	19:39:07	19:36:41	1835.8	0	53.1	52	0.115	0.117	0.17	0.171	0.214	0.217	0.254	0.254	0.288	0.283	0.152	0.151	0.207	0.208	0.246	0.248	0.286	0.287	0.317	0.314	0.119	0.118	0.177	0.179	0.222	0.222	0.26	0.263	0.295	0.296	0.074	0.09	0.314	0.343	0.368	0.351	0.289	0.1	0.075	0.075	1.745	1.769
#8: 420-580nm, Wideband	2012-03-28	19:48:41	19:46:15	1845.37	0	53	52	0.115	0.116	0.17	0.171	0.214	0.217	0.254	0.253	0.288	0.283	0.152	0.151	0.207	0.208	0.246	0.247	0.286	0.287	0.317	0.314	0.119	0.117	0.176	0.179	0.222	0.222	0.26	0.263	0.295	0.295	0.074	0.09	0.315	0.345	0.369	0.352	0.29	0.1	0.075	0.075	1.746	1.774
#8: 420-580nm, Wideband	2012-03-28	19:58:14	19:55:48	1854.92	0	53.1	52	0.115	0.116	0.17	0.171	0.214	0.217	0.254	0.253	0.288	0.283	0.152	0.151	0.207	0.207	0.246	0.247	0.286	0.287	0.316	0.314	0.118	0.117	0.176	0.179	0.222	0.222	0.259	0.263	0.295	0.296	0.074	0.09	0.316	0.346	0.37	0.353	0.29	0.1	0.075	0.075	1.747	1.776
#8: 420-580nm, Wideband	2012-03-28	20:07:48	20:05:22	1864.48	0	53	52	0.116	0.117	0.17	0.171	0.214	0.217	0.254	0.254	0.288	0.283	0.153	0.151	0.207	0.208	0.246	0.248	0.286	0.287	0.317	0.314	0.119	0.118	0.176	0.179	0.222	0.222	0.26	0.263	0.295	0.295	0.074	0.091	0.317	0.347	0.372	0.355	0.291	0.101	0.075	0.075	1.748	1.777
#8: 420-580nm, Wideband	2012-03-28	20:17:23	20:14:57	1874.07	0	53	52	0.115	0.116	0.17	0.171	0.214	0.217	0.254	0.253	0.288	0.283	0.152	0.151	0.207	0.208	0.246	0.247	0.286	0.287	0.317	0.314	0.118	0.117	0.176	0.179	0.222	0.222	0.262	0.263	0.295	0.295	0.074	0.09	0.317	0.347	0.373	0.356	0.292	0.1	0.075	0.075	1.748	1.779
#8: 420-580nm, Wideband	2012-03-28	20:26:57	20:24:31	1883.63	0	53.1	52	0.116	0.117	0.17	0.171	0.214	0.217	0.254	0.253	0.288	0.283	0.153	0.151	0.207	0.208	0.246	0.248	0.286	0.288	0.317	0.314	0.119	0.118	0.176	0.179	0.222	0.223	0.26	0.263	0.295	0.296	0.074	0.09	0.319	0.35	0.375	0.358	0.293	0.1	0.075	0.075	1.751	1.781
#8: 420-580nm, Wideband	2012-03-28	20:36:31	20:34:05	1893.2	0	53	52	0.115	0.117	0.17	0.171	0.214	0.217	0.254	0.253	0.288	0.283	0.152	0.151	0.207	0.208	0.246	0.248	0.286	0.287	0.317	0.314	0.119	0.117	0.176	0.179	0.222	0.222	0.259	0.262	0.295	0.295	0.074	0.09	0.32	0.351	0.376	0.359	0.294	0.1	0.075	0.075	1.751	1.782
#8: 420-580nm, Wideband	2012-03-28	20:46:05	20:43:39	1902.77	0	53	52	0.115	0.117	0.17	0.171	0.214	0.217	0.254	0.253	0.288	0.283	0.153	0.152	0.208	0.209	0.247	0.248	0.287	0.288	0.318	0.314	0.119	0.118	0.176	0.179	0.223	0.223	0.26	0.263	0.295	0.296	0.074	0.09	0.32	0.351	0.373	0.36	0.294	0.101	0.075	0.075	1.752	1.784
#8: 420-580nm, Wideband	2012-03-28	20:55:38	20:53:12	1912.32	0	53	52	0.115	0.116	0.17	0.171	0.214	0.217	0.254	0.253	0.288	0.283	0.153	0.152	0.207	0.208	0.247	0.248	0.286	0.288	0.317	0.314	0.119	0.117	0.176	0.179	0.222	0.222	0.262	0.263	0.295	0.295	0.074	0.09	0.32	0.353	0.374	0.361	0.295	0.1	0.075	0.075	1.752	1.784
#8: 420-580nm, Wideband	2012-03-28	21:05:12	21:02:46	1921.88	0	53.1	52	0.115	0.116	0.17	0.171	0.214	0.217	0.254	0.253	0.288	0.283	0.153	0.152	0.208	0.209	0.247	0.249	0.287	0.288	0.317	0.314	0.119	0.118	0.176	0.179	0.222	0.223	0.262	0.263	0.295	0.295	0.074	0.09	0.273	0.355	0.375	0.363	0.296	0.101	0.075	0.075	1.754	1.787
#8: 420-580nm, Wideband	2012-03-28	21:14:46	21:12:20	1931.45	0	53.1	52	0.116	0.117	0.171	0.171	0.214	0.217	0.253	0.253	0.288	0.283	0.153	0.152	0.208	0.209	0.247	0.249	0.286	0.288	0.318	0.315	0.119	0.118	0.176	0.179	0.222	0.222	0.26	0.263	0.295	0.295	0.074	0.09	0.275	0.356	0.377	0.365	0.296	0.1	0.075	0.075	1.754	1.788
#8: 420-580nm, Wideband	2012-03-28	21:24:20	21:21:54	1941.02	0	53	52	0.115	0.116	0.17	0.171	0.214	0.217	0.254	0.253	0.288	0.283	0.153	0.152	0.208	0.209	0.247	0.249	0.287	0.288	0.318	0.314	0.119	0.118	0.176	0.179	0.222	0.222	0.26	0.263	0.295	0.295	0.074	0.09	0.275	0.358	0.378	0.363	0.296	0.1	0.075	0.075	1.752	1.784
#8: 420-580nm, Wideband	2012-03-28	21:33:54	21:31:28	1950.58	0	53	52	0.116	0.117	0.17	0.171	0.214	0.217	0.254	0.253	0.288	0.282	0.154	0.152	0.208	0.209	0.247	0.249	0.287	0.288	0.318	0.315	0.119	0.118	0.176	0.179	0.223	0.223	0.261	0.263	0.296	0.295	0.074	0.09	0.277	0.359	0.379	0.365	0.298	0.1	0.075	0.075	1.755	1.787
#8: 420-580nm, Wideband	2012-03-28	21:43:29	21:41:03	1960.17	0	53	52	0.115	0.117	0.17	0.171	0.214	0.217	0.254	0.253	0.288	0.283	0.153	0.152	0.208	0.209	0.247	0.249	0.287	0.288	0.318	0.315	0.119	0.118	0.176	0.179	0.222	0.223	0.26	0.263	0.296	0.295	0.074	0.091	0.277	0.36	0.379	0.366	0.298	0.101	0.075	0.075	1.758	1.79
#8: 420-580nm, Wideband	2012-03-28	21:53:03	21:50:37	1969.73	0	53	52	0.116	0.117	0.17	0.171	0.214	0.217	0.254	0.254	0.288	0.283	0.154	0.152	0.209	0.21	0.247	0.249	0.287	0.289	0.318	0.315	0.119	0.118	0.176	0.179	0.223	0.223	0.26	0.263	0.295	0.295	0.074	0.091	0.276	0.359	0.38	0.365	0.296	0.101	0.075	0.075	1.758	1.789
#8: 420-580nm, Wideband	2012-03-28	22:02:36	22:00:10	1979.28	0	53.1	52	0.116	0.117	0.17	0.172	0.214	0.217	0.254	0.254	0.288	0.283	0.154	0.153	0.209	0.21	0.248	0.249	0.288	0.289	0.318	0.315	0.119	0.118	0.176	0.18	0.223	0.223	0.26	0.263	0.296	0.295	0.074	0.091	0.278	0.362	0.382	0.367	0.298	0.101	0.075	0.075	1.76	1.791
#8: 420-580nm, Wideband	2012-03-28	22:12:10	22:09:44	1988.85	0	53	52	0.116	0.117	0.17	0.171	0.214	0.217	0.254	0.253	0.288	0.282	0.154	0.153	0.209	0.209	0.248	0.249	0.287	0.289	0.318	0.315	0.119	0.118	0.176	0.18	0.223	0.223	0.26	0.263	0.295	0.295	0.074	0.09	0.279	0.364	0.383	0.368	0.299	0.101	0.075	0.075	1.762	1.79
#8: 420-580nm, Wideband	2012-03-28	22:21:45	22:19:19	1998.43	0	53.1	52	0.115	0.117	0.17	0.171	0.214	0.223	0.254	0.253	0.288	0.282	0.154	0.153	0.209	0.21	0.247	0.249	0.287	0.288	0.318	0.315	0.119	0.117	0.176	0.179	0.222	0.223	0.26	0.263	0.295	0.294	0.074	0.091	0.279	0.364	0.383	0.369	0.294	0.101	0.075	0.075	1.761	1.79
#8: 420-580nm, Wideband	2012-03-28	22:31:19	22:28:53	2008	0	53	52	0.115	0.117	0.17	0.172	0.214	0.217	0.254	0.253	0.288	0.283	0.154	0.153	0.209	0.21	0.248	0.25	0.288	0.289	0.319	0.315	0.12	0.118	0.177	0.18	0.223	0.223	0.262	0.263	0.296	0.295	0.074	0.091	0.281	0.366	0.385	0.371	0.295	0.102	0.075	0.075	1.764	1.791
#8: 420-580nm, Wideband	2012-03-28	22:40:53	22:38:27	2017.57	0	53.1	52	0.116	0.117	0.17	0.171	0.214	0.217	0.254	0.253	0.288	0.282	0.154	0.153	0.209	0.21	0.248	0.249	0.288	0.292	0.318	0.315	0.119	0.118	0.176	0.179	0.223	0.223	0.261	0.263	0.295	0.294	0.074	0.091	0.282	0.368	0.387	0.372	0.296	0.101	0.075	0.075	1.763	1.794
#8: 420-580nm, Wideband	2012-03-28	22:50:27	22:48:01	2027.13	0	53.1	52	0.116	0.117	0.17	0.171	0.214	0.217	0.254	0.253	0.288	0.282	0.154	0.153	0.209	0.21	0.248	0.25	0.288	0.289	0.318	0.315	0.119	0.118	0.176	0.179	0.223	0.223	0.26	0.263	0.295	0.294	0.074	0.091	0.283	0.369	0.388	0.373	0.297	0.101	0.075	0.075	1.766	1.793
#8: 420-580nm, Wideband	2012-03-28	23:00:01	22:57:35	2036.7	0	53.1	52	0.116	0.117	0.17	0.171	0.214	0.217	0.254	0.253	0.288	0.282	0.154	0.153	0.209	0.21	0.248	0.25	0.288	0.289	0.318	0.315	0.119	0.118	0.176	0.179	0.223	0.223	0.261	0.263	0.295	0.294	0.074	0.091	0.284	0.37	0.389	0.375	0.298	0.101	0.075	0.075	1.767	1.792
#8: 420-580nm, Wideband	2012-03-28	23:09:35	23:07:09	2046.27	0	53	52	0.116	0.117	0.17	0.171	0.214	0.217	0.254	0.253	0.288	0.282	0.154	0.153	0.209	0.21	0.248	0.25	0.288	0.289	0.319	0.315	0.119	0.118	0.176	0.179	0.223	0.223	0.26	0.263	0.296	0.295	0.074	0.091	0.284	0.371	0.39	0.376	0.298	0.102	0.075	0.075	1.768	1.791
#8: 420-580nm, Wideband	2012-03-28	23:19:09	23:16:43	2055.83	0	53	52	0.116	0.117	0.17	0.171	0.214	0.218	0.254	0.253	0.288	0.282	0.155	0.153	0.209	0.211	0.248	0.25	0.288	0.289	0.319	0.315	0.119	0.118	0.176	0.179	0.223	0.223	0.26	0.263	0.298	0.294	0.074	0.091	0.286	0.374	0.393	0.378	0.3	0.101	0.075	0.075	1.77	1.791
#8: 420-580nm, Wideband	2012-03-28	23:28:43	23:26:17	2065.4	0	53	52	0.116	0.117	0.171	0.172	0.214	0.218	0.254	0.253	0.288	0.282	0.155	0.154	0.21	0.211	0.249	0.25	0.288	0.29	0.319	0.316	0.12	0.119	0.177	0.18	0.223	0.223	0.262	0.264	0.296	0.295	0.075	0.091	0.287	0.375	0.397	0.379	0.301	0.102	0.076	0.076	1.77	1.792
#8: 420-580nm, Wideband	2012-03-28	23:38:17	23:35:51	2074.97	0	53.1	52	0.115	0.117	0.17	0.171	0.214	0.217	0.254	0.253	0.288	0.282	0.155	0.153	0.21	0.211	0.248	0.25	0.288	0.289	0.319	0.315	0.119	0.118	0.177	0.18	0.223	0.223	0.261	0.263	0.296	0.294	0.074	0.091	0.288	0.376	0.397	0.38	0.302	0.102	0.075	0.075	1.771	1.792
#8: 420-580nm, Wideband	2012-03-28	23:47:51	23:45:25	2084.53	0	53	52	0.116	0.117	0.17	0.171	0.214	0.217	0.254	0.253	0.288	0.282	0.155	0.154	0.21	0.211	0.248	0.25	0.288	0.289	0.319	0.315	0.119	0.118	0.177	0.18	0.222	0.223	0.262	0.263	0.295	0.294	0.074	0.091	0.289	0.379	0.4	0.382	0.303	0.101	0.075	0.075	1.77	1.793
#8: 420-580nm, Wideband	2012-03-28	23:57:25	23:54:59	2094.1	0	53	52	0.115	0.117	0.17	0.171	0.214	0.216	0.253	0.252	0.287	0.281	0.154	0.153	0.209	0.21	0.248	0.25	0.288	0.289	0.319	0.315	0.119	0.118	0.176	0.179	0.222	0.222	0.26	0.263	0.295	0.294	0.073	0.091	0.291	0.381	0.401	0.387	0.305	0.101	0.075	0.075	1.773	1.794
#8: 420-580nm, Wideband	2012-03-29	00:06:59	00:04:33	2108.15	0	53	52	0.116	0.117	0.171	0.172	0.214	0.217	0.254	0.253	0.288	0.282	0.156	0.154	0.21	0.211	0.249	0.251	0.289	0.29	0.32	0.316	0.12	0.119	0.177	0.18	0.223	0.223	0.26	0.264	0.296	0.295	0.074	0.091	0.292	0.383	0.403	0.389	0.306	0.102	0.076	0.076	1.773	1.794
#8: 420-580nm, Wideband	2012-03-29	00:16:33	00:14:07	2117.72	0	53.1	52	0.115	0.117	0.17	0.171	0.214	0.217	0.254	0.253	0.287	0.282	0.155	0.154	0.21	0.211	0.249	0.25	0.288	0.29	0.319	0.316	0.119	0.118	0.176	0.179	0.222	0.223	0.26	0.263	0.295	0.294	0.074	0.091	0.292	0.383	0.403	0.39	0.307	0.101	0.075	0.075	1.773	1.792
#8: 420-580nm, Wideband	2012-03-29	00:26:07	00:23:41	2127.28	0	53	52	0.115	0.117	0.17	0.171	0.214	0.217	0.253	0.253	0.288	0.281	0.155	0.154	0.21	0.211	0.249	0.25	0.289	0.29	0.319	0.315	0.119	0.118	0.176	0.18	0.223	0.223	0.26	0.263	0.295	0.294	0.074	0.091	0.291	0.38	0.398	0.392	0.308	0.102	0.075	0.075	1.771	1.791
#8: 420-580nm, Wideband	2012-03-29	00:35:41	00:33:15	2136.85	0	53	52	0.115	0.116	0.17	0.171	0.213	0.217	0.253	0.252	0.287	0.281	0.155	0.154	0.21	0.211	0.248	0.25	0.288	0.289	0.319	0.315	0.119	0.118	0.176	0.179	0.222	0.222	0.261	0.263	0.295	0.294	0.073	0.091	0.291	0.381	0.4	0.39	0.309	0.102	0.075	0.075	1.773	1.792
#8: 420-580nm, Wideband	2012-03-29	00:45:15	00:42:49	2146.42	0	53.1	52	0.116	0.117	0.168	0.171	0.214	0.217	0.253	0.253	0.287	0.281	0.156	0.154	0.211	0.212	0.249	0.251	0.289	0.29	0.32	0.316	0.12	0.118	0.177	0.18	0.223	0.223	0.26	0.263	0.296	0.294	0.074	0.092	0.293	0.382	0.401	0.392	0.311	0.103	0.075	0.075	1.773	1.791
#8: 420-580nm, Wideband	2012-03-29	00:54:49	00:52:23	2155.98	0	53	52	0.115	0.117	0.17	0.171	0.214	0.217	0.253	0.253	0.287	0.281	0.156	0.155	0.21	0.212	0.249	0.251	0.289	0.29	0.319	0.316	0.12	0.118	0.177	0.18	0.223	0.223	0.26	0.264	0.295	0.294	0.074	0.092	0.294	0.383	0.401	0.393	0.312	0.102	0.075	0.075	1.774	1.791
#8: 420-580nm, Wideband	2012-03-29	01:04:23	01:01:57	2165.55	0	53	52	0.116	0.117	0.17	0.171	0.214	0.217	0.254	0.253	0.288	0.281	0.156	0.155	0.211	0.212	0.25	0.251	0.289	0.29	0.32	0.316	0.12	0.118	0.177	0.18	0.223	0.223	0.26	0.263	0.296	0.294	0.074	0.091	0.294	0.383	0.398	0.275	0.313	0.102	0.075	0.075	1.774	1.791
#8: 420-580nm, Wideband	2012-03-29	01:13:57	01:11:31	2175.12	0	53	52	0.115	0.116	0.17	0.171	0.214	0.217	0.253	0.252	0.287	0.281	0.156	0.154	0.211	0.212	0.249	0.251	0.289	0.29	0.319	0.316	0.119	0.118	0.177	0.18	0.223	0.223	0.26	0.263	0.296	0.294	0.074	0.091	0.294	0.383	0.397	0.272	0.313	0.102	0.075	0.075	1.774	1.792
#8: 420-580nm, Wideband	2012-03-29	01:23:31	01:21:05	2184.68	0	53	52	0.115	0.116	0.17	0.171	0.213	0.216	0.253	0.252	0.287	0.281	0.156	0.154	0.211	0.212	0.249	0.251	0.289	0.29	0.319	0.316	0.119	0.118	0.176	0.179	0.222	0.223	0.26	0.263	0.295	0.294	0.074	0.091	0.296	0.384	0.398	0.273	0.314	0.102	0.075	0.075	1.776	1.788
#8: 420-580nm, Wideband	2012-03-29	01:33:05	01:30:39	2194.25	0	53	52	0.115	0.117	0.17	0.171	0.214	0.217	0.253	0.253	0.287	0.28	0.156	0.155	0.211	0.212	0.249	0.251	0.289	0.29	0.32	0.316	0.119	0.118	0.176	0.18	0.223	0.223	0.26	0.263	0.295	0.294	0.074	0.092	0.298	0.387	0.4	0.272	0.316	0.102	0.075	0.075	1.774	1.79
#8: 420-580nm, Wideband	2012-03-29	01:42:39	01:40:13	2203.82	0	53.1	52	0.116	0.117	0.17	0.171	0.213	0.217	0.253	0.252	0.287	0.281	0.156	0.155	0.211	0.212	0.249	0.251	0.289	0.29	0.32	0.316	0.119	0.118	0.177	0.18	0.222	0.223	0.262	0.263	0.295	0.294	0.074	0.091	0.3	0.386	0.403	0.273	0.319	0.103	0.075	0.075	1.774	1.788
#8: 420-580nm, Wideband	2012-03-29	01:52:13	01:49:47	2213.38	0	53.1	52	0.115	0.117	0.17	0.171	0.213	0.222	0.253	0.253	0.287	0.28	0.156	0.155	0.211	0.212	0.25	0.251	0.289	0.291	0.32	0.316	0.119	0.118	0.176	0.179	0.223	0.223	0.26	0.263	0.295	0.294	0.074	0.091	0.302	0.388	0.405	0.27	0.322	0.103	0.075	0.075	1.774	1.79
#8: 420-580nm, Wideband	2012-03-29	02:01:47	01:59:21	2222.95	0	53.1	52	0.116	0.117	0.17	0.171	0.214	0.217	0.253	0.253	0.287	0.281	0.157	0.155	0.211	0.212	0.25	0.252	0.29	0.29	0.32	0.316	0.119	0.118	0.177	0.18	0.223	0.223	0.263	0.263	0.295	0.294	0.074	0.091	0.302	0.389	0.405	0.275	0.321	0.102	0.075	0.075	1.774	1.791
#8: 420-580nm, Wideband	2012-03-29	02:11:21	02:08:55	2232.52	0	53.1	52	0.115	0.117	0.17	0.171	0.213	0.217	0.253	0.252	0.287	0.28	0.156	0.155	0.211	0.212	0.25	0.252	0.289	0.29	0.32	0.316	0.119	0.118	0.177	0.179	0.223	0.223	0.26	0.263	0.295	0.294	0.074	0.092	0.302	0.389	0.406	0.276	0.323	0.102	0.075	0.075	1.771	1.789
#8: 420-580nm, Wideband	2012-03-29	02:20:55	02:18:29	2242.08	0	53.1	52	0.115	0.117	0.17	0.171	0.213	0.216	0.253	0.252	0.287	0.28	0.156	0.155	0.211	0.212	0.25	0.251	0.289	0.29	0.32	0.316	0.119	0.118	0.176	0.179	0.223	0.223	0.26	0.263	0.295	0.293	0.073	0.091	0.302	0.389	0.405	0.278	0.322	0.102	0.075	0.075	1.77	1.787
#8: 420-580nm, Wideband	2012-03-29	02:30:29	02:28:03	2251.65	0	53.1	52	0.115	0.117	0.17	0.171	0.213	0.217	0.253	0.253	0.287	0.28	0.157	0.155	0.211	0.212	0.25	0.252	0.29	0.291	0.32	0.316	0.119	0.118	0.176	0.18	0.223	0.223	0.26	0.263	0.295	0.294	0.073	0.093	0.305	0.392	0.408	0.278	0.326	0.106	0.075	0.075	1.773	1.787
#8: 420-580nm, Wideband	2012-03-29	02:40:03	02:37:37	2261.22	0	53	52	0.116	0.117	0.17	0.171	0.214	0.217	0.253	0.253	0.287	0.28	0.157	0.156	0.212	0.213	0.25	0.252	0.29	0.291	0.321	0.317	0.12	0.118	0.177	0.18	0.223	0.223	0.26	0.263	0.296	0.294	0.074	0.093	0.308	0.394	0.406	0.281	0.332	0.109	0.075	0.075	1.773	1.793
#8: 420-580nm, Wideband	2012-03-29	02:49:37	02:47:11	2270.78	0	53	52	0.115	0.117	0.17	0.171	0.214	0.217	0.253	0.254	0.287	0.281	0.157	0.156	0.212	0.213	0.251	0.252	0.29	0.291	0.321	0.317	0.12	0.119	0.177	0.18	0.223	0.223	0.262	0.263	0.296	0.294	0.074	0.093	0.309	0.396	0.408	0.282	0.334	0.108	0.075	0.075	1.773	1.788
#8: 420-580nm, Wideband	2012-03-29	02:59:11	02:56:45	2280.35	0	53.1	51.9	0.115	0.117	0.17	0.171	0.216	0.216	0.253	0.253	0.287	0.28	0.157	0.156	0.212	0.213	0.251	0.252	0.29	0.291	0.32	0.317	0.119	0.118	0.177	0.18	0.223	0.223	0.262	0.263	0.295	0.294	0.074	0.092	0.311	0.398	0.409	0.284	0.336	0.106	0.075	0.075	1.771	1.788
#8: 420-580nm, Wideband	2012-03-29	03:08:45	03:06:19	2289.92	0	53.1	52	0.116	0.118	0.17	0.171	0.214	0.217	0.253	0.253	0.287	0.28	0.157	0.156	0.212	0.213	0.251	0.252	0.29	0.291	0.321	0.317	0.119	0.118	0.177	0.18	0.223	0.223	0.26	0.263	0.295	0.294	0.074	0.093	0.311	0.398	0.409	0.285	0.336	0.107	0.075	0.075	1.771	1.786
#8: 420-580nm, Wideband	2012-03-29	03:18:19	03:15:53	2299.48	0	53	52	0.115	0.117	0.17	0.171	0.213	0.216	0.253	0.253	0.287	0.28	0.157	0.155	0.212	0.213	0.251	0.252	0.29	0.291	0.32	0.317	0.119	0.118	0.177	0.18	0.223	0.223	0.261	0.263	0.295	0.294	0.073	0.093	0.313	0.399	0.41	0.287	0.338	0.108	0.075	0.075	1.77	1.785
#8: 420-580nm, Wideband	2012-03-29	03:27:53	03:25:27	2309.05	0	53.1	52	0.116	0.117	0.171	0.171	0.214	0.217	0.254	0.254	0.287	0.28	0.158	0.156	0.212	0.214	0.251	0.253	0.291	0.292	0.321	0.317	0.12	0.119	0.177	0.18	0.223	0.224	0.261	0.264	0.296	0.294	0.074	0.093	0.314	0.399	0.41	0.289	0.339	0.107	0.076	0.075	1.769	1.784
#8: 420-580nm, Wideband	2012-03-29	03:37:27	03:35:01	2318.62	0	53.1	52	0.116	0.117	0.17	0.171	0.214	0.216	0.253	0.253	0.287	0.28	0.158	0.156	0.212	0.213	0.251	0.253	0.29	0.292	0.321	0.317	0.12	0.118	0.177	0.18	0.223	0.223	0.26	0.263	0.295	0.294	0.074	0.093	0.315	0.402	0.412	0.29	0.34	0.106	0.075	0.075	1.768	1.785
#8: 420-580nm, Wideband	2012-03-29	03:47:01	03:44:35	2328.18	0	53	52	0.115	0.117	0.17	0.171	0.214	0.217	0.254	0.253	0.287	0.28	0.158	0.156	0.212	0.213	0.251	0.253	0.29	0.292	0.321	0.32	0.119	0.118	0.177	0.18	0.223	0.223	0.26	0.263	0.295	0.294	0.074	0.092	0.317	0.403	0.414	0.291	0.343	0.106	0.075	0.076	1.768	1.785
#8: 420-580nm, Wideband	2012-03-29	03:56:35	03:54:09	2337.75	0	53	52	0.115	0.117	0.17	0.171	0.213	0.216	0.253	0.253	0.286	0.279	0.158	0.156	0.213	0.213	0.251	0.253	0.291	0.292	0.321	0.317	0.119	0.118	0.177	0.18	0.223	0.223	0.26	0.263	0.295	0.291	0.074	0.092	0.319	0.405	0.416	0.292	0.345	0.106	0.075	0.075	1.769	1.784
#8: 420-580nm, Wideband	2012-03-29	04:06:09	04:03:43	2347.32	0	53.1	52	0.116	0.117	0.17	0.171	0.214	0.217	0.253	0.253	0.287	0.28	0.158	0.157	0.213	0.214	0.251	0.253	0.291	0.292	0.321	0.317	0.12	0.119	0.177	0.18	0.223	0.224	0.261	0.263	0.296	0.294	0.074	0.093	0.319	0.408	0.418	0.294	0.347	0.107	0.075	0.075	1.768	1.785
#8: 420-580nm, Wideband	2012-03-29	04:15:43	04:13:17	2356.88	0	53.1	52	0.116	0.117	0.17	0.171	0.214	0.217	0.253	0.253	0.287	0.28	0.158	0.157	0.213	0.214	0.252	0.253	0.291	0.292	0.321	0.317	0.12	0.119	0.177	0.18	0.223	0.223	0.26	0.264	0.296	0.294	0.074	0.093	0.321	0.41	0.42	0.295	0.349	0.107	0.075	0.076	1.767	1.784
#8: 420-580nm, Wideband	2012-03-29	04:25:17	04:22:51	2366.45	0	53.1	52	0.116	0.117	0.17	0.171	0.214	0.222	0.253	0.253	0.287	0.28	0.158	0.157	0.213	0.214	0.252	0.253	0.291	0.292	0.321	0.318	0.12	0.119	0.177	0.18	0.223	0.224	0.26	0.263	0.296	0.294	0.074	0.093	0.322	0.412	0.421	0.295	0.351	0.107	0.075	0.075	1.766	1.782
#8: 420-580nm, Wideband	2012-03-29	04:34:51	04:32:25	2376.02	0	53.1	52	0.116	0.117	0.17	0.171	0.213	0.217	0.253	0.253	0.286	0.279	0.158	0.156	0.213	0.214	0.252	0.253	0.291	0.292	0.321	0.317	0.119	0.119	0.177	0.18	0.223	0.223	0.26	0.263	0.296	0.294	0.074	0.093	0.324	0.414	0.423	0.297	0.353	0.107	0.075	0.075	1.764	1.782
#8: 420-580nm, Wideband	2012-03-29	04:44:25	04:41:59	2385.58	0	53.1	52	0.116	0.117	0.17	0.171	0.213	0.217	0.253	0.253	0.287	0.28	0.158	0.157	0.213	0.214	0.252	0.253	0.291	0.292	0.321	0.318	0.12	0.118	0.177	0.18	0.223	0.223	0.26	0.264	0.296	0.294	0.074	0.093	0.326	0.415	0.424	0.297	0.355	0.106	0.075	0.075	1.766	1.782
#8: 420-580nm, Wideband	2012-03-29	04:53:59	04:51:33	2395.15	0	53	52	0.115	0.118	0.17	0.171	0.213	0.216	0.253	0.253	0.286	0.279	0.158	0.157	0.213	0.214	0.252	0.253	0.291	0.292	0.321	0.317	0.119	0.118	0.177	0.18	0.223	0.223	0.26	0.263	0.295	0.293	0.074	0.093	0.314	0.415	0.427	0.299	0.356	0.106	0.075	0.075	1.764	1.781
#8: 420-580nm, Wideband	2012-03-29	05:03:33	05:01:07	2404.72	0	53	52	0.115	0.117	0.17	0.171	0.213	0.216	0.253	0.252	0.286	0.279	0.158	0.157	0.213	0.214	0.252	0.253	0.291	0.292	0.321	0.317	0.119	0.118	0.177	0.18	0.223	0.223	0.26	0.263	0.295	0.293	0.073	0.093	0.315	0.411	0.427	0.299	0.357	0.107	0.075	0.075	1.763	1.783
#8: 420-580nm, Wideband	2012-03-29	05:13:07	05:10:41	2414.28	0	53.1	52	0.116	0.117	0.17	0.171	0.214	0.216	0.253	0.253	0.286	0.279	0.159	0.157	0.213	0.215	0.252	0.254	0.292	0.292	0.322	0.318	0.12	0.119	0.177	0.18	0.223	0.223	0.261	0.264	0.295	0.294	0.074	0.092	0.317	0.414	0.43	0.302	0.359	0.105	0.075	0.075	1.761	1.781
#8: 420-580nm, Wideband	2012-03-29	05:22:41	05:20:15	2423.85	0	53	52	0.116	0.118	0.17	0.171	0.214	0.217	0.253	0.253	0.286	0.279	0.159	0.158	0.214	0.215	0.252	0.254	0.291	0.293	0.322	0.318	0.12	0.119	0.177	0.18	0.223	0.224	0.26	0.264	0.296	0.294	0.074	0.093	0.319	0.416	0.432	0.303	0.361	0.105	0.075	0.075	1.762	1.784
#8: 420-580nm, Wideband	2012-03-29	05:32:15	05:29:49	2433.42	0	53.1	52	0.115	0.117	0.17	0.171	0.213	0.216	0.253	0.253	0.286	0.279	0.159	0.158	0.214	0.215	0.252	0.254	0.292	0.292	0.322	0.318	0.119	0.118	0.177	0.18	0.223	0.223	0.26	0.263	0.295	0.293	0.074	0.092	0.316	0.415	0.43	0.305	0.359	0.105	0.075	0.075	1.762	1.782
#8: 420-580nm, Wideband	2012-03-29	05:41:49	05:39:23	2442.98	0	53.1	52	0.116	0.117	0.17	0.171	0.213	0.216	0.253	0.252	0.286	0.279	0.159	0.157	0.214	0.215	0.252	0.254	0.291	0.293	0.322	0.318	0.12	0.119	0.177	0.18	0.223	0.223	0.26	0.263	0.295	0.294	0.074	0.092	0.316	0.414	0.43	0.303	0.359	0.105	0.075	0.075	1.76	1.781
#8: 420-580nm, Wideband	2012-03-29	05:51:23	05:48:57	2452.55	0	53	52	0.116	0.116	0.17	0.171	0.214	0.217	0.253	0.253	0.287	0.279	0.159	0.158	0.214	0.215	0.253	0.254	0.292	0.293	0.322	0.318	0.12	0.119	0.177	0.181	0.224	0.224	0.261	0.264	0.296	0.294	0.074	0.093	0.318	0.417	0.433	0.305	0.362	0.105	0.075	0.076	1.76	1.781
#8: 420-580nm, Wideband	2012-03-29	06:00:57	05:58:31	2462.12	0	53	52	0.116	0.118	0.17	0.171	0.214	0.216	0.253	0.252	0.286	0.279	0.159	0.158	0.214	0.215	0.252	0.254	0.292	0.293	0.322	0.318	0.12	0.118	0.177	0.18	0.223	0.223	0.26	0.263	0.295	0.293	0.073	0.092	0.318	0.417	0.433	0.305	0.362	0.104	0.075	0.075	1.759	1.781
#8: 420-580nm, Wideband	2012-03-29	06:10:31	06:08:05	2471.68	0	53	52	0.115	0.117	0.17	0.171	0.214	0.216	0.253	0.253	0.286	0.279	0.159	0.158	0.214	0.215	0.252	0.254	0.292	0.293	0.322	0.318	0.12	0.119	0.177	0.18	0.223	0.223	0.26	0.263	0.295	0.293	0.074	0.092	0.318	0.419	0.434	0.306	0.361	0.104	0.075	0.075	1.76	1.779
#8: 420-580nm, Wideband	2012-03-29	06:20:05	06:17:39	2481.25	0	53	52	0.115	0.117	0.17	0.171	0.213	0.216	0.252	0.252	0.286	0.278	0.159	0.158	0.214	0.215	0.253	0.254	0.292	0.293	0.322	0.318	0.12	0.118	0.177	0.181	0.223	0.223	0.26	0.263	0.295	0.293	0.073	0.092	0.319	0.42	0.318	0.308	0.362	0.104	0.075	0.075	1.758	1.781
#8: 420-580nm, Wideband	2012-03-29	06:29:40	06:27:14	2490.83	0	53	52	0.115	0.117	0.17	0.171	0.213	0.216	0.252	0.252	0.286	0.278	0.159	0.157	0.214	0.215	0.252	0.254	0.292	0.293	0.322	0.318	0.119	0.119	0.177	0.18	0.223	0.223	0.261	0.263	0.295	0.293	0.074	0.092	0.32	0.421	0.323	0.304	0.363	0.104	0.075	0.075	1.759	1.778
#8: 420-580nm, Wideband	2012-03-29	06:39:14	06:36:48	2500.4	0	53.1	52	0.116	0.117	0.17	0.171	0.213	0.216	0.253	0.253	0.286	0.278	0.159	0.158	0.214	0.215	0.253	0.255	0.292	0.293	0.322	0.318	0.12	0.119	0.177	0.18	0.223	0.224	0.26	0.264	0.296	0.293	0.074	0.093	0.321	0.422	0.319	0.306	0.365	0.104	0.075	0.075	1.756	1.779
#8: 420-580nm, Wideband	2012-03-29	06:48:48	06:46:22	2509.97	0	53	52	0.116	0.117	0.17	0.171	0.214	0.216	0.253	0.252	0.286	0.279	0.16	0.158	0.215	0.216	0.253	0.255	0.293	0.293	0.322	0.318	0.12	0.119	0.177	0.181	0.223	0.224	0.261	0.263	0.296	0.294	0.074	0.093	0.322	0.424	0.321	0.307	0.366	0.105	0.075	0.075	1.757	1.78
#8: 420-580nm, Wideband	2012-03-29	06:58:22	06:55:56	2519.53	0	53	52	0.116	0.117	0.17	0.171	0.213	0.217	0.253	0.253	0.286	0.278	0.16	0.158	0.215	0.216	0.253	0.255	0.292	0.293	0.323	0.319	0.12	0.119	0.177	0.181	0.224	0.224	0.263	0.264	0.296	0.294	0.074	0.093	0.322	0.423	0.322	0.309	0.366	0.104	0.076	0.076	1.757	1.778
#8: 420-580nm, Wideband	2012-03-29	07:07:56	07:05:30	2529.1	0	53.1	52	0.116	0.117	0.17	0.171	0.214	0.222	0.253	0.252	0.286	0.278	0.16	0.159	0.215	0.216	0.253	0.255	0.292	0.294	0.322	0.319	0.12	0.119	0.177	0.181	0.224	0.224	0.261	0.264	0.296	0.294	0.074	0.092	0.323	0.424	0.323	0.307	0.367	0.104	0.075	0.075	1.757	1.78
#8: 420-580nm, Wideband	2012-03-29	07:17:30	07:15:04	2538.67	0	53	52	0.115	0.117	0.17	0.171	0.213	0.216	0.252	0.252	0.286	0.278	0.16	0.159	0.215	0.216	0.253	0.255	0.293	0.294	0.323	0.319	0.12	0.119	0.177	0.18	0.223	0.224	0.263	0.264	0.296	0.294	0.074	0.093	0.325	0.427	0.322	0.306	0.37	0.105	0.075	0.075	1.756	1.778
#8: 420-580nm, Wideband	2012-03-29	07:27:04	07:24:38	2548.23	0	53.1	52	0.115	0.117	0.17	0.171	0.213	0.216	0.252	0.252	0.286	0.277	0.16	0.158	0.214	0.216	0.253	0.255	0.292	0.293	0.322	0.318	0.12	0.119	0.177	0.18	0.223	0.224	0.263	0.263	0.295	0.293	0.074	0.092	0.325	0.427	0.322	0.308	0.345	0.104	0.075	0.075	1.751	1.775
#8: 420-580nm, Wideband	2012-03-29	07:36:38	07:34:12	2557.8	0	53	52	0.115	0.117	0.17	0.171	0.213	0.216	0.252	0.252	0.286	0.278	0.16	0.159	0.215	0.216	0.253	0.255	0.293	0.294	0.322	0.318	0.12	0.119	0.177	0.18	0.223	0.223	0.26	0.263	0.295	0.293	0.074	0.092	0.325	0.427	0.324	0.309	0.345	0.104	0.075	0.075	1.754	1.776
#8: 420-580nm, Wideband	2012-03-29	07:46:12	07:43:46	2567.37	0	53.1	52	0.116	0.117	0.17	0.171	0.213	0.216	0.252	0.252	0.286	0.278	0.16	0.159	0.215	0.216	0.253	0.255	0.292	0.294	0.322	0.318	0.12	0.118	0.177	0.18	0.223	0.223	0.26	0.263	0.295	0.293	0.073	0.092	0.326	0.429	0.324	0.31	0.346	0.104	0.075	0.075	1.753	1.775
#8: 420-580nm, Wideband	2012-03-29	07:55:46	07:53:20	2576.93	0	53	52	0.115	0.117	0.17	0.171	0.213	0.216	0.252	0.252	0.286	0.278	0.161	0.159	0.215	0.216	0.253	0.255	0.293	0.294	0.323	0.319	0.12	0.119	0.177	0.18	0.223	0.224	0.26	0.263	0.296	0.293	0.074	0.093	0.328	0.431	0.324	0.31	0.348	0.104	0.075	0.075	1.752	1.776
#8: 420-580nm, Wideband	2012-03-29	08:05:20	08:02:54	2586.5	0	53	52	0.116	0.117	0.17	0.171	0.213	0.22	0.253	0.252	0.286	0.278	0.161	0.159	0.216	0.217	0.254	0.255	0.293	0.294	0.323	0.319	0.12	0.119	0.178	0.181	0.224	0.224	0.263	0.264	0.296	0.293	0.074	0.093	0.329	0.432	0.325	0.312	0.349	0.104	0.075	0.075	1.751	1.777
#8: 420-580nm, Wideband	2012-03-29	08:14:54	08:12:28	2596.07	0	53.1	52	0.115	0.117	0.17	0.171	0.213	0.216	0.252	0.252	0.286	0.278	0.16	0.159	0.215	0.216	0.254	0.255	0.293	0.294	0.323	0.319	0.12	0.119	0.177	0.18	0.223	0.224	0.261	0.263	0.296	0.293	0.073	0.092	0.33	0.428	0.325	0.313	0.35	0.104	0.075	0.075	1.752	1.776
#8: 420-580nm, Wideband	2012-03-29	08:24:28	08:22:02	2605.63	0	53	52	0.115	0.117	0.17	0.171	0.213	0.216	0.252	0.252	0.286	0.277	0.161	0.159	0.216	0.216	0.254	0.256	0.293	0.294	0.323	0.319	0.12	0.119	0.177	0.18	0.223	0.223	0.261	0.264	0.295	0.293	0.074	0.093	0.329	0.429	0.326	0.314	0.351	0.104	0.075	0.075	1.751	1.775
#8: 420-580nm, Wideband	2012-03-29	08:34:02	08:31:36	2615.2	0	53	52	0.115	0.117	0.17	0.171	0.213	0.216	0.252	0.252	0.286	0.277	0.161	0.159	0.215	0.217	0.254	0.255	0.293	0.294	0.323	0.319	0.12	0.119	0.177	0.18	0.223	0.223	0.26	0.263	0.295	0.293	0.074	0.093	0.33	0.429	0.326	0.315	0.35	0.104	0.075	0.075	1.75	1.773
#8: 420-580nm, Wideband	2012-03-29	08:43:36	08:41:10	2624.77	0	53	52	0.116	0.117	0.17	0.171	0.213	0.216	0.252	0.252	0.285	0.277	0.161	0.159	0.216	0.216	0.254	0.256	0.293	0.294	0.323	0.319	0.12	0.119	0.177	0.18	0.223	0.223	0.263	0.263	0.295	0.293	0.074	0.092	0.329	0.43	0.328	0.316	0.351	0.104	0.075	0.075	1.748	1.774
#8: 420-580nm, Wideband	2012-03-29	08:53:10	08:50:44	2634.33	0	53.1	52	0.116	0.117	0.17	0.171	0.213	0.216	0.252	0.252	0.286	0.277	0.161	0.159	0.216	0.217	0.254	0.256	0.293	0.294	0.323	0.319	0.12	0.119	0.177	0.18	0.223	0.223	0.26	0.263	0.295	0.293	0.073	0.092	0.331	0.431	0.328	0.317	0.353	0.104	0.075	0.075	1.749	1.773
#8: 420-580nm, Wideband	2012-03-29	09:02:44	09:00:18	2643.9	0	53	52	0.116	0.117	0.17	0.171	0.213	0.216	0.252	0.252	0.286	0.277	0.161	0.16	0.216	0.217	0.254	0.256	0.294	0.295	0.323	0.319	0.12	0.119	0.178	0.181	0.224	0.224	0.261	0.264	0.296	0.293	0.074	0.093	0.33	0.43	0.33	0.32	0.352	0.104	0.075	0.075	1.748	1.772
#8: 420-580nm, Wideband	2012-03-29	09:12:18	09:09:52	2653.47	0	53	52	0.115	0.117	0.17	0.171	0.213	0.216	0.252	0.251	0.285	0.277	0.161	0.16	0.216	0.217	0.254	0.256	0.293	0.294	0.323	0.319	0.12	0.119	0.177	0.18	0.223	0.223	0.26	0.263	0.295	0.293	0.074	0.093	0.331	0.432	0.329	0.319	0.353	0.104	0.075	0.075	1.746	1.774
#8: 420-580nm, Wideband	2012-03-29	09:21:52	09:19:26	2663.03	0	53.1	52	0.115	0.117	0.17	0.171	0.213	0.216	0.252	0.252	0.285	0.277	0.161	0.16	0.216	0.217	0.254	0.256	0.294	0.294	0.323	0.319	0.12	0.119	0.177	0.18	0.223	0.223	0.26	0.263	0.295	0.293	0.073	0.092	0.331	0.433	0.33	0.32	0.353	0.104	0.075	0.075	1.746	1.773
#8: 420-580nm, Wideband	2012-03-29	09:31:26	09:29:00	2672.6	0	53.1	52	0.116	0.118	0.171	0.172	0.214	0.217	0.253	0.252	0.286	0.278	0.162	0.161	0.217	0.218	0.255	0.257	0.294	0.295	0.324	0.32	0.121	0.12	0.178	0.181	0.224	0.224	0.261	0.264	0.296	0.294	0.074	0.093	0.333	0.34	0.332	0.323	0.356	0.105	0.076	0.076	1.747	1.772
#8: 420-580nm, Wideband	2012-03-29	09:41:00	09:38:34	2682.17	0	53	52	0.115	0.117	0.17	0.171	0.213	0.216	0.252	0.252	0.286	0.277	0.162	0.16	0.216	0.218	0.254	0.256	0.294	0.295	0.324	0.319	0.12	0.119	0.177	0.181	0.224	0.224	0.262	0.264	0.295	0.293	0.074	0.093	0.336	0.338	0.331	0.322	0.346	0.104	0.075	0.075	1.746	1.772
#8: 420-580nm, Wideband	2012-03-29	09:50:34	09:48:08	2691.73	0	53	52	0.115	0.117	0.17	0.171	0.213	0.216	0.252	0.252	0.285	0.277	0.162	0.16	0.217	0.218	0.255	0.257	0.294	0.295	0.324	0.32	0.12	0.119	0.177	0.181	0.224	0.224	0.263	0.263	0.295	0.293	0.074	0.093	0.335	0.34	0.332	0.324	0.346	0.104	0.075	0.075	1.745	1.771
#8: 420-580nm, Wideband	2012-03-29	10:00:08	09:57:42	2701.3	0	53.1	52	0.115	0.117	0.17	0.171	0.213	0.216	0.252	0.252	0.285	0.277	0.162	0.16	0.216	0.218	0.255	0.257	0.294	0.295	0.324	0.32	0.12	0.119	0.178	0.181	0.224	0.224	0.262	0.264	0.296	0.293	0.074	0.093	0.336	0.34	0.333	0.325	0.347	0.104	0.075	0.075	1.744	1.771
#8: 420-580nm, Wideband	2012-03-29	10:09:42	10:07:16	2710.87	0	53	52	0.115	0.117	0.17	0.171	0.213	0.216	0.252	0.251	0.285	0.276	0.162	0.16	0.216	0.217	0.255	0.256	0.294	0.295	0.323	0.319	0.12	0.119	0.177	0.18	0.224	0.223	0.26	0.263	0.295	0.293	0.074	0.093	0.336	0.34	0.333	0.326	0.347	0.104	0.075	0.075	1.744	1.771
#8: 420-580nm, Wideband	2012-03-29	10:19:16	10:16:50	2720.43	0	53.1	52	0.116	0.117	0.17	0.17	0.213	0.216	0.252	0.252	0.285	0.276	0.162	0.16	0.216	0.218	0.255	0.256	0.294	0.295	0.323	0.319	0.12	0.119	0.177	0.18	0.223	0.223	0.26	0.264	0.295	0.293	0.073	0.093	0.338	0.34	0.333	0.327	0.348	0.103	0.075	0.075	1.743	1.771
#8: 420-580nm, Wideband	2012-03-29	10:28:50	10:26:24	2730	0	53	52	0.115	0.116	0.17	0.17	0.213	0.215	0.252	0.251	0.285	0.276	0.162	0.16	0.216	0.217	0.254	0.256	0.294	0.295	0.323	0.319	0.12	0.119	0.177	0.18	0.223	0.223	0.26	0.263	0.295	0.292	0.073	0.093	0.34	0.34	0.334	0.326	0.349	0.103	0.075	0.075	1.741	1.766
#8: 420-580nm, Wideband	2012-03-29	10:38:24	10:35:58	2739.57	0	53	52	0.116	0.117	0.17	0.171	0.213	0.217	0.253	0.252	0.286	0.277	0.163	0.161	0.217	0.218	0.255	0.257	0.295	0.296	0.325	0.32	0.121	0.119	0.178	0.181	0.224	0.224	0.261	0.264	0.296	0.294	0.074	0.093	0.342	0.343	0.337	0.329	0.351	0.107	0.076	0.075	1.739	1.772
#8: 420-580nm, Wideband	2012-03-29	10:47:57	10:45:31	2749.12	0	53.1	52	0.115	0.117	0.17	0.171	0.213	0.216	0.252	0.252	0.286	0.277	0.163	0.161	0.218	0.218	0.256	0.257	0.295	0.296	0.324	0.32	0.12	0.119	0.178	0.181	0.224	0.224	0.261	0.264	0.296	0.293	0.074	0.093	0.343	0.343	0.337	0.329	0.351	0.105	0.075	0.075	1.742	1.771
#8: 420-580nm, Wideband	2012-03-29	10:57:32	10:55:06	2758.7	0	53.1	52	0.116	0.118	0.17	0.171	0.213	0.216	0.252	0.252	0.285	0.276	0.163	0.161	0.217	0.218	0.256	0.257	0.295	0.296	0.324	0.32	0.12	0.119	0.178	0.181	0.224	0.224	0.262	0.264	0.295	0.293	0.074	0.093	0.344	0.342	0.338	0.331	0.35	0.104	0.075	0.075	1.738	1.771
#8: 420-580nm, Wideband	2012-03-29	11:07:06	11:04:40	2768.27	0	53.1	52	0.115	0.117	0.17	0.171	0.213	0.216	0.252	0.252	0.286	0.277	0.163	0.161	0.218	0.219	0.256	0.258	0.295	0.296	0.325	0.32	0.12	0.119	0.178	0.181	0.224	0.224	0.261	0.264	0.296	0.293	0.074	0.093	0.345	0.343	0.339	0.332	0.35	0.105	0.075	0.075	1.741	1.772
#8: 420-580nm, Wideband	2012-03-29	11:16:40	11:14:14	2777.83	0	53	52	0.116	0.119	0.17	0.171	0.213	0.216	0.252	0.252	0.285	0.276	0.163	0.161	0.217	0.219	0.256	0.256	0.295	0.296	0.324	0.32	0.12	0.119	0.177	0.181	0.224	0.224	0.26	0.263	0.295	0.293	0.074	0.093	0.346	0.343	0.339	0.332	0.351	0.105	0.075	0.075	1.684	1.768
#8: 420-580nm, Wideband	2012-03-29	11:26:14	11:23:48	2787.4	0	53.1	52	0.115	0.117	0.17	0.171	0.213	0.216	0.252	0.251	0.285	0.276	0.163	0.161	0.218	0.219	0.256	0.257	0.295	0.296	0.325	0.32	0.12	0.119	0.178	0.181	0.224	0.224	0.261	0.264	0.295	0.293	0.074	0.093	0.348	0.343	0.335	0.333	0.353	0.105	0.075	0.075	1.738	1.769
#8: 420-580nm, Wideband	2012-03-29	11:35:48	11:33:22	2796.97	0	53.1	51.9	0.115	0.117	0.17	0.171	0.213	0.216	0.252	0.252	0.285	0.276	0.163	0.161	0.217	0.219	0.256	0.257	0.295	0.296	0.325	0.32	0.12	0.119	0.178	0.181	0.224	0.224	0.26	0.264	0.296	0.293	0.074	0.093	0.349	0.344	0.336	0.335	0.35	0.105	0.075	0.075	1.738	1.766
#8: 420-580nm, Wideband	2012-03-29	11:45:22	11:42:56	2806.53	0	53.1	52	0.116	0.117	0.17	0.171	0.212	0.216	0.252	0.251	0.285	0.275	0.163	0.161	0.218	0.219	0.256	0.258	0.295	0.296	0.324	0.32	0.12	0.119	0.177	0.181	0.224	0.224	0.26	0.263	0.295	0.293	0.074	0.093	0.348	0.344	0.336	0.335	0.35	0.105	0.075	0.075	1.737	1.766
#8: 420-580nm, Wideband	2012-03-29	11:54:56	11:52:30	2816.1	0	53	52	0.116	0.117	0.17	0.171	0.213	0.216	0.252	0.251	0.285	0.276	0.163	0.161	0.218	0.219	0.256	0.257	0.295	0.296	0.325	0.32	0.12	0.119	0.178	0.181	0.224	0.224	0.26	0.264	0.295	0.293	0.074	0.093	0.351	0.345	0.337	0.336	0.353	0.105	0.075	0.075	1.736	1.767
#8: 420-580nm, Wideband	2012-03-29	12:04:30	12:02:04	2825.67	0	53	52	0.115	0.117	0.17	0.171	0.213	0.22	0.252	0.251	0.285	0.276	0.163	0.162	0.218	0.219	0.256	0.258	0.295	0.296	0.325	0.32	0.12	0.119	0.178	0.181	0.224	0.224	0.261	0.264	0.295	0.293	0.074	0.093	0.35	0.346	0.338	0.338	0.352	0.105	0.075	0.075	1.735	1.766
#8: 420-580nm, Wideband	2012-03-29	12:14:04	12:11:38	2835.23	0	53.1	52	0.116	0.118	0.17	0.171	0.213	0.219	0.252	0.251	0.285	0.275	0.164	0.162	0.218	0.219	0.256	0.258	0.295	0.296	0.324	0.32	0.12	0.119	0.178	0.181	0.224	0.224	0.26	0.264	0.296	0.293	0.074	0.093	0.35	0.347	0.34	0.339	0.353	0.105	0.075	0.075	1.733	1.766
#8: 420-580nm, Wideband	2012-03-29	12:23:38	12:21:12	2844.8	0	53.1	52	0.116	0.116	0.17	0.171	0.213	0.216	0.252	0.251	0.285	0.276	0.164	0.162	0.218	0.22	0.257	0.258	0.296	0.296	0.325	0.321	0.12	0.12	0.178	0.181	0.224	0.224	0.261	0.264	0.296	0.293	0.074	0.094	0.353	0.348	0.34	0.341	0.354	0.106	0.075	0.075	1.736	1.766
#8: 420-580nm, Wideband	2012-03-29	12:33:13	12:30:47	2854.38	0	53	52	0.116	0.118	0.17	0.171	0.213	0.216	0.252	0.252	0.285	0.275	0.164	0.162	0.219	0.22	0.257	0.258	0.295	0.297	0.325	0.321	0.121	0.12	0.178	0.181	0.224	0.224	0.261	0.264	0.296	0.293	0.073	0.094	0.353	0.35	0.341	0.342	0.354	0.105	0.076	0.075	1.733	1.766
#8: 420-580nm, Wideband	2012-03-29	12:42:46	12:40:20	2863.93	0	53	52	0.116	0.117	0.17	0.171	0.213	0.216	0.252	0.251	0.285	0.275	0.164	0.162	0.218	0.22	0.257	0.258	0.295	0.297	0.325	0.321	0.121	0.119	0.178	0.181	0.224	0.225	0.261	0.264	0.295	0.293	0.074	0.093	0.341	0.349	0.341	0.342	0.355	0.105	0.075	0.075	1.733	1.766
#8: 420-580nm, Wideband	2012-03-29	12:52:20	12:49:54	2873.5	0	53.1	52	0.116	0.117	0.17	0.171	0.213	0.216	0.252	0.252	0.285	0.275	0.164	0.162	0.219	0.22	0.257	0.259	0.296	0.297	0.325	0.321	0.119	0.119	0.178	0.181	0.224	0.224	0.261	0.264	0.296	0.293	0.074	0.093	0.312	0.349	0.342	0.344	0.356	0.105	0.075	0.075	1.735	1.767
#8: 420-580nm, Wideband	2012-03-29	13:01:54	12:59:28	2883.07	0	53	52	0.116	0.117	0.17	0.171	0.213	0.216	0.252	0.251	0.285	0.275	0.164	0.162	0.219	0.219	0.257	0.258	0.296	0.297	0.325	0.321	0.12	0.119	0.178	0.181	0.224	0.224	0.261	0.264	0.295	0.293	0.074	0.093	0.311	0.351	0.343	0.346	0.356	0.105	0.075	0.075	1.732	1.764
#8: 420-580nm, Wideband	2012-03-29	13:11:28	13:09:02	2892.63	0	53	52	0.115	0.117	0.17	0.171	0.213	0.216	0.252	0.251	0.285	0.275	0.164	0.163	0.219	0.22	0.257	0.258	0.296	0.297	0.325	0.321	0.121	0.119	0.178	0.181	0.224	0.224	0.261	0.264	0.295	0.293	0.074	0.093	0.311	0.351	0.344	0.344	0.356	0.105	0.075	0.075	1.731	1.764
#8: 420-580nm, Wideband	2012-03-29	13:21:02	13:18:36	2902.2	0	53	52	0.115	0.117	0.17	0.171	0.213	0.216	0.252	0.251	0.285	0.275	0.164	0.162	0.219	0.22	0.257	0.259	0.296	0.297	0.325	0.321	0.12	0.119	0.178	0.181	0.224	0.224	0.261	0.264	0.296	0.293	0.074	0.093	0.312	0.351	0.345	0.345	0.355	0.106	0.075	0.075	1.733	1.765
#8: 420-580nm, Wideband	2012-03-29	13:30:36	13:28:10	2911.77	0	53	52	0.115	0.117	0.17	0.171	0.212	0.216	0.252	0.251	0.284	0.275	0.164	0.162	0.219	0.22	0.257	0.259	0.296	0.297	0.325	0.321	0.12	0.119	0.178	0.181	0.224	0.224	0.26	0.263	0.295	0.293	0.073	0.093	0.313	0.352	0.346	0.346	0.358	0.105	0.075	0.075	1.731	1.763
#8: 420-580nm, Wideband	2012-03-29	13:40:10	13:37:44	2921.33	0	53	52	0.116	0.117	0.17	0.171	0.213	0.216	0.252	0.251	0.284	0.275	0.165	0.163	0.219	0.22	0.257	0.259	0.296	0.297	0.326	0.321	0.121	0.12	0.178	0.181	0.224	0.224	0.261	0.264	0.296	0.293	0.074	0.094	0.315	0.352	0.346	0.347	0.359	0.106	0.075	0.075	1.732	1.764
#8: 420-580nm, Wideband	2012-03-29	13:49:44	13:47:18	2930.9	0	53.1	52	0.115	0.117	0.17	0.171	0.219	0.215	0.251	0.251	0.284	0.274	0.165	0.163	0.219	0.22	0.26	0.259	0.296	0.297	0.326	0.321	0.121	0.119	0.178	0.181	0.224	0.224	0.261	0.264	0.295	0.292	0.074	0.093	0.315	0.353	0.347	0.349	0.359	0.105	0.075	0.075	1.73	1.762
#8: 420-580nm, Wideband	2012-03-29	13:59:18	13:56:52	2940.47	0	53.1	52	0.116	0.117	0.17	0.171	0.213	0.216	0.252	0.251	0.284	0.274	0.165	0.163	0.219	0.22	0.258	0.259	0.296	0.297	0.326	0.321	0.121	0.119	0.178	0.181	0.224	0.224	0.261	0.264	0.296	0.293	0.074	0.093	0.317	0.353	0.348	0.35	0.361	0.105	0.075	0.075	1.73	1.764
#8: 420-580nm, Wideband	2012-03-29	14:08:52	14:06:26	2950.03	0	53.1	52	0.116	0.118	0.17	0.171	0.213	0.216	0.252	0.252	0.285	0.275	0.165	0.163	0.22	0.221	0.258	0.259	0.297	0.297	0.326	0.322	0.121	0.12	0.178	0.182	0.224	0.224	0.261	0.264	0.296	0.293	0.074	0.094	0.318	0.354	0.349	0.351	0.362	0.106	0.075	0.075	1.73	1.763
#8: 420-580nm, Wideband	2012-03-29	14:18:26	14:16:00	2959.6	0	53	52	0.116	0.117	0.17	0.171	0.213	0.216	0.252	0.251	0.285	0.274	0.165	0.163	0.219	0.221	0.258	0.259	0.296	0.297	0.326	0.322	0.121	0.12	0.178	0.181	0.224	0.224	0.261	0.264	0.296	0.293	0.074	0.094	0.319	0.354	0.35	0.352	0.363	0.105	0.075	0.075	1.728	1.763
#8: 420-580nm, Wideband	2012-03-29	14:28:00	14:25:34	2969.17	0	53.1	52	0.116	0.117	0.17	0.171	0.213	0.216	0.251	0.251	0.285	0.274	0.165	0.163	0.22	0.221	0.258	0.259	0.296	0.298	0.326	0.322	0.121	0.12	0.178	0.181	0.224	0.224	0.261	0.264	0.296	0.293	0.074	0.094	0.318	0.357	0.352	0.372	0.362	0.105	0.075	0.075	1.727	1.763
#8: 420-580nm, Wideband	2012-03-29	14:37:34	14:35:08	2978.73	0	53.1	52	0.116	0.117	0.17	0.171	0.213	0.216	0.252	0.251	0.285	0.274	0.166	0.164	0.22	0.221	0.258	0.26	0.297	0.298	0.326	0.322	0.121	0.12	0.179	0.182	0.224	0.225	0.261	0.264	0.296	0.293	0.074	0.094	0.319	0.358	0.353	0.374	0.364	0.106	0.076	0.076	1.728	1.761
#8: 420-580nm, Wideband	2012-03-29	14:47:08	14:44:42	2988.3	0	53	52	0.115	0.117	0.17	0.171	0.213	0.216	0.251	0.251	0.284	0.274	0.165	0.163	0.219	0.221	0.258	0.259	0.296	0.298	0.326	0.322	0.12	0.119	0.178	0.181	0.224	0.224	0.261	0.264	0.295	0.292	0.074	0.093	0.322	0.355	0.352	0.374	0.363	0.105	0.075	0.075	1.726	1.761
#8: 420-580nm, Wideband	2012-03-29	14:56:42	14:54:16	2997.87	0	53.1	52	0.116	0.117	0.17	0.171	0.213	0.216	0.252	0.251	0.284	0.274	0.166	0.164	0.22	0.221	0.258	0.259	0.296	0.297	0.326	0.322	0.12	0.119	0.178	0.181	0.224	0.224	0.261	0.264	0.296	0.293	0.074	0.094	0.321	0.358	0.355	0.375	0.363	0.106	0.075	0.075	1.726	1.761
#8: 420-580nm, Wideband	2012-03-29	15:06:16	15:03:50	3007.43	0	53	52	0.115	0.117	0.17	0.171	0.213	0.216	0.251	0.251	0.284	0.274	0.166	0.164	0.22	0.221	0.258	0.26	0.297	0.298	0.327	0.322	0.121	0.12	0.178	0.181	0.224	0.224	0.261	0.264	0.296	0.293	0.074	0.094	0.322	0.359	0.355	0.376	0.364	0.106	0.075	0.075	1.726	1.761
#8: 420-580nm, Wideband	2012-03-29	15:15:50	15:13:24	3017	0	53	52	0.115	0.117	0.17	0.171	0.213	0.216	0.252	0.251	0.284	0.274	0.165	0.164	0.22	0.221	0.258	0.26	0.297	0.298	0.326	0.322	0.121	0.12	0.178	0.181	0.224	0.224	0.261	0.264	0.296	0.293	0.074	0.093	0.322	0.36	0.356	0.377	0.364	0.105	0.075	0.075	1.725	1.756
#8: 420-580nm, Wideband	2012-03-29	15:25:24	15:22:58	3026.57	0	53	52	0.116	0.117	0.17	0.171	0.218	0.216	0.251	0.251	0.284	0.274	0.166	0.164	0.22	0.221	0.258	0.26	0.297	0.298	0.326	0.322	0.121	0.12	0.178	0.181	0.224	0.224	0.261	0.264	0.295	0.293	0.074	0.094	0.324	0.361	0.358	0.378	0.365	0.105	0.075	0.075	1.724	1.761
#8: 420-580nm, Wideband	2012-03-29	15:34:58	15:32:32	3036.13	0	53.1	52	0.115	0.117	0.17	0.17	0.213	0.215	0.251	0.251	0.284	0.273	0.166	0.164	0.22	0.221	0.258	0.26	0.297	0.298	0.326	0.322	0.121	0.12	0.178	0.181	0.224	0.224	0.261	0.264	0.295	0.293	0.072	0.094	0.324	0.362	0.358	0.379	0.366	0.105	0.075	0.075	1.724	1.758
#8: 420-580nm, Wideband	2012-03-29	15:44:32	15:42:06	3045.7	0	53.1	52	0.116	0.117	0.17	0.171	0.213	0.215	0.251	0.251	0.284	0.273	0.166	0.164	0.22	0.221	0.258	0.26	0.297	0.298	0.327	0.322	0.121	0.12	0.178	0.183	0.224	0.224	0.261	0.264	0.296	0.293	0.074	0.094	0.325	0.363	0.359	0.38	0.366	0.105	0.075	0.075	1.725	1.758
#8: 420-580nm, Wideband	2012-03-29	15:54:06	15:51:40	3055.27	0	53	52	0.116	0.118	0.17	0.171	0.213	0.216	0.252	0.251	0.284	0.274	0.167	0.165	0.221	0.222	0.259	0.26	0.298	0.299	0.327	0.323	0.121	0.12	0.179	0.182	0.225	0.225	0.261	0.264	0.296	0.293	0.074	0.094	0.327	0.363	0.36	0.38	0.367	0.106	0.075	0.076	1.724	1.761
#8: 420-580nm, Wideband	2012-03-29	16:03:40	16:01:14	3064.83	0	53.1	52	0.116	0.117	0.17	0.171	0.213	0.215	0.251	0.251	0.284	0.273	0.166	0.164	0.221	0.222	0.259	0.261	0.297	0.299	0.327	0.323	0.121	0.12	0.178	0.181	0.224	0.224	0.261	0.264	0.296	0.293	0.074	0.094	0.328	0.363	0.36	0.381	0.369	0.106	0.075	0.075	1.723	1.758
#8: 420-580nm, Wideband	2012-03-29	16:13:14	16:10:48	3074.4	0	53	52	0.116	0.118	0.17	0.172	0.217	0.216	0.251	0.251	0.284	0.273	0.167	0.165	0.221	0.222	0.259	0.261	0.298	0.299	0.327	0.323	0.121	0.12	0.179	0.182	0.225	0.225	0.261	0.264	0.296	0.293	0.074	0.094	0.328	0.364	0.361	0.382	0.369	0.106	0.075	0.075	1.723	1.759
#8: 420-580nm, Wideband	2012-03-29	16:22:48	16:20:22	3083.97	0	53	52	0.116	0.115	0.17	0.171	0.213	0.217	0.251	0.251	0.284	0.273	0.167	0.164	0.221	0.222	0.259	0.261	0.297	0.299	0.327	0.322	0.121	0.12	0.178	0.181	0.224	0.225	0.261	0.264	0.296	0.293	0.074	0.094	0.328	0.365	0.363	0.383	0.368	0.105	0.075	0.075	1.721	1.759
#8: 420-580nm, Wideband	2012-03-29	16:32:22	16:29:56	3093.53	0	53.1	52	0.116	0.117	0.171	0.171	0.219	0.216	0.251	0.251	0.284	0.273	0.167	0.165	0.221	0.222	0.259	0.261	0.297	0.298	0.327	0.323	0.121	0.12	0.178	0.182	0.224	0.225	0.261	0.264	0.296	0.293	0.074	0.094	0.329	0.366	0.364	0.384	0.37	0.105	0.075	0.075	1.72	1.757
#8: 420-580nm, Wideband	2012-03-29	16:41:56	16:39:30	3103.1	0	53	52	0.116	0.118	0.17	0.171	0.216	0.216	0.251	0.251	0.284	0.273	0.167	0.165	0.221	0.222	0.259	0.261	0.297	0.299	0.327	0.323	0.121	0.119	0.178	0.182	0.224	0.224	0.261	0.264	0.296	0.292	0.074	0.094	0.33	0.367	0.363	0.384	0.37	0.105	0.075	0.075	1.719	1.757
#8: 420-580nm, Wideband	2012-03-29	16:51:30	16:49:04	3112.67	0	53.1	52	0.116	0.117	0.17	0.171	0.212	0.216	0.251	0.251	0.284	0.273	0.167	0.165	0.221	0.222	0.259	0.261	0.298	0.299	0.327	0.323	0.121	0.12	0.178	0.182	0.224	0.224	0.261	0.264	0.295	0.293	0.074	0.094	0.332	0.366	0.364	0.385	0.372	0.105	0.075	0.075	1.719	1.756
#8: 420-580nm, Wideband	2012-03-29	17:01:04	16:58:38	3122.23	0	53	52	0.115	0.117	0.17	0.171	0.213	0.215	0.251	0.251	0.283	0.272	0.167	0.165	0.221	0.222	0.259	0.261	0.298	0.299	0.327	0.323	0.121	0.12	0.179	0.181	0.224	0.224	0.261	0.264	0.296	0.292	0.074	0.094	0.333	0.367	0.365	0.387	0.373	0.105	0.075	0.075	1.72	1.757
#8: 420-580nm, Wideband	2012-03-29	17:10:38	17:08:12	3131.8	0	53	52	0.115	0.117	0.17	0.171	0.212	0.219	0.251	0.25	0.284	0.272	0.167	0.165	0.221	0.222	0.259	0.261	0.297	0.298	0.327	0.323	0.121	0.12	0.178	0.182	0.224	0.224	0.261	0.264	0.295	0.292	0.074	0.093	0.333	0.369	0.366	0.387	0.373	0.105	0.075	0.075	1.72	1.759
#8: 420-580nm, Wideband	2012-03-29	17:20:12	17:17:46	3141.37	0	53	52	0.116	0.117	0.17	0.171	0.221	0.215	0.251	0.251	0.283	0.272	0.167	0.165	0.221	0.222	0.259	0.261	0.298	0.299	0.327	0.323	0.121	0.12	0.178	0.181	0.224	0.225	0.261	0.264	0.295	0.293	0.074	0.094	0.335	0.369	0.368	0.388	0.375	0.106	0.075	0.075	1.718	1.755
#8: 420-580nm, Wideband	2012-03-29	17:29:46	17:27:20	3150.93	0	53	52	0.115	0.117	0.17	0.171	0.212	0.215	0.251	0.25	0.284	0.272	0.167	0.165	0.221	0.222	0.259	0.261	0.298	0.299	0.327	0.323	0.121	0.12	0.178	0.182	0.224	0.224	0.261	0.264	0.296	0.292	0.074	0.093	0.335	0.37	0.369	0.389	0.374	0.105	0.075	0.075	1.719	1.757
#8: 420-580nm, Wideband	2012-03-29	17:39:20	17:36:54	3160.5	0	53	52	0.116	0.117	0.17	0.171	0.213	0.216	0.252	0.251	0.284	0.273	0.168	0.166	0.222	0.223	0.26	0.261	0.298	0.299	0.328	0.323	0.121	0.12	0.179	0.182	0.225	0.225	0.261	0.264	0.296	0.293	0.074	0.094	0.333	0.372	0.37	0.39	0.377	0.106	0.075	0.075	1.719	1.757
#8: 420-580nm, Wideband	2012-03-29	17:48:54	17:46:28	3170.07	0	53	52	0.115	0.117	0.17	0.17	0.212	0.216	0.251	0.25	0.283	0.272	0.168	0.166	0.222	0.223	0.26	0.261	0.298	0.299	0.328	0.323	0.121	0.12	0.178	0.181	0.224	0.224	0.261	0.264	0.295	0.293	0.074	0.093	0.332	0.372	0.371	0.391	0.376	0.106	0.075	0.075	1.717	1.757
#8: 420-580nm, Wideband	2012-03-29	17:58:28	17:56:02	3179.63	0	53.1	52	0.116	0.117	0.17	0.171	0.217	0.216	0.251	0.251	0.284	0.272	0.168	0.166	0.222	0.223	0.26	0.262	0.299	0.3	0.328	0.324	0.121	0.12	0.179	0.182	0.225	0.225	0.261	0.264	0.296	0.293	0.074	0.094	0.333	0.373	0.372	0.392	0.378	0.106	0.075	0.075	1.717	1.759
#8: 420-580nm, Wideband	2012-03-29	18:08:03	18:05:37	3189.22	0	53	52	0.115	0.117	0.17	0.171	0.212	0.215	0.251	0.251	0.284	0.272	0.168	0.166	0.222	0.223	0.26	0.262	0.298	0.3	0.328	0.323	0.121	0.12	0.178	0.182	0.224	0.225	0.261	0.264	0.296	0.292	0.074	0.094	0.335	0.346	0.372	0.393	0.38	0.106	0.075	0.075	1.716	1.757
#8: 420-580nm, Wideband	2012-03-29	18:17:37	18:15:11	3198.78	0	53	52	0.115	0.117	0.17	0.17	0.217	0.224	0.251	0.251	0.284	0.272	0.168	0.166	0.222	0.223	0.26	0.262	0.298	0.3	0.328	0.323	0.121	0.12	0.178	0.181	0.225	0.224	0.261	0.264	0.295	0.292	0.073	0.094	0.335	0.347	0.374	0.395	0.379	0.106	0.075	0.075	1.716	1.758
#8: 420-580nm, Wideband	2012-03-29	18:27:11	18:24:45	3208.35	0	53.1	52	0.116	0.118	0.17	0.171	0.213	0.216	0.252	0.251	0.284	0.273	0.168	0.166	0.223	0.226	0.261	0.263	0.299	0.3	0.329	0.324	0.122	0.12	0.179	0.182	0.225	0.225	0.262	0.265	0.296	0.293	0.074	0.095	0.336	0.349	0.376	0.396	0.38	0.107	0.076	0.075	1.717	1.76
#8: 420-580nm, Wideband	2012-03-29	18:36:45	18:34:19	3217.92	0	53.1	52	0.116	0.118	0.17	0.171	0.219	0.216	0.251	0.251	0.284	0.273	0.169	0.166	0.223	0.224	0.261	0.262	0.299	0.3	0.328	0.325	0.122	0.12	0.179	0.182	0.225	0.225	0.262	0.265	0.296	0.293	0.074	0.095	0.338	0.348	0.377	0.397	0.382	0.107	0.075	0.075	1.714	1.759
#8: 420-580nm, Wideband	2012-03-29	18:46:19	18:43:53	3227.48	0	53	52	0.116	0.117	0.17	0.171	0.213	0.221	0.251	0.251	0.284	0.272	0.169	0.167	0.223	0.224	0.261	0.263	0.299	0.3	0.329	0.324	0.121	0.12	0.179	0.182	0.225	0.226	0.261	0.264	0.296	0.293	0.074	0.094	0.338	0.349	0.377	0.398	0.371	0.107	0.075	0.075	1.716	1.759
#8: 420-580nm, Wideband	2012-03-29	18:55:53	18:53:27	3237.05	0	53.1	52	0.116	0.117	0.17	0.171	0.212	0.215	0.251	0.251	0.284	0.272	0.169	0.166	0.223	0.224	0.261	0.262	0.299	0.3	0.328	0.324	0.121	0.12	0.179	0.182	0.225	0.225	0.261	0.265	0.296	0.293	0.074	0.095	0.339	0.349	0.378	0.399	0.372	0.107	0.075	0.075	1.716	1.758
#8: 420-580nm, Wideband	2012-03-29	19:05:27	19:03:01	3246.62	0	53	52	0.116	0.119	0.17	0.171	0.215	0.215	0.251	0.251	0.284	0.272	0.169	0.167	0.223	0.224	0.261	0.262	0.3	0.3	0.329	0.324	0.121	0.12	0.179	0.182	0.225	0.225	0.262	0.265	0.296	0.293	0.074	0.095	0.339	0.351	0.38	0.401	0.372	0.107	0.075	0.075	1.715	1.759
#8: 420-580nm, Wideband	2012-03-29	19:15:01	19:12:35	3256.18	0	53.1	52	0.116	0.117	0.17	0.171	0.214	0.221	0.251	0.251	0.284	0.272	0.169	0.167	0.223	0.224	0.261	0.263	0.299	0.3	0.329	0.324	0.121	0.12	0.179	0.182	0.224	0.225	0.261	0.264	0.296	0.293	0.073	0.094	0.341	0.351	0.38	0.398	0.374	0.107	0.075	0.075	1.712	1.759
#8: 420-580nm, Wideband	2012-03-29	19:24:35	19:22:09	3265.75	0	53	52	0.116	0.117	0.17	0.17	0.213	0.216	0.251	0.251	0.283	0.272	0.169	0.167	0.223	0.224	0.261	0.263	0.3	0.301	0.329	0.325	0.121	0.12	0.179	0.182	0.225	0.225	0.262	0.265	0.296	0.293	0.074	0.094	0.342	0.352	0.382	0.399	0.375	0.107	0.075	0.075	1.713	1.759
#8: 420-580nm, Wideband	2012-03-29	19:34:08	19:31:42	3275.3	0	53.1	52	0.115	0.117	0.17	0.171	0.219	0.218	0.251	0.251	0.284	0.272	0.169	0.167	0.223	0.224	0.261	0.263	0.3	0.301	0.329	0.325	0.121	0.12	0.179	0.182	0.225	0.225	0.262	0.264	0.296	0.293	0.074	0.095	0.344	0.352	0.382	0.4	0.377	0.107	0.075	0.075	1.713	1.758
#8: 420-580nm, Wideband	2012-03-29	19:43:42	19:41:16	3284.87	0	53	52	0.115	0.117	0.17	0.171	0.212	0.215	0.251	0.25	0.283	0.271	0.169	0.166	0.223	0.224	0.261	0.263	0.3	0.301	0.329	0.325	0.121	0.12	0.179	0.182	0.225	0.225	0.261	0.264	0.296	0.293	0.073	0.094	0.343	0.353	0.383	0.401	0.375	0.106	0.074	0.075	1.711	1.758
#8: 420-580nm, Wideband	2012-03-29	19:53:16	19:50:50	3294.43	0	53.1	52	0.116	0.118	0.17	0.171	0.213	0.219	0.252	0.251	0.284	0.272	0.169	0.167	0.224	0.225	0.262	0.263	0.3	0.301	0.33	0.325	0.122	0.121	0.179	0.183	0.225	0.225	0.262	0.265	0.296	0.293	0.074	0.095	0.337	0.354	0.383	0.402	0.377	0.107	0.075	0.075	1.712	1.758
#8: 420-580nm, Wideband	2012-03-29	20:02:51	20:00:25	3304.02	0	53.1	52	0.116	0.117	0.17	0.171	0.214	0.216	0.251	0.251	0.283	0.271	0.17	0.167	0.224	0.225	0.261	0.263	0.3	0.301	0.329	0.325	0.121	0.12	0.179	0.182	0.225	0.225	0.262	0.264	0.296	0.293	0.074	0.094	0.337	0.355	0.385	0.403	0.376	0.107	0.075	0.075	1.713	1.76
#8: 420-580nm, Wideband	2012-03-29	20:12:24	20:09:58	3313.57	0	53	52	0.115	0.117	0.17	0.171	0.212	0.215	0.251	0.251	0.283	0.271	0.169	0.167	0.223	0.224	0.261	0.263	0.3	0.301	0.329	0.325	0.121	0.12	0.179	0.182	0.225	0.225	0.261	0.264	0.296	0.292	0.073	0.094	0.338	0.356	0.386	0.404	0.369	0.107	0.075	0.075	1.711	1.759
#8: 420-580nm, Wideband	2012-03-29	20:21:58	20:19:32	3323.13	0	53	52	0.116	0.118	0.17	0.171	0.213	0.216	0.251	0.251	0.283	0.271	0.17	0.168	0.224	0.225	0.262	0.263	0.3	0.302	0.33	0.325	0.122	0.121	0.179	0.182	0.225	0.225	0.262	0.265	0.296	0.293	0.074	0.095	0.338	0.357	0.388	0.405	0.367	0.107	0.075	0.075	1.711	1.759
#8: 420-580nm, Wideband	2012-03-29	20:31:32	20:29:06	3332.7	0	53	52	0.116	0.117	0.17	0.171	0.212	0.216	0.251	0.251	0.283	0.271	0.17	0.167	0.224	0.225	0.262	0.263	0.3	0.301	0.33	0.325	0.121	0.12	0.179	0.182	0.225	0.225	0.262	0.265	0.296	0.293	0.074	0.094	0.336	0.358	0.389	0.383	0.365	0.106	0.075	0.075	1.71	1.758
#8: 420-580nm, Wideband	2012-03-29	20:41:06	20:38:40	3342.27	0	53.0366	52	0.116	0.118	0.17	0.171	0.212	0.216	0.251	0.251	0.283	0.271	0.17	0.168	0.224	0.225	0.262	0.264	0.3	0.302	0.33	0.326	0.122	0.12	0.179	0.182	0.225	0.225	0.262	0.265	0.296	0.293	0.074	0.094	0.337	0.359	0.39	0.385	0.366	0.107	0.075	0.075	1.711	1.759
#8: 420-580nm, Wideband	2012-03-29	20:50:40	20:48:14	3351.83	0	53.0358	52	0.116	0.117	0.17	0.171	0.213	0.216	0.251	0.251	0.283	0.271	0.17	0.168	0.224	0.226	0.262	0.264	0.301	0.302	0.33	0.326	0.122	0.121	0.18	0.183	0.225	0.225	0.262	0.265	0.297	0.293	0.074	0.095	0.339	0.36	0.391	0.386	0.368	0.107	0.075	0.075	1.71	1.759
#8: 420-580nm, Wideband	2012-03-29	21:00:14	20:57:48	3361.4	0	53.035	52	0.116	0.118	0.17	0.171	0.213	0.215	0.251	0.251	0.283	0.271	0.17	0.168	0.224	0.225	0.262	0.264	0.301	0.302	0.33	0.326	0.121	0.121	0.179	0.182	0.225	0.225	0.262	0.265	0.296	0.293	0.074	0.095	0.34	0.361	0.391	0.387	0.369	0.107	0.075	0.075	1.709	1.76
#8: 420-580nm, Wideband	2012-03-29	21:09:48	21:07:22	3370.97	0	53.0341	52	0.115	0.118	0.17	0.171	0.213	0.216	0.251	0.251	0.283	0.271	0.17	0.168	0.225	0.226	0.262	0.264	0.301	0.302	0.33	0.326	0.121	0.12	0.179	0.182	0.225	0.225	0.262	0.265	0.296	0.293	0.074	0.095	0.34	0.361	0.393	0.388	0.369	0.107	0.075	0.075	1.71	1.759
#8: 420-580nm, Wideband	2012-03-29	21:19:22	21:16:56	3380.53	0	53.0333	52	0.116	0.119	0.17	0.171	0.213	0.216	0.251	0.251	0.283	0.271	0.171	0.168	0.225	0.226	0.263	0.265	0.301	0.302	0.33	0.326	0.122	0.121	0.18	0.183	0.225	0.225	0.262	0.265	0.297	0.293	0.074	0.095	0.342	0.362	0.393	0.389	0.37	0.107	0.075	0.076	1.707	1.759
#8: 420-580nm, Wideband	2012-03-29	21:28:56	21:26:30	3390.1	0	53.0325	52	0.116	0.117	0.17	0.171	0.212	0.216	0.251	0.251	0.283	0.271	0.171	0.168	0.225	0.226	0.262	0.265	0.301	0.302	0.33	0.326	0.122	0.12	0.179	0.182	0.225	0.225	0.262	0.265	0.296	0.293	0.074	0.095	0.343	0.362	0.393	0.391	0.371	0.107	0.075	0.075	1.707	1.758
#8: 420-580nm, Wideband	2012-03-29	21:38:30	21:36:04	3399.67	0	53.0316	52	0.116	0.118	0.17	0.171	0.212	0.216	0.251	0.251	0.283	0.27	0.171	0.168	0.225	0.226	0.263	0.265	0.301	0.302	0.33	0.326	0.122	0.121	0.18	0.183	0.225	0.226	0.262	0.265	0.297	0.293	0.074	0.095	0.343	0.363	0.394	0.392	0.372	0.107	0.075	0.075	1.706	1.759
#8: 420-580nm, Wideband	2012-03-29	21:48:04	21:45:38	3409.23	0	53.0308	52	0.117	0.118	0.171	0.171	0.213	0.22	0.251	0.251	0.283	0.271	0.171	0.169	0.225	0.226	0.263	0.265	0.302	0.303	0.331	0.327	0.122	0.121	0.18	0.183	0.226	0.226	0.262	0.265	0.297	0.293	0.074	0.095	0.345	0.364	0.396	0.393	0.373	0.108	0.076	0.076	1.707	1.76
#8: 420-580nm, Wideband	2012-03-29	21:57:38	21:55:12	3418.8	0	53.03	52	0.116	0.117	0.17	0.171	0.212	0.215	0.251	0.25	0.283	0.27	0.171	0.169	0.225	0.226	0.263	0.265	0.301	0.302	0.331	0.326	0.121	0.121	0.179	0.182	0.225	0.225	0.262	0.265	0.296	0.293	0.074	0.095	0.344	0.364	0.396	0.394	0.372	0.107	0.075	0.075	1.706	1.759
#8: 420-580nm, Wideband	2012-03-29	22:07:12	22:04:46	3428.37	0	53.0292	52	0.115	0.117	0.17	0.171	0.216	0.215	0.251	0.251	0.283	0.27	0.171	0.169	0.225	0.226	0.263	0.265	0.301	0.303	0.33	0.326	0.122	0.121	0.179	0.182	0.225	0.225	0.261	0.265	0.296	0.292	0.074	0.095	0.345	0.365	0.398	0.395	0.373	0.107	0.075	0.075	1.707	1.757
#8: 420-580nm, Wideband	2012-03-29	22:16:46	22:14:20	3437.93	0	53.0283	52	0.116	0.117	0.17	0.171	0.213	0.215	0.251	0.251	0.283	0.271	0.171	0.169	0.225	0.226	0.263	0.265	0.302	0.303	0.331	0.327	0.122	0.121	0.179	0.183	0.225	0.225	0.262	0.265	0.296	0.293	0.074	0.095	0.347	0.366	0.398	0.395	0.375	0.107	0.075	0.075	1.705	1.759
#8: 420-580nm, Wideband	2012-03-29	22:26:20	22:23:54	3447.5	0	53.0275	52	0.116	0.117	0.17	0.171	0.213	0.215	0.251	0.251	0.283	0.27	0.171	0.169	0.225	0.226	0.263	0.265	0.302	0.303	0.331	0.327	0.122	0.121	0.179	0.182	0.225	0.226	0.262	0.265	0.296	0.293	0.074	0.095	0.347	0.367	0.399	0.397	0.375	0.108	0.075	0.075	1.706	1.759
#8: 420-580nm, Wideband	2012-03-29	22:35:54	22:33:28	3457.07	0	53.0267	52	0.116	0.118	0.17	0.171	0.213	0.218	0.251	0.251	0.283	0.27	0.172	0.169	0.226	0.227	0.264	0.265	0.302	0.303	0.331	0.327	0.122	0.121	0.18	0.183	0.226	0.226	0.262	0.265	0.297	0.293	0.074	0.095	0.346	0.369	0.401	0.398	0.374	0.107	0.076	0.076	1.705	1.759
#8: 420-580nm, Wideband	2012-03-29	22:45:28	22:43:02	3466.63	0	53.0259	52	0.116	0.118	0.17	0.171	0.212	0.216	0.251	0.251	0.283	0.27	0.172	0.169	0.225	0.227	0.264	0.265	0.302	0.303	0.331	0.327	0.122	0.121	0.18	0.183	0.225	0.226	0.262	0.265	0.296	0.293	0.074	0.095	0.348	0.369	0.401	0.399	0.375	0.107	0.075	0.075	1.703	1.758
#8: 420-580nm, Wideband	2012-03-29	22:55:02	22:52:36	3476.2	0	53.025	52	0.116	0.118	0.17	0.171	0.212	0.215	0.251	0.25	0.283	0.269	0.172	0.169	0.225	0.227	0.263	0.265	0.302	0.303	0.331	0.327	0.122	0.121	0.18	0.183	0.226	0.226	0.262	0.265	0.296	0.293	0.074	0.095	0.349	0.37	0.401	0.4	0.377	0.108	0.075	0.075	1.705	1.761
#8: 420-580nm, Wideband	2012-03-29	23:04:36	23:02:10	3485.77	0	53.0242	52	0.115	0.117	0.17	0.171	0.212	0.215	0.251	0.25	0.283	0.269	0.172	0.169	0.226	0.227	0.263	0.265	0.302	0.303	0.331	0.328	0.122	0.12	0.179	0.182	0.225	0.225	0.262	0.265	0.296	0.292	0.073	0.095	0.348	0.371	0.403	0.399	0.376	0.108	0.075	0.075	1.704	1.759
#8: 420-580nm, Wideband	2012-03-29	23:14:10	23:11:44	3495.33	0	53.0234	52	0.115	0.117	0.169	0.17	0.212	0.215	0.25	0.25	0.282	0.269	0.171	0.169	0.226	0.227	0.263	0.265	0.302	0.303	0.331	0.327	0.121	0.121	0.179	0.182	0.225	0.225	0.261	0.265	0.296	0.292	0.073	0.095	0.35	0.371	0.403	0.401	0.378	0.108	0.075	0.075	1.704	1.758
#8: 420-580nm, Wideband	2012-03-29	23:23:44	23:21:18	3504.9	0	53.0226	52	0.116	0.118	0.17	0.171	0.212	0.216	0.251	0.251	0.283	0.27	0.172	0.17	0.226	0.227	0.264	0.266	0.302	0.303	0.331	0.327	0.122	0.121	0.18	0.183	0.226	0.226	0.262	0.265	0.297	0.293	0.074	0.095	0.353	0.372	0.404	0.402	0.38	0.108	0.075	0.075	1.703	1.759
#8: 420-580nm, Wideband	2012-03-29	23:33:18	23:30:52	3514.47	0	53.0217	52	0.116	0.118	0.17	0.171	0.212	0.215	0.251	0.25	0.282	0.269	0.172	0.17	0.226	0.227	0.264	0.266	0.302	0.303	0.331	0.327	0.122	0.121	0.18	0.183	0.225	0.226	0.262	0.265	0.296	0.293	0.074	0.095	0.353	0.372	0.405	0.403	0.38	0.108	0.075	0.075	1.703	1.759
#8: 420-580nm, Wideband	2012-03-29	23:42:52	23:40:26	3524.03	0	53.0209	52	0.116	0.118	0.17	0.171	0.212	0.215	0.25	0.25	0.283	0.269	0.172	0.17	0.226	0.227	0.264	0.266	0.302	0.303	0.331	0.327	0.122	0.121	0.18	0.183	0.225	0.226	0.262	0.265	0.296	0.293	0.074	0.095	0.355	0.373	0.406	0.404	0.381	0.109	0.075	0.075	1.702	1.759
#8: 420-580nm, Wideband	2012-03-29	23:52:26	23:50:00	3533.6	0	53.0201	52	0.116	0.118	0.17	0.171	0.213	0.216	0.251	0.251	0.283	0.27	0.173	0.171	0.227	0.228	0.265	0.266	0.303	0.304	0.332	0.328	0.123	0.121	0.18	0.183	0.226	0.226	0.263	0.266	0.297	0.293	0.075	0.096	0.355	0.374	0.409	0.406	0.382	0.109	0.076	0.076	1.703	1.759
#8: 420-580nm, Wideband	2012-03-30	00:02:00	00:00:00	3543.1	0	53.0193	52	0.115	0.118	0.17	0.171	0.212	0.215	0.251	0.25	0.282	0.269	0.172	0.17	0.226	0.228	0.264	0.266	0.302	0.304	0.332	0.327	0.122	0.121	0.18	0.183	0.225	0.226	0.262	0.265	0.296	0.293	0.074	0.095	0.355	0.375	0.409	0.382	0.382	0.107	0.075	0.075	1.702	1.76
#8: 420-580nm, Wideband	2012-03-30	00:11:33	00:09:33	3552.65	0	53.0184	52	0.116	0.118	0.17	0.17	0.212	0.219	0.251	0.25	0.282	0.268	0.173	0.17	0.227	0.228	0.264	0.266	0.303	0.304	0.332	0.328	0.122	0.121	0.179	0.183	0.226	0.226	0.262	0.265	0.296	0.292	0.074	0.094	0.349	0.375	0.411	0.383	0.38	0.104	0.075	0.075	1.7	1.758
#8: 420-580nm, Wideband	2012-03-30	00:21:07	00:19:07	3562.22	0	53.0176	52	0.115	0.117	0.17	0.171	0.212	0.215	0.25	0.25	0.282	0.268	0.173	0.17	0.226	0.227	0.264	0.266	0.303	0.303	0.332	0.327	0.122	0.121	0.18	0.183	0.225	0.226	0.262	0.265	0.296	0.292	0.073	0.094	0.348	0.377	0.412	0.384	0.379	0.104	0.075	0.075	1.702	1.758
#8: 420-580nm, Wideband	2012-03-30	00:30:41	00:28:41	3571.78	0	53.0168	52	0.116	0.118	0.17	0.171	0.212	0.215	0.251	0.25	0.283	0.269	0.173	0.171	0.227	0.228	0.265	0.266	0.303	0.304	0.332	0.328	0.122	0.121	0.18	0.181	0.226	0.226	0.262	0.265	0.297	0.293	0.074	0.094	0.35	0.377	0.412	0.385	0.301	0.105	0.075	0.075	1.7	1.758
#8: 420-580nm, Wideband	2012-03-30	00:40:15	00:38:15	3581.35	0	53.016	52	0.115	0.117	0.17	0.17	0.212	0.215	0.25	0.25	0.282	0.267	0.172	0.17	0.226	0.227	0.264	0.265	0.302	0.303	0.331	0.327	0.122	0.12	0.179	0.182	0.225	0.225	0.262	0.265	0.296	0.292	0.074	0.094	0.348	0.378	0.413	0.385	0.301	0.105	0.075	0.075	1.699	1.755
#8: 420-580nm, Wideband	2012-03-30	00:49:49	00:47:49	3590.92	0	53.0151	52	0.116	0.118	0.17	0.171	0.212	0.215	0.25	0.25	0.282	0.268	0.173	0.171	0.227	0.228	0.265	0.266	0.303	0.304	0.332	0.331	0.122	0.121	0.179	0.183	0.225	0.225	0.262	0.265	0.296	0.292	0.074	0.094	0.351	0.378	0.414	0.387	0.302	0.105	0.075	0.075	1.7	1.755
#8: 420-580nm, Wideband	2012-03-30	00:59:24	00:57:24	3600.5	0	53.0143	52	0.115	0.117	0.17	0.17	0.212	0.218	0.25	0.25	0.282	0.268	0.173	0.17	0.227	0.228	0.264	0.267	0.303	0.304	0.332	0.328	0.122	0.121	0.18	0.183	0.226	0.225	0.262	0.265	0.296	0.292	0.074	0.094	0.351	0.379	0.415	0.387	0.302	0.105	0.075	0.075	1.698	1.757
#8: 420-580nm, Wideband	2012-03-30	01:08:58	01:06:58	3610.07	0	53.0135	52	0.115	0.118	0.17	0.171	0.212	0.215	0.25	0.25	0.282	0.268	0.173	0.171	0.227	0.228	0.265	0.266	0.303	0.304	0.332	0.328	0.122	0.121	0.18	0.183	0.225	0.226	0.262	0.265	0.296	0.292	0.074	0.094	0.352	0.38	0.415	0.388	0.304	0.105	0.075	0.075	1.699	1.756
#8: 420-580nm, Wideband	2012-03-30	01:18:32	01:16:32	3619.63	0	53.0127	52	0.115	0.117	0.17	0.171	0.217	0.215	0.25	0.249	0.282	0.268	0.173	0.171	0.227	0.228	0.265	0.267	0.303	0.304	0.332	0.328	0.122	0.121	0.18	0.183	0.225	0.226	0.262	0.265	0.296	0.292	0.074	0.095	0.349	0.381	0.416	0.39	0.305	0.105	0.075	0.075	1.696	1.757
#8: 420-580nm, Wideband	2012-03-30	01:28:06	01:26:06	3629.2	0	53.0118	52	0.116	0.119	0.17	0.171	0.212	0.216	0.251	0.25	0.282	0.268	0.174	0.171	0.228	0.229	0.265	0.267	0.303	0.305	0.332	0.329	0.123	0.121	0.18	0.183	0.226	0.226	0.262	0.266	0.297	0.293	0.074	0.094	0.352	0.381	0.415	0.391	0.306	0.106	0.075	0.075	1.696	1.755
#8: 420-580nm, Wideband	2012-03-30	01:37:39	01:35:39	3638.75	0	53.011	52	0.116	0.118	0.171	0.171	0.213	0.216	0.251	0.25	0.282	0.268	0.174	0.172	0.228	0.229	0.266	0.267	0.304	0.305	0.333	0.329	0.123	0.122	0.18	0.184	0.226	0.226	0.262	0.266	0.297	0.293	0.074	0.095	0.352	0.383	0.418	0.392	0.306	0.106	0.076	0.076	1.698	1.758
#8: 420-580nm, Wideband	2012-03-30	01:47:13	01:45:13	3648.32	0	53.0102	52	0.116	0.118	0.17	0.171	0.213	0.216	0.251	0.25	0.282	0.268	0.174	0.171	0.228	0.229	0.265	0.267	0.304	0.305	0.332	0.328	0.122	0.121	0.18	0.183	0.226	0.226	0.262	0.265	0.297	0.293	0.074	0.095	0.351	0.384	0.419	0.392	0.306	0.106	0.075	0.075	1.699	1.756
#8: 420-580nm, Wideband	2012-03-30	01:56:47	01:54:47	3657.88	0	53.0094	52	0.115	0.118	0.17	0.171	0.212	0.215	0.25	0.25	0.282	0.267	0.174	0.171	0.227	0.229	0.265	0.267	0.304	0.305	0.333	0.328	0.122	0.121	0.18	0.183	0.225	0.226	0.262	0.265	0.296	0.292	0.074	0.094	0.352	0.384	0.42	0.393	0.307	0.106	0.075	0.075	1.696	1.757
#8: 420-580nm, Wideband	2012-03-30	02:06:21	02:04:21	3667.45	0	53.0085	52	0.115	0.118	0.17	0.17	0.212	0.215	0.25	0.25	0.282	0.267	0.174	0.172	0.228	0.229	0.265	0.267	0.304	0.305	0.332	0.329	0.122	0.121	0.18	0.183	0.226	0.226	0.262	0.265	0.296	0.292	0.074	0.094	0.353	0.385	0.42	0.394	0.308	0.106	0.075	0.075	1.695	1.757
#8: 420-580nm, Wideband	2012-03-30	02:15:55	02:13:55	3677.02	0	53.0077	52	0.116	0.119	0.17	0.171	0.212	0.217	0.25	0.25	0.282	0.267	0.174	0.171	0.228	0.229	0.266	0.268	0.304	0.305	0.333	0.329	0.122	0.121	0.18	0.183	0.226	0.226	0.262	0.265	0.297	0.293	0.074	0.094	0.354	0.385	0.421	0.395	0.308	0.106	0.075	0.075	1.694	1.758
#8: 420-580nm, Wideband	2012-03-30	02:25:29	02:23:29	3686.58	0	53.0069	52	0.115	0.118	0.17	0.171	0.215	0.215	0.25	0.249	0.282	0.267	0.174	0.172	0.228	0.229	0.266	0.267	0.304	0.305	0.333	0.329	0.122	0.121	0.18	0.183	0.226	0.226	0.262	0.265	0.296	0.292	0.074	0.094	0.353	0.386	0.422	0.396	0.309	0.105	0.075	0.075	1.696	1.754
#8: 420-580nm, Wideband	2012-03-30	02:35:03	02:33:03	3696.15	0	53.0061	52	0.115	0.118	0.17	0.171	0.212	0.215	0.25	0.25	0.281	0.267	0.174	0.172	0.228	0.229	0.266	0.268	0.304	0.305	0.333	0.329	0.122	0.121	0.18	0.183	0.226	0.226	0.262	0.265	0.296	0.292	0.074	0.094	0.356	0.386	0.422	0.398	0.311	0.106	0.075	0.075	1.731	1.758
#8: 420-580nm, Wideband	2012-03-30	02:44:37	02:42:37	3705.72	0	53.0052	52	0.115	0.117	0.17	0.171	0.212	0.215	0.25	0.25	0.282	0.266	0.175	0.172	0.228	0.229	0.266	0.268	0.304	0.305	0.333	0.329	0.122	0.121	0.18	0.183	0.226	0.226	0.262	0.265	0.296	0.293	0.074	0.094	0.355	0.387	0.422	0.398	0.308	0.106	0.075	0.075	1.694	1.754
#8: 420-580nm, Wideband	2012-03-30	02:54:11	02:52:11	3715.28	0	53.0044	52	0.115	0.117	0.17	0.17	0.211	0.215	0.25	0.247	0.281	0.266	0.174	0.172	0.228	0.229	0.266	0.267	0.304	0.305	0.333	0.329	0.123	0.121	0.18	0.183	0.226	0.226	0.262	0.265	0.297	0.292	0.074	0.094	0.358	0.387	0.42	0.399	0.309	0.106	0.075	0.075	1.694	1.754
#8: 420-580nm, Wideband	2012-03-30	03:03:45	03:01:45	3724.85	0	53.0036	52	0.115	0.117	0.17	0.17	0.212	0.215	0.25	0.249	0.281	0.266	0.175	0.172	0.228	0.229	0.266	0.268	0.304	0.305	0.333	0.329	0.122	0.121	0.18	0.183	0.226	0.226	0.262	0.265	0.296	0.292	0.073	0.094	0.356	0.388	0.42	0.399	0.309	0.105	0.075	0.075	1.693	1.755
#8: 420-580nm, Wideband	2012-03-30	03:13:19	03:11:19	3734.42	0	53.0028	52	0.115	0.117	0.17	0.171	0.212	0.215	0.25	0.249	0.281	0.266	0.175	0.172	0.229	0.23	0.266	0.268	0.304	0.305	0.333	0.329	0.122	0.121	0.18	0.183	0.226	0.226	0.262	0.265	0.297	0.293	0.074	0.094	0.358	0.389	0.421	0.401	0.31	0.106	0.075	0.075	1.692	1.756
#8: 420-580nm, Wideband	2012-03-30	03:22:53	03:20:53	3743.98	0	53.0019	52	0.116	0.118	0.17	0.171	0.212	0.215	0.25	0.249	0.281	0.266	0.175	0.172	0.229	0.23	0.266	0.268	0.304	0.305	0.333	0.329	0.122	0.121	0.18	0.183	0.226	0.226	0.262	0.265	0.296	0.292	0.074	0.094	0.357	0.391	0.423	0.402	0.311	0.106	0.075	0.075	1.692	1.755
#8: 420-580nm, Wideband	2012-03-30	03:32:27	03:30:27	3753.55	0	53.0011	52	0.115	0.117	0.17	0.17	0.214	0.215	0.25	0.249	0.281	0.265	0.175	0.172	0.228	0.23	0.266	0.268	0.304	0.305	0.333	0.329	0.122	0.121	0.18	0.183	0.226	0.226	0.262	0.265	0.296	0.292	0.073	0.094	0.36	0.391	0.423	0.402	0.311	0.106	0.075	0.075	1.691	1.755
#8: 420-580nm, Wideband	2012-03-30	03:42:01	03:40:01	3763.12	0	53.0003	52	0.115	0.118	0.17	0.17	0.212	0.215	0.25	0.249	0.281	0.266	0.175	0.172	0.228	0.23	0.266	0.268	0.304	0.305	0.333	0.329	0.122	0.121	0.18	0.183	0.226	0.226	0.262	0.265	0.296	0.292	0.074	0.094	0.36	0.392	0.424	0.403	0.312	0.106	0.075	0.075	1.689	1.756
#8: 420-580nm, Wideband	2012-03-30	03:51:35	03:49:35	3772.68	0	52.9994	52	0.115	0.117	0.17	0.171	0.212	0.215	0.25	0.249	0.281	0.266	0.176	0.173	0.229	0.23	0.266	0.268	0.304	0.305	0.333	0.329	0.122	0.121	0.18	0.183	0.226	0.226	0.262	0.265	0.297	0.292	0.074	0.094	0.362	0.392	0.424	0.404	0.312	0.106	0.075	0.075	1.69	1.755
#8: 420-580nm, Wideband	2012-03-30	04:01:09	03:59:09	3782.25	0	52.9986	52	0.116	0.118	0.17	0.17	0.212	0.215	0.25	0.249	0.281	0.266	0.176	0.173	0.229	0.23	0.266	0.269	0.304	0.305	0.334	0.33	0.123	0.122	0.18	0.183	0.226	0.226	0.262	0.265	0.296	0.292	0.074	0.094	0.36	0.394	0.425	0.405	0.313	0.106	0.075	0.075	1.69	1.755
#8: 420-580nm, Wideband	2012-03-30	04:10:43	04:08:43	3791.82	0	52.9978	52	0.116	0.118	0.17	0.171	0.214	0.215	0.25	0.25	0.282	0.266	0.176	0.174	0.23	0.231	0.267	0.269	0.306	0.305	0.334	0.33	0.123	0.122	0.181	0.184	0.227	0.227	0.263	0.266	0.297	0.293	0.074	0.095	0.363	0.395	0.426	0.407	0.314	0.106	0.076	0.075	1.689	1.757
#8: 420-580nm, Wideband	2012-03-30	04:20:17	04:18:17	3801.38	0	52.997	52	0.115	0.118	0.17	0.17	0.212	0.221	0.25	0.249	0.281	0.266	0.176	0.173	0.229	0.23	0.267	0.269	0.305	0.305	0.334	0.33	0.123	0.122	0.18	0.183	0.226	0.226	0.262	0.266	0.297	0.292	0.074	0.094	0.363	0.395	0.427	0.407	0.314	0.106	0.075	0.075	1.687	1.755
#8: 420-580nm, Wideband	2012-03-30	04:29:51	04:27:51	3810.95	0	52.9961	52	0.115	0.118	0.17	0.171	0.212	0.215	0.25	0.249	0.281	0.266	0.176	0.173	0.23	0.23	0.267	0.269	0.305	0.305	0.334	0.33	0.123	0.122	0.18	0.183	0.226	0.226	0.262	0.265	0.296	0.292	0.074	0.095	0.362	0.396	0.427	0.408	0.312	0.106	0.075	0.075	1.688	1.753
#8: 420-580nm, Wideband	2012-03-30	04:39:25	04:37:25	3820.52	0	52.9953	52	0.115	0.118	0.17	0.171	0.212	0.215	0.25	0.249	0.281	0.265	0.176	0.174	0.23	0.231	0.267	0.269	0.305	0.306	0.334	0.33	0.123	0.122	0.181	0.184	0.226	0.227	0.263	0.266	0.297	0.292	0.074	0.095	0.365	0.397	0.428	0.409	0.313	0.107	0.076	0.076	1.687	1.754
#8: 420-580nm, Wideband	2012-03-30	04:48:59	04:46:59	3830.08	0	52.9945	52	0.115	0.118	0.17	0.171	0.212	0.215	0.25	0.249	0.281	0.265	0.176	0.173	0.229	0.231	0.267	0.269	0.305	0.305	0.334	0.33	0.123	0.122	0.181	0.183	0.226	0.226	0.262	0.265	0.296	0.292	0.074	0.094	0.365	0.398	0.428	0.41	0.314	0.106	0.075	0.075	1.688	1.754
#8: 420-580nm, Wideband	2012-03-30	04:58:33	04:56:33	3839.65	0	52.9937	52	0.115	0.118	0.17	0.17	0.212	0.216	0.25	0.249	0.281	0.265	0.176	0.173	0.229	0.231	0.267	0.269	0.305	0.305	0.334	0.33	0.123	0.121	0.18	0.183	0.226	0.226	0.262	0.265	0.296	0.292	0.074	0.094	0.366	0.398	0.429	0.411	0.314	0.106	0.075	0.075	1.688	1.755
#8: 420-580nm, Wideband	2012-03-30	05:08:07	05:06:07	3849.22	0	52.9928	52	0.116	0.118	0.17	0.171	0.212	0.215	0.25	0.248	0.281	0.265	0.177	0.174	0.23	0.231	0.268	0.27	0.305	0.306	0.335	0.33	0.123	0.122	0.181	0.184	0.226	0.226	0.262	0.266	0.297	0.293	0.074	0.095	0.366	0.399	0.43	0.413	0.313	0.106	0.075	0.075	1.686	1.754
#8: 420-580nm, Wideband	2012-03-30	05:17:41	05:15:41	3858.78	0	52.992	52	0.115	0.118	0.17	0.171	0.212	0.215	0.25	0.248	0.281	0.264	0.176	0.174	0.23	0.231	0.267	0.269	0.305	0.305	0.334	0.33	0.123	0.121	0.18	0.183	0.226	0.226	0.262	0.265	0.297	0.292	0.074	0.094	0.364	0.4	0.43	0.413	0.314	0.106	0.075	0.075	1.686	1.753
#8: 420-580nm, Wideband	2012-03-30	05:27:15	05:25:15	3868.35	0	52.9912	52	0.115	0.118	0.17	0.171	0.212	0.215	0.25	0.249	0.281	0.265	0.177	0.174	0.23	0.231	0.268	0.27	0.306	0.306	0.335	0.331	0.123	0.122	0.18	0.184	0.226	0.226	0.262	0.266	0.297	0.292	0.074	0.094	0.364	0.401	0.431	0.403	0.314	0.105	0.075	0.075	1.687	1.755
#8: 420-580nm, Wideband	2012-03-30	05:36:49	05:34:49	3877.92	0	52.9904	52	0.115	0.117	0.17	0.17	0.211	0.214	0.25	0.246	0.281	0.264	0.177	0.174	0.23	0.231	0.268	0.27	0.305	0.306	0.334	0.33	0.123	0.121	0.18	0.183	0.226	0.226	0.262	0.265	0.297	0.291	0.074	0.094	0.364	0.402	0.431	0.403	0.314	0.105	0.075	0.075	1.685	1.755
#8: 420-580nm, Wideband	2012-03-30	05:46:23	05:44:23	3887.48	0	52.9895	52	0.116	0.119	0.17	0.171	0.212	0.215	0.25	0.249	0.281	0.265	0.177	0.174	0.231	0.232	0.268	0.27	0.306	0.306	0.335	0.331	0.123	0.122	0.181	0.184	0.227	0.226	0.263	0.266	0.297	0.293	0.074	0.095	0.366	0.402	0.432	0.405	0.315	0.106	0.075	0.076	1.685	1.755
#8: 420-580nm, Wideband	2012-03-30	05:55:57	05:53:57	3897.05	0	52.9887	52	0.115	0.117	0.17	0.17	0.212	0.215	0.25	0.248	0.281	0.264	0.177	0.174	0.231	0.232	0.268	0.27	0.306	0.306	0.335	0.331	0.123	0.122	0.181	0.184	0.226	0.226	0.262	0.266	0.297	0.292	0.074	0.094	0.365	0.403	0.431	0.405	0.315	0.105	0.075	0.075	1.682	1.756
#8: 420-580nm, Wideband	2012-03-30	06:05:31	06:03:31	3906.62	0	52.9879	52	0.115	0.119	0.17	0.171	0.212	0.215	0.25	0.249	0.281	0.264	0.178	0.175	0.231	0.232	0.268	0.27	0.306	0.306	0.335	0.331	0.123	0.122	0.181	0.184	0.226	0.226	0.263	0.266	0.297	0.293	0.074	0.094	0.366	0.404	0.432	0.405	0.316	0.105	0.075	0.076	1.684	1.755
#8: 420-580nm, Wideband	2012-03-30	06:15:05	06:13:05	3916.18	0	52.9871	52	0.115	0.118	0.17	0.171	0.211	0.215	0.25	0.249	0.281	0.264	0.177	0.174	0.231	0.232	0.268	0.27	0.306	0.306	0.335	0.33	0.123	0.121	0.18	0.183	0.226	0.226	0.262	0.265	0.297	0.292	0.074	0.095	0.367	0.404	0.432	0.405	0.316	0.105	0.075	0.075	1.683	1.753
#8: 420-580nm, Wideband	2012-03-30	06:24:39	06:22:39	3925.75	0	52.9862	52	0.115	0.118	0.17	0.17	0.212	0.215	0.249	0.248	0.281	0.263	0.177	0.174	0.231	0.232	0.268	0.27	0.306	0.306	0.331	0.331	0.123	0.122	0.18	0.184	0.226	0.226	0.262	0.265	0.297	0.292	0.074	0.094	0.365	0.406	0.433	0.405	0.317	0.105	0.075	0.075	1.682	1.756
#8: 420-580nm, Wideband	2012-03-30	06:34:13	06:32:13	3935.32	0	52.9854	52	0.115	0.117	0.17	0.17	0.211	0.215	0.249	0.248	0.281	0.263	0.177	0.174	0.231	0.232	0.268	0.27	0.306	0.306	0.335	0.331	0.123	0.122	0.181	0.184	0.226	0.227	0.263	0.265	0.297	0.292	0.074	0.094	0.368	0.406	0.434	0.407	0.317	0.105	0.075	0.075	1.682	1.754
#8: 420-580nm, Wideband	2012-03-30	06:43:47	06:41:47	3944.88	0	52.9846	52	0.115	0.118	0.17	0.17	0.211	0.215	0.249	0.249	0.28	0.263	0.177	0.174	0.231	0.232	0.268	0.27	0.306	0.306	0.335	0.333	0.123	0.122	0.18	0.183	0.226	0.226	0.262	0.265	0.297	0.292	0.074	0.094	0.367	0.407	0.434	0.406	0.318	0.105	0.075	0.075	1.681	1.753
#8: 420-580nm, Wideband	2012-03-30	06:53:21	06:51:21	3954.45	0	52.9838	52	0.115	0.118	0.17	0.17	0.211	0.214	0.249	0.248	0.28	0.263	0.178	0.175	0.231	0.232	0.268	0.27	0.306	0.306	0.335	0.331	0.123	0.122	0.18	0.183	0.226	0.226	0.262	0.265	0.297	0.292	0.074	0.094	0.37	0.407	0.435	0.409	0.319	0.105	0.075	0.075	1.68	1.754
#8: 420-580nm, Wideband	2012-03-30	07:02:55	07:00:55	3964.02	0	52.9829	52	0.115	0.118	0.17	0.171	0.211	0.218	0.249	0.249	0.281	0.263	0.178	0.175	0.231	0.232	0.269	0.271	0.306	0.306	0.335	0.331	0.123	0.122	0.181	0.184	0.226	0.227	0.262	0.266	0.297	0.292	0.074	0.094	0.367	0.408	0.435	0.406	0.319	0.105	0.075	0.075	1.681	1.754
#8: 420-580nm, Wideband	2012-03-30	07:12:29	07:10:29	3973.58	0	52.9821	52	0.115	0.117	0.17	0.17	0.211	0.214	0.249	0.248	0.28	0.263	0.178	0.175	0.231	0.232	0.268	0.27	0.306	0.306	0.335	0.331	0.123	0.122	0.181	0.184	0.226	0.226	0.262	0.265	0.297	0.292	0.074	0.094	0.369	0.409	0.436	0.407	0.32	0.106	0.075	0.075	1.679	1.753
#8: 420-580nm, Wideband	2012-03-30	07:22:03	07:20:03	3983.15	0	52.9813	52	0.115	0.117	0.169	0.17	0.211	0.215	0.249	0.248	0.28	0.262	0.178	0.175	0.231	0.232	0.268	0.27	0.306	0.306	0.335	0.331	0.123	0.121	0.18	0.183	0.226	0.226	0.262	0.265	0.296	0.292	0.074	0.094	0.37	0.409	0.437	0.407	0.32	0.105	0.075	0.075	1.679	1.755
#8: 420-580nm, Wideband	2012-03-30	07:31:37	07:29:37	3992.72	0	52.9805	52	0.115	0.118	0.17	0.17	0.211	0.214	0.249	0.248	0.28	0.262	0.178	0.175	0.231	0.232	0.268	0.27	0.306	0.306	0.335	0.331	0.123	0.122	0.18	0.183	0.226	0.226	0.262	0.265	0.296	0.292	0.074	0.094	0.369	0.411	0.437	0.407	0.321	0.105	0.075	0.075	1.678	1.754
#8: 420-580nm, Wideband	2012-03-30	07:41:11	07:39:11	4002.28	0	52.9796	52	0.115	0.118	0.17	0.17	0.211	0.215	0.249	0.249	0.28	0.262	0.178	0.176	0.232	0.233	0.269	0.271	0.307	0.307	0.335	0.331	0.124	0.122	0.18	0.184	0.226	0.226	0.263	0.266	0.297	0.292	0.074	0.094	0.372	0.412	0.439	0.409	0.322	0.105	0.075	0.075	1.678	1.755
#8: 420-580nm, Wideband	2012-03-30	07:50:45	07:48:45	4011.85	0	52.9788	52	0.115	0.117	0.169	0.17	0.211	0.214	0.249	0.247	0.28	0.262	0.178	0.175	0.231	0.233	0.269	0.271	0.307	0.307	0.335	0.332	0.123	0.122	0.181	0.184	0.226	0.226	0.263	0.266	0.297	0.292	0.074	0.094	0.37	0.413	0.439	0.409	0.317	0.106	0.075	0.075	1.68	1.755
#8: 420-580nm, Wideband	2012-03-30	08:00:19	07:58:19	4021.42	0	52.978	52	0.115	0.118	0.17	0.17	0.211	0.214	0.249	0.248	0.28	0.262	0.179	0.175	0.232	0.233	0.269	0.271	0.307	0.307	0.335	0.332	0.123	0.122	0.181	0.184	0.226	0.226	0.262	0.265	0.297	0.292	0.074	0.094	0.37	0.414	0.439	0.41	0.318	0.105	0.075	0.075	1.678	1.753
#8: 420-580nm, Wideband	2012-03-30	08:09:53	08:07:53	4030.98	0	52.9772	52	0.115	0.117	0.17	0.17	0.218	0.214	0.249	0.248	0.28	0.262	0.179	0.175	0.232	0.233	0.269	0.271	0.307	0.307	0.336	0.332	0.123	0.122	0.181	0.184	0.226	0.227	0.263	0.266	0.297	0.292	0.074	0.094	0.372	0.414	0.441	0.411	0.319	0.105	0.075	0.075	1.678	1.754
#8: 420-580nm, Wideband	2012-03-30	08:19:27	08:17:27	4040.55	0	52.9763	52	0.115	0.118	0.17	0.171	0.212	0.215	0.249	0.248	0.28	0.262	0.179	0.176	0.232	0.234	0.27	0.272	0.308	0.308	0.336	0.332	0.124	0.122	0.181	0.184	0.227	0.227	0.263	0.266	0.297	0.292	0.074	0.094	0.373	0.416	0.442	0.411	0.32	0.106	0.075	0.075	1.677	1.754
#8: 420-580nm, Wideband	2012-03-30	08:29:02	08:27:02	4050.13	0	52.9755	52	0.115	0.118	0.17	0.17	0.211	0.215	0.249	0.248	0.28	0.262	0.179	0.176	0.232	0.233	0.27	0.271	0.307	0.307	0.336	0.332	0.124	0.122	0.181	0.184	0.226	0.226	0.262	0.265	0.297	0.292	0.074	0.094	0.375	0.415	0.443	0.414	0.32	0.106	0.075	0.075	1.676	1.754
#8: 420-580nm, Wideband	2012-03-30	08:38:36	08:36:36	4059.7	0	52.9747	52	0.115	0.117	0.169	0.17	0.211	0.214	0.249	0.248	0.28	0.261	0.179	0.176	0.232	0.234	0.269	0.271	0.307	0.307	0.336	0.332	0.124	0.122	0.181	0.184	0.226	0.226	0.263	0.266	0.297	0.292	0.074	0.094	0.375	0.416	0.444	0.413	0.32	0.105	0.075	0.075	1.676	1.752
#8: 420-580nm, Wideband	2012-03-30	08:48:10	08:46:10	4069.27	0	52.9739	52	0.115	0.118	0.169	0.17	0.211	0.214	0.249	0.248	0.28	0.261	0.179	0.176	0.232	0.233	0.269	0.271	0.307	0.307	0.336	0.332	0.123	0.122	0.18	0.184	0.226	0.226	0.262	0.265	0.296	0.292	0.073	0.093	0.373	0.417	0.444	0.413	0.321	0.105	0.075	0.075	1.674	1.754
#8: 420-580nm, Wideband	2012-03-30	08:57:44	08:55:44	4078.83	0	52.973	52	0.115	0.118	0.17	0.17	0.211	0.214	0.249	0.248	0.28	0.261	0.179	0.176	0.232	0.233	0.27	0.271	0.307	0.307	0.336	0.332	0.123	0.122	0.181	0.184	0.226	0.226	0.262	0.266	0.297	0.292	0.074	0.094	0.375	0.418	0.445	0.414	0.321	0.105	0.075	0.075	1.674	1.754
#8: 420-580nm, Wideband	2012-03-30	09:07:18	09:05:18	4088.4	0	52.9722	52	0.115	0.118	0.17	0.17	0.211	0.214	0.249	0.248	0.28	0.261	0.18	0.177	0.233	0.234	0.27	0.272	0.307	0.308	0.336	0.332	0.124	0.122	0.181	0.184	0.227	0.227	0.263	0.266	0.297	0.292	0.074	0.094	0.378	0.418	0.447	0.415	0.322	0.106	0.075	0.075	1.675	1.753
#8: 420-580nm, Wideband	2012-03-30	09:16:52	09:14:52	4097.97	0	52.9714	52	0.114	0.117	0.169	0.17	0.211	0.214	0.248	0.247	0.279	0.26	0.179	0.176	0.232	0.233	0.269	0.271	0.307	0.307	0.336	0.332	0.123	0.122	0.181	0.184	0.226	0.226	0.262	0.265	0.296	0.292	0.073	0.093	0.377	0.418	0.447	0.415	0.322	0.105	0.075	0.075	1.674	1.754
#8: 420-580nm, Wideband	2012-03-30	09:26:26	09:24:26	4107.53	0	52.9706	52	0.115	0.118	0.17	0.17	0.211	0.214	0.249	0.248	0.28	0.261	0.18	0.177	0.233	0.234	0.27	0.272	0.308	0.308	0.336	0.332	0.124	0.122	0.181	0.184	0.226	0.226	0.263	0.266	0.296	0.292	0.073	0.094	0.376	0.42	0.447	0.415	0.323	0.105	0.075	0.075	1.672	1.754
#8: 420-580nm, Wideband	2012-03-30	09:36:00	09:34:00	4117.1	0	52.9697	52	0.115	0.118	0.17	0.171	0.212	0.214	0.249	0.248	0.28	0.261	0.18	0.177	0.233	0.234	0.271	0.272	0.308	0.308	0.336	0.333	0.124	0.123	0.181	0.184	0.227	0.227	0.263	0.266	0.297	0.292	0.074	0.094	0.379	0.42	0.448	0.416	0.324	0.106	0.076	0.076	1.675	1.753
#8: 420-580nm, Wideband	2012-03-30	09:45:33	09:43:33	4126.65	0	52.9689	52	0.115	0.118	0.17	0.17	0.211	0.215	0.249	0.248	0.28	0.26	0.18	0.177	0.233	0.234	0.271	0.272	0.308	0.308	0.337	0.333	0.124	0.122	0.181	0.184	0.227	0.227	0.263	0.266	0.297	0.292	0.074	0.094	0.376	0.422	0.449	0.417	0.324	0.105	0.075	0.075	1.672	1.752
[truncated: 158 more columns]

## Sheet: Blank#OpticalDensity
								---- Glucose ---- Blank ----										---- Xylose ---- Blank ----										---- Glucose+Xylose ---- Blank ----											---- AVERAGE ---- Glucose ----						---- AVERAGE ---- Xylose ----
								0,0 g/mL	0,0mg/mL	0,2 mg/mL	0,2 mg/mL	0,4 mg/mL	0,4 mg/mL	0,6 mg/mL	0,6 mg/mL	0,8 mg/mL	0,8 mg/mL	0,0 g/mL	0,0mg/mL	0,2 mg/mL	0,2 mg/mL	0,4 mg/mL	0,4 mg/mL	0,6 mg/mL	0,6 mg/mL	0,8 mg/mL	0,8 mg/mL	0,0 g/mL	0,0mg/mL	0,2 mg/mL	0,2 mg/mL	0,4 mg/mL	0,4 mg/mL	0,6 mg/mL	0,6 mg/mL	0,8 mg/mL	0,8 mg/mL		0,0 g/mL	0,2 mg/mL	0,4 mg/mL	0,6 mg/mL	0,8 mg/mL		0,0 g/mL	0,2 mg/mL	0,4 mg/mL	0,6 mg/mL	0,8 mg/mL
Filter Type	Date created	Time created	Time [min]		Blank	Cover C°	Cassette C°	Well 101	Well 102	Well 103	Well 104	Well 105	Well 106	Well 107	Well 108	Well 109	Well 110	Well 111	Well 112	Well 113	Well 114	Well 115	Well 116	Well 117	Well 118	Well 119	Well 120	Well 121	Well 122	Well 123	Well 124	Well 125	Well 126	Well 127	Well 128	Well 129	Well 130
#8: 420-580nm, Wideband	2012-03-27	0.543924	0	0	0	27.6	28.2	0.11	0.11	0.169	0.171	0.218	0.221	0.263	0.262	0.301	0.3	0.122	0.122	0.178	0.179	0.22	0.222	0.265	0.266	0.302	0.304	0.111	0.111	0.17	0.173	0.22	0.22	0.261	0.263	0.302	0.302		0.11	0.17	0.2195	0.2625	0.3005		0.122	0.1785	0.221	0.2655	0.303
#8: 420-580nm, Wideband	2012-03-27	0.549687	0.00576389	8.3	0	44.7	48.9	0.11	0.11	0.168	0.17	0.226	0.221	0.261	0.26	0.298	0.298	0.123	0.122	0.178	0.179	0.219	0.221	0.264	0.264	0.299	0.302	0.112	0.111	0.17	0.172	0.218	0.219	0.259	0.262	0.299	0.3		0.11	0.169	0.2235	0.2605	0.298		0.1225	0.1785	0.22	0.264	0.3005
#8: 420-580nm, Wideband	2012-03-27	0.556331	0.0124074	17.8667	0	53.1	52.1	0.11	0.111	0.167	0.168	0.227	0.22	0.259	0.257	0.296	0.295	0.124	0.123	0.178	0.178	0.218	0.22	0.262	0.262	0.297	0.299	0.112	0.111	0.168	0.171	0.216	0.217	0.256	0.259	0.296	0.296		0.1105	0.1675	0.2235	0.258	0.2955		0.1235	0.178	0.219	0.262	0.298
#8: 420-580nm, Wideband	2012-03-27	0.562986	0.0190625	27.45	0	53	52	0.111	0.111	0.167	0.168	0.225	0.221	0.257	0.256	0.294	0.293	0.125	0.123	0.178	0.178	0.218	0.22	0.262	0.262	0.296	0.298	0.113	0.112	0.168	0.171	0.216	0.216	0.256	0.259	0.295	0.295		0.111	0.1675	0.223	0.2565	0.2935		0.124	0.178	0.219	0.262	0.297
#8: 420-580nm, Wideband	2012-03-27	0.569618	0.0256944	37	0	53	52	0.111	0.111	0.167	0.168	0.222	0.221	0.257	0.255	0.293	0.292	0.125	0.124	0.178	0.179	0.218	0.22	0.261	0.262	0.296	0.297	0.114	0.112	0.168	0.17	0.215	0.216	0.255	0.259	0.294	0.294		0.111	0.1675	0.2215	0.256	0.2925		0.1245	0.1785	0.219	0.2615	0.2965
#8: 420-580nm, Wideband	2012-03-27	0.576262	0.032338	46.5667	0	53.1	52	0.111	0.112	0.167	0.168	0.221	0.222	0.256	0.255	0.292	0.292	0.125	0.125	0.178	0.179	0.218	0.219	0.261	0.262	0.296	0.297	0.113	0.112	0.167	0.17	0.215	0.215	0.254	0.257	0.293	0.294		0.1115	0.1675	0.2215	0.2555	0.292		0.125	0.1785	0.2185	0.2615	0.2965
#8: 420-580nm, Wideband	2012-03-27	0.583148	0.0392245	56.4833	0	53	52	0.111	0.111	0.166	0.167	0.222	0.22	0.256	0.254	0.292	0.291	0.125	0.125	0.178	0.178	0.218	0.219	0.261	0.262	0.295	0.296	0.113	0.112	0.167	0.17	0.215	0.215	0.257	0.257	0.293	0.294		0.111	0.1665	0.221	0.255	0.2915		0.125	0.178	0.2185	0.2615	0.2955
#8: 420-580nm, Wideband	2012-03-27	0.589792	0.0458681	66.05	0	53	52	0.111	0.112	0.166	0.168	0.221	0.216	0.256	0.254	0.292	0.291	0.126	0.125	0.178	0.179	0.218	0.22	0.261	0.262	0.295	0.297	0.113	0.112	0.167	0.17	0.215	0.215	0.254	0.257	0.293	0.293		0.1115	0.167	0.2185	0.255	0.2915		0.1255	0.1785	0.219	0.2615	0.296
#8: 420-580nm, Wideband	2012-03-27	0.596435	0.0525116	75.6167	0	53.1	52	0.112	0.112	0.167	0.168	0.222	0.217	0.256	0.255	0.292	0.291	0.126	0.125	0.179	0.179	0.219	0.22	0.262	0.262	0.296	0.297	0.113	0.112	0.167	0.17	0.215	0.215	0.255	0.257	0.293	0.294		0.112	0.1675	0.2195	0.2555	0.2915		0.1255	0.179	0.2195	0.262	0.2965
#8: 420-580nm, Wideband	2012-03-27	0.603079	0.0591551	85.1833	0	53	52	0.112	0.112	0.167	0.168	0.22	0.216	0.256	0.255	0.292	0.291	0.126	0.125	0.179	0.18	0.219	0.221	0.262	0.262	0.296	0.297	0.113	0.113	0.168	0.17	0.215	0.215	0.255	0.257	0.293	0.294		0.112	0.1675	0.218	0.2555	0.2915		0.1255	0.1795	0.22	0.262	0.2965
#8: 420-580nm, Wideband	2012-03-27	0.609722	0.0657986	94.75	0	53	52	0.112	0.112	0.167	0.168	0.221	0.217	0.256	0.254	0.292	0.291	0.127	0.126	0.179	0.18	0.219	0.221	0.262	0.262	0.296	0.297	0.113	0.112	0.168	0.17	0.215	0.215	0.255	0.257	0.292	0.294		0.112	0.1675	0.219	0.255	0.2915		0.1265	0.1795	0.22	0.262	0.2965
#8: 420-580nm, Wideband	2012-03-27	0.616366	0.0724421	104.317	0	53	52	0.112	0.112	0.166	0.168	0.221	0.216	0.255	0.254	0.291	0.291	0.127	0.126	0.179	0.18	0.219	0.221	0.262	0.263	0.296	0.297	0.113	0.112	0.168	0.171	0.215	0.215	0.256	0.257	0.292	0.293		0.112	0.167	0.2185	0.2545	0.291		0.1265	0.1795	0.22	0.2625	0.2965
#8: 420-580nm, Wideband	2012-03-27	0.623009	0.0790856	113.883	0	53	52	0.112	0.112	0.166	0.168	0.222	0.216	0.255	0.254	0.291	0.291	0.127	0.126	0.179	0.18	0.219	0.221	0.262	0.262	0.296	0.297	0.114	0.112	0.168	0.17	0.214	0.215	0.256	0.257	0.292	0.292		0.112	0.167	0.219	0.2545	0.291		0.1265	0.1795	0.22	0.262	0.2965
#8: 420-580nm, Wideband	2012-03-27	0.629653	0.0857292	123.45	0	53	52	0.112	0.113	0.167	0.168	0.222	0.216	0.256	0.254	0.291	0.291	0.127	0.126	0.18	0.181	0.22	0.221	0.262	0.263	0.296	0.297	0.114	0.113	0.168	0.171	0.215	0.215	0.254	0.257	0.292	0.293		0.1125	0.1675	0.219	0.255	0.291		0.1265	0.1805	0.2205	0.2625	0.2965
#8: 420-580nm, Wideband	2012-03-27	0.636296	0.0923727	133.017	0	53.1	52	0.112	0.113	0.167	0.168	0.222	0.217	0.256	0.255	0.292	0.291	0.128	0.127	0.18	0.181	0.22	0.222	0.262	0.263	0.297	0.298	0.115	0.113	0.168	0.171	0.215	0.215	0.254	0.258	0.292	0.293		0.1125	0.1675	0.2195	0.2555	0.2915		0.1275	0.1805	0.221	0.2625	0.2975
#8: 420-580nm, Wideband	2012-03-27	0.64294	0.0990162	142.583	0	53	52	0.113	0.113	0.167	0.168	0.222	0.217	0.256	0.254	0.292	0.291	0.128	0.127	0.181	0.181	0.221	0.222	0.263	0.264	0.297	0.298	0.114	0.113	0.168	0.171	0.215	0.215	0.255	0.258	0.292	0.293		0.113	0.1675	0.2195	0.255	0.2915		0.1275	0.181	0.2215	0.2635	0.2975
#8: 420-580nm, Wideband	2012-03-27	0.649583	0.10566	152.15	0	53.1	52	0.112	0.113	0.167	0.168	0.222	0.216	0.255	0.254	0.291	0.291	0.128	0.127	0.18	0.181	0.22	0.222	0.263	0.264	0.297	0.298	0.114	0.113	0.168	0.171	0.215	0.215	0.254	0.257	0.292	0.292		0.1125	0.1675	0.219	0.2545	0.291		0.1275	0.1805	0.221	0.2635	0.2975
#8: 420-580nm, Wideband	2012-03-27	0.656227	0.112303	161.717	0	53.1	52	0.113	0.113	0.167	0.168	0.221	0.216	0.255	0.254	0.291	0.291	0.128	0.127	0.181	0.181	0.22	0.222	0.263	0.264	0.297	0.298	0.114	0.113	0.168	0.171	0.215	0.215	0.254	0.258	0.292	0.293		0.113	0.1675	0.2185	0.2545	0.291		0.1275	0.181	0.221	0.2635	0.2975
#8: 420-580nm, Wideband	2012-03-27	0.66287	0.118947	171.283	0	53	52	0.112	0.113	0.166	0.168	0.221	0.216	0.255	0.254	0.291	0.291	0.128	0.127	0.181	0.182	0.221	0.222	0.263	0.264	0.297	0.298	0.115	0.113	0.168	0.171	0.215	0.215	0.254	0.257	0.292	0.293		0.1125	0.167	0.2185	0.2545	0.291		0.1275	0.1815	0.2215	0.2635	0.2975
#8: 420-580nm, Wideband	2012-03-27	0.669514	0.12559	180.85	0	53	52	0.113	0.113	0.167	0.168	0.22	0.216	0.255	0.254	0.291	0.291	0.129	0.128	0.181	0.182	0.221	0.222	0.263	0.264	0.297	0.298	0.114	0.113	0.168	0.171	0.216	0.215	0.254	0.257	0.292	0.293		0.113	0.1675	0.218	0.2545	0.291		0.1285	0.1815	0.2215	0.2635	0.2975
#8: 420-580nm, Wideband	2012-03-27	0.676157	0.132234	190.417	0	53	52	0.113	0.113	0.167	0.168	0.221	0.217	0.255	0.254	0.291	0.291	0.129	0.128	0.181	0.182	0.221	0.223	0.264	0.264	0.297	0.298	0.114	0.113	0.168	0.171	0.216	0.215	0.254	0.258	0.292	0.293		0.113	0.1675	0.219	0.2545	0.291		0.1285	0.1815	0.222	0.264	0.2975
#8: 420-580nm, Wideband	2012-03-27	0.682801	0.138877	199.983	0	53	52	0.113	0.113	0.167	0.168	0.22	0.216	0.255	0.254	0.291	0.29	0.129	0.128	0.182	0.182	0.221	0.223	0.264	0.264	0.298	0.298	0.114	0.113	0.168	0.171	0.215	0.215	0.254	0.257	0.292	0.293		0.113	0.1675	0.218	0.2545	0.2905		0.1285	0.182	0.222	0.264	0.298
#8: 420-580nm, Wideband	2012-03-27	0.689444	0.145521	209.55	0	53	52	0.113	0.113	0.167	0.169	0.22	0.217	0.255	0.254	0.291	0.291	0.13	0.129	0.182	0.183	0.222	0.223	0.264	0.265	0.298	0.299	0.115	0.113	0.168	0.172	0.216	0.215	0.254	0.258	0.292	0.293		0.113	0.168	0.2185	0.2545	0.291		0.1295	0.1825	0.2225	0.2645	0.2985
#8: 420-580nm, Wideband	2012-03-27	0.696088	0.152164	219.117	0	51.2	51.2	0.113	0.113	0.167	0.168	0.219	0.217	0.255	0.254	0.291	0.291	0.13	0.129	0.182	0.183	0.222	0.223	0.264	0.265	0.298	0.299	0.115	0.113	0.169	0.172	0.216	0.216	0.255	0.258	0.292	0.293		0.113	0.1675	0.218	0.2545	0.291		0.1295	0.1825	0.2225	0.2645	0.2985
#8: 420-580nm, Wideband	2012-03-27	0.702743	0.158819	228.7	0	53	52	0.113	0.113	0.167	0.169	0.219	0.217	0.256	0.254	0.291	0.29	0.13	0.129	0.182	0.183	0.222	0.224	0.265	0.266	0.298	0.299	0.114	0.113	0.169	0.172	0.216	0.216	0.255	0.258	0.292	0.293		0.113	0.168	0.218	0.255	0.2905		0.1295	0.1825	0.223	0.2655	0.2985
#8: 420-580nm, Wideband	2012-03-27	0.709375	0.165451	238.25	0	53	52	0.113	0.113	0.167	0.168	0.22	0.216	0.255	0.254	0.291	0.29	0.13	0.129	0.182	0.183	0.222	0.224	0.265	0.265	0.298	0.299	0.114	0.113	0.169	0.172	0.216	0.216	0.254	0.258	0.292	0.293		0.113	0.1675	0.218	0.2545	0.2905		0.1295	0.1825	0.223	0.265	0.2985
#8: 420-580nm, Wideband	2012-03-27	0.71603	0.172106	247.833	0	53.1	52	0.113	0.113	0.167	0.169	0.22	0.216	0.255	0.254	0.291	0.29	0.13	0.13	0.183	0.184	0.223	0.224	0.265	0.266	0.299	0.299	0.115	0.113	0.169	0.172	0.216	0.216	0.255	0.258	0.292	0.293		0.113	0.168	0.218	0.2545	0.2905		0.13	0.1835	0.2235	0.2655	0.299
#8: 420-580nm, Wideband	2012-03-27	0.722674	0.17875	257.4	0	53.1	52	0.113	0.113	0.167	0.168	0.22	0.216	0.255	0.254	0.291	0.29	0.131	0.129	0.183	0.184	0.223	0.224	0.265	0.266	0.299	0.299	0.115	0.113	0.169	0.172	0.216	0.216	0.255	0.258	0.292	0.293		0.113	0.1675	0.218	0.2545	0.2905		0.13	0.1835	0.2235	0.2655	0.299
#8: 420-580nm, Wideband	2012-03-27	0.729317	0.185394	266.967	0	53	52	0.113	0.113	0.168	0.169	0.221	0.217	0.256	0.254	0.291	0.29	0.131	0.13	0.184	0.184	0.223	0.225	0.266	0.267	0.299	0.299	0.115	0.114	0.169	0.172	0.216	0.216	0.255	0.258	0.293	0.293		0.113	0.1685	0.219	0.255	0.2905		0.1305	0.184	0.224	0.2665	0.299
#8: 420-580nm, Wideband	2012-03-27	0.735961	0.192037	276.533	0	53.1	52	0.113	0.113	0.167	0.169	0.22	0.216	0.255	0.254	0.291	0.29	0.131	0.13	0.183	0.184	0.223	0.225	0.266	0.266	0.299	0.299	0.115	0.113	0.169	0.172	0.216	0.216	0.255	0.258	0.292	0.293		0.113	0.168	0.218	0.2545	0.2905		0.1305	0.1835	0.224	0.266	0.299
#8: 420-580nm, Wideband	2012-03-27	0.742604	0.198681	286.1	0	53.1	52	0.113	0.114	0.168	0.169	0.22	0.217	0.256	0.254	0.291	0.29	0.131	0.13	0.184	0.185	0.224	0.225	0.266	0.267	0.299	0.3	0.115	0.114	0.169	0.172	0.216	0.216	0.255	0.258	0.292	0.293		0.1135	0.1685	0.2185	0.255	0.2905		0.1305	0.1845	0.2245	0.2665	0.2995
#8: 420-580nm, Wideband	2012-03-27	0.749248	0.205324	295.667	0	53.1	52	0.114	0.114	0.168	0.169	0.221	0.217	0.255	0.255	0.291	0.29	0.132	0.131	0.184	0.185	0.224	0.226	0.266	0.267	0.299	0.3	0.115	0.114	0.169	0.172	0.216	0.216	0.256	0.258	0.292	0.293		0.114	0.1685	0.219	0.255	0.2905		0.1315	0.1845	0.225	0.2665	0.2995
#8: 420-580nm, Wideband	2012-03-27	0.755891	0.211968	305.233	0	53	52	0.114	0.113	0.168	0.169	0.22	0.217	0.255	0.254	0.291	0.29	0.132	0.131	0.184	0.185	0.224	0.226	0.266	0.267	0.3	0.3	0.115	0.114	0.169	0.172	0.216	0.216	0.255	0.258	0.293	0.293		0.1135	0.1685	0.2185	0.2545	0.2905		0.1315	0.1845	0.225	0.2665	0.3
#8: 420-580nm, Wideband	2012-03-27	0.762535	0.218611	314.8	0	53	52	0.114	0.114	0.168	0.169	0.22	0.217	0.255	0.254	0.291	0.29	0.132	0.131	0.185	0.185	0.224	0.226	0.267	0.267	0.3	0.301	0.115	0.114	0.169	0.173	0.216	0.216	0.255	0.258	0.293	0.293		0.114	0.1685	0.2185	0.2545	0.2905		0.1315	0.185	0.225	0.267	0.3005
#8: 420-580nm, Wideband	2012-03-27	0.769178	0.225255	324.367	0	53.1	52	0.114	0.114	0.168	0.169	0.22	0.217	0.255	0.254	0.291	0.29	0.132	0.131	0.185	0.186	0.225	0.226	0.267	0.268	0.3	0.301	0.115	0.114	0.169	0.172	0.217	0.216	0.255	0.258	0.293	0.293		0.114	0.1685	0.2185	0.2545	0.2905		0.1315	0.1855	0.2255	0.2675	0.3005
#8: 420-580nm, Wideband	2012-03-27	0.775822	0.231898	333.933	0	53.1	52	0.114	0.114	0.168	0.169	0.221	0.217	0.256	0.255	0.291	0.29	0.133	0.132	0.185	0.186	0.225	0.227	0.267	0.268	0.3	0.301	0.116	0.114	0.17	0.173	0.217	0.216	0.255	0.259	0.293	0.293		0.114	0.1685	0.219	0.2555	0.2905		0.1325	0.1855	0.226	0.2675	0.3005
#8: 420-580nm, Wideband	2012-03-27	0.782477	0.238553	343.517	0	53	52	0.114	0.114	0.168	0.169	0.222	0.217	0.256	0.255	0.291	0.29	0.133	0.132	0.186	0.186	0.225	0.227	0.267	0.268	0.301	0.301	0.116	0.114	0.17	0.173	0.217	0.217	0.258	0.259	0.293	0.293		0.114	0.1685	0.2195	0.2555	0.2905		0.1325	0.186	0.226	0.2675	0.301
#8: 420-580nm, Wideband	2012-03-27	0.78912	0.245197	353.083	0	53.1	52	0.114	0.114	0.168	0.169	0.222	0.217	0.255	0.254	0.291	0.29	0.133	0.132	0.185	0.186	0.225	0.227	0.267	0.268	0.301	0.301	0.115	0.114	0.169	0.172	0.216	0.217	0.255	0.258	0.293	0.293		0.114	0.1685	0.2195	0.2545	0.2905		0.1325	0.1855	0.226	0.2675	0.301
#8: 420-580nm, Wideband	2012-03-27	0.795764	0.25184	362.65	0	53	52	0.114	0.114	0.168	0.169	0.221	0.217	0.255	0.254	0.291	0.29	0.133	0.132	0.186	0.187	0.225	0.227	0.267	0.268	0.301	0.301	0.115	0.114	0.17	0.173	0.217	0.216	0.257	0.258	0.293	0.293		0.114	0.1685	0.219	0.2545	0.2905		0.1325	0.1865	0.226	0.2675	0.301
#8: 420-580nm, Wideband	2012-03-27	0.802407	0.258484	372.217	0	53.1	52	0.114	0.114	0.168	0.169	0.223	0.217	0.255	0.255	0.291	0.29	0.133	0.132	0.186	0.186	0.226	0.227	0.268	0.269	0.301	0.301	0.116	0.114	0.17	0.173	0.217	0.217	0.255	0.259	0.293	0.293		0.114	0.1685	0.22	0.255	0.2905		0.1325	0.186	0.2265	0.2685	0.301
#8: 420-580nm, Wideband	2012-03-27	0.809051	0.265127	381.783	0	53.1	51.9	0.114	0.114	0.168	0.169	0.221	0.217	0.255	0.254	0.291	0.29	0.133	0.132	0.186	0.187	0.226	0.227	0.268	0.269	0.301	0.301	0.116	0.114	0.17	0.173	0.217	0.217	0.255	0.259	0.293	0.294		0.114	0.1685	0.219	0.2545	0.2905		0.1325	0.1865	0.2265	0.2685	0.301
#8: 420-580nm, Wideband	2012-03-27	0.815694	0.271771	391.35	0	53.1	52	0.114	0.114	0.168	0.169	0.22	0.217	0.255	0.254	0.291	0.29	0.133	0.132	0.186	0.187	0.226	0.227	0.268	0.269	0.301	0.301	0.116	0.114	0.17	0.173	0.217	0.217	0.255	0.259	0.293	0.29		0.114	0.1685	0.2185	0.2545	0.2905		0.1325	0.1865	0.2265	0.2685	0.301
#8: 420-580nm, Wideband	2012-03-27	0.822338	0.278414	400.917	0	53.1	52	0.114	0.114	0.168	0.169	0.22	0.217	0.256	0.254	0.291	0.29	0.134	0.133	0.187	0.188	0.226	0.228	0.268	0.269	0.302	0.302	0.116	0.114	0.17	0.173	0.217	0.217	0.255	0.259	0.293	0.293		0.114	0.1685	0.2185	0.255	0.2905		0.1335	0.1875	0.227	0.2685	0.302
#8: 420-580nm, Wideband	2012-03-27	0.828981	0.285058	410.483	0	53	52	0.114	0.114	0.168	0.169	0.219	0.217	0.255	0.255	0.291	0.29	0.134	0.133	0.187	0.188	0.226	0.228	0.269	0.269	0.302	0.302	0.116	0.114	0.17	0.173	0.217	0.22	0.256	0.259	0.293	0.294		0.114	0.1685	0.218	0.255	0.2905		0.1335	0.1875	0.227	0.269	0.302
#8: 420-580nm, Wideband	2012-03-27	0.835625	0.291701	420.05	0	53	52	0.114	0.114	0.168	0.169	0.22	0.217	0.255	0.254	0.291	0.29	0.134	0.133	0.187	0.188	0.226	0.228	0.269	0.27	0.301	0.302	0.116	0.114	0.17	0.173	0.217	0.217	0.256	0.259	0.293	0.294		0.114	0.1685	0.2185	0.2545	0.2905		0.1335	0.1875	0.227	0.2695	0.3015
#8: 420-580nm, Wideband	2012-03-27	0.842269	0.298345	429.617	0	53.1	52	0.114	0.114	0.168	0.169	0.22	0.217	0.256	0.255	0.291	0.29	0.134	0.134	0.187	0.188	0.227	0.229	0.269	0.27	0.303	0.303	0.116	0.115	0.17	0.173	0.217	0.217	0.256	0.259	0.294	0.294		0.114	0.1685	0.2185	0.2555	0.2905		0.134	0.1875	0.228	0.2695	0.303
#8: 420-580nm, Wideband	2012-03-27	0.848912	0.304988	439.183	0	53.1	52	0.114	0.115	0.168	0.17	0.219	0.217	0.256	0.255	0.291	0.29	0.135	0.134	0.188	0.189	0.227	0.229	0.269	0.27	0.303	0.303	0.116	0.115	0.171	0.173	0.218	0.218	0.256	0.26	0.294	0.294		0.1145	0.169	0.218	0.2555	0.2905		0.1345	0.1885	0.228	0.2695	0.303
#8: 420-580nm, Wideband	2012-03-27	0.855556	0.311632	448.75	0	53	52	0.115	0.114	0.168	0.17	0.22	0.217	0.256	0.255	0.291	0.29	0.135	0.134	0.188	0.189	0.229	0.229	0.27	0.27	0.303	0.303	0.116	0.115	0.171	0.174	0.218	0.218	0.256	0.259	0.294	0.294		0.1145	0.169	0.2185	0.2555	0.2905		0.1345	0.1885	0.229	0.27	0.303
#8: 420-580nm, Wideband	2012-03-27	0.862199	0.318275	458.317	0	53.1	52	0.114	0.114	0.168	0.169	0.222	0.217	0.255	0.254	0.291	0.29	0.135	0.134	0.188	0.188	0.228	0.229	0.269	0.271	0.302	0.302	0.116	0.114	0.17	0.174	0.217	0.217	0.256	0.259	0.293	0.294		0.114	0.1685	0.2195	0.2545	0.2905		0.1345	0.188	0.2285	0.27	0.302
#8: 420-580nm, Wideband	2012-03-27	0.868843	0.324919	467.883	0	53.1	52	0.114	0.114	0.168	0.169	0.222	0.217	0.255	0.255	0.291	0.29	0.135	0.134	0.188	0.189	0.228	0.229	0.269	0.27	0.303	0.303	0.116	0.115	0.17	0.173	0.217	0.218	0.256	0.259	0.293	0.294		0.114	0.1685	0.2195	0.255	0.2905		0.1345	0.1885	0.2285	0.2695	0.303
#8: 420-580nm, Wideband	2012-03-27	0.875486	0.331562	477.45	0	53.1	52	0.114	0.114	0.168	0.169	0.222	0.217	0.255	0.254	0.291	0.29	0.135	0.134	0.188	0.189	0.228	0.229	0.27	0.271	0.303	0.303	0.116	0.114	0.17	0.173	0.217	0.217	0.256	0.259	0.293	0.294		0.114	0.1685	0.2195	0.2545	0.2905		0.1345	0.1885	0.2285	0.2705	0.303
#8: 420-580nm, Wideband	2012-03-27	0.88213	0.338206	487.017	0	53.1	52	0.115	0.115	0.168	0.17	0.223	0.217	0.255	0.255	0.291	0.29	0.136	0.134	0.189	0.189	0.228	0.23	0.27	0.271	0.304	0.303	0.117	0.115	0.171	0.174	0.217	0.218	0.256	0.26	0.294	0.294		0.115	0.169	0.22	0.255	0.2905		0.135	0.189	0.229	0.2705	0.3035
#8: 420-580nm, Wideband	2012-03-27	0.888773	0.34485	496.583	0	53.1	52	0.115	0.115	0.168	0.17	0.223	0.217	0.256	0.255	0.291	0.29	0.136	0.135	0.189	0.19	0.229	0.23	0.27	0.271	0.304	0.303	0.117	0.115	0.171	0.174	0.218	0.218	0.256	0.26	0.294	0.294		0.115	0.169	0.22	0.2555	0.2905		0.1355	0.1895	0.2295	0.2705	0.3035
#8: 420-580nm, Wideband	2012-03-27	0.895417	0.351493	506.15	0	53	52	0.115	0.115	0.169	0.17	0.222	0.217	0.256	0.255	0.291	0.29	0.136	0.135	0.189	0.19	0.229	0.23	0.271	0.272	0.304	0.304	0.117	0.115	0.171	0.174	0.218	0.218	0.257	0.26	0.294	0.294		0.115	0.1695	0.2195	0.2555	0.2905		0.1355	0.1895	0.2295	0.2715	0.304
#8: 420-580nm, Wideband	2012-03-27	0.90206	0.358137	515.717	0	53	52	0.114	0.115	0.168	0.17	0.222	0.217	0.256	0.255	0.291	0.29	0.136	0.135	0.189	0.19	0.229	0.23	0.271	0.272	0.304	0.304	0.116	0.115	0.171	0.174	0.218	0.22	0.257	0.26	0.294	0.294		0.1145	0.169	0.2195	0.2555	0.2905		0.1355	0.1895	0.2295	0.2715	0.304
#8: 420-580nm, Wideband	2012-03-27	0.908692	0.364769	525.267	0	53.1	52	0.115	0.115	0.169	0.17	0.221	0.218	0.256	0.255	0.29	0.29	0.136	0.135	0.19	0.191	0.229	0.231	0.271	0.272	0.304	0.304	0.117	0.115	0.171	0.174	0.218	0.218	0.257	0.26	0.294	0.295		0.115	0.1695	0.2195	0.2555	0.29		0.1355	0.1905	0.23	0.2715	0.304
#8: 420-580nm, Wideband	2012-03-27	0.915336	0.371412	534.833	0	53.1	52	0.114	0.115	0.169	0.17	0.22	0.217	0.256	0.255	0.291	0.29	0.136	0.135	0.19	0.19	0.229	0.231	0.271	0.272	0.304	0.304	0.117	0.115	0.171	0.174	0.218	0.218	0.256	0.26	0.294	0.294		0.1145	0.1695	0.2185	0.2555	0.2905		0.1355	0.19	0.23	0.2715	0.304
#8: 420-580nm, Wideband	2012-03-27	0.921979	0.378056	544.4	0	53	52	0.115	0.115	0.169	0.17	0.219	0.217	0.256	0.255	0.291	0.29	0.136	0.135	0.19	0.19	0.229	0.231	0.271	0.272	0.304	0.304	0.117	0.115	0.171	0.174	0.218	0.219	0.257	0.26	0.294	0.294		0.115	0.1695	0.218	0.2555	0.2905		0.1355	0.19	0.23	0.2715	0.304
#8: 420-580nm, Wideband	2012-03-27	0.928623	0.384699	553.967	0	53.1	52	0.114	0.115	0.169	0.17	0.218	0.217	0.256	0.255	0.291	0.29	0.136	0.135	0.19	0.191	0.229	0.231	0.271	0.272	0.304	0.304	0.117	0.115	0.171	0.174	0.218	0.218	0.257	0.26	0.294	0.294		0.1145	0.1695	0.2175	0.2555	0.2905		0.1355	0.1905	0.23	0.2715	0.304
#8: 420-580nm, Wideband	2012-03-27	0.935266	0.391343	563.533	0	53	52	0.115	0.115	0.169	0.17	0.216	0.217	0.256	0.255	0.291	0.29	0.137	0.136	0.19	0.191	0.229	0.231	0.272	0.273	0.305	0.304	0.117	0.115	0.172	0.175	0.218	0.219	0.257	0.26	0.294	0.294		0.115	0.1695	0.2165	0.2555	0.2905		0.1365	0.1905	0.23	0.2725	0.3045
#8: 420-580nm, Wideband	2012-03-27	0.94191	0.397986	573.1	0	53	52	0.115	0.115	0.169	0.17	0.218	0.217	0.256	0.255	0.291	0.29	0.137	0.136	0.19	0.191	0.23	0.231	0.272	0.272	0.305	0.304	0.116	0.115	0.171	0.174	0.218	0.218	0.257	0.26	0.294	0.294		0.115	0.1695	0.2175	0.2555	0.2905		0.1365	0.1905	0.2305	0.272	0.3045
#8: 420-580nm, Wideband	2012-03-27	0.948553	0.40463	582.667	0	53	52	0.115	0.115	0.169	0.17	0.215	0.217	0.256	0.255	0.291	0.29	0.137	0.136	0.19	0.191	0.23	0.232	0.272	0.273	0.305	0.305	0.117	0.115	0.172	0.175	0.218	0.219	0.257	0.26	0.294	0.294		0.115	0.1695	0.216	0.2555	0.2905		0.1365	0.1905	0.231	0.2725	0.305
#8: 420-580nm, Wideband	2012-03-27	0.955197	0.411273	592.233	0	53	52	0.115	0.115	0.169	0.17	0.214	0.217	0.256	0.255	0.291	0.289	0.137	0.136	0.19	0.191	0.23	0.232	0.272	0.273	0.304	0.304	0.117	0.115	0.172	0.175	0.218	0.218	0.257	0.26	0.294	0.294		0.115	0.1695	0.2155	0.2555	0.29		0.1365	0.1905	0.231	0.2725	0.304
#8: 420-580nm, Wideband	2012-03-27	0.96184	0.417917	601.8	0	53	52	0.115	0.115	0.169	0.17	0.215	0.218	0.256	0.255	0.291	0.29	0.137	0.136	0.191	0.191	0.23	0.232	0.272	0.273	0.305	0.305	0.117	0.116	0.172	0.175	0.219	0.219	0.257	0.261	0.294	0.295		0.115	0.1695	0.2165	0.2555	0.2905		0.1365	0.191	0.231	0.2725	0.305
#8: 420-580nm, Wideband	2012-03-27	0.968484	0.42456	611.367	0	53.1	52	0.115	0.115	0.169	0.17	0.215	0.218	0.256	0.255	0.291	0.29	0.137	0.136	0.191	0.192	0.231	0.232	0.272	0.273	0.305	0.305	0.117	0.115	0.172	0.175	0.219	0.219	0.257	0.261	0.294	0.295		0.115	0.1695	0.2165	0.2555	0.2905		0.1365	0.1915	0.2315	0.2725	0.305
#8: 420-580nm, Wideband	2012-03-27	0.975127	0.431204	620.933	0	53.1	52	0.115	0.115	0.169	0.17	0.214	0.217	0.256	0.255	0.291	0.29	0.137	0.136	0.191	0.192	0.23	0.232	0.272	0.273	0.305	0.305	0.117	0.115	0.172	0.175	0.218	0.219	0.257	0.26	0.294	0.294		0.115	0.1695	0.2155	0.2555	0.2905		0.1365	0.1915	0.231	0.2725	0.305
#8: 420-580nm, Wideband	2012-03-27	0.981771	0.437847	630.5	0	53	52	0.115	0.115	0.169	0.17	0.214	0.218	0.256	0.255	0.291	0.29	0.138	0.136	0.191	0.192	0.231	0.232	0.272	0.274	0.305	0.305	0.117	0.116	0.172	0.175	0.219	0.219	0.257	0.261	0.294	0.295		0.115	0.1695	0.216	0.2555	0.2905		0.137	0.1915	0.2315	0.273	0.305
#8: 420-580nm, Wideband	2012-03-27	0.988414	0.444491	640.067	0	53.1	52	0.115	0.115	0.168	0.17	0.215	0.218	0.256	0.255	0.291	0.29	0.138	0.137	0.192	0.192	0.231	0.232	0.273	0.274	0.306	0.305	0.117	0.115	0.172	0.175	0.219	0.219	0.257	0.261	0.294	0.295		0.115	0.169	0.2165	0.2555	0.2905		0.1375	0.192	0.2315	0.2735	0.3055
#8: 420-580nm, Wideband	2012-03-27	0.995046	0.451123	649.617	0	53	52	0.115	0.115	0.169	0.17	0.214	0.217	0.256	0.254	0.291	0.289	0.138	0.137	0.191	0.192	0.231	0.233	0.273	0.274	0.305	0.305	0.117	0.116	0.172	0.176	0.219	0.219	0.257	0.261	0.295	0.294		0.115	0.1695	0.2155	0.255	0.29		0.1375	0.1915	0.232	0.2735	0.305
#8: 420-580nm, Wideband	2012-03-28	0.00168981	0	659.117	0	53.1	52	0.114	0.115	0.169	0.17	0.214	0.217	0.256	0.255	0.291	0.289	0.138	0.137	0.191	0.192	0.231	0.232	0.273	0.274	0.305	0.305	0.117	0.115	0.172	0.175	0.219	0.219	0.257	0.26	0.294	0.294		0.1145	0.1695	0.2155	0.2555	0.29		0.1375	0.1915	0.2315	0.2735	0.305
#8: 420-580nm, Wideband	2012-03-28	0.00833333	0.00664352	668.683	0	53	52	0.115	0.115	0.166	0.17	0.214	0.217	0.256	0.255	0.295	0.289	0.138	0.137	0.192	0.192	0.231	0.233	0.273	0.274	0.306	0.305	0.117	0.115	0.172	0.175	0.219	0.219	0.257	0.261	0.294	0.294		0.115	0.168	0.2155	0.2555	0.292		0.1375	0.192	0.232	0.2735	0.3055
#8: 420-580nm, Wideband	2012-03-28	0.0149769	0.013287	678.25	0	53	52	0.115	0.115	0.169	0.17	0.214	0.217	0.256	0.254	0.291	0.289	0.138	0.137	0.192	0.193	0.231	0.233	0.273	0.274	0.306	0.305	0.117	0.115	0.172	0.175	0.219	0.219	0.257	0.26	0.294	0.294		0.115	0.1695	0.2155	0.255	0.29		0.1375	0.1925	0.232	0.2735	0.3055
#8: 420-580nm, Wideband	2012-03-28	0.0216204	0.0199306	687.817	0	53.1	52	0.114	0.115	0.169	0.17	0.214	0.217	0.255	0.254	0.291	0.289	0.138	0.137	0.192	0.192	0.231	0.233	0.273	0.274	0.306	0.305	0.117	0.115	0.172	0.175	0.218	0.219	0.257	0.26	0.294	0.294		0.1145	0.1695	0.2155	0.2545	0.29		0.1375	0.192	0.232	0.2735	0.3055
#8: 420-580nm, Wideband	2012-03-28	0.0282639	0.0265741	697.383	0	53.1	52	0.115	0.115	0.169	0.17	0.214	0.217	0.255	0.254	0.291	0.289	0.138	0.138	0.192	0.193	0.232	0.233	0.273	0.274	0.306	0.305	0.117	0.116	0.172	0.175	0.219	0.219	0.257	0.26	0.294	0.294		0.115	0.1695	0.2155	0.2545	0.29		0.138	0.1925	0.2325	0.2735	0.3055
#8: 420-580nm, Wideband	2012-03-28	0.0349074	0.0332176	706.95	0	53.1	52	0.115	0.115	0.169	0.17	0.214	0.217	0.256	0.254	0.291	0.289	0.139	0.137	0.192	0.193	0.232	0.233	0.274	0.275	0.306	0.305	0.117	0.116	0.172	0.175	0.219	0.219	0.258	0.261	0.294	0.294		0.115	0.1695	0.2155	0.255	0.29		0.138	0.1925	0.2325	0.2745	0.3055
#8: 420-580nm, Wideband	2012-03-28	0.0415509	0.0398611	716.517	0	53	52	0.115	0.115	0.169	0.17	0.215	0.218	0.256	0.255	0.291	0.289	0.139	0.138	0.193	0.193	0.232	0.234	0.274	0.275	0.306	0.306	0.117	0.115	0.172	0.175	0.219	0.219	0.257	0.261	0.294	0.294		0.115	0.1695	0.2165	0.2555	0.29		0.1385	0.193	0.233	0.2745	0.306
#8: 420-580nm, Wideband	2012-03-28	0.0481944	0.0465046	726.083	0	53	52	0.115	0.115	0.169	0.17	0.215	0.218	0.256	0.255	0.291	0.289	0.139	0.138	0.193	0.194	0.232	0.234	0.274	0.275	0.306	0.306	0.117	0.116	0.172	0.175	0.219	0.22	0.258	0.261	0.295	0.295		0.115	0.1695	0.2165	0.2555	0.29		0.1385	0.1935	0.233	0.2745	0.306
#8: 420-580nm, Wideband	2012-03-28	0.054838	0.0531481	735.65	0	53.1	52	0.115	0.115	0.169	0.17	0.214	0.217	0.256	0.255	0.291	0.289	0.139	0.138	0.193	0.194	0.232	0.234	0.274	0.275	0.307	0.306	0.117	0.116	0.172	0.175	0.219	0.22	0.26	0.261	0.295	0.295		0.115	0.1695	0.2155	0.2555	0.29		0.1385	0.1935	0.233	0.2745	0.3065
#8: 420-580nm, Wideband	2012-03-28	0.0614815	0.0597917	745.217	0	53.1	52	0.115	0.115	0.169	0.17	0.214	0.217	0.255	0.254	0.286	0.289	0.139	0.138	0.193	0.193	0.232	0.234	0.274	0.275	0.306	0.305	0.117	0.116	0.172	0.175	0.219	0.219	0.257	0.261	0.294	0.294		0.115	0.1695	0.2155	0.2545	0.2875		0.1385	0.193	0.233	0.2745	0.3055
#8: 420-580nm, Wideband	2012-03-28	0.068125	0.0664352	754.783	0	53	52	0.115	0.115	0.169	0.17	0.215	0.217	0.255	0.255	0.291	0.289	0.139	0.139	0.193	0.194	0.233	0.234	0.274	0.275	0.307	0.307	0.117	0.116	0.173	0.176	0.219	0.219	0.258	0.261	0.295	0.295		0.115	0.1695	0.216	0.255	0.29		0.139	0.1935	0.2335	0.2745	0.307
#8: 420-580nm, Wideband	2012-03-28	0.0747685	0.0730787	764.35	0	53.1	52	0.115	0.115	0.169	0.17	0.214	0.217	0.256	0.255	0.291	0.289	0.14	0.138	0.193	0.194	0.233	0.234	0.274	0.275	0.307	0.306	0.117	0.116	0.172	0.176	0.219	0.22	0.26	0.261	0.295	0.295		0.115	0.1695	0.2155	0.2555	0.29		0.139	0.1935	0.2335	0.2745	0.3065
#8: 420-580nm, Wideband	2012-03-28	0.081412	0.0797222	773.917	0	53	52	0.115	0.116	0.17	0.171	0.215	0.218	0.256	0.255	0.291	0.289	0.14	0.139	0.194	0.195	0.233	0.235	0.275	0.276	0.308	0.307	0.118	0.116	0.173	0.176	0.22	0.22	0.259	0.261	0.295	0.295		0.1155	0.1705	0.2165	0.2555	0.29		0.1395	0.1945	0.234	0.2755	0.3075
#8: 420-580nm, Wideband	2012-03-28	0.0880556	0.0863657	783.483	0	53.1	52	0.115	0.115	0.169	0.17	0.214	0.217	0.256	0.255	0.291	0.289	0.14	0.139	0.194	0.194	0.233	0.235	0.275	0.276	0.307	0.307	0.117	0.116	0.173	0.176	0.219	0.219	0.258	0.261	0.295	0.295		0.115	0.1695	0.2155	0.2555	0.29		0.1395	0.194	0.234	0.2755	0.307
#8: 420-580nm, Wideband	2012-03-28	0.0946991	0.0930093	793.05	0	53	52	0.115	0.115	0.169	0.17	0.214	0.217	0.255	0.254	0.29	0.288	0.14	0.138	0.193	0.194	0.233	0.235	0.274	0.276	0.307	0.306	0.117	0.115	0.172	0.175	0.219	0.219	0.257	0.261	0.294	0.294		0.115	0.1695	0.2155	0.2545	0.289		0.139	0.1935	0.234	0.275	0.3065
#8: 420-580nm, Wideband	2012-03-28	0.101331	0.0996412	802.6	0	53	52	0.115	0.114	0.169	0.17	0.214	0.217	0.255	0.254	0.29	0.289	0.14	0.139	0.194	0.194	0.233	0.235	0.275	0.276	0.307	0.306	0.117	0.116	0.173	0.176	0.219	0.22	0.258	0.261	0.294	0.294		0.1145	0.1695	0.2155	0.2545	0.2895		0.1395	0.194	0.234	0.2755	0.3065
#8: 420-580nm, Wideband	2012-03-28	0.107975	0.106285	812.167	0	53.1	52	0.115	0.115	0.169	0.17	0.214	0.218	0.255	0.254	0.29	0.289	0.14	0.139	0.194	0.195	0.233	0.235	0.275	0.276	0.307	0.307	0.117	0.116	0.173	0.175	0.219	0.219	0.258	0.261	0.295	0.294		0.115	0.1695	0.216	0.2545	0.2895		0.1395	0.1945	0.234	0.2755	0.307
#8: 420-580nm, Wideband	2012-03-28	0.114618	0.112928	821.733	0	53	52	0.115	0.116	0.17	0.171	0.215	0.218	0.256	0.255	0.291	0.289	0.14	0.139	0.194	0.195	0.234	0.235	0.275	0.277	0.308	0.308	0.117	0.116	0.173	0.176	0.22	0.22	0.258	0.262	0.296	0.295		0.1155	0.1705	0.2165	0.2555	0.29		0.1395	0.1945	0.2345	0.276	0.308
#8: 420-580nm, Wideband	2012-03-28	0.121262	0.119572	831.3	0	53.1	52	0.116	0.116	0.17	0.171	0.215	0.218	0.256	0.255	0.291	0.289	0.141	0.14	0.195	0.196	0.234	0.236	0.276	0.277	0.308	0.307	0.118	0.116	0.174	0.176	0.22	0.22	0.259	0.262	0.295	0.295		0.116	0.1705	0.2165	0.2555	0.29		0.1405	0.1955	0.235	0.2765	0.3075
#8: 420-580nm, Wideband	2012-03-28	0.127905	0.126215	840.867	0	53.1	52	0.115	0.116	0.169	0.17	0.215	0.218	0.256	0.255	0.291	0.289	0.141	0.14	0.195	0.195	0.234	0.236	0.275	0.276	0.308	0.308	0.117	0.116	0.173	0.176	0.22	0.22	0.258	0.262	0.295	0.295		0.1155	0.1695	0.2165	0.2555	0.29		0.1405	0.195	0.235	0.2755	0.308
#8: 420-580nm, Wideband	2012-03-28	0.134549	0.132859	850.433	0	53.1	52	0.115	0.116	0.169	0.17	0.214	0.218	0.256	0.255	0.291	0.288	0.141	0.14	0.195	0.196	0.234	0.236	0.275	0.277	0.308	0.307	0.118	0.116	0.173	0.176	0.22	0.22	0.258	0.261	0.295	0.295		0.1155	0.1695	0.216	0.2555	0.2895		0.1405	0.1955	0.235	0.276	0.3075
#8: 420-580nm, Wideband	2012-03-28	0.141192	0.139502	860	0	53.1	52	0.115	0.116	0.169	0.171	0.215	0.218	0.256	0.255	0.29	0.289	0.141	0.14	0.195	0.196	0.234	0.236	0.276	0.277	0.308	0.307	0.117	0.116	0.173	0.176	0.22	0.22	0.258	0.262	0.295	0.295		0.1155	0.17	0.2165	0.2555	0.2895		0.1405	0.1955	0.235	0.2765	0.3075
#8: 420-580nm, Wideband	2012-03-28	0.147836	0.146146	869.567	0	53.1	52	0.115	0.115	0.169	0.17	0.214	0.217	0.256	0.254	0.29	0.288	0.141	0.14	0.195	0.196	0.234	0.236	0.276	0.277	0.308	0.307	0.118	0.116	0.173	0.176	0.22	0.22	0.258	0.261	0.295	0.294		0.115	0.1695	0.2155	0.255	0.289		0.1405	0.1955	0.235	0.2765	0.3075
#8: 420-580nm, Wideband	2012-03-28	0.154479	0.152789	879.133	0	53	52	0.116	0.115	0.169	0.169	0.214	0.217	0.255	0.255	0.291	0.288	0.141	0.14	0.195	0.196	0.234	0.236	0.276	0.277	0.308	0.307	0.117	0.116	0.173	0.176	0.22	0.22	0.258	0.261	0.295	0.295		0.1155	0.169	0.2155	0.255	0.2895		0.1405	0.1955	0.235	0.2765	0.3075
#8: 420-580nm, Wideband	2012-03-28	0.161123	0.159433	888.7	0	53	52	0.115	0.115	0.169	0.17	0.214	0.217	0.255	0.254	0.29	0.288	0.141	0.14	0.195	0.196	0.235	0.236	0.276	0.277	0.308	0.307	0.117	0.116	0.173	0.176	0.22	0.22	0.258	0.261	0.295	0.295		0.115	0.1695	0.2155	0.2545	0.289		0.1405	0.1955	0.2355	0.2765	0.3075
#8: 420-580nm, Wideband	2012-03-28	0.167766	0.166076	898.267	0	53.1	52	0.115	0.115	0.169	0.17	0.214	0.218	0.256	0.255	0.29	0.288	0.141	0.14	0.196	0.196	0.235	0.237	0.276	0.277	0.308	0.307	0.117	0.116	0.172	0.176	0.22	0.22	0.258	0.261	0.295	0.295		0.115	0.1695	0.216	0.2555	0.289		0.1405	0.196	0.236	0.2765	0.3075
#8: 420-580nm, Wideband	2012-03-28	0.17441	0.17272	907.833	0	53	52	0.115	0.116	0.169	0.17	0.214	0.218	0.255	0.254	0.29	0.288	0.141	0.141	0.196	0.196	0.235	0.237	0.276	0.277	0.309	0.307	0.117	0.116	0.173	0.176	0.22	0.22	0.258	0.262	0.295	0.295		0.1155	0.1695	0.216	0.2545	0.289		0.141	0.196	0.236	0.2765	0.308
#8: 420-580nm, Wideband	2012-03-28	0.181053	0.179363	917.4	0	53.1	52	0.116	0.116	0.169	0.171	0.215	0.217	0.256	0.255	0.29	0.288	0.141	0.141	0.196	0.196	0.235	0.237	0.276	0.277	0.309	0.308	0.117	0.116	0.173	0.176	0.22	0.221	0.259	0.262	0.295	0.295		0.116	0.17	0.216	0.2555	0.289		0.141	0.196	0.236	0.2765	0.3085
#8: 420-580nm, Wideband	2012-03-28	0.187697	0.186007	926.967	0	53.1	52	0.116	0.116	0.17	0.171	0.215	0.218	0.256	0.255	0.291	0.288	0.142	0.141	0.196	0.197	0.235	0.237	0.277	0.278	0.309	0.308	0.118	0.116	0.174	0.176	0.22	0.22	0.261	0.262	0.295	0.295		0.116	0.1705	0.2165	0.2555	0.2895		0.1415	0.1965	0.236	0.2775	0.3085
#8: 420-580nm, Wideband	2012-03-28	0.19434	0.19265	936.533	0	53.1	52	0.115	0.116	0.169	0.171	0.215	0.218	0.256	0.255	0.29	0.288	0.142	0.141	0.196	0.197	0.235	0.237	0.276	0.278	0.309	0.308	0.118	0.116	0.174	0.176	0.22	0.22	0.259	0.262	0.295	0.295		0.1155	0.17	0.2165	0.2555	0.289		0.1415	0.1965	0.236	0.277	0.3085
#8: 420-580nm, Wideband	2012-03-28	0.200984	0.199294	946.1	0	53.1	52	0.115	0.115	0.169	0.171	0.214	0.218	0.256	0.255	0.29	0.288	0.142	0.141	0.196	0.197	0.236	0.237	0.277	0.278	0.309	0.308	0.118	0.116	0.173	0.176	0.22	0.22	0.258	0.262	0.294	0.295		0.115	0.17	0.216	0.2555	0.289		0.1415	0.1965	0.2365	0.2775	0.3085
#8: 420-580nm, Wideband	2012-03-28	0.207627	0.205937	955.667	0	53.1	52	0.115	0.116	0.169	0.171	0.214	0.217	0.255	0.254	0.29	0.288	0.142	0.141	0.196	0.197	0.235	0.237	0.276	0.277	0.309	0.308	0.117	0.116	0.173	0.176	0.22	0.22	0.258	0.261	0.295	0.294		0.1155	0.17	0.2155	0.2545	0.289		0.1415	0.1965	0.236	0.2765	0.3085
#8: 420-580nm, Wideband	2012-03-28	0.214271	0.212581	965.233	0	53	52	0.116	0.116	0.17	0.171	0.215	0.218	0.256	0.255	0.291	0.288	0.142	0.141	0.197	0.197	0.236	0.237	0.277	0.278	0.309	0.308	0.118	0.117	0.174	0.177	0.221	0.221	0.259	0.262	0.295	0.295		0.116	0.1705	0.2165	0.2555	0.2895		0.1415	0.197	0.2365	0.2775	0.3085
#8: 420-580nm, Wideband	2012-03-28	0.220914	0.219225	974.8	0	53.1	52	0.115	0.116	0.17	0.171	0.215	0.218	0.256	0.255	0.29	0.288	0.143	0.141	0.197	0.197	0.236	0.238	0.277	0.278	0.31	0.308	0.118	0.116	0.174	0.177	0.22	0.221	0.259	0.262	0.295	0.295		0.1155	0.1705	0.2165	0.2555	0.289		0.142	0.197	0.237	0.2775	0.309
#8: 420-580nm, Wideband	2012-03-28	0.227558	0.225868	984.367	0	53	52	0.115	0.116	0.169	0.17	0.215	0.218	0.256	0.255	0.291	0.288	0.142	0.142	0.197	0.198	0.236	0.238	0.277	0.278	0.309	0.308	0.118	0.116	0.174	0.176	0.22	0.22	0.259	0.262	0.295	0.295		0.1155	0.1695	0.2165	0.2555	0.2895		0.142	0.1975	0.237	0.2775	0.3085
#8: 420-580nm, Wideband	2012-03-28	0.234201	0.232512	993.933	0	53.1	52	0.115	0.119	0.17	0.171	0.215	0.218	0.256	0.255	0.291	0.289	0.143	0.142	0.197	0.198	0.237	0.238	0.278	0.279	0.31	0.309	0.118	0.117	0.174	0.177	0.22	0.221	0.259	0.262	0.296	0.295		0.117	0.1705	0.2165	0.2555	0.29		0.1425	0.1975	0.2375	0.2785	0.3095
#8: 420-580nm, Wideband	2012-03-28	0.240856	0.239167	1003.52	0	53.1	52	0.115	0.116	0.169	0.171	0.214	0.217	0.255	0.255	0.29	0.288	0.142	0.141	0.197	0.198	0.236	0.238	0.277	0.278	0.309	0.308	0.118	0.116	0.173	0.176	0.22	0.22	0.26	0.262	0.295	0.294		0.1155	0.17	0.2155	0.255	0.289		0.1415	0.1975	0.237	0.2775	0.3085
#8: 420-580nm, Wideband	2012-03-28	0.2475	0.24581	1013.08	0	53	52	0.116	0.116	0.17	0.171	0.215	0.218	0.256	0.255	0.29	0.288	0.143	0.142	0.197	0.198	0.237	0.238	0.278	0.279	0.31	0.309	0.118	0.116	0.176	0.177	0.22	0.22	0.259	0.262	0.295	0.295		0.116	0.1705	0.2165	0.2555	0.289		0.1425	0.1975	0.2375	0.2785	0.3095
#8: 420-580nm, Wideband	2012-03-28	0.254144	0.252454	1022.65	0	53.1	52	0.115	0.116	0.169	0.171	0.215	0.218	0.256	0.255	0.291	0.288	0.143	0.142	0.197	0.198	0.237	0.238	0.278	0.279	0.31	0.309	0.118	0.117	0.174	0.177	0.221	0.221	0.259	0.262	0.295	0.295		0.1155	0.17	0.2165	0.2555	0.2895		0.1425	0.1975	0.2375	0.2785	0.3095
#8: 420-580nm, Wideband	2012-03-28	0.260787	0.259097	1032.22	0	53.1	52	0.115	0.116	0.17	0.171	0.214	0.218	0.259	0.254	0.29	0.288	0.143	0.142	0.197	0.198	0.237	0.238	0.278	0.279	0.31	0.309	0.118	0.116	0.174	0.177	0.22	0.221	0.26	0.262	0.295	0.294		0.1155	0.1705	0.216	0.2565	0.289		0.1425	0.1975	0.2375	0.2785	0.3095
#8: 420-580nm, Wideband	2012-03-28	0.267431	0.265741	1041.78	0	53.1	52	0.115	0.116	0.169	0.171	0.214	0.217	0.256	0.254	0.29	0.287	0.143	0.142	0.197	0.198	0.237	0.238	0.278	0.279	0.31	0.309	0.118	0.116	0.174	0.177	0.221	0.221	0.26	0.262	0.295	0.295		0.1155	0.17	0.2155	0.255	0.2885		0.1425	0.1975	0.2375	0.2785	0.3095
#8: 420-580nm, Wideband	2012-03-28	0.274074	0.272384	1051.35	0	53.1	52	0.115	0.116	0.17	0.171	0.215	0.218	0.256	0.254	0.29	0.288	0.143	0.142	0.198	0.198	0.237	0.239	0.278	0.279	0.311	0.309	0.118	0.117	0.174	0.177	0.221	0.221	0.259	0.262	0.295	0.295		0.1155	0.1705	0.2165	0.255	0.289		0.1425	0.198	0.238	0.2785	0.31
#8: 420-580nm, Wideband	2012-03-28	0.280718	0.279028	1060.92	0	53.1	52	0.115	0.116	0.169	0.171	0.215	0.217	0.255	0.255	0.29	0.287	0.143	0.142	0.198	0.198	0.237	0.239	0.278	0.279	0.31	0.309	0.119	0.116	0.174	0.177	0.22	0.221	0.259	0.262	0.295	0.295		0.1155	0.17	0.216	0.255	0.2885		0.1425	0.198	0.238	0.2785	0.3095
#8: 420-580nm, Wideband	2012-03-28	0.287361	0.285671	1070.48	0	53	52	0.115	0.116	0.169	0.17	0.214	0.218	0.255	0.254	0.29	0.287	0.143	0.142	0.198	0.198	0.237	0.239	0.278	0.279	0.31	0.309	0.118	0.116	0.174	0.177	0.22	0.221	0.259	0.262	0.295	0.294		0.1155	0.1695	0.216	0.2545	0.2885		0.1425	0.198	0.238	0.2785	0.3095
#8: 420-580nm, Wideband	2012-03-28	0.294005	0.292315	1080.05	0	53.1	52	0.115	0.116	0.17	0.171	0.215	0.218	0.256	0.255	0.29	0.287	0.144	0.142	0.198	0.199	0.237	0.239	0.279	0.28	0.311	0.309	0.118	0.117	0.174	0.177	0.221	0.221	0.259	0.262	0.295	0.295		0.1155	0.1705	0.2165	0.2555	0.2885		0.143	0.1985	0.238	0.2795	0.31
#8: 420-580nm, Wideband	2012-03-28	0.30066	0.29897	1089.63	0	53.1	52	0.115	0.116	0.17	0.171	0.214	0.218	0.255	0.254	0.29	0.287	0.144	0.143	0.198	0.199	0.237	0.239	0.279	0.279	0.31	0.309	0.118	0.116	0.174	0.177	0.221	0.221	0.259	0.262	0.295	0.295		0.1155	0.1705	0.216	0.2545	0.2885		0.1435	0.1985	0.238	0.279	0.3095
#8: 420-580nm, Wideband	2012-03-28	0.307303	0.305613	1099.2	0	53.1	52	0.115	0.116	0.17	0.171	0.214	0.217	0.255	0.254	0.29	0.287	0.144	0.143	0.198	0.202	0.237	0.239	0.278	0.279	0.31	0.309	0.118	0.116	0.174	0.177	0.22	0.22	0.258	0.262	0.295	0.294		0.1155	0.1705	0.2155	0.2545	0.2885		0.1435	0.2	0.238	0.2785	0.3095
#8: 420-580nm, Wideband	2012-03-28	0.313947	0.312257	1108.77	0	53	52	0.115	0.116	0.169	0.171	0.214	0.217	0.255	0.254	0.29	0.287	0.144	0.143	0.198	0.199	0.237	0.239	0.279	0.279	0.311	0.31	0.118	0.116	0.174	0.177	0.221	0.221	0.259	0.262	0.295	0.295		0.1155	0.17	0.2155	0.2545	0.2885		0.1435	0.1985	0.238	0.279	0.3105
#8: 420-580nm, Wideband	2012-03-28	0.32059	0.3189	1118.33	0	53	52	0.115	0.116	0.17	0.171	0.214	0.217	0.255	0.258	0.29	0.287	0.144	0.143	0.198	0.199	0.238	0.239	0.279	0.28	0.311	0.31	0.118	0.117	0.174	0.177	0.221	0.221	0.259	0.262	0.295	0.295		0.1155	0.1705	0.2155	0.2565	0.2885		0.1435	0.1985	0.2385	0.2795	0.3105
#8: 420-580nm, Wideband	2012-03-28	0.327234	0.325544	1127.9	0	53.1	52	0.116	0.116	0.17	0.171	0.215	0.218	0.256	0.255	0.29	0.288	0.144	0.143	0.199	0.2	0.238	0.24	0.279	0.28	0.311	0.31	0.118	0.117	0.174	0.177	0.221	0.221	0.259	0.262	0.295	0.295		0.116	0.1705	0.2165	0.2555	0.289		0.1435	0.1995	0.239	0.2795	0.3105
#8: 420-580nm, Wideband	2012-03-28	0.333877	0.332187	1137.47	0	53.1	52	0.115	0.116	0.17	0.171	0.214	0.217	0.255	0.255	0.29	0.287	0.144	0.143	0.199	0.199	0.238	0.24	0.279	0.28	0.313	0.31	0.118	0.117	0.174	0.177	0.221	0.221	0.259	0.262	0.295	0.294		0.1155	0.1705	0.2155	0.255	0.2885		0.1435	0.199	0.239	0.2795	0.3115
#8: 420-580nm, Wideband	2012-03-28	0.340521	0.338831	1147.03	0	53.1	52	0.116	0.116	0.17	0.171	0.215	0.218	0.255	0.254	0.29	0.287	0.145	0.144	0.199	0.2	0.238	0.24	0.279	0.28	0.311	0.31	0.118	0.117	0.174	0.177	0.221	0.221	0.259	0.262	0.295	0.294		0.116	0.1705	0.2165	0.2545	0.2885		0.1445	0.1995	0.239	0.2795	0.3105
#8: 420-580nm, Wideband	2012-03-28	0.347176	0.345486	1156.62	0	53	52	0.115	0.116	0.17	0.171	0.214	0.218	0.255	0.254	0.29	0.287	0.144	0.143	0.199	0.199	0.238	0.24	0.279	0.28	0.311	0.31	0.118	0.117	0.174	0.177	0.221	0.221	0.259	0.262	0.295	0.294		0.1155	0.1705	0.216	0.2545	0.2885		0.1435	0.199	0.239	0.2795	0.3105
#8: 420-580nm, Wideband	2012-03-28	0.353819	0.35213	1166.18	0	53.1	52	0.115	0.116	0.169	0.171	0.215	0.218	0.255	0.254	0.29	0.287	0.144	0.143	0.199	0.2	0.238	0.24	0.279	0.28	0.311	0.31	0.118	0.117	0.174	0.178	0.221	0.221	0.259	0.262	0.295	0.294		0.1155	0.17	0.2165	0.2545	0.2885		0.1435	0.1995	0.239	0.2795	0.3105
#8: 420-580nm, Wideband	2012-03-28	0.360463	0.358773	1175.75	0	53.1	52	0.115	0.116	0.17	0.171	0.214	0.217	0.255	0.254	0.289	0.287	0.144	0.144	0.199	0.2	0.238	0.24	0.279	0.28	0.311	0.31	0.118	0.116	0.174	0.177	0.22	0.221	0.259	0.262	0.295	0.294		0.1155	0.1705	0.2155	0.2545	0.288		0.144	0.1995	0.239	0.2795	0.3105
#8: 420-580nm, Wideband	2012-03-28	0.367095	0.365405	1185.3	0	53.1	52	0.115	0.116	0.17	0.171	0.214	0.217	0.255	0.254	0.29	0.287	0.144	0.144	0.199	0.2	0.238	0.24	0.279	0.28	0.311	0.31	0.118	0.117	0.174	0.177	0.221	0.221	0.259	0.262	0.295	0.294		0.1155	0.1705	0.2155	0.2545	0.2885		0.144	0.1995	0.239	0.2795	0.3105
#8: 420-580nm, Wideband	2012-03-28	0.37375	0.37206	1194.88	0	53.1	52	0.115	0.116	0.17	0.171	0.215	0.217	0.255	0.254	0.289	0.287	0.144	0.143	0.199	0.197	0.238	0.24	0.279	0.28	0.311	0.31	0.117	0.116	0.174	0.177	0.221	0.221	0.259	0.262	0.295	0.294		0.1155	0.1705	0.216	0.2545	0.288		0.1435	0.198	0.239	0.2795	0.3105
#8: 420-580nm, Wideband	2012-03-28	0.380394	0.378704	1204.45	0	53.1	52	0.115	0.116	0.17	0.171	0.214	0.217	0.255	0.254	0.289	0.287	0.145	0.144	0.2	0.2	0.238	0.24	0.279	0.28	0.311	0.31	0.118	0.117	0.174	0.177	0.221	0.221	0.259	0.261	0.295	0.294		0.1155	0.1705	0.2155	0.2545	0.288		0.1445	0.2	0.239	0.2795	0.3105
#8: 420-580nm, Wideband	2012-03-28	0.387037	0.385347	1214.02	0	53	52	0.115	0.116	0.17	0.171	0.214	0.218	0.255	0.254	0.29	0.287	0.145	0.144	0.2	0.2	0.239	0.24	0.28	0.281	0.311	0.31	0.118	0.117	0.174	0.177	0.221	0.221	0.259	0.263	0.295	0.294		0.1155	0.1705	0.216	0.2545	0.2885		0.1445	0.2	0.2395	0.2805	0.3105
#8: 420-580nm, Wideband	2012-03-28	0.393681	0.391991	1223.58	0	53.1	52	0.115	0.116	0.17	0.171	0.214	0.218	0.255	0.255	0.29	0.287	0.145	0.144	0.199	0.201	0.239	0.241	0.28	0.281	0.312	0.31	0.118	0.117	0.175	0.177	0.221	0.221	0.259	0.262	0.295	0.294		0.1155	0.1705	0.216	0.255	0.2885		0.1445	0.2	0.24	0.2805	0.311
#8: 420-580nm, Wideband	2012-03-28	0.400324	0.398634	1233.15	0	53	52	0.115	0.116	0.17	0.171	0.214	0.217	0.255	0.254	0.289	0.286	0.145	0.144	0.199	0.2	0.239	0.24	0.279	0.28	0.311	0.31	0.117	0.116	0.174	0.177	0.221	0.221	0.26	0.262	0.295	0.294		0.1155	0.1705	0.2155	0.2545	0.2875		0.1445	0.1995	0.2395	0.2795	0.3105
#8: 420-580nm, Wideband	2012-03-28	0.406956	0.405266	1242.7	0	53.1	52	0.115	0.116	0.17	0.171	0.214	0.217	0.255	0.254	0.29	0.287	0.145	0.144	0.2	0.201	0.239	0.241	0.28	0.281	0.312	0.31	0.118	0.117	0.174	0.177	0.221	0.221	0.259	0.263	0.295	0.294		0.1155	0.1705	0.2155	0.2545	0.2885		0.1445	0.2005	0.24	0.2805	0.311
#8: 420-580nm, Wideband	2012-03-28	0.4136	0.41191	1252.27	0	53.1	52	0.115	0.116	0.17	0.171	0.215	0.217	0.255	0.254	0.29	0.286	0.146	0.144	0.2	0.201	0.239	0.241	0.28	0.281	0.312	0.31	0.118	0.117	0.175	0.178	0.221	0.221	0.259	0.262	0.295	0.294		0.1155	0.1705	0.216	0.2545	0.288		0.145	0.2005	0.24	0.2805	0.311
#8: 420-580nm, Wideband	2012-03-28	0.420243	0.418553	1261.83	0	53	52	0.115	0.116	0.17	0.171	0.214	0.217	0.255	0.254	0.289	0.286	0.146	0.144	0.2	0.201	0.239	0.241	0.28	0.281	0.312	0.31	0.118	0.117	0.174	0.177	0.221	0.221	0.259	0.262	0.295	0.294		0.1155	0.1705	0.2155	0.2545	0.2875		0.145	0.2005	0.24	0.2805	0.311
#8: 420-580nm, Wideband	2012-03-28	0.426887	0.425197	1271.4	0	53.1	52	0.115	0.116	0.17	0.171	0.215	0.217	0.255	0.254	0.289	0.287	0.146	0.145	0.2	0.201	0.24	0.241	0.28	0.281	0.312	0.31	0.118	0.117	0.174	0.177	0.221	0.221	0.259	0.264	0.295	0.294		0.1155	0.1705	0.216	0.2545	0.288		0.1455	0.2005	0.2405	0.2805	0.311
#8: 420-580nm, Wideband	2012-03-28	0.433542	0.431852	1280.98	0	53.1	52	0.115	0.116	0.17	0.171	0.214	0.217	0.255	0.254	0.289	0.286	0.146	0.145	0.2	0.201	0.239	0.241	0.28	0.281	0.312	0.31	0.118	0.117	0.175	0.177	0.221	0.221	0.259	0.262	0.295	0.294		0.1155	0.1705	0.2155	0.2545	0.2875		0.1455	0.2005	0.24	0.2805	0.311
#8: 420-580nm, Wideband	2012-03-28	0.440174	0.438484	1290.53	0	53.1	52	0.116	0.117	0.17	0.171	0.215	0.218	0.255	0.254	0.29	0.287	0.146	0.145	0.201	0.202	0.24	0.242	0.281	0.282	0.313	0.311	0.118	0.117	0.175	0.178	0.221	0.222	0.259	0.262	0.296	0.295		0.1165	0.1705	0.2165	0.2545	0.2885		0.1455	0.2015	0.241	0.2815	0.312
#8: 420-580nm, Wideband	2012-03-28	0.446817	0.445127	1300.1	0	53.1	52	0.116	0.117	0.168	0.171	0.215	0.218	0.256	0.254	0.289	0.287	0.146	0.145	0.201	0.202	0.24	0.242	0.281	0.282	0.313	0.311	0.118	0.117	0.175	0.178	0.221	0.221	0.26	0.263	0.296	0.294		0.1165	0.1695	0.2165	0.255	0.288		0.1455	0.2015	0.241	0.2815	0.312
#8: 420-580nm, Wideband	2012-03-28	0.453461	0.451771	1309.67	0	53	52	0.115	0.116	0.169	0.171	0.214	0.217	0.255	0.253	0.289	0.286	0.146	0.145	0.2	0.201	0.24	0.241	0.28	0.282	0.312	0.311	0.118	0.116	0.174	0.177	0.221	0.221	0.259	0.262	0.295	0.294		0.1155	0.17	0.2155	0.254	0.2875		0.1455	0.2005	0.2405	0.281	0.3115
#8: 420-580nm, Wideband	2012-03-28	0.460104	0.458414	1319.23	0	53	52	0.115	0.116	0.17	0.171	0.215	0.217	0.255	0.254	0.289	0.286	0.146	0.145	0.201	0.201	0.24	0.242	0.28	0.282	0.312	0.311	0.118	0.116	0.174	0.177	0.221	0.221	0.259	0.262	0.295	0.294		0.1155	0.1705	0.216	0.2545	0.2875		0.1455	0.201	0.241	0.281	0.3115
#8: 420-580nm, Wideband	2012-03-28	0.466748	0.465058	1328.8	0	53.1	52	0.115	0.116	0.17	0.171	0.214	0.217	0.255	0.253	0.289	0.286	0.146	0.145	0.2	0.201	0.24	0.241	0.28	0.282	0.312	0.311	0.118	0.116	0.174	0.177	0.221	0.221	0.259	0.262	0.295	0.294		0.1155	0.1705	0.2155	0.254	0.2875		0.1455	0.2005	0.2405	0.281	0.3115
#8: 420-580nm, Wideband	2012-03-28	0.473391	0.471701	1338.37	0	53	52	0.115	0.116	0.17	0.171	0.214	0.217	0.255	0.253	0.289	0.286	0.146	0.145	0.201	0.202	0.24	0.241	0.28	0.282	0.312	0.311	0.119	0.116	0.174	0.177	0.221	0.221	0.259	0.262	0.295	0.294		0.1155	0.1705	0.2155	0.254	0.2875		0.1455	0.2015	0.2405	0.281	0.3115
#8: 420-580nm, Wideband	2012-03-28	0.480035	0.478345	1347.93	0	53.1	52	0.116	0.116	0.17	0.171	0.215	0.217	0.255	0.254	0.289	0.286	0.147	0.145	0.201	0.202	0.24	0.242	0.281	0.282	0.313	0.311	0.118	0.117	0.175	0.178	0.221	0.222	0.259	0.262	0.295	0.294		0.116	0.1705	0.216	0.2545	0.2875		0.146	0.2015	0.241	0.2815	0.312
#8: 420-580nm, Wideband	2012-03-28	0.486678	0.484988	1357.5	0	53	52	0.116	0.116	0.17	0.171	0.214	0.218	0.255	0.254	0.289	0.287	0.147	0.146	0.202	0.202	0.241	0.242	0.281	0.283	0.313	0.311	0.119	0.117	0.175	0.178	0.221	0.222	0.26	0.263	0.295	0.294		0.116	0.1705	0.216	0.2545	0.288		0.1465	0.202	0.2415	0.282	0.312
#8: 420-580nm, Wideband	2012-03-28	0.493322	0.491632	1367.07	0	53	52	0.115	0.116	0.169	0.171	0.214	0.217	0.255	0.254	0.289	0.286	0.146	0.145	0.201	0.202	0.24	0.242	0.281	0.282	0.313	0.311	0.118	0.116	0.175	0.177	0.221	0.221	0.259	0.262	0.295	0.294		0.1155	0.17	0.2155	0.2545	0.2875		0.1455	0.2015	0.241	0.2815	0.312
#8: 420-580nm, Wideband	2012-03-28	0.499965	0.498275	1376.63	0	53.1	52	0.115	0.116	0.169	0.17	0.214	0.217	0.254	0.253	0.289	0.286	0.146	0.145	0.201	0.202	0.24	0.242	0.281	0.282	0.312	0.31	0.118	0.116	0.174	0.177	0.221	0.221	0.258	0.262	0.295	0.294		0.1155	0.1695	0.2155	0.2535	0.2875		0.1455	0.2015	0.241	0.2815	0.311
#8: 420-580nm, Wideband	2012-03-28	0.506609	0.504919	1386.2	0	53	52	0.116	0.116	0.17	0.171	0.215	0.217	0.255	0.254	0.289	0.286	0.147	0.146	0.201	0.203	0.241	0.242	0.281	0.282	0.313	0.311	0.118	0.117	0.175	0.178	0.221	0.221	0.259	0.262	0.295	0.294		0.116	0.1705	0.216	0.2545	0.2875		0.1465	0.202	0.2415	0.2815	0.312
#8: 420-580nm, Wideband	2012-03-28	0.513252	0.511563	1395.77	0	53.1	52	0.115	0.116	0.17	0.171	0.214	0.217	0.254	0.254	0.289	0.286	0.147	0.146	0.202	0.203	0.241	0.243	0.282	0.283	0.313	0.311	0.118	0.117	0.175	0.178	0.221	0.221	0.259	0.263	0.295	0.294		0.1155	0.1705	0.2155	0.254	0.2875		0.1465	0.2025	0.242	0.2825	0.312
#8: 420-580nm, Wideband	2012-03-28	0.519896	0.518206	1405.33	0	53	52	0.115	0.117	0.17	0.171	0.214	0.218	0.255	0.254	0.289	0.286	0.148	0.147	0.202	0.203	0.241	0.243	0.282	0.283	0.313	0.312	0.119	0.117	0.175	0.178	0.222	0.222	0.259	0.262	0.295	0.294		0.116	0.1705	0.216	0.2545	0.2875		0.1475	0.2025	0.242	0.2825	0.3125
#8: 420-580nm, Wideband	2012-03-28	0.526539	0.52485	1414.9	0	53.1	52	0.115	0.116	0.17	0.171	0.214	0.217	0.254	0.254	0.289	0.286	0.147	0.146	0.202	0.203	0.241	0.243	0.282	0.283	0.313	0.311	0.118	0.117	0.175	0.178	0.221	0.222	0.261	0.262	0.295	0.294		0.1155	0.1705	0.2155	0.254	0.2875		0.1465	0.2025	0.242	0.2825	0.312
#8: 420-580nm, Wideband	2012-03-28	0.533183	0.531493	1424.47	0	53.1	52	0.115	0.116	0.17	0.171	0.214	0.217	0.255	0.254	0.289	0.286	0.147	0.146	0.202	0.203	0.241	0.243	0.282	0.283	0.313	0.312	0.119	0.117	0.175	0.178	0.221	0.222	0.259	0.263	0.295	0.294		0.1155	0.1705	0.2155	0.2545	0.2875		0.1465	0.2025	0.242	0.2825	0.3125
#8: 420-580nm, Wideband	2012-03-28	0.539826	0.538137	1434.03	0	53.1	52	0.115	0.116	0.169	0.171	0.214	0.217	0.254	0.253	0.288	0.286	0.147	0.146	0.202	0.203	0.241	0.242	0.282	0.283	0.313	0.311	0.118	0.117	0.175	0.178	0.221	0.221	0.259	0.262	0.295	0.293		0.1155	0.17	0.2155	0.2535	0.287		0.1465	0.2025	0.2415	0.2825	0.312
#8: 420-580nm, Wideband	2012-03-28	0.54647	0.54478	1443.6	0	53.1	52	0.115	0.116	0.17	0.171	0.214	0.217	0.254	0.254	0.289	0.285	0.147	0.146	0.202	0.203	0.241	0.243	0.282	0.283	0.313	0.311	0.119	0.117	0.175	0.178	0.221	0.221	0.259	0.262	0.295	0.294		0.1155	0.1705	0.2155	0.254	0.287		0.1465	0.2025	0.242	0.2825	0.312
#8: 420-580nm, Wideband	2012-03-28	0.553113	0.551424	1453.17	0	53.1	52	0.115	0.116	0.17	0.171	0.214	0.217	0.255	0.253	0.289	0.285	0.148	0.147	0.202	0.203	0.241	0.243	0.282	0.283	0.313	0.312	0.118	0.117	0.175	0.178	0.221	0.221	0.259	0.262	0.295	0.294		0.1155	0.1705	0.2155	0.254	0.287		0.1475	0.2025	0.242	0.2825	0.3125
#8: 420-580nm, Wideband	2012-03-28	0.559757	0.558067	1462.73	0	53.1	52	0.115	0.116	0.17	0.171	0.214	0.217	0.255	0.254	0.289	0.285	0.148	0.147	0.203	0.204	0.241	0.243	0.282	0.283	0.313	0.312	0.118	0.117	0.175	0.178	0.221	0.221	0.258	0.263	0.295	0.294		0.1155	0.1705	0.2155	0.2545	0.287		0.1475	0.2035	0.242	0.2825	0.3125
#8: 420-580nm, Wideband	2012-03-28	0.5664	0.564711	1472.3	0	53.1	52	0.115	0.116	0.169	0.171	0.214	0.216	0.254	0.253	0.288	0.285	0.148	0.146	0.202	0.203	0.241	0.243	0.282	0.283	0.313	0.311	0.118	0.116	0.174	0.177	0.221	0.221	0.259	0.262	0.295	0.294		0.1155	0.17	0.215	0.2535	0.2865		0.147	0.2025	0.242	0.2825	0.312
#8: 420-580nm, Wideband	2012-03-28	0.573044	0.571354	1481.87	0	53	52	0.115	0.117	0.17	0.171	0.214	0.217	0.255	0.254	0.289	0.285	0.148	0.147	0.203	0.204	0.242	0.244	0.282	0.284	0.314	0.312	0.119	0.117	0.175	0.178	0.222	0.222	0.26	0.263	0.295	0.295		0.116	0.1705	0.2155	0.2545	0.287		0.1475	0.2035	0.243	0.283	0.313
#8: 420-580nm, Wideband	2012-03-28	0.579688	0.577998	1491.43	0	53.1	52	0.115	0.117	0.17	0.171	0.214	0.217	0.254	0.254	0.289	0.285	0.148	0.147	0.203	0.204	0.242	0.244	0.282	0.283	0.314	0.312	0.119	0.117	0.175	0.178	0.221	0.222	0.259	0.263	0.295	0.294		0.116	0.1705	0.2155	0.254	0.287		0.1475	0.2035	0.243	0.2825	0.313
#8: 420-580nm, Wideband	2012-03-28	0.586331	0.584641	1501	0	53.1	52	0.115	0.116	0.17	0.171	0.214	0.217	0.255	0.254	0.288	0.285	0.148	0.147	0.203	0.204	0.242	0.244	0.282	0.284	0.314	0.312	0.119	0.117	0.175	0.178	0.221	0.222	0.259	0.262	0.295	0.294		0.1155	0.1705	0.2155	0.2545	0.2865		0.1475	0.2035	0.243	0.283	0.313
#8: 420-580nm, Wideband	2012-03-28	0.592975	0.591285	1510.57	0	53	52	0.115	0.116	0.17	0.171	0.214	0.217	0.254	0.254	0.289	0.285	0.148	0.147	0.203	0.204	0.242	0.244	0.282	0.284	0.314	0.312	0.12	0.117	0.175	0.178	0.222	0.222	0.261	0.262	0.295	0.294		0.1155	0.1705	0.2155	0.254	0.287		0.1475	0.2035	0.243	0.283	0.313
#8: 420-580nm, Wideband	2012-03-28	0.599606	0.597917	1520.12	0	53	52	0.115	0.116	0.17	0.171	0.214	0.217	0.254	0.253	0.288	0.285	0.148	0.147	0.203	0.204	0.242	0.243	0.282	0.284	0.314	0.312	0.118	0.117	0.175	0.178	0.221	0.221	0.259	0.262	0.295	0.294		0.1155	0.1705	0.2155	0.2535	0.2865		0.1475	0.2035	0.2425	0.283	0.313
#8: 420-580nm, Wideband	2012-03-28	0.60625	0.60456	1529.68	0	53	52	0.116	0.116	0.17	0.171	0.214	0.217	0.255	0.254	0.289	0.285	0.149	0.148	0.203	0.204	0.242	0.244	0.283	0.284	0.314	0.312	0.119	0.117	0.175	0.178	0.222	0.222	0.26	0.263	0.295	0.294		0.116	0.1705	0.2155	0.2545	0.287		0.1485	0.2035	0.243	0.2835	0.313
#8: 420-580nm, Wideband	2012-03-28	0.612894	0.611204	1539.25	0	53	52	0.115	0.116	0.17	0.171	0.214	0.217	0.254	0.254	0.288	0.285	0.149	0.147	0.203	0.204	0.242	0.244	0.283	0.283	0.314	0.312	0.119	0.117	0.175	0.178	0.221	0.221	0.259	0.262	0.295	0.294		0.1155	0.1705	0.2155	0.254	0.2865		0.148	0.2035	0.243	0.283	0.313
#8: 420-580nm, Wideband	2012-03-28	0.619537	0.617847	1548.82	0	53	52	0.115	0.116	0.17	0.171	0.214	0.217	0.254	0.253	0.288	0.285	0.148	0.148	0.203	0.204	0.242	0.244	0.282	0.284	0.314	0.312	0.118	0.115	0.175	0.178	0.222	0.222	0.259	0.262	0.295	0.294		0.1155	0.1705	0.2155	0.2535	0.2865		0.148	0.2035	0.243	0.283	0.313
#8: 420-580nm, Wideband	2012-03-28	0.626181	0.624491	1558.38	0	53	52	0.115	0.117	0.17	0.171	0.214	0.217	0.254	0.253	0.288	0.285	0.149	0.148	0.204	0.205	0.243	0.241	0.283	0.284	0.314	0.312	0.119	0.117	0.175	0.178	0.222	0.222	0.259	0.263	0.295	0.294		0.116	0.1705	0.2155	0.2535	0.2865		0.1485	0.2045	0.242	0.2835	0.313
#8: 420-580nm, Wideband	2012-03-28	0.632824	0.631134	1567.95	0	53	52	0.115	0.116	0.17	0.171	0.214	0.217	0.254	0.253	0.288	0.285	0.149	0.148	0.204	0.205	0.243	0.244	0.283	0.284	0.314	0.312	0.118	0.117	0.175	0.178	0.221	0.221	0.261	0.262	0.294	0.293		0.1155	0.1705	0.2155	0.2535	0.2865		0.1485	0.2045	0.2435	0.2835	0.313
#8: 420-580nm, Wideband	2012-03-28	0.639468	0.637778	1577.52	0	53	52	0.115	0.116	0.17	0.171	0.214	0.217	0.254	0.253	0.288	0.285	0.149	0.148	0.204	0.204	0.243	0.244	0.283	0.284	0.314	0.312	0.118	0.117	0.175	0.178	0.221	0.222	0.259	0.262	0.295	0.294		0.1155	0.1705	0.2155	0.2535	0.2865		0.1485	0.204	0.2435	0.2835	0.313
#8: 420-580nm, Wideband	2012-03-28	0.646111	0.644421	1587.08	0	53.1	52	0.116	0.117	0.17	0.171	0.214	0.217	0.254	0.253	0.288	0.285	0.149	0.148	0.204	0.204	0.243	0.245	0.283	0.284	0.314	0.312	0.118	0.117	0.175	0.178	0.221	0.222	0.26	0.263	0.295	0.294		0.1165	0.1705	0.2155	0.2535	0.2865		0.1485	0.204	0.244	0.2835	0.313
#8: 420-580nm, Wideband	2012-03-28	0.652743	0.651053	1596.63	0	53.1	52	0.115	0.116	0.169	0.171	0.214	0.217	0.254	0.254	0.288	0.284	0.149	0.148	0.204	0.205	0.243	0.244	0.283	0.284	0.315	0.312	0.119	0.117	0.175	0.178	0.222	0.222	0.259	0.262	0.295	0.294		0.1155	0.17	0.2155	0.254	0.286		0.1485	0.2045	0.2435	0.2835	0.3135
#8: 420-580nm, Wideband	2012-03-28	0.659387	0.657697	1606.2	0	53	52	0.115	0.116	0.17	0.171	0.214	0.217	0.254	0.253	0.288	0.284	0.149	0.148	0.204	0.205	0.243	0.244	0.283	0.284	0.314	0.312	0.119	0.117	0.175	0.178	0.221	0.221	0.259	0.262	0.295	0.294		0.1155	0.1705	0.2155	0.2535	0.286		0.1485	0.2045	0.2435	0.2835	0.313
#8: 420-580nm, Wideband	2012-03-28	0.66603	0.66434	1615.77	0	53.1	52	0.115	0.116	0.17	0.171	0.214	0.217	0.254	0.253	0.288	0.284	0.15	0.148	0.204	0.205	0.243	0.245	0.283	0.285	0.315	0.312	0.119	0.117	0.175	0.178	0.222	0.222	0.259	0.262	0.295	0.294		0.1155	0.1705	0.2155	0.2535	0.286		0.149	0.2045	0.244	0.284	0.3135
#8: 420-580nm, Wideband	2012-03-28	0.672674	0.670984	1625.33	0	53	52	0.116	0.117	0.17	0.171	0.214	0.217	0.254	0.254	0.288	0.284	0.15	0.149	0.205	0.205	0.244	0.245	0.284	0.285	0.315	0.313	0.119	0.118	0.175	0.178	0.222	0.222	0.26	0.263	0.295	0.294		0.1165	0.1705	0.2155	0.254	0.286		0.1495	0.205	0.2445	0.2845	0.314
#8: 420-580nm, Wideband	2012-03-28	0.679317	0.677627	1634.9	0	53.1	52	0.115	0.116	0.169	0.17	0.214	0.216	0.254	0.253	0.288	0.284	0.149	0.148	0.204	0.205	0.243	0.245	0.283	0.284	0.314	0.312	0.119	0.117	0.175	0.178	0.221	0.222	0.259	0.262	0.294	0.294		0.1155	0.1695	0.215	0.2535	0.286		0.1485	0.2045	0.244	0.2835	0.313
#8: 420-580nm, Wideband	2012-03-28	0.685961	0.684271	1644.47	0	53.1	52	0.115	0.116	0.17	0.171	0.214	0.217	0.254	0.254	0.288	0.284	0.15	0.149	0.204	0.206	0.244	0.245	0.284	0.285	0.315	0.313	0.119	0.117	0.175	0.178	0.222	0.222	0.26	0.263	0.295	0.295		0.1155	0.1705	0.2155	0.254	0.286		0.1495	0.205	0.2445	0.2845	0.314
#8: 420-580nm, Wideband	2012-03-28	0.692604	0.690914	1654.03	0	53	52	0.115	0.116	0.17	0.171	0.214	0.217	0.254	0.253	0.288	0.284	0.15	0.149	0.204	0.205	0.244	0.245	0.283	0.285	0.315	0.313	0.118	0.117	0.175	0.178	0.222	0.222	0.26	0.262	0.295	0.294		0.1155	0.1705	0.2155	0.2535	0.286		0.1495	0.2045	0.2445	0.284	0.314
#8: 420-580nm, Wideband	2012-03-28	0.699248	0.697558	1663.6	0	53.1	52	0.115	0.116	0.169	0.171	0.214	0.217	0.254	0.253	0.288	0.284	0.15	0.148	0.204	0.205	0.244	0.245	0.284	0.285	0.315	0.312	0.119	0.117	0.175	0.178	0.222	0.222	0.259	0.262	0.295	0.295		0.1155	0.17	0.2155	0.2535	0.286		0.149	0.2045	0.2445	0.2845	0.3135
#8: 420-580nm, Wideband	2012-03-28	0.705891	0.704201	1673.17	0	53	52	0.116	0.117	0.17	0.171	0.214	0.217	0.254	0.254	0.289	0.284	0.15	0.149	0.205	0.206	0.244	0.246	0.284	0.285	0.315	0.313	0.119	0.117	0.176	0.179	0.222	0.222	0.259	0.263	0.295	0.296		0.1165	0.1705	0.2155	0.254	0.2865		0.1495	0.2055	0.245	0.2845	0.314
#8: 420-580nm, Wideband	2012-03-28	0.712535	0.710845	1682.73	0	53	52	0.115	0.117	0.17	0.171	0.214	0.217	0.254	0.254	0.288	0.284	0.15	0.149	0.205	0.206	0.244	0.246	0.284	0.285	0.315	0.313	0.118	0.117	0.175	0.178	0.221	0.225	0.259	0.262	0.295	0.296		0.116	0.1705	0.2155	0.254	0.286		0.1495	0.2055	0.245	0.2845	0.314
#8: 420-580nm, Wideband	2012-03-28	0.719178	0.717488	1692.3	0	53	52	0.115	0.116	0.169	0.171	0.214	0.217	0.254	0.253	0.288	0.284	0.15	0.149	0.205	0.206	0.244	0.245	0.284	0.285	0.315	0.313	0.119	0.117	0.176	0.179	0.222	0.222	0.259	0.263	0.295	0.295		0.1155	0.17	0.2155	0.2535	0.286		0.1495	0.2055	0.2445	0.2845	0.314
#8: 420-580nm, Wideband	2012-03-28	0.725822	0.724132	1701.87	0	53.1	52	0.115	0.116	0.17	0.171	0.214	0.217	0.254	0.253	0.288	0.284	0.15	0.149	0.205	0.206	0.244	0.245	0.284	0.285	0.315	0.313	0.118	0.117	0.175	0.178	0.222	0.222	0.259	0.262	0.295	0.295		0.1155	0.1705	0.2155	0.2535	0.286		0.1495	0.2055	0.2445	0.2845	0.314
#8: 420-580nm, Wideband	2012-03-28	0.732465	0.730775	1711.43	0	53.1	52	0.115	0.116	0.17	0.171	0.214	0.217	0.254	0.253	0.288	0.283	0.15	0.149	0.205	0.206	0.244	0.246	0.285	0.285	0.315	0.313	0.118	0.117	0.175	0.179	0.222	0.222	0.261	0.263	0.295	0.294		0.1155	0.1705	0.2155	0.2535	0.2855		0.1495	0.2055	0.245	0.285	0.314
#8: 420-580nm, Wideband	2012-03-28	0.739109	0.737419	1721	0	53	52	0.115	0.116	0.17	0.171	0.214	0.217	0.254	0.253	0.288	0.284	0.151	0.15	0.205	0.206	0.244	0.246	0.284	0.285	0.316	0.313	0.119	0.117	0.175	0.178	0.222	0.222	0.259	0.263	0.295	0.295		0.1155	0.1705	0.2155	0.2535	0.286		0.1505	0.2055	0.245	0.2845	0.3145
#8: 420-580nm, Wideband	2012-03-28	0.745752	0.744063	1730.57	0	53	52	0.115	0.116	0.17	0.171	0.213	0.217	0.254	0.253	0.288	0.283	0.15	0.149	0.205	0.206	0.244	0.246	0.284	0.285	0.315	0.313	0.118	0.117	0.175	0.178	0.221	0.222	0.259	0.262	0.294	0.295		0.1155	0.1705	0.215	0.2535	0.2855		0.1495	0.2055	0.245	0.2845	0.314
#8: 420-580nm, Wideband	2012-03-28	0.752396	0.750706	1740.13	0	53	52	0.115	0.116	0.17	0.171	0.214	0.217	0.254	0.253	0.288	0.283	0.151	0.149	0.205	0.207	0.244	0.246	0.285	0.286	0.316	0.313	0.119	0.117	0.175	0.179	0.222	0.222	0.261	0.262	0.295	0.295		0.1155	0.1705	0.2155	0.2535	0.2855		0.15	0.206	0.245	0.2855	0.3145
#8: 420-580nm, Wideband	2012-03-28	0.759039	0.75735	1749.7	0	53.1	52	0.116	0.117	0.17	0.171	0.214	0.217	0.254	0.253	0.288	0.284	0.151	0.15	0.206	0.207	0.245	0.247	0.285	0.286	0.316	0.313	0.119	0.118	0.176	0.179	0.222	0.222	0.26	0.263	0.295	0.296		0.1165	0.1705	0.2155	0.2535	0.286		0.1505	0.2065	0.246	0.2855	0.3145
#8: 420-580nm, Wideband	2012-03-28	0.765683	0.763993	1759.27	0	53	52	0.115	0.116	0.17	0.171	0.214	0.217	0.254	0.253	0.288	0.283	0.151	0.15	0.206	0.207	0.244	0.246	0.285	0.286	0.316	0.313	0.118	0.117	0.175	0.178	0.221	0.222	0.26	0.262	0.295	0.295		0.1155	0.1705	0.2155	0.2535	0.2855		0.1505	0.2065	0.245	0.2855	0.3145
#8: 420-580nm, Wideband	2012-03-28	0.772326	0.770637	1768.83	0	53	52	0.115	0.116	0.17	0.171	0.214	0.217	0.254	0.253	0.288	0.283	0.151	0.15	0.206	0.207	0.245	0.247	0.285	0.286	0.316	0.313	0.119	0.117	0.175	0.178	0.222	0.222	0.259	0.263	0.295	0.296		0.1155	0.1705	0.2155	0.2535	0.2855		0.1505	0.2065	0.246	0.2855	0.3145
#8: 420-580nm, Wideband	2012-03-28	0.77897	0.77728	1778.4	0	53	52	0.116	0.116	0.17	0.171	0.214	0.217	0.254	0.253	0.288	0.283	0.151	0.15	0.206	0.207	0.245	0.246	0.285	0.286	0.316	0.313	0.119	0.117	0.175	0.178	0.222	0.222	0.259	0.262	0.295	0.295		0.116	0.1705	0.2155	0.2535	0.2855		0.1505	0.2065	0.2455	0.2855	0.3145
#8: 420-580nm, Wideband	2012-03-28	0.785613	0.783924	1787.97	0	53.1	52	0.116	0.117	0.17	0.171	0.214	0.217	0.254	0.253	0.288	0.284	0.152	0.151	0.206	0.208	0.245	0.247	0.285	0.286	0.316	0.314	0.119	0.118	0.176	0.179	0.222	0.222	0.26	0.263	0.295	0.296		0.1165	0.1705	0.2155	0.2535	0.286		0.1515	0.207	0.246	0.2855	0.315
#8: 420-580nm, Wideband	2012-03-28	0.792257	0.790567	1797.53	0	53	52	0.115	0.116	0.169	0.171	0.214	0.217	0.253	0.252	0.288	0.283	0.151	0.15	0.206	0.206	0.245	0.246	0.284	0.286	0.316	0.313	0.118	0.117	0.175	0.178	0.221	0.221	0.259	0.262	0.294	0.295		0.1155	0.17	0.2155	0.2525	0.2855		0.1505	0.206	0.2455	0.285	0.3145
#8: 420-580nm, Wideband	2012-03-28	0.7989	0.797211	1807.1	0	53	52	0.115	0.116	0.169	0.171	0.213	0.216	0.253	0.253	0.287	0.283	0.151	0.15	0.206	0.207	0.245	0.247	0.285	0.286	0.316	0.313	0.118	0.117	0.175	0.179	0.222	0.222	0.259	0.262	0.295	0.295		0.1155	0.17	0.2145	0.253	0.285		0.1505	0.2065	0.246	0.2855	0.3145

## Sheet: Growth#OpticalDensity
								Glucose																				Xylose																				Glucose with Xylose
Filter Type	Date created	Time created	Time [min]		Blank	Cover C°	Cassette C°	Well 141	Well 142	Well 143	Well 144	Well 145	Well 146	Well 147	Well 148	Well 149	Well 150	Well 151	Well 152	Well 153	Well 154	Well 155	Well 156	Well 157	Well 158	Well 159	Well 160	Well 161	Well 162	Well 163	Well 164	Well 165	Well 166	Well 167	Well 168	Well 169	Well 170	Well 171	Well 172	Well 173	Well 174	Well 175	Well 176	Well 177	Well 178	Well 179	Well 180	Well 181	Well 182
#8: 420-580nm, Wideband	2012-03-27	0.543924	0		27.6	28.2	28.2	0.194	0.194	0.247	0.247	0.287	0.287	0.331	0.334	0.369	0.373	0.195	0.195	0.252	0.245	0.291	0.301	0.339	0.342	0.408	0.378	0.213	0.21	0.266	0.262	0.305	0.306	0.343	0.345	0.308	0.38	0.206	0.2	0.269	0.272	0.306	0.301	0.268	0.267	0.381	0.305	0.111	0.114
#8: 420-580nm, Wideband	2012-03-27	0.549687	8.3		44.7	48.9	48.9	0.196	0.193	0.244	0.246	0.286	0.285	0.327	0.334	0.365	0.368	0.191	0.194	0.249	0.244	0.284	0.298	0.338	0.338	0.383	0.374	0.213	0.207	0.26	0.26	0.298	0.295	0.339	0.339	0.306	0.377	0.203	0.202	0.259	0.264	0.299	0.293	0.266	0.265	0.366	0.302	0.111	0.114
#8: 420-580nm, Wideband	2012-03-27	0.556331	17.8667		53.1	52.1	52.1	0.194	0.194	0.243	0.252	0.285	0.283	0.324	0.333	0.363	0.365	0.189	0.192	0.249	0.242	0.283	0.296	0.335	0.336	0.385	0.374	0.212	0.206	0.26	0.259	0.297	0.294	0.338	0.338	0.303	0.375	0.202	0.201	0.258	0.264	0.299	0.295	0.265	0.264	0.364	0.299	0.111	0.114
#8: 420-580nm, Wideband	2012-03-27	0.562986	27.45		53	52	52	0.192	0.194	0.243	0.252	0.285	0.283	0.323	0.332	0.363	0.365	0.188	0.19	0.249	0.243	0.283	0.296	0.336	0.336	0.387	0.372	0.212	0.204	0.262	0.26	0.298	0.295	0.339	0.339	0.303	0.376	0.202	0.2	0.26	0.267	0.301	0.297	0.264	0.264	0.365	0.299	0.112	0.115
#8: 420-580nm, Wideband	2012-03-27	0.569618	37		53	52	52	0.19	0.201	0.248	0.252	0.285	0.283	0.323	0.333	0.362	0.367	0.184	0.186	0.248	0.246	0.282	0.296	0.335	0.335	0.387	0.371	0.211	0.202	0.263	0.262	0.299	0.296	0.339	0.339	0.302	0.376	0.2	0.198	0.261	0.267	0.301	0.292	0.263	0.263	0.365	0.298	0.112	0.115
#8: 420-580nm, Wideband	2012-03-27	0.576262	46.5667		53.1	52	52	0.195	0.198	0.248	0.253	0.285	0.287	0.323	0.333	0.362	0.368	0.181	0.183	0.248	0.246	0.283	0.297	0.336	0.335	0.387	0.371	0.209	0.2	0.264	0.262	0.3	0.297	0.34	0.34	0.302	0.376	0.198	0.197	0.261	0.269	0.303	0.293	0.263	0.263	0.365	0.298	0.112	0.115
#8: 420-580nm, Wideband	2012-03-27	0.583148	56.4833		53	52	52	0.193	0.2	0.249	0.254	0.286	0.288	0.324	0.334	0.363	0.368	0.178	0.181	0.252	0.247	0.283	0.298	0.337	0.337	0.389	0.372	0.211	0.2	0.264	0.263	0.3	0.297	0.34	0.341	0.302	0.376	0.197	0.195	0.262	0.27	0.304	0.293	0.263	0.263	0.365	0.297	0.112	0.115
#8: 420-580nm, Wideband	2012-03-27	0.589792	66.05		53	52	52	0.193	0.199	0.252	0.257	0.288	0.291	0.326	0.336	0.365	0.37	0.178	0.18	0.255	0.249	0.285	0.3	0.34	0.339	0.392	0.374	0.212	0.199	0.267	0.266	0.301	0.298	0.342	0.342	0.303	0.377	0.197	0.195	0.264	0.271	0.305	0.294	0.263	0.263	0.366	0.298	0.112	0.115
#8: 420-580nm, Wideband	2012-03-27	0.596435	75.6167		53.1	52	52	0.195	0.201	0.256	0.261	0.292	0.294	0.329	0.34	0.368	0.373	0.179	0.182	0.258	0.253	0.29	0.304	0.343	0.342	0.395	0.377	0.211	0.199	0.268	0.267	0.303	0.3	0.343	0.344	0.303	0.378	0.197	0.195	0.265	0.273	0.307	0.296	0.264	0.263	0.367	0.298	0.112	0.116
#8: 420-580nm, Wideband	2012-03-27	0.603079	85.1833		53	52	52	0.201	0.206	0.26	0.265	0.296	0.298	0.333	0.344	0.371	0.376	0.184	0.185	0.264	0.257	0.294	0.31	0.348	0.346	0.399	0.381	0.212	0.198	0.269	0.268	0.304	0.301	0.344	0.345	0.303	0.379	0.197	0.195	0.266	0.274	0.308	0.297	0.264	0.263	0.368	0.298	0.112	0.115
#8: 420-580nm, Wideband	2012-03-27	0.609722	94.75		53	52	52	0.208	0.212	0.266	0.271	0.302	0.303	0.337	0.35	0.375	0.38	0.191	0.192	0.27	0.262	0.299	0.316	0.353	0.352	0.404	0.385	0.212	0.199	0.27	0.27	0.305	0.302	0.345	0.346	0.304	0.379	0.197	0.196	0.268	0.275	0.309	0.298	0.264	0.263	0.368	0.298	0.112	0.115
#8: 420-580nm, Wideband	2012-03-27	0.616366	104.317		53	52	52	0.218	0.208	0.274	0.279	0.308	0.31	0.343	0.356	0.381	0.386	0.199	0.201	0.277	0.27	0.306	0.323	0.359	0.358	0.411	0.39	0.212	0.199	0.272	0.271	0.306	0.303	0.346	0.347	0.304	0.38	0.198	0.196	0.268	0.277	0.31	0.299	0.264	0.264	0.369	0.298	0.112	0.115
#8: 420-580nm, Wideband	2012-03-27	0.623009	113.883		53	52	52	0.224	0.217	0.281	0.288	0.315	0.316	0.349	0.363	0.386	0.391	0.209	0.211	0.286	0.277	0.313	0.331	0.367	0.365	0.417	0.396	0.214	0.2	0.273	0.272	0.307	0.304	0.347	0.348	0.304	0.38	0.199	0.196	0.27	0.278	0.311	0.3	0.264	0.264	0.369	0.298	0.112	0.115
#8: 420-580nm, Wideband	2012-03-27	0.629653	123.45		53	52	52	0.238	0.228	0.291	0.297	0.324	0.325	0.356	0.371	0.393	0.398	0.219	0.221	0.296	0.286	0.321	0.341	0.375	0.372	0.425	0.402	0.215	0.201	0.274	0.273	0.309	0.305	0.349	0.349	0.304	0.382	0.2	0.198	0.271	0.28	0.313	0.301	0.264	0.264	0.37	0.298	0.113	0.115
#8: 420-580nm, Wideband	2012-03-27	0.636296	133.017		53.1	52	52	0.25	0.239	0.3	0.304	0.333	0.333	0.364	0.381	0.4	0.405	0.23	0.233	0.307	0.297	0.33	0.35	0.384	0.382	0.433	0.409	0.217	0.203	0.277	0.275	0.31	0.307	0.351	0.351	0.304	0.383	0.201	0.199	0.273	0.281	0.315	0.303	0.265	0.264	0.372	0.298	0.113	0.116
#8: 420-580nm, Wideband	2012-03-27	0.64294	142.583		53	52	52	0.261	0.251	0.312	0.32	0.343	0.343	0.373	0.39	0.408	0.413	0.242	0.245	0.319	0.308	0.34	0.362	0.394	0.391	0.442	0.417	0.218	0.204	0.278	0.276	0.312	0.308	0.352	0.353	0.304	0.384	0.203	0.2	0.275	0.283	0.316	0.304	0.265	0.265	0.372	0.299	0.113	0.115
#8: 420-580nm, Wideband	2012-03-27	0.649583	152.15		53.1	52	52	0.275	0.264	0.324	0.334	0.354	0.354	0.383	0.401	0.417	0.421	0.255	0.26	0.334	0.321	0.35	0.375	0.405	0.401	0.451	0.425	0.219	0.205	0.279	0.277	0.313	0.309	0.352	0.354	0.304	0.384	0.204	0.202	0.275	0.284	0.318	0.305	0.265	0.265	0.373	0.298	0.113	0.116
#8: 420-580nm, Wideband	2012-03-27	0.656227	161.717		53.1	52	52	0.29	0.28	0.34	0.35	0.367	0.367	0.394	0.413	0.426	0.43	0.27	0.277	0.351	0.336	0.363	0.391	0.418	0.414	0.464	0.434	0.22	0.207	0.28	0.279	0.314	0.31	0.353	0.354	0.304	0.385	0.205	0.202	0.276	0.285	0.319	0.306	0.265	0.265	0.374	0.299	0.113	0.116
#8: 420-580nm, Wideband	2012-03-27	0.66287	171.283		53	52	52	0.307	0.296	0.357	0.369	0.382	0.381	0.405	0.427	0.436	0.439	0.286	0.295	0.369	0.354	0.377	0.408	0.432	0.427	0.476	0.444	0.221	0.208	0.282	0.28	0.316	0.312	0.354	0.355	0.303	0.385	0.206	0.204	0.277	0.287	0.32	0.307	0.265	0.265	0.375	0.298	0.113	0.116
#8: 420-580nm, Wideband	2012-03-27	0.669514	180.85		53	52	52	0.323	0.313	0.375	0.389	0.398	0.397	0.419	0.447	0.448	0.45	0.303	0.313	0.391	0.374	0.393	0.429	0.45	0.443	0.489	0.455	0.222	0.208	0.283	0.281	0.317	0.313	0.355	0.356	0.303	0.387	0.207	0.205	0.278	0.288	0.321	0.308	0.265	0.265	0.375	0.299	0.113	0.116
#8: 420-580nm, Wideband	2012-03-27	0.676157	190.417		53	52	52	0.341	0.331	0.394	0.411	0.417	0.416	0.433	0.459	0.459	0.461	0.32	0.333	0.414	0.395	0.412	0.453	0.469	0.461	0.505	0.466	0.224	0.21	0.284	0.282	0.318	0.314	0.356	0.357	0.304	0.387	0.208	0.206	0.279	0.289	0.322	0.309	0.266	0.266	0.377	0.299	0.113	0.116
#8: 420-580nm, Wideband	2012-03-27	0.682801	199.983		53	52	52	0.357	0.349	0.416	0.435	0.438	0.435	0.45	0.478	0.473	0.474	0.337	0.352	0.439	0.419	0.432	0.479	0.49	0.481	0.522	0.477	0.224	0.211	0.285	0.283	0.319	0.315	0.357	0.357	0.303	0.387	0.209	0.207	0.28	0.291	0.324	0.31	0.266	0.266	0.377	0.299	0.113	0.117
#8: 420-580nm, Wideband	2012-03-27	0.689444	209.55		53	52	52	0.375	0.367	0.439	0.46	0.462	0.458	0.468	0.5	0.487	0.487	0.355	0.372	0.465	0.444	0.456	0.508	0.515	0.503	0.541	0.49	0.225	0.211	0.287	0.285	0.321	0.316	0.358	0.359	0.304	0.391	0.21	0.208	0.282	0.293	0.325	0.31	0.266	0.266	0.378	0.299	0.113	0.116
#8: 420-580nm, Wideband	2012-03-27	0.696088	219.117		51.2	51.2	51.2	0.393	0.387	0.464	0.486	0.486	0.482	0.488	0.523	0.502	0.501	0.374	0.394	0.492	0.471	0.48	0.537	0.541	0.528	0.562	0.503	0.226	0.212	0.288	0.286	0.321	0.317	0.359	0.359	0.304	0.388	0.211	0.208	0.283	0.293	0.326	0.311	0.266	0.266	0.378	0.299	0.113	0.117
#8: 420-580nm, Wideband	2012-03-27	0.702743	228.7		53	52	52	0.413	0.406	0.488	0.514	0.512	0.507	0.51	0.547	0.519	0.515	0.392	0.412	0.521	0.5	0.507	0.566	0.568	0.552	0.584	0.518	0.227	0.213	0.289	0.287	0.322	0.318	0.36	0.361	0.304	0.39	0.212	0.209	0.284	0.295	0.327	0.312	0.266	0.266	0.379	0.299	0.113	0.116
#8: 420-580nm, Wideband	2012-03-27	0.709375	238.25		53	52	52	0.43	0.423	0.513	0.543	0.546	0.532	0.532	0.573	0.537	0.53	0.412	0.433	0.551	0.528	0.533	0.597	0.598	0.578	0.607	0.532	0.227	0.214	0.29	0.288	0.323	0.319	0.361	0.361	0.304	0.391	0.213	0.21	0.285	0.296	0.328	0.313	0.267	0.266	0.379	0.3	0.114	0.117
#8: 420-580nm, Wideband	2012-03-27	0.71603	247.833		53.1	52	52	0.45	0.444	0.541	0.573	0.569	0.56	0.556	0.6	0.555	0.547	0.429	0.456	0.581	0.558	0.562	0.629	0.626	0.606	0.633	0.548	0.228	0.215	0.292	0.289	0.325	0.32	0.361	0.362	0.305	0.391	0.213	0.21	0.286	0.298	0.329	0.314	0.267	0.267	0.38	0.3	0.114	0.117
#8: 420-580nm, Wideband	2012-03-27	0.722674	257.4		53.1	52	52	0.469	0.465	0.57	0.605	0.598	0.588	0.58	0.626	0.576	0.565	0.449	0.482	0.615	0.591	0.591	0.663	0.656	0.633	0.659	0.567	0.229	0.215	0.293	0.291	0.326	0.321	0.362	0.363	0.304	0.393	0.214	0.212	0.287	0.299	0.33	0.315	0.267	0.267	0.381	0.3	0.114	0.117
#8: 420-580nm, Wideband	2012-03-27	0.729317	266.967		53	52	52	0.493	0.489	0.601	0.638	0.629	0.618	0.608	0.655	0.595	0.585	0.472	0.509	0.648	0.625	0.622	0.696	0.687	0.662	0.688	0.586	0.23	0.216	0.295	0.291	0.327	0.322	0.363	0.364	0.305	0.394	0.215	0.214	0.288	0.3	0.331	0.316	0.267	0.267	0.381	0.3	0.114	0.117
#8: 420-580nm, Wideband	2012-03-27	0.735961	276.533		53.1	52	52	0.517	0.515	0.631	0.671	0.661	0.649	0.634	0.683	0.618	0.603	0.496	0.539	0.684	0.658	0.653	0.731	0.72	0.693	0.713	0.604	0.23	0.217	0.295	0.292	0.327	0.323	0.364	0.364	0.305	0.393	0.215	0.213	0.289	0.301	0.332	0.317	0.267	0.267	0.381	0.3	0.114	0.117
#8: 420-580nm, Wideband	2012-03-27	0.742604	286.1		53.1	52	52	0.545	0.545	0.666	0.708	0.693	0.681	0.665	0.713	0.643	0.621	0.522	0.571	0.72	0.695	0.688	0.765	0.753	0.726	0.743	0.624	0.231	0.217	0.297	0.293	0.328	0.324	0.364	0.366	0.305	0.393	0.216	0.213	0.29	0.302	0.333	0.317	0.268	0.268	0.382	0.301	0.114	0.117
#8: 420-580nm, Wideband	2012-03-27	0.749248	295.667		53.1	52	52	0.574	0.575	0.699	0.744	0.726	0.715	0.694	0.744	0.665	0.642	0.552	0.607	0.756	0.732	0.722	0.798	0.788	0.758	0.773	0.644	0.232	0.218	0.298	0.295	0.329	0.325	0.365	0.366	0.305	0.395	0.216	0.215	0.291	0.304	0.334	0.318	0.268	0.268	0.382	0.301	0.114	0.117
#8: 420-580nm, Wideband	2012-03-27	0.755891	305.233		53	52	52	0.607	0.609	0.734	0.78	0.76	0.749	0.725	0.773	0.692	0.665	0.583	0.644	0.793	0.769	0.756	0.833	0.824	0.792	0.806	0.667	0.23	0.218	0.299	0.296	0.33	0.326	0.366	0.367	0.305	0.395	0.217	0.215	0.293	0.304	0.335	0.318	0.268	0.268	0.382	0.301	0.114	0.117
#8: 420-580nm, Wideband	2012-03-27	0.762535	314.8		53	52	52	0.641	0.644	0.77	0.816	0.782	0.782	0.755	0.803	0.717	0.689	0.617	0.682	0.829	0.806	0.791	0.864	0.854	0.823	0.837	0.69	0.233	0.219	0.3	0.297	0.331	0.326	0.367	0.368	0.306	0.396	0.218	0.215	0.293	0.305	0.335	0.319	0.268	0.268	0.383	0.301	0.114	0.117
#8: 420-580nm, Wideband	2012-03-27	0.769178	324.367		53.1	52	52	0.677	0.68	0.805	0.851	0.825	0.815	0.787	0.833	0.746	0.713	0.653	0.719	0.863	0.84	0.827	0.897	0.888	0.858	0.868	0.715	0.233	0.22	0.301	0.297	0.332	0.327	0.367	0.368	0.306	0.397	0.218	0.217	0.293	0.306	0.336	0.32	0.268	0.268	0.383	0.301	0.114	0.117
#8: 420-580nm, Wideband	2012-03-27	0.775822	333.933		53.1	52	52	0.715	0.716	0.84	0.885	0.856	0.85	0.819	0.862	0.774	0.739	0.689	0.756	0.897	0.876	0.86	0.927	0.917	0.888	0.899	0.74	0.234	0.22	0.302	0.298	0.333	0.328	0.368	0.369	0.306	0.397	0.219	0.216	0.294	0.307	0.338	0.321	0.269	0.269	0.384	0.302	0.114	0.117
#8: 420-580nm, Wideband	2012-03-27	0.782477	343.517		53	52	52	0.753	0.753	0.873	0.919	0.886	0.881	0.849	0.892	0.802	0.763	0.726	0.791	0.929	0.909	0.893	0.955	0.948	0.92	0.929	0.769	0.235	0.221	0.303	0.299	0.334	0.329	0.369	0.369	0.306	0.4	0.22	0.217	0.296	0.308	0.338	0.322	0.269	0.269	0.384	0.302	0.115	0.118
#8: 420-580nm, Wideband	2012-03-27	0.78912	353.083		53.1	52	52	0.79	0.788	0.905	0.95	0.918	0.912	0.879	0.917	0.831	0.791	0.763	0.825	0.961	0.943	0.923	0.984	0.976	0.949	0.959	0.796	0.235	0.221	0.304	0.3	0.334	0.329	0.369	0.37	0.306	0.398	0.22	0.217	0.296	0.309	0.339	0.321	0.269	0.269	0.384	0.302	0.114	0.118
#8: 420-580nm, Wideband	2012-03-27	0.795764	362.65		53	52	52	0.826	0.821	0.937	0.982	0.945	0.944	0.908	0.946	0.863	0.82	0.798	0.856	0.992	0.972	0.955	1.011	1.003	0.978	0.985	0.822	0.235	0.222	0.305	0.301	0.335	0.33	0.369	0.37	0.306	0.398	0.22	0.218	0.296	0.31	0.339	0.322	0.27	0.269	0.384	0.302	0.114	0.117
#8: 420-580nm, Wideband	2012-03-27	0.802407	372.217		53.1	52	52	0.86	0.854	0.969	1.012	0.973	0.974	0.938	0.969	0.889	0.847	0.832	0.885	1.019	1.003	0.984	1.035	1.03	1.006	1.013	0.855	0.236	0.22	0.305	0.301	0.336	0.33	0.369	0.371	0.307	0.399	0.22	0.218	0.297	0.311	0.34	0.323	0.27	0.269	0.385	0.302	0.114	0.118
#8: 420-580nm, Wideband	2012-03-27	0.809051	381.783		53.1	51.9	51.9	0.892	0.884	0.994	1.039	0.998	1.003	0.965	0.994	0.916	0.876	0.864	0.915	1.046	1.031	1.013	1.059	1.055	1.035	1.038	0.883	0.236	0.223	0.306	0.302	0.336	0.331	0.37	0.372	0.307	0.398	0.221	0.218	0.298	0.311	0.341	0.324	0.27	0.269	0.385	0.302	0.114	0.118
#8: 420-580nm, Wideband	2012-03-27	0.815694	391.35		53.1	52	52	0.922	0.913	1.021	1.066	1.023	1.03	0.991	1.018	0.942	0.903	0.895	0.941	1.07	1.056	1.04	1.081	1.079	1.058	1.065	0.912	0.236	0.223	0.307	0.303	0.337	0.331	0.37	0.372	0.307	0.398	0.221	0.219	0.298	0.312	0.341	0.324	0.27	0.269	0.385	0.302	0.114	0.118
#8: 420-580nm, Wideband	2012-03-27	0.822338	400.917		53.1	52	52	0.951	0.94	1.048	1.088	1.047	1.055	1.017	1.039	0.969	0.932	0.924	0.966	1.094	1.08	1.066	1.101	1.1	1.079	1.089	0.939	0.236	0.223	0.308	0.303	0.337	0.332	0.371	0.372	0.307	0.4	0.222	0.219	0.299	0.312	0.342	0.324	0.27	0.27	0.385	0.302	0.115	0.118
#8: 420-580nm, Wideband	2012-03-27	0.828981	410.483		53	52	52	0.98	0.967	1.071	1.113	1.069	1.081	1.041	1.06	0.997	0.959	0.952	0.989	1.114	1.101	1.09	1.12	1.122	1.104	1.114	0.973	0.237	0.224	0.309	0.307	0.338	0.333	0.371	0.373	0.307	0.401	0.222	0.221	0.299	0.313	0.342	0.325	0.27	0.27	0.386	0.302	0.114	0.118
#8: 420-580nm, Wideband	2012-03-27	0.835625	420.05		53	52	52	1.005	0.992	1.092	1.131	1.087	1.102	1.064	1.078	1.021	0.986	0.978	1.01	1.132	1.121	1.112	1.134	1.14	1.125	1.134	0.998	0.237	0.224	0.309	0.305	0.338	0.333	0.372	0.374	0.308	0.4	0.222	0.22	0.3	0.314	0.343	0.326	0.271	0.27	0.387	0.303	0.115	0.121
#8: 420-580nm, Wideband	2012-03-27	0.842269	429.617		53.1	52	52	1.03	1.014	1.114	1.15	1.105	1.124	1.085	1.096	1.065	1.012	1.004	1.031	1.147	1.14	1.129	1.149	1.159	1.143	1.152	1.023	0.237	0.224	0.31	0.305	0.339	0.334	0.372	0.373	0.308	0.4	0.222	0.22	0.3	0.314	0.344	0.326	0.271	0.27	0.387	0.303	0.115	0.118
#8: 420-580nm, Wideband	2012-03-27	0.848912	439.183		53.1	52	52	1.052	1.035	1.131	1.166	1.122	1.143	1.104	1.113	1.069	1.033	1.026	1.049	1.163	1.154	1.151	1.163	1.174	1.161	1.17	1.052	0.237	0.225	0.311	0.305	0.34	0.334	0.373	0.374	0.308	0.4	0.223	0.22	0.301	0.315	0.344	0.326	0.271	0.271	0.387	0.303	0.115	0.119
#8: 420-580nm, Wideband	2012-03-27	0.855556	448.75		53	52	52	1.073	1.055	1.147	1.181	1.138	1.16	1.124	1.128	1.092	1.06	1.048	1.066	1.176	1.168	1.167	1.172	1.189	1.177	1.187	1.075	0.237	0.225	0.311	0.306	0.34	0.334	0.374	0.374	0.308	0.401	0.223	0.221	0.301	0.315	0.345	0.326	0.272	0.271	0.388	0.304	0.115	0.119
#8: 420-580nm, Wideband	2012-03-27	0.862199	458.317		53.1	52	52	1.092	1.072	1.162	1.195	1.15	1.177	1.141	1.142	1.113	1.082	1.067	1.08	1.189	1.181	1.181	1.184	1.201	1.191	1.202	1.099	0.237	0.225	0.311	0.306	0.34	0.334	0.374	0.374	0.308	0.4	0.223	0.22	0.301	0.315	0.345	0.326	0.271	0.271	0.387	0.303	0.115	0.118
#8: 420-580nm, Wideband	2012-03-27	0.868843	467.883		53.1	52	52	1.11	1.089	1.176	1.208	1.161	1.192	1.155	1.154	1.133	1.104	1.085	1.095	1.201	1.193	1.195	1.193	1.217	1.205	1.218	1.123	0.238	0.225	0.312	0.307	0.341	0.335	0.373	0.375	0.308	0.4	0.223	0.22	0.302	0.316	0.346	0.327	0.271	0.271	0.388	0.303	0.115	0.119
#8: 420-580nm, Wideband	2012-03-27	0.875486	477.45		53.1	52	52	1.126	1.103	1.187	1.22	1.173	1.205	1.171	1.165	1.152	1.124	1.102	1.109	1.212	1.204	1.207	1.202	1.227	1.217	1.23	1.145	0.238	0.225	0.313	0.307	0.341	0.336	0.373	0.375	0.308	0.401	0.223	0.22	0.302	0.316	0.346	0.327	0.272	0.271	0.388	0.304	0.115	0.119
#8: 420-580nm, Wideband	2012-03-27	0.88213	487.017		53.1	52	52	1.141	1.118	1.199	1.232	1.184	1.217	1.183	1.178	1.167	1.144	1.117	1.121	1.223	1.216	1.22	1.211	1.238	1.23	1.244	1.165	0.238	0.225	0.313	0.307	0.341	0.336	0.373	0.375	0.308	0.401	0.223	0.22	0.302	0.316	0.346	0.327	0.272	0.271	0.388	0.304	0.115	0.12
#8: 420-580nm, Wideband	2012-03-27	0.888773	496.583		53.1	52	52	1.156	1.132	1.21	1.243	1.193	1.229	1.198	1.187	1.185	1.164	1.132	1.135	1.236	1.227	1.229	1.221	1.247	1.238	1.256	1.181	0.238	0.225	0.314	0.308	0.342	0.336	0.374	0.376	0.309	0.402	0.223	0.221	0.303	0.317	0.347	0.328	0.272	0.272	0.388	0.304	0.115	0.119
#8: 420-580nm, Wideband	2012-03-27	0.895417	506.15		53	52	52	1.17	1.144	1.221	1.254	1.202	1.241	1.208	1.196	1.198	1.182	1.145	1.146	1.248	1.238	1.241	1.232	1.258	1.25	1.266	1.202	0.238	0.226	0.314	0.308	0.342	0.336	0.374	0.376	0.309	0.401	0.223	0.221	0.303	0.317	0.347	0.329	0.273	0.272	0.389	0.305	0.115	0.121
#8: 420-580nm, Wideband	2012-03-27	0.90206	515.717		53	52	52	1.181	1.157	1.233	1.266	1.211	1.251	1.22	1.204	1.212	1.196	1.157	1.159	1.259	1.251	1.253	1.241	1.269	1.258	1.28	1.216	0.238	0.226	0.315	0.308	0.342	0.337	0.374	0.376	0.309	0.402	0.224	0.221	0.303	0.318	0.348	0.329	0.273	0.272	0.389	0.304	0.115	0.12
#8: 420-580nm, Wideband	2012-03-27	0.908692	525.267		53.1	52	52	1.195	1.169	1.243	1.28	1.222	1.264	1.231	1.213	1.227	1.21	1.171	1.169	1.272	1.263	1.263	1.25	1.279	1.269	1.289	1.235	0.238	0.225	0.315	0.309	0.342	0.337	0.375	0.377	0.309	0.404	0.223	0.221	0.303	0.317	0.348	0.329	0.273	0.272	0.389	0.305	0.115	0.121
#8: 420-580nm, Wideband	2012-03-27	0.915336	534.833		53.1	52	52	1.206	1.182	1.257	1.292	1.23	1.272	1.237	1.222	1.238	1.224	1.184	1.178	1.282	1.275	1.273	1.257	1.289	1.28	1.299	1.247	0.237	0.225	0.315	0.308	0.342	0.337	0.376	0.376	0.309	0.403	0.224	0.221	0.304	0.318	0.347	0.329	0.273	0.272	0.389	0.305	0.115	0.119
#8: 420-580nm, Wideband	2012-03-27	0.921979	544.4		53	52	52	1.219	1.193	1.267	1.304	1.24	1.284	1.249	1.231	1.25	1.239	1.197	1.185	1.291	1.284	1.283	1.264	1.3	1.291	1.311	1.259	0.238	0.226	0.315	0.308	0.343	0.337	0.375	0.377	0.309	0.403	0.223	0.221	0.304	0.318	0.348	0.329	0.273	0.273	0.389	0.305	0.115	0.12
#8: 420-580nm, Wideband	2012-03-27	0.928623	553.967		53.1	52	52	1.231	1.203	1.278	1.313	1.251	1.295	1.257	1.24	1.263	1.25	1.208	1.191	1.298	1.291	1.295	1.269	1.307	1.299	1.323	1.273	0.238	0.226	0.315	0.309	0.343	0.337	0.376	0.378	0.31	0.403	0.223	0.221	0.303	0.319	0.348	0.329	0.273	0.273	0.39	0.305	0.115	0.12
#8: 420-580nm, Wideband	2012-03-27	0.935266	563.533		53	52	52	1.242	1.211	1.289	1.321	1.257	1.307	1.266	1.248	1.274	1.262	1.218	1.196	1.305	1.298	1.303	1.274	1.318	1.308	1.335	1.287	0.238	0.226	0.316	0.31	0.344	0.338	0.376	0.377	0.31	0.404	0.223	0.221	0.304	0.318	0.349	0.33	0.274	0.273	0.39	0.305	0.116	0.12
#8: 420-580nm, Wideband	2012-03-27	0.94191	573.1		53	52	52	1.252	1.218	1.295	1.327	1.263	1.313	1.276	1.258	1.286	1.275	1.226	1.199	1.308	1.303	1.312	1.277	1.324	1.317	1.348	1.297	0.238	0.225	0.316	0.309	0.344	0.338	0.376	0.378	0.31	0.402	0.223	0.221	0.304	0.318	0.349	0.329	0.273	0.273	0.39	0.305	0.115	0.12
#8: 420-580nm, Wideband	2012-03-27	0.948553	582.667		53	52	52	1.261	1.223	1.302	1.332	1.267	1.322	1.285	1.265	1.295	1.286	1.233	1.203	1.311	1.307	1.316	1.279	1.328	1.323	1.357	1.31	0.238	0.225	0.316	0.309	0.344	0.338	0.376	0.378	0.31	0.403	0.224	0.221	0.304	0.319	0.349	0.33	0.274	0.273	0.39	0.305	0.115	0.121
#8: 420-580nm, Wideband	2012-03-27	0.955197	592.233		53	52	52	1.267	1.227	1.307	1.336	1.271	1.327	1.294	1.27	1.306	1.298	1.238	1.206	1.315	1.309	1.318	1.281	1.331	1.326	1.37	1.319	0.238	0.225	0.316	0.31	0.344	0.338	0.375	0.377	0.31	0.403	0.223	0.22	0.306	0.319	0.349	0.33	0.273	0.273	0.39	0.305	0.115	0.119
#8: 420-580nm, Wideband	2012-03-27	0.96184	601.8		53	52	52	1.273	1.231	1.311	1.338	1.273	1.332	1.302	1.274	1.316	1.308	1.242	1.209	1.317	1.312	1.325	1.281	1.334	1.332	1.378	1.333	0.238	0.226	0.317	0.31	0.345	0.339	0.376	0.378	0.31	0.404	0.223	0.22	0.305	0.319	0.35	0.331	0.274	0.273	0.391	0.306	0.117	0.12
#8: 420-580nm, Wideband	2012-03-27	0.968484	611.367		53.1	52	52	1.279	1.234	1.313	1.341	1.275	1.335	1.308	1.277	1.332	1.321	1.244	1.212	1.32	1.315	1.328	1.281	1.337	1.333	1.387	1.339	0.238	0.226	0.317	0.31	0.345	0.339	0.377	0.379	0.311	0.404	0.223	0.22	0.305	0.319	0.35	0.331	0.274	0.274	0.391	0.306	0.115	0.121
#8: 420-580nm, Wideband	2012-03-27	0.975127	620.933		53.1	52	52	1.283	1.237	1.316	1.343	1.275	1.337	1.313	1.282	1.341	1.329	1.249	1.215	1.321	1.317	1.328	1.282	1.337	1.336	1.394	1.351	0.237	0.225	0.317	0.31	0.345	0.339	0.377	0.378	0.31	0.404	0.223	0.22	0.304	0.319	0.35	0.331	0.274	0.274	0.391	0.306	0.115	0.12
#8: 420-580nm, Wideband	2012-03-27	0.981771	630.5		53	52	52	1.287	1.241	1.319	1.344	1.276	1.341	1.322	1.283	1.355	1.342	1.253	1.219	1.323	1.32	1.33	1.283	1.338	1.339	1.404	1.363	0.238	0.226	0.318	0.311	0.345	0.34	0.377	0.379	0.311	0.404	0.223	0.22	0.305	0.319	0.35	0.331	0.274	0.274	0.391	0.306	0.116	0.118
#8: 420-580nm, Wideband	2012-03-27	0.988414	640.067		53.1	52	52	1.291	1.243	1.32	1.347	1.277	1.341	1.319	1.283	1.366	1.353	1.256	1.222	1.325	1.321	1.329	1.284	1.338	1.339	1.41	1.375	0.237	0.225	0.318	0.311	0.345	0.339	0.377	0.379	0.311	0.406	0.223	0.22	0.306	0.32	0.351	0.331	0.274	0.274	0.391	0.306	0.115	0.119
#8: 420-580nm, Wideband	2012-03-27	0.995046	649.617		53	52	52	1.295	1.247	1.322	1.349	1.278	1.343	1.323	1.285	1.379	1.366	1.26	1.226	1.326	1.322	1.33	1.283	1.342	1.342	1.414	1.387	0.237	0.225	0.318	0.311	0.345	0.339	0.377	0.379	0.311	0.405	0.223	0.22	0.305	0.319	0.351	0.331	0.274	0.274	0.392	0.306	0.115	0.119
#8: 420-580nm, Wideband	2012-03-28	0.00168981	659.117		53.1	52	52	1.299	1.251	1.323	1.351	1.277	1.337	1.323	1.282	1.389	1.386	1.263	1.229	1.328	1.324	1.331	1.284	1.341	1.338	1.414	1.398	0.238	0.225	0.318	0.311	0.346	0.34	0.377	0.379	0.311	0.404	0.223	0.22	0.305	0.32	0.351	0.331	0.275	0.274	0.392	0.306	0.116	0.119
#8: 420-580nm, Wideband	2012-03-28	0.00833333	668.683		53	52	52	1.304	1.255	1.325	1.354	1.278	1.345	1.322	1.283	1.399	1.392	1.267	1.234	1.329	1.326	1.333	1.283	1.341	1.339	1.419	1.41	0.238	0.226	0.319	0.312	0.346	0.34	0.378	0.38	0.311	0.405	0.223	0.22	0.307	0.32	0.351	0.332	0.275	0.274	0.392	0.306	0.115	0.119
#8: 420-580nm, Wideband	2012-03-28	0.0149769	678.25		53	52	52	1.31	1.257	1.327	1.355	1.278	1.346	1.322	1.283	1.406	1.404	1.272	1.239	1.332	1.332	1.335	1.285	1.341	1.339	1.421	1.424	0.237	0.225	0.318	0.312	0.346	0.34	0.378	0.38	0.311	0.404	0.223	0.22	0.306	0.32	0.351	0.332	0.275	0.274	0.392	0.306	0.115	0.119
#8: 420-580nm, Wideband	2012-03-28	0.0216204	687.817		53.1	52	52	1.315	1.262	1.328	1.357	1.278	1.345	1.324	1.283	1.411	1.415	1.275	1.244	1.333	1.332	1.333	1.283	1.341	1.342	1.42	1.433	0.237	0.225	0.319	0.312	0.346	0.34	0.378	0.38	0.311	0.405	0.223	0.22	0.305	0.32	0.351	0.332	0.275	0.274	0.392	0.306	0.115	0.119
#8: 420-580nm, Wideband	2012-03-28	0.0282639	697.383		53.1	52	52	1.321	1.268	1.333	1.36	1.277	1.348	1.325	1.284	1.417	1.426	1.281	1.25	1.338	1.335	1.335	1.285	1.343	1.342	1.422	1.446	0.238	0.226	0.319	0.312	0.347	0.341	0.379	0.381	0.312	0.405	0.223	0.221	0.307	0.32	0.352	0.332	0.275	0.275	0.392	0.306	0.116	0.119
#8: 420-580nm, Wideband	2012-03-28	0.0349074	706.95		53.1	52	52	1.326	1.272	1.333	1.363	1.278	1.346	1.325	1.284	1.421	1.435	1.284	1.256	1.34	1.34	1.336	1.285	1.344	1.344	1.427	1.453	0.238	0.225	0.32	0.313	0.347	0.341	0.379	0.38	0.311	0.405	0.223	0.22	0.307	0.321	0.352	0.332	0.275	0.275	0.393	0.307	0.116	0.119
#8: 420-580nm, Wideband	2012-03-28	0.0415509	716.517		53	52	52	1.332	1.278	1.336	1.367	1.278	1.349	1.325	1.282	1.426	1.441	1.291	1.264	1.344	1.341	1.335	1.285	1.344	1.34	1.426	1.462	0.238	0.226	0.32	0.313	0.347	0.342	0.379	0.381	0.312	0.406	0.223	0.22	0.307	0.321	0.353	0.332	0.275	0.274	0.393	0.306	0.115	0.12
#8: 420-580nm, Wideband	2012-03-28	0.0481944	726.083		53	52	52	1.337	1.285	1.338	1.372	1.277	1.35	1.324	1.284	1.426	1.447	1.297	1.273	1.348	1.345	1.336	1.284	1.344	1.342	1.429	1.47	0.238	0.226	0.32	0.314	0.348	0.342	0.379	0.381	0.312	0.407	0.223	0.221	0.307	0.321	0.353	0.333	0.276	0.275	0.393	0.307	0.116	0.119
#8: 420-580nm, Wideband	2012-03-28	0.054838	735.65		53.1	52	52	1.344	1.293	1.341	1.376	1.277	1.349	1.325	1.284	1.427	1.453	1.304	1.281	1.353	1.349	1.335	1.285	1.344	1.343	1.431	1.474	0.238	0.226	0.321	0.314	0.348	0.342	0.38	0.381	0.312	0.406	0.223	0.221	0.308	0.322	0.353	0.334	0.276	0.275	0.394	0.307	0.116	0.119
#8: 420-580nm, Wideband	2012-03-28	0.0614815	745.217		53.1	52	52	1.352	1.298	1.343	1.381	1.26	1.353	1.325	1.281	1.431	1.456	1.309	1.288	1.357	1.352	1.336	1.285	1.346	1.343	1.432	1.477	0.237	0.225	0.32	0.313	0.348	0.342	0.379	0.381	0.312	0.405	0.223	0.22	0.307	0.321	0.353	0.333	0.276	0.275	0.393	0.306	0.115	0.119
#8: 420-580nm, Wideband	2012-03-28	0.068125	754.783		53	52	52	1.361	1.306	1.348	1.387	1.276	1.353	1.325	1.281	1.434	1.458	1.32	1.299	1.363	1.357	1.337	1.286	1.346	1.343	1.431	1.48	0.238	0.226	0.321	0.314	0.348	0.342	0.38	0.382	0.312	0.406	0.223	0.22	0.308	0.322	0.353	0.334	0.276	0.275	0.393	0.307	0.116	0.119
#8: 420-580nm, Wideband	2012-03-28	0.0747685	764.35		53.1	52	52	1.371	1.316	1.352	1.393	1.276	1.353	1.326	1.281	1.434	1.461	1.329	1.311	1.371	1.364	1.337	1.285	1.346	1.343	1.434	1.51	0.238	0.226	0.321	0.314	0.348	0.343	0.38	0.382	0.312	0.406	0.223	0.221	0.308	0.322	0.354	0.334	0.276	0.276	0.394	0.307	0.116	0.119
#8: 420-580nm, Wideband	2012-03-28	0.081412	773.917		53	52	52	1.381	1.328	1.358	1.399	1.277	1.352	1.325	1.281	1.435	1.425	1.34	1.324	1.376	1.371	1.338	1.285	1.348	1.344	1.434	1.484	0.238	0.226	0.322	0.316	0.349	0.343	0.381	0.383	0.313	0.407	0.224	0.221	0.31	0.323	0.355	0.334	0.276	0.276	0.394	0.307	0.116	0.12
#8: 420-580nm, Wideband	2012-03-28	0.0880556	783.483		53.1	52	52	1.392	1.338	1.361	1.408	1.275	1.353	1.324	1.28	1.438	1.465	1.351	1.335	1.383	1.376	1.336	1.285	1.348	1.342	1.435	1.485	0.238	0.226	0.322	0.315	0.349	0.343	0.38	0.383	0.313	0.407	0.223	0.221	0.31	0.323	0.354	0.335	0.277	0.276	0.394	0.307	0.116	0.119
#8: 420-580nm, Wideband	2012-03-28	0.0946991	793.05		53	52	52	1.401	1.349	1.366	1.412	1.274	1.352	1.326	1.28	1.442	1.469	1.361	1.347	1.389	1.383	1.336	1.285	1.346	1.343	1.437	1.486	0.237	0.225	0.321	0.315	0.349	0.343	0.38	0.383	0.312	0.407	0.223	0.22	0.309	0.323	0.354	0.334	0.276	0.276	0.394	0.307	0.115	0.119
#8: 420-580nm, Wideband	2012-03-28	0.101331	802.6		53	52	52	1.413	1.361	1.372	1.422	1.275	1.353	1.326	1.279	1.442	1.469	1.373	1.359	1.398	1.39	1.337	1.285	1.348	1.342	1.435	1.488	0.237	0.226	0.321	0.315	0.349	0.344	0.381	0.382	0.313	0.408	0.223	0.22	0.311	0.323	0.355	0.335	0.277	0.276	0.394	0.307	0.116	0.119
#8: 420-580nm, Wideband	2012-03-28	0.107975	812.167		53.1	52	52	1.423	1.373	1.377	1.43	1.274	1.354	1.327	1.278	1.44	1.471	1.385	1.371	1.404	1.398	1.337	1.285	1.348	1.343	1.436	1.492	0.237	0.225	0.321	0.316	0.349	0.343	0.381	0.383	0.313	0.407	0.223	0.22	0.309	0.323	0.355	0.335	0.276	0.276	0.394	0.307	0.116	0.119
#8: 420-580nm, Wideband	2012-03-28	0.114618	821.733		53	52	52	1.435	1.385	1.384	1.437	1.274	1.354	1.327	1.278	1.445	1.473	1.399	1.385	1.413	1.406	1.337	1.284	1.349	1.343	1.439	1.492	0.238	0.226	0.322	0.316	0.35	0.344	0.382	0.384	0.313	0.408	0.223	0.221	0.31	0.324	0.355	0.335	0.277	0.277	0.396	0.308	0.116	0.12
#8: 420-580nm, Wideband	2012-03-28	0.121262	831.3		53.1	52	52	1.447	1.398	1.392	1.45	1.274	1.355	1.325	1.278	1.447	1.472	1.41	1.397	1.422	1.415	1.338	1.284	1.348	1.343	1.439	1.494	0.238	0.226	0.323	0.317	0.35	0.344	0.382	0.384	0.313	0.408	0.224	0.223	0.311	0.324	0.356	0.336	0.277	0.277	0.395	0.308	0.116	0.12
#8: 420-580nm, Wideband	2012-03-28	0.127905	840.867		53.1	52	52	1.459	1.409	1.398	1.455	1.269	1.356	1.325	1.277	1.446	1.475	1.422	1.409	1.43	1.423	1.338	1.284	1.349	1.341	1.437	1.495	0.237	0.226	0.323	0.317	0.35	0.344	0.382	0.384	0.313	0.41	0.223	0.221	0.311	0.324	0.356	0.336	0.277	0.277	0.395	0.308	0.116	0.121
#8: 420-580nm, Wideband	2012-03-28	0.134549	850.433		53.1	52	52	1.471	1.42	1.406	1.464	1.271	1.357	1.324	1.276	1.447	1.479	1.433	1.422	1.438	1.429	1.337	1.283	1.348	1.341	1.44	1.495	0.238	0.226	0.323	0.317	0.35	0.345	0.382	0.384	0.313	0.408	0.223	0.221	0.312	0.324	0.356	0.336	0.277	0.277	0.395	0.308	0.116	0.119
#8: 420-580nm, Wideband	2012-03-28	0.141192	860		53.1	52	52	1.48	1.433	1.415	1.473	1.27	1.357	1.323	1.273	1.449	1.482	1.446	1.433	1.446	1.44	1.337	1.284	1.348	1.341	1.439	1.498	0.238	0.226	0.323	0.317	0.351	0.345	0.382	0.384	0.314	0.408	0.223	0.221	0.312	0.324	0.357	0.336	0.278	0.277	0.396	0.308	0.116	0.119
#8: 420-580nm, Wideband	2012-03-28	0.147836	869.567		53.1	52	52	1.492	1.445	1.421	1.48	1.27	1.356	1.325	1.272	1.448	1.482	1.457	1.444	1.456	1.449	1.336	1.283	1.348	1.341	1.439	1.499	0.237	0.226	0.323	0.317	0.351	0.345	0.382	0.384	0.314	0.409	0.223	0.221	0.312	0.324	0.356	0.336	0.277	0.277	0.396	0.308	0.116	0.119
#8: 420-580nm, Wideband	2012-03-28	0.154479	879.133		53	52	52	1.501	1.456	1.429	1.49	1.27	1.358	1.324	1.273	1.45	1.482	1.468	1.456	1.466	1.459	1.344	1.282	1.348	1.341	1.439	1.501	0.237	0.226	0.323	0.317	0.352	0.345	0.382	0.384	0.313	0.409	0.223	0.221	0.313	0.325	0.356	0.337	0.278	0.277	0.396	0.308	0.116	0.12
#8: 420-580nm, Wideband	2012-03-28	0.161123	888.7		53	52	52	1.51	1.466	1.437	1.497	1.269	1.357	1.324	1.272	1.451	1.485	1.479	1.467	1.475	1.468	1.337	1.283	1.347	1.34	1.443	1.504	0.237	0.226	0.323	0.317	0.351	0.345	0.383	0.385	0.314	0.409	0.223	0.221	0.313	0.325	0.357	0.336	0.277	0.277	0.396	0.308	0.116	0.12
#8: 420-580nm, Wideband	2012-03-28	0.167766	898.267		53.1	52	52	1.521	1.477	1.444	1.506	1.269	1.358	1.324	1.268	1.451	1.487	1.49	1.477	1.484	1.476	1.336	1.282	1.348	1.341	1.44	1.505	0.237	0.226	0.323	0.318	0.352	0.346	0.382	0.385	0.314	0.409	0.223	0.221	0.314	0.325	0.357	0.337	0.278	0.277	0.397	0.308	0.116	0.12
#8: 420-580nm, Wideband	2012-03-28	0.17441	907.833		53	52	52	1.53	1.488	1.454	1.517	1.267	1.361	1.323	1.271	1.454	1.488	1.499	1.486	1.493	1.485	1.335	1.283	1.349	1.339	1.44	1.507	0.237	0.226	0.323	0.317	0.352	0.346	0.383	0.385	0.314	0.409	0.223	0.221	0.314	0.325	0.357	0.337	0.278	0.277	0.397	0.308	0.116	0.12
#8: 420-580nm, Wideband	2012-03-28	0.181053	917.4		53.1	52	52	1.539	1.498	1.462	1.522	1.268	1.36	1.322	1.268	1.452	1.488	1.508	1.495	1.501	1.496	1.336	1.283	1.347	1.343	1.441	1.517	0.237	0.226	0.324	0.318	0.352	0.346	0.383	0.386	0.314	0.409	0.223	0.221	0.314	0.326	0.357	0.337	0.278	0.277	0.397	0.308	0.116	0.12
#8: 420-580nm, Wideband	2012-03-28	0.187697	926.967		53.1	52	52	1.549	1.506	1.472	1.532	1.267	1.36	1.324	1.268	1.455	1.49	1.519	1.505	1.509	1.505	1.336	1.282	1.348	1.34	1.442	1.518	0.237	0.226	0.324	0.318	0.352	0.347	0.383	0.385	0.314	0.409	0.223	0.221	0.315	0.326	0.358	0.338	0.278	0.278	0.397	0.309	0.116	0.12
#8: 420-580nm, Wideband	2012-03-28	0.19434	936.533		53.1	52	52	1.558	1.514	1.481	1.538	1.266	1.362	1.323	1.268	1.454	1.491	1.528	1.513	1.517	1.512	1.333	1.281	1.349	1.339	1.44	1.519	0.237	0.226	0.324	0.318	0.352	0.346	0.384	0.385	0.314	0.41	0.223	0.221	0.315	0.327	0.358	0.337	0.278	0.278	0.398	0.309	0.116	0.12
#8: 420-580nm, Wideband	2012-03-28	0.200984	946.1		53.1	52	52	1.564	1.523	1.487	1.545	1.265	1.363	1.322	1.266	1.455	1.493	1.535	1.519	1.526	1.522	1.332	1.281	1.345	1.339	1.441	1.521	0.237	0.226	0.324	0.318	0.353	0.347	0.384	0.386	0.314	0.41	0.223	0.221	0.315	0.327	0.358	0.338	0.279	0.278	0.398	0.309	0.116	0.12
#8: 420-580nm, Wideband	2012-03-28	0.207627	955.667		53.1	52	52	1.57	1.529	1.495	1.55	1.265	1.363	1.322	1.266	1.456	1.497	1.542	1.527	1.532	1.529	1.332	1.282	1.346	1.338	1.445	1.527	0.237	0.226	0.324	0.318	0.353	0.346	0.384	0.386	0.314	0.409	0.223	0.22	0.314	0.327	0.357	0.338	0.278	0.278	0.397	0.308	0.116	0.119
#8: 420-580nm, Wideband	2012-03-28	0.214271	965.233		53	52	52	1.575	1.538	1.504	1.561	1.265	1.361	1.323	1.265	1.455	1.498	1.55	1.534	1.541	1.537	1.335	1.281	1.347	1.335	1.444	1.532	0.237	0.226	0.325	0.319	0.353	0.347	0.384	0.386	0.315	0.411	0.223	0.221	0.316	0.328	0.359	0.339	0.279	0.278	0.398	0.309	0.116	0.12
#8: 420-580nm, Wideband	2012-03-28	0.220914	974.8		53.1	52	52	1.582	1.545	1.509	1.564	1.265	1.365	1.322	1.264	1.458	1.502	1.556	1.539	1.547	1.543	1.334	1.28	1.346	1.341	1.441	1.537	0.237	0.226	0.325	0.32	0.354	0.348	0.385	0.387	0.315	0.412	0.223	0.221	0.316	0.328	0.359	0.339	0.279	0.278	0.398	0.309	0.116	0.12
#8: 420-580nm, Wideband	2012-03-28	0.227558	984.367		53	52	52	1.584	1.55	1.517	1.57	1.264	1.364	1.321	1.263	1.457	1.502	1.564	1.547	1.554	1.549	1.333	1.279	1.346	1.337	1.442	1.537	0.237	0.226	0.326	0.319	0.354	0.347	0.384	0.387	0.315	0.411	0.223	0.222	0.316	0.328	0.359	0.339	0.279	0.278	0.399	0.309	0.116	0.12
#8: 420-580nm, Wideband	2012-03-28	0.234201	993.933		53.1	52	52	1.591	1.556	1.524	1.573	1.264	1.365	1.321	1.262	1.457	1.504	1.569	1.553	1.56	1.56	1.335	1.279	1.347	1.338	1.444	1.544	0.237	0.226	0.326	0.32	0.354	0.348	0.385	0.387	0.315	0.411	0.224	0.221	0.318	0.329	0.359	0.34	0.279	0.279	0.399	0.31	0.117	0.12
#8: 420-580nm, Wideband	2012-03-28	0.240856	1003.52		53.1	52	52	1.594	1.563	1.529	1.579	1.262	1.366	1.321	1.261	1.461	1.506	1.575	1.559	1.564	1.563	1.334	1.279	1.346	1.337	1.444	1.546	0.237	0.226	0.327	0.32	0.354	0.348	0.385	0.387	0.315	0.411	0.224	0.221	0.317	0.329	0.359	0.339	0.279	0.279	0.4	0.31	0.116	0.12
#8: 420-580nm, Wideband	2012-03-28	0.2475	1013.08		53	52	52	1.6	1.568	1.536	1.584	1.262	1.367	1.319	1.261	1.461	1.506	1.582	1.565	1.57	1.569	1.332	1.279	1.345	1.338	1.445	1.549	0.237	0.226	0.327	0.32	0.354	0.348	0.385	0.388	0.315	0.412	0.223	0.221	0.317	0.33	0.359	0.339	0.279	0.279	0.399	0.31	0.116	0.12
#8: 420-580nm, Wideband	2012-03-28	0.254144	1022.65		53.1	52	52	1.604	1.574	1.541	1.586	1.26	1.365	1.319	1.259	1.46	1.507	1.587	1.57	1.575	1.573	1.331	1.277	1.345	1.337	1.444	1.553	0.237	0.226	0.327	0.321	0.354	0.349	0.386	0.387	0.315	0.412	0.223	0.222	0.317	0.33	0.363	0.34	0.279	0.279	0.399	0.309	0.116	0.12
#8: 420-580nm, Wideband	2012-03-28	0.260787	1032.22		53.1	52	52	1.61	1.58	1.53	1.591	1.261	1.368	1.32	1.259	1.46	1.509	1.593	1.574	1.579	1.58	1.332	1.279	1.346	1.337	1.443	1.557	0.237	0.226	0.327	0.321	0.354	0.348	0.385	0.387	0.315	0.411	0.223	0.221	0.317	0.33	0.359	0.339	0.279	0.279	0.399	0.309	0.116	0.119
#8: 420-580nm, Wideband	2012-03-28	0.267431	1041.78		53.1	52	52	1.617	1.586	1.551	1.595	1.26	1.369	1.319	1.258	1.463	1.511	1.6	1.58	1.582	1.583	1.332	1.276	1.342	1.335	1.443	1.56	0.237	0.226	0.327	0.321	0.355	0.349	0.386	0.388	0.315	0.412	0.223	0.221	0.318	0.332	0.36	0.34	0.28	0.279	0.4	0.31	0.116	0.12
#8: 420-580nm, Wideband	2012-03-28	0.274074	1051.35		53.1	52	52	1.621	1.59	1.554	1.595	1.261	1.37	1.32	1.256	1.463	1.512	1.605	1.582	1.585	1.588	1.331	1.278	1.343	1.336	1.444	1.563	0.237	0.226	0.327	0.321	0.355	0.349	0.386	0.388	0.316	0.414	0.224	0.223	0.317	0.332	0.36	0.341	0.28	0.279	0.4	0.31	0.117	0.12
#8: 420-580nm, Wideband	2012-03-28	0.280718	1060.92		53.1	52	52	1.627	1.595	1.56	1.6	1.259	1.371	1.319	1.257	1.461	1.512	1.609	1.585	1.587	1.591	1.329	1.276	1.343	1.337	1.444	1.57	0.237	0.226	0.327	0.321	0.355	0.349	0.386	0.389	0.314	0.412	0.223	0.221	0.318	0.331	0.36	0.34	0.28	0.279	0.4	0.31	0.116	0.12
#8: 420-580nm, Wideband	2012-03-28	0.287361	1070.48		53	52	52	1.629	1.598	1.562	1.6	1.261	1.371	1.318	1.255	1.462	1.513	1.612	1.587	1.593	1.595	1.33	1.276	1.343	1.334	1.445	1.572	0.238	0.226	0.327	0.322	0.355	0.349	0.386	0.388	0.315	0.412	0.223	0.221	0.317	0.332	0.36	0.34	0.28	0.279	0.4	0.31	0.116	0.12
#8: 420-580nm, Wideband	2012-03-28	0.294005	1080.05		53.1	52	52	1.635	1.602	1.565	1.604	1.259	1.373	1.319	1.253	1.461	1.515	1.615	1.589	1.595	1.605	1.329	1.277	1.344	1.335	1.443	1.575	0.238	0.227	0.327	0.322	0.355	0.35	0.387	0.389	0.316	0.413	0.224	0.222	0.318	0.332	0.361	0.341	0.28	0.28	0.401	0.31	0.117	0.12
#8: 420-580nm, Wideband	2012-03-28	0.30066	1089.63		53.1	52	52	1.639	1.604	1.568	1.607	1.258	1.374	1.318	1.252	1.463	1.515	1.618	1.59	1.597	1.6	1.328	1.276	1.343	1.334	1.442	1.578	0.237	0.226	0.327	0.322	0.355	0.349	0.387	0.388	0.316	0.413	0.223	0.221	0.319	0.333	0.36	0.34	0.28	0.28	0.4	0.31	0.116	0.12
#8: 420-580nm, Wideband	2012-03-28	0.307303	1099.2		53.1	52	52	1.642	1.606	1.569	1.611	1.258	1.374	1.318	1.251	1.464	1.514	1.62	1.591	1.602	1.604	1.327	1.275	1.342	1.335	1.441	1.584	0.237	0.226	0.328	0.322	0.356	0.35	0.387	0.388	0.316	0.413	0.223	0.221	0.318	0.333	0.361	0.341	0.28	0.279	0.401	0.31	0.116	0.12
#8: 420-580nm, Wideband	2012-03-28	0.313947	1108.77		53	52	52	1.645	1.61	1.574	1.614	1.257	1.375	1.318	1.251	1.461	1.515	1.623	1.593	1.606	1.609	1.327	1.274	1.342	1.332	1.442	1.584	0.238	0.227	0.328	0.323	0.356	0.35	0.387	0.389	0.316	0.413	0.224	0.222	0.318	0.334	0.361	0.341	0.28	0.28	0.401	0.31	0.117	0.12
#8: 420-580nm, Wideband	2012-03-28	0.32059	1118.33		53	52	52	1.646	1.608	1.576	1.616	1.257	1.375	1.319	1.25	1.462	1.516	1.623	1.593	1.609	1.611	1.327	1.274	1.341	1.331	1.442	1.59	0.237	0.226	0.328	0.322	0.356	0.35	0.387	0.39	0.316	0.413	0.224	0.222	0.318	0.334	0.361	0.341	0.28	0.279	0.401	0.31	0.116	0.12
#8: 420-580nm, Wideband	2012-03-28	0.327234	1127.9		53.1	52	52	1.648	1.611	1.578	1.618	1.256	1.375	1.318	1.25	1.462	1.518	1.624	1.593	1.612	1.615	1.327	1.273	1.342	1.332	1.442	1.592	0.238	0.227	0.328	0.323	0.357	0.351	0.388	0.389	0.316	0.414	0.224	0.222	0.319	0.335	0.362	0.342	0.281	0.28	0.401	0.31	0.116	0.12
#8: 420-580nm, Wideband	2012-03-28	0.333877	1137.47		53.1	52	52	1.648	1.61	1.58	1.619	1.255	1.376	1.318	1.249	1.463	1.519	1.625	1.593	1.616	1.619	1.326	1.273	1.341	1.331	1.441	1.599	0.238	0.227	0.328	0.323	0.357	0.351	0.388	0.389	0.316	0.414	0.224	0.222	0.319	0.335	0.362	0.342	0.281	0.28	0.401	0.311	0.117	0.12
#8: 420-580nm, Wideband	2012-03-28	0.340521	1147.03		53.1	52	52	1.651	1.612	1.583	1.619	1.255	1.375	1.317	1.248	1.465	1.52	1.627	1.594	1.615	1.622	1.327	1.271	1.34	1.331	1.441	1.599	0.238	0.227	0.328	0.323	0.357	0.351	0.388	0.39	0.316	0.414	0.224	0.222	0.319	0.335	0.362	0.342	0.281	0.28	0.401	0.311	0.116	0.12
#8: 420-580nm, Wideband	2012-03-28	0.347176	1156.62		53	52	52	1.65	1.612	1.584	1.62	1.254	1.376	1.316	1.247	1.467	1.519	1.627	1.596	1.617	1.625	1.324	1.271	1.34	1.329	1.442	1.601	0.237	0.226	0.329	0.323	0.356	0.351	0.388	0.39	0.316	0.414	0.224	0.222	0.319	0.336	0.362	0.342	0.281	0.28	0.402	0.311	0.116	0.12
#8: 420-580nm, Wideband	2012-03-28	0.353819	1166.18		53.1	52	52	1.65	1.612	1.587	1.62	1.254	1.378	1.316	1.245	1.464	1.521	1.628	1.595	1.618	1.627	1.325	1.271	1.34	1.331	1.442	1.606	0.238	0.226	0.329	0.323	0.357	0.351	0.388	0.39	0.316	0.414	0.224	0.222	0.319	0.336	0.362	0.342	0.281	0.28	0.402	0.311	0.116	0.12
#8: 420-580nm, Wideband	2012-03-28	0.360463	1175.75		53.1	52	52	1.65	1.613	1.59	1.621	1.254	1.378	1.317	1.247	1.465	1.521	1.629	1.597	1.619	1.627	1.324	1.272	1.339	1.329	1.441	1.608	0.238	0.226	0.329	0.323	0.357	0.351	0.388	0.39	0.316	0.415	0.224	0.221	0.319	0.336	0.362	0.342	0.281	0.28	0.402	0.311	0.116	0.12
#8: 420-580nm, Wideband	2012-03-28	0.367095	1185.3		53.1	52	52	1.653	1.615	1.592	1.623	1.252	1.378	1.315	1.245	1.462	1.522	1.632	1.599	1.619	1.627	1.323	1.27	1.341	1.328	1.441	1.612	0.238	0.226	0.329	0.323	0.357	0.351	0.389	0.391	0.316	0.415	0.224	0.222	0.32	0.336	0.362	0.342	0.281	0.28	0.402	0.311	0.116	0.12
#8: 420-580nm, Wideband	2012-03-28	0.37375	1194.88		53.1	52	52	1.651	1.616	1.593	1.623	1.252	1.378	1.316	1.243	1.462	1.52	1.631	1.6	1.621	1.63	1.323	1.27	1.338	1.329	1.44	1.61	0.238	0.226	0.329	0.323	0.357	0.351	0.388	0.391	0.316	0.415	0.224	0.222	0.32	0.337	0.363	0.342	0.281	0.281	0.402	0.311	0.116	0.12
#8: 420-580nm, Wideband	2012-03-28	0.380394	1204.45		53.1	52	52	1.653	1.58	1.594	1.62	1.252	1.379	1.316	1.245	1.464	1.522	1.632	1.6	1.62	1.632	1.322	1.27	1.34	1.328	1.44	1.615	0.238	0.227	0.33	0.324	0.358	0.352	0.389	0.392	0.317	0.414	0.224	0.222	0.321	0.337	0.363	0.343	0.281	0.281	0.403	0.312	0.116	0.12
#8: 420-580nm, Wideband	2012-03-28	0.387037	1214.02		53	52	52	1.651	1.617	1.593	1.622	1.25	1.38	1.315	1.244	1.466	1.522	1.634	1.602	1.625	1.631	1.322	1.268	1.338	1.327	1.44	1.615	0.238	0.227	0.331	0.323	0.358	0.352	0.389	0.391	0.317	0.415	0.224	0.222	0.321	0.337	0.363	0.343	0.281	0.281	0.403	0.312	0.117	0.122
#8: 420-580nm, Wideband	2012-03-28	0.393681	1223.58		53.1	52	52	1.653	1.618	1.596	1.62	1.25	1.38	1.316	1.243	1.427	1.523	1.634	1.603	1.623	1.632	1.322	1.268	1.338	1.327	1.44	1.617	0.238	0.227	0.331	0.324	0.358	0.352	0.39	0.391	0.317	0.417	0.224	0.222	0.321	0.337	0.363	0.343	0.281	0.281	0.403	0.312	0.117	0.12
#8: 420-580nm, Wideband	2012-03-28	0.400324	1233.15		53	52	52	1.653	1.619	1.596	1.621	1.249	1.38	1.315	1.242	1.467	1.521	1.638	1.603	1.621	1.635	1.322	1.267	1.337	1.326	1.44	1.617	0.238	0.227	0.331	0.323	0.358	0.352	0.389	0.391	0.316	0.416	0.224	0.222	0.321	0.337	0.363	0.343	0.282	0.281	0.403	0.311	0.116	0.12
#8: 420-580nm, Wideband	2012-03-28	0.406956	1242.7		53.1	52	52	1.653	1.62	1.597	1.62	1.249	1.38	1.316	1.242	1.464	1.523	1.639	1.605	1.622	1.634	1.321	1.269	1.338	1.325	1.44	1.619	0.238	0.229	0.331	0.324	0.359	0.353	0.39	0.392	0.317	0.415	0.224	0.222	0.321	0.338	0.364	0.343	0.282	0.281	0.403	0.312	0.116	0.12
#8: 420-580nm, Wideband	2012-03-28	0.4136	1252.27		53.1	52	52	1.654	1.622	1.598	1.62	1.246	1.38	1.315	1.242	1.464	1.521	1.64	1.606	1.624	1.636	1.32	1.267	1.337	1.326	1.437	1.618	0.238	0.227	0.332	0.325	0.359	0.353	0.39	0.392	0.317	0.415	0.225	0.223	0.321	0.338	0.364	0.344	0.282	0.281	0.403	0.312	0.117	0.12
#8: 420-580nm, Wideband	2012-03-28	0.420243	1261.83		53	52	52	1.654	1.623	1.596	1.62	1.246	1.38	1.314	1.242	1.465	1.523	1.642	1.609	1.622	1.636	1.321	1.266	1.335	1.324	1.437	1.622	0.238	0.227	0.331	0.324	0.359	0.353	0.39	0.392	0.317	0.416	0.224	0.223	0.321	0.338	0.364	0.344	0.282	0.281	0.404	0.312	0.117	0.12
#8: 420-580nm, Wideband	2012-03-28	0.426887	1271.4		53.1	52	52	1.655	1.624	1.598	1.621	1.246	1.381	1.314	1.241	1.466	1.521	1.644	1.61	1.623	1.633	1.319	1.266	1.336	1.326	1.443	1.625	0.239	0.227	0.331	0.325	0.359	0.353	0.391	0.392	0.317	0.416	0.225	0.222	0.322	0.338	0.364	0.344	0.282	0.282	0.404	0.312	0.117	0.121
#8: 420-580nm, Wideband	2012-03-28	0.433542	1280.98		53.1	52	52	1.654	1.625	1.599	1.62	1.246	1.38	1.315	1.239	1.464	1.522	1.645	1.613	1.622	1.637	1.317	1.264	1.337	1.324	1.438	1.627	0.238	0.227	0.332	0.324	0.359	0.353	0.39	0.392	0.317	0.416	0.224	0.222	0.321	0.338	0.364	0.344	0.282	0.281	0.404	0.312	0.116	0.12
#8: 420-580nm, Wideband	2012-03-28	0.440174	1290.53		53.1	52	52	1.656	1.628	1.598	1.619	1.247	1.381	1.313	1.239	1.464	1.522	1.648	1.614	1.622	1.672	1.319	1.266	1.334	1.325	1.439	1.628	0.24	0.228	0.333	0.325	0.36	0.354	0.391	0.394	0.318	0.417	0.226	0.223	0.323	0.339	0.365	0.345	0.283	0.282	0.405	0.313	0.117	0.121
#8: 420-580nm, Wideband	2012-03-28	0.446817	1300.1		53.1	52	52	1.657	1.628	1.599	1.619	1.245	1.383	1.313	1.24	1.467	1.52	1.649	1.616	1.623	1.637	1.318	1.264	1.336	1.323	1.44	1.631	0.239	0.227	0.332	0.325	0.36	0.354	0.391	0.393	0.318	0.417	0.225	0.223	0.322	0.339	0.365	0.345	0.283	0.282	0.405	0.313	0.117	0.121
#8: 420-580nm, Wideband	2012-03-28	0.453461	1309.67		53	52	52	1.656	1.629	1.597	1.616	1.244	1.383	1.313	1.238	1.466	1.52	1.651	1.619	1.623	1.636	1.317	1.264	1.334	1.324	1.437	1.63	0.239	0.227	0.333	0.324	0.359	0.354	0.391	0.392	0.317	0.416	0.225	0.223	0.323	0.338	0.364	0.344	0.282	0.281	0.404	0.312	0.116	0.12
#8: 420-580nm, Wideband	2012-03-28	0.460104	1319.23		53	52	52	1.658	1.632	1.597	1.616	1.244	1.381	1.312	1.238	1.463	1.52	1.653	1.62	1.622	1.636	1.317	1.263	1.333	1.321	1.437	1.633	0.238	0.227	0.332	0.325	0.359	0.353	0.391	0.393	0.317	0.417	0.224	0.222	0.322	0.338	0.364	0.344	0.282	0.281	0.404	0.312	0.116	0.12
#8: 420-580nm, Wideband	2012-03-28	0.466748	1328.8		53.1	52	52	1.658	1.634	1.597	1.617	1.241	1.381	1.312	1.238	1.465	1.52	1.654	1.623	1.619	1.636	1.317	1.263	1.332	1.321	1.437	1.632	0.239	0.227	0.333	0.325	0.36	0.354	0.391	0.393	0.318	0.417	0.224	0.223	0.323	0.339	0.365	0.345	0.282	0.281	0.405	0.312	0.116	0.12
#8: 420-580nm, Wideband	2012-03-28	0.473391	1338.37		53	52	52	1.659	1.634	1.598	1.614	1.243	1.382	1.312	1.235	1.465	1.52	1.656	1.624	1.62	1.636	1.316	1.262	1.332	1.322	1.435	1.633	0.238	0.227	0.333	0.325	0.36	0.354	0.391	0.393	0.317	0.417	0.224	0.223	0.324	0.339	0.365	0.345	0.282	0.282	0.405	0.312	0.116	0.12
#8: 420-580nm, Wideband	2012-03-28	0.480035	1347.93		53.1	52	52	1.664	1.638	1.597	1.615	1.24	1.381	1.314	1.235	1.466	1.522	1.66	1.629	1.621	1.636	1.317	1.262	1.332	1.32	1.436	1.636	0.239	0.228	0.334	0.326	0.361	0.355	0.392	0.395	0.318	0.418	0.225	0.223	0.323	0.34	0.366	0.346	0.283	0.282	0.406	0.313	0.117	0.121
#8: 420-580nm, Wideband	2012-03-28	0.486678	1357.5		53	52	52	1.664	1.641	1.597	1.615	1.24	1.383	1.312	1.236	1.465	1.521	1.663	1.632	1.619	1.636	1.316	1.262	1.333	1.32	1.435	1.635	0.239	0.228	0.334	0.327	0.361	0.355	0.392	0.394	0.318	0.418	0.225	0.223	0.324	0.34	0.366	0.346	0.283	0.282	0.406	0.313	0.117	0.121
#8: 420-580nm, Wideband	2012-03-28	0.493322	1367.07		53	52	52	1.663	1.641	1.596	1.611	1.24	1.382	1.311	1.235	1.467	1.518	1.665	1.633	1.62	1.635	1.315	1.26	1.332	1.318	1.435	1.636	0.239	0.228	0.334	0.326	0.36	0.354	0.392	0.394	0.318	0.418	0.225	0.223	0.323	0.34	0.365	0.346	0.283	0.282	0.405	0.312	0.117	0.12
#8: 420-580nm, Wideband	2012-03-28	0.499965	1376.63		53.1	52	52	1.665	1.644	1.595	1.612	1.239	1.383	1.312	1.233	1.464	1.517	1.667	1.636	1.617	1.635	1.314	1.26	1.332	1.319	1.434	1.635	0.239	0.228	0.334	0.326	0.36	0.354	0.392	0.394	0.318	0.418	0.225	0.222	0.323	0.34	0.366	0.345	0.283	0.282	0.406	0.312	0.116	0.12
#8: 420-580nm, Wideband	2012-03-28	0.506609	1386.2		53	52	52	1.666	1.646	1.594	1.612	1.239	1.384	1.312	1.234	1.465	1.519	1.67	1.639	1.618	1.634	1.316	1.261	1.332	1.319	1.434	1.636	0.239	0.228	0.334	0.327	0.361	0.356	0.393	0.394	0.318	0.42	0.225	0.223	0.324	0.34	0.366	0.346	0.283	0.282	0.406	0.313	0.117	0.121
#8: 420-580nm, Wideband	2012-03-28	0.513252	1395.77		53.1	52	52	1.667	1.649	1.592	1.61	1.239	1.383	1.312	1.234	1.465	1.517	1.673	1.642	1.616	1.634	1.314	1.259	1.33	1.318	1.433	1.637	0.239	0.228	0.334	0.327	0.361	0.355	0.392	0.395	0.318	0.42	0.225	0.223	0.324	0.34	0.366	0.346	0.283	0.283	0.406	0.312	0.117	0.12
#8: 420-580nm, Wideband	2012-03-28	0.519896	1405.33		53	52	52	1.669	1.653	1.594	1.612	1.24	1.384	1.311	1.235	1.466	1.518	1.676	1.646	1.617	1.634	1.314	1.26	1.33	1.318	1.434	1.637	0.24	0.228	0.335	0.327	0.362	0.356	0.394	0.395	0.319	0.42	0.226	0.224	0.325	0.341	0.367	0.347	0.284	0.283	0.407	0.313	0.117	0.121
#8: 420-580nm, Wideband	2012-03-28	0.526539	1414.9		53.1	52	52	1.671	1.654	1.593	1.611	1.236	1.383	1.312	1.233	1.465	1.519	1.68	1.649	1.616	1.65	1.312	1.259	1.331	1.318	1.433	1.639	0.239	0.228	0.334	0.327	0.361	0.356	0.393	0.395	0.318	0.419	0.225	0.223	0.324	0.34	0.366	0.346	0.283	0.283	0.407	0.313	0.117	0.12
#8: 420-580nm, Wideband	2012-03-28	0.533183	1424.47		53.1	52	52	1.67	1.657	1.592	1.61	1.237	1.384	1.313	1.233	1.466	1.517	1.683	1.652	1.615	1.634	1.313	1.257	1.33	1.315	1.435	1.64	0.24	0.229	0.335	0.328	0.362	0.356	0.393	0.395	0.319	0.42	0.226	0.224	0.325	0.341	0.367	0.347	0.284	0.283	0.408	0.313	0.117	0.121
#8: 420-580nm, Wideband	2012-03-28	0.539826	1434.03		53.1	52	52	1.673	1.658	1.591	1.564	1.236	1.381	1.312	1.23	1.465	1.515	1.684	1.655	1.613	1.631	1.312	1.258	1.328	1.318	1.433	1.637	0.239	0.228	0.338	0.327	0.362	0.355	0.393	0.395	0.318	0.419	0.225	0.223	0.325	0.34	0.367	0.346	0.283	0.283	0.407	0.312	0.117	0.12
#8: 420-580nm, Wideband	2012-03-28	0.54647	1443.6		53.1	52	52	1.675	1.662	1.589	1.607	1.236	1.383	1.31	1.231	1.461	1.512	1.688	1.661	1.614	1.631	1.311	1.257	1.328	1.317	1.432	1.638	0.239	0.228	0.335	0.327	0.362	0.356	0.393	0.395	0.319	0.419	0.225	0.223	0.324	0.341	0.367	0.347	0.283	0.283	0.407	0.313	0.117	0.12
#8: 420-580nm, Wideband	2012-03-28	0.553113	1453.17		53.1	52	52	1.676	1.665	1.588	1.607	1.233	1.382	1.311	1.229	1.464	1.515	1.69	1.664	1.614	1.631	1.311	1.256	1.327	1.315	1.433	1.641	0.24	0.228	0.335	0.327	0.362	0.357	0.393	0.395	0.319	0.419	0.226	0.224	0.326	0.341	0.367	0.347	0.284	0.283	0.407	0.313	0.117	0.12
#8: 420-580nm, Wideband	2012-03-28	0.559757	1462.73		53.1	52	52	1.676	1.668	1.588	1.606	1.234	1.383	1.31	1.229	1.462	1.512	1.693	1.668	1.612	1.631	1.311	1.257	1.327	1.314	1.433	1.64	0.24	0.228	0.335	0.327	0.362	0.356	0.394	0.395	0.318	0.419	0.226	0.223	0.325	0.341	0.367	0.347	0.283	0.283	0.407	0.313	0.117	0.121
#8: 420-580nm, Wideband	2012-03-28	0.5664	1472.3		53.1	52	52	1.677	1.669	1.586	1.604	1.233	1.383	1.31	1.229	1.464	1.514	1.696	1.669	1.612	1.63	1.309	1.255	1.326	1.313	1.433	1.638	0.24	0.228	0.335	0.328	0.362	0.356	0.394	0.395	0.318	0.42	0.225	0.224	0.325	0.341	0.368	0.347	0.284	0.283	0.408	0.313	0.117	0.12
#8: 420-580nm, Wideband	2012-03-28	0.573044	1481.87		53	52	52	1.68	1.675	1.587	1.606	1.234	1.383	1.311	1.228	1.462	1.512	1.701	1.675	1.611	1.628	1.31	1.254	1.327	1.313	1.432	1.639	0.24	0.229	0.336	0.329	0.363	0.357	0.395	0.397	0.319	0.422	0.226	0.224	0.325	0.342	0.369	0.348	0.284	0.284	0.408	0.313	0.117	0.121
#8: 420-580nm, Wideband	2012-03-28	0.579688	1491.43		53.1	52	52	1.683	1.677	1.587	1.604	1.232	1.382	1.31	1.227	1.472	1.511	1.703	1.678	1.61	1.63	1.309	1.255	1.327	1.314	1.432	1.637	0.24	0.229	0.336	0.328	0.363	0.357	0.394	0.396	0.319	0.421	0.226	0.224	0.326	0.342	0.368	0.348	0.284	0.283	0.408	0.313	0.117	0.121
#8: 420-580nm, Wideband	2012-03-28	0.586331	1501		53.1	52	52	1.684	1.678	1.585	1.604	1.231	1.383	1.312	1.227	1.462	1.508	1.705	1.682	1.61	1.628	1.309	1.255	1.324	1.313	1.431	1.638	0.24	0.229	0.336	0.328	0.363	0.357	0.394	0.396	0.319	0.42	0.226	0.224	0.326	0.341	0.368	0.348	0.284	0.283	0.408	0.313	0.117	0.12
#8: 420-580nm, Wideband	2012-03-28	0.592975	1510.57		53	52	52	1.686	1.684	1.583	1.604	1.231	1.382	1.309	1.227	1.462	1.508	1.71	1.687	1.61	1.628	1.309	1.254	1.326	1.313	1.433	1.64	0.24	0.228	0.336	0.328	0.364	0.357	0.395	0.396	0.319	0.421	0.226	0.224	0.326	0.342	0.368	0.348	0.284	0.284	0.409	0.313	0.117	0.12
#8: 420-580nm, Wideband	2012-03-28	0.599606	1520.12		53	52	52	1.687	1.686	1.582	1.604	1.229	1.382	1.31	1.225	1.467	1.508	1.71	1.687	1.609	1.628	1.307	1.253	1.325	1.314	1.428	1.638	0.24	0.229	0.336	0.328	0.364	0.358	0.395	0.396	0.319	0.42	0.226	0.224	0.326	0.342	0.368	0.349	0.284	0.284	0.409	0.313	0.117	0.121
#8: 420-580nm, Wideband	2012-03-28	0.60625	1529.68		53	52	52	1.69	1.691	1.584	1.603	1.23	1.381	1.311	1.224	1.463	1.508	1.715	1.694	1.608	1.627	1.307	1.252	1.323	1.313	1.431	1.636	0.24	0.229	0.336	0.329	0.365	0.358	0.395	0.396	0.32	0.422	0.227	0.224	0.326	0.343	0.369	0.349	0.285	0.284	0.409	0.313	0.117	0.121
#8: 420-580nm, Wideband	2012-03-28	0.612894	1539.25		53	52	52	1.692	1.693	1.583	1.6	1.229	1.382	1.308	1.224	1.462	1.508	1.716	1.698	1.606	1.628	1.308	1.251	1.323	1.312	1.429	1.636	0.24	0.229	0.336	0.329	0.365	0.358	0.396	0.397	0.319	0.422	0.226	0.224	0.326	0.342	0.369	0.349	0.284	0.284	0.409	0.313	0.117	0.12
#8: 420-580nm, Wideband	2012-03-28	0.619537	1548.82		53	52	52	1.695	1.696	1.58	1.601	1.227	1.381	1.311	1.224	1.461	1.505	1.718	1.7	1.606	1.627	1.307	1.252	1.326	1.312	1.429	1.636	0.238	0.229	0.337	0.329	0.364	0.358	0.395	0.398	0.32	0.422	0.226	0.224	0.326	0.343	0.369	0.349	0.285	0.284	0.41	0.313	0.117	0.12
#8: 420-580nm, Wideband	2012-03-28	0.626181	1558.38		53	52	52	1.695	1.7	1.58	1.599	1.228	1.381	1.309	1.222	1.46	1.503	1.721	1.703	1.606	1.624	1.306	1.251	1.323	1.312	1.427	1.635	0.24	0.229	0.337	0.329	0.365	0.359	0.396	0.398	0.32	0.422	0.227	0.225	0.326	0.343	0.37	0.349	0.285	0.284	0.41	0.314	0.117	0.121
#8: 420-580nm, Wideband	2012-03-28	0.632824	1567.95		53	52	52	1.698	1.701	1.58	1.599	1.228	1.382	1.308	1.222	1.46	1.503	1.725	1.707	1.606	1.624	1.305	1.249	1.322	1.311	1.428	1.634	0.24	0.229	0.336	0.329	0.365	0.358	0.395	0.397	0.319	0.422	0.226	0.224	0.326	0.342	0.369	0.349	0.284	0.284	0.409	0.313	0.117	0.12
#8: 420-580nm, Wideband	2012-03-28	0.639468	1577.52		53	52	52	1.701	1.703	1.578	1.599	1.227	1.38	1.309	1.22	1.46	1.501	1.728	1.711	1.606	1.625	1.305	1.249	1.321	1.311	1.428	1.632	0.24	0.229	0.337	0.329	0.365	0.359	0.396	0.398	0.32	0.422	0.227	0.225	0.326	0.343	0.37	0.35	0.285	0.284	0.41	0.314	0.117	0.12
#8: 420-580nm, Wideband	2012-03-28	0.646111	1587.08		53.1	52	52	1.698	1.707	1.577	1.597	1.226	1.381	1.309	1.222	1.463	1.501	1.73	1.714	1.604	1.624	1.305	1.249	1.323	1.311	1.427	1.632	0.241	0.23	0.337	0.329	0.365	0.359	0.396	0.398	0.32	0.422	0.226	0.225	0.326	0.343	0.37	0.35	0.285	0.284	0.41	0.314	0.117	0.12
#8: 420-580nm, Wideband	2012-03-28	0.652743	1596.63		53.1	52	52	1.705	1.708	1.578	1.599	1.225	1.38	1.309	1.218	1.461	1.501	1.732	1.716	1.604	1.622	1.304	1.249	1.322	1.311	1.427	1.629	0.24	0.229	0.337	0.329	0.365	0.358	0.396	0.398	0.32	0.423	0.226	0.225	0.327	0.342	0.37	0.35	0.285	0.284	0.41	0.313	0.117	0.12
#8: 420-580nm, Wideband	2012-03-28	0.659387	1606.2		53	52	52	1.705	1.713	1.576	1.598	1.224	1.382	1.308	1.217	1.462	1.499	1.733	1.719	1.604	1.623	1.304	1.249	1.322	1.311	1.428	1.63	0.241	0.229	0.337	0.33	0.365	0.359	0.396	0.398	0.32	0.423	0.227	0.225	0.327	0.343	0.371	0.351	0.286	0.285	0.411	0.314	0.117	0.121
#8: 420-580nm, Wideband	2012-03-28	0.66603	1615.77		53.1	52	52	1.708	1.715	1.575	1.598	1.225	1.382	1.31	1.217	1.46	1.501	1.737	1.722	1.604	1.622	1.304	1.247	1.321	1.31	1.427	1.627	0.241	0.23	0.337	0.33	0.366	0.359	0.397	0.398	0.32	0.423	0.227	0.225	0.327	0.343	0.37	0.35	0.285	0.285	0.41	0.314	0.117	0.12
#8: 420-580nm, Wideband	2012-03-28	0.672674	1625.33		53	52	52	1.711	1.717	1.575	1.597	1.224	1.382	1.31	1.217	1.461	1.497	1.742	1.725	1.603	1.622	1.304	1.248	1.32	1.309	1.427	1.626	0.242	0.23	0.338	0.33	0.367	0.36	0.397	0.399	0.32	0.424	0.227	0.225	0.327	0.344	0.371	0.351	0.286	0.285	0.411	0.314	0.117	0.121
#8: 420-580nm, Wideband	2012-03-28	0.679317	1634.9		53.1	52	52	1.711	1.722	1.574	1.598	1.224	1.382	1.308	1.216	1.46	1.493	1.744	1.724	1.601	1.621	1.301	1.246	1.318	1.307	1.427	1.624	0.241	0.229	0.337	0.33	0.365	0.359	0.397	0.398	0.32	0.423	0.227	0.225	0.326	0.343	0.37	0.35	0.285	0.284	0.411	0.314	0.117	0.12
#8: 420-580nm, Wideband	2012-03-28	0.685961	1644.47		53.1	52	52	1.714	1.722	1.574	1.596	1.222	1.382	1.308	1.213	1.46	1.493	1.743	1.73	1.601	1.621	1.304	1.248	1.319	1.308	1.427	1.624	0.241	0.23	0.338	0.33	0.366	0.36	0.397	0.399	0.32	0.423	0.227	0.225	0.327	0.344	0.371	0.351	0.286	0.285	0.411	0.314	0.117	0.121
#8: 420-580nm, Wideband	2012-03-28	0.692604	1654.03		53	52	52	1.683	1.726	1.573	1.594	1.221	1.38	1.308	1.215	1.459	1.493	1.747	1.734	1.602	1.621	1.305	1.246	1.318	1.307	1.425	1.621	0.241	0.229	0.338	0.33	0.366	0.36	0.397	0.399	0.32	0.423	0.227	0.225	0.327	0.343	0.371	0.351	0.285	0.285	0.411	0.314	0.117	0.12
#8: 420-580nm, Wideband	2012-03-28	0.699248	1663.6		53.1	52	52	1.712	1.727	1.571	1.595	1.204	1.381	1.309	1.212	1.461	1.49	1.748	1.737	1.6	1.62	1.301	1.245	1.32	1.307	1.425	1.619	0.242	0.23	0.338	0.331	0.367	0.36	0.398	0.399	0.32	0.424	0.227	0.226	0.327	0.344	0.372	0.351	0.286	0.285	0.411	0.314	0.117	0.121
#8: 420-580nm, Wideband	2012-03-28	0.705891	1673.17		53	52	52	1.719	1.73	1.572	1.592	1.22	1.382	1.308	1.211	1.459	1.49	1.751	1.739	1.601	1.618	1.301	1.246	1.318	1.306	1.425	1.618	0.242	0.23	0.338	0.331	0.367	0.361	0.398	0.4	0.321	0.424	0.228	0.226	0.328	0.345	0.371	0.352	0.286	0.285	0.412	0.315	0.117	0.121
#8: 420-580nm, Wideband	2012-03-28	0.712535	1682.73		53	52	52	1.722	1.735	1.572	1.593	1.221	1.381	1.308	1.21	1.459	1.486	1.754	1.741	1.6	1.619	1.3	1.244	1.318	1.306	1.425	1.615	0.241	0.23	0.337	0.33	0.366	0.36	0.398	0.399	0.32	0.424	0.227	0.225	0.327	0.344	0.371	0.351	0.285	0.285	0.411	0.314	0.117	0.12
#8: 420-580nm, Wideband	2012-03-28	0.719178	1692.3		53	52	52	1.724	1.734	1.569	1.592	1.219	1.381	1.309	1.208	1.458	1.487	1.755	1.743	1.598	1.618	1.3	1.244	1.317	1.305	1.425	1.612	0.242	0.231	0.338	0.331	0.367	0.361	0.398	0.4	0.321	0.424	0.227	0.225	0.327	0.344	0.371	0.352	0.286	0.286	0.412	0.315	0.117	0.12
#8: 420-580nm, Wideband	2012-03-28	0.725822	1701.87		53.1	52	52	1.726	1.737	1.57	1.59	1.217	1.38	1.308	1.209	1.459	1.482	1.756	1.744	1.597	1.618	1.299	1.244	1.316	1.305	1.422	1.61	0.241	0.23	0.338	0.33	0.367	0.36	0.398	0.4	0.32	0.424	0.227	0.225	0.328	0.344	0.372	0.352	0.286	0.285	0.412	0.314	0.117	0.12
#8: 420-580nm, Wideband	2012-03-28	0.732465	1711.43		53.1	52	52	1.726	1.742	1.571	1.591	1.218	1.38	1.307	1.206	1.459	1.482	1.761	1.674	1.598	1.616	1.299	1.243	1.316	1.305	1.423	1.609	0.242	0.23	0.338	0.331	0.367	0.361	0.399	0.4	0.318	0.425	0.228	0.226	0.329	0.344	0.372	0.352	0.286	0.285	0.412	0.315	0.117	0.121
#8: 420-580nm, Wideband	2012-03-28	0.739109	1721		53	52	52	1.728	1.743	1.568	1.591	1.217	1.381	1.309	1.205	1.457	1.478	1.762	1.751	1.597	1.618	1.298	1.243	1.316	1.305	1.423	1.605	0.242	0.23	0.338	0.331	0.368	0.361	0.399	0.4	0.321	0.425	0.228	0.226	0.328	0.345	0.372	0.352	0.286	0.286	0.412	0.315	0.117	0.121
#8: 420-580nm, Wideband	2012-03-28	0.745752	1730.57		53	52	52	1.73	1.743	1.568	1.589	1.216	1.379	1.309	1.205	1.458	1.478	1.766	1.753	1.597	1.618	1.3	1.243	1.316	1.304	1.419	1.602	0.242	0.23	0.338	0.331	0.368	0.361	0.399	0.401	0.321	0.426	0.228	0.226	0.327	0.344	0.372	0.352	0.286	0.286	0.413	0.315	0.117	0.12
#8: 420-580nm, Wideband	2012-03-28	0.752396	1740.13		53	52	52	1.73	1.748	1.568	1.588	1.216	1.38	1.308	1.203	1.457	1.475	1.767	1.755	1.596	1.614	1.298	1.242	1.316	1.307	1.422	1.598	0.242	0.231	0.339	0.332	0.368	0.361	0.399	0.401	0.321	0.425	0.228	0.226	0.328	0.345	0.372	0.352	0.286	0.286	0.413	0.315	0.117	0.121
#8: 420-580nm, Wideband	2012-03-28	0.759039	1749.7		53.1	52	52	1.732	1.748	1.568	1.589	1.214	1.379	1.306	1.201	1.496	1.474	1.77	1.759	1.596	1.617	1.298	1.242	1.316	1.303	1.422	1.594	0.243	0.231	0.339	0.332	0.369	0.362	0.4	0.401	0.321	0.426	0.228	0.227	0.328	0.345	0.373	0.353	0.287	0.286	0.414	0.315	0.117	0.121
#8: 420-580nm, Wideband	2012-03-28	0.765683	1759.27		53	52	52	1.735	1.749	1.566	1.59	1.214	1.38	1.307	1.201	1.457	1.471	1.773	1.762	1.596	1.616	1.297	1.24	1.314	1.304	1.42	1.588	0.242	0.231	0.339	0.332	0.368	0.362	0.399	0.401	0.321	0.426	0.228	0.226	0.328	0.345	0.373	0.353	0.286	0.286	0.413	0.315	0.117	0.12
#8: 420-580nm, Wideband	2012-03-28	0.772326	1768.83		53	52	52	1.734	1.753	1.566	1.588	1.213	1.38	1.309	1.199	1.458	1.47	1.777	1.765	1.596	1.615	1.296	1.239	1.316	1.304	1.421	1.583	0.243	0.231	0.339	0.332	0.369	0.362	0.402	0.401	0.321	0.426	0.228	0.226	0.328	0.345	0.373	0.353	0.287	0.286	0.414	0.315	0.118	0.121
#8: 420-580nm, Wideband	2012-03-28	0.77897	1778.4		53	52	52	1.739	1.757	1.566	1.588	1.214	1.378	1.306	1.196	1.456	1.469	1.776	1.769	1.596	1.614	1.298	1.239	1.315	1.304	1.422	1.576	0.243	0.231	0.339	0.332	0.369	0.362	0.4	0.402	0.321	0.426	0.228	0.226	0.328	0.345	0.373	0.353	0.287	0.286	0.414	0.315	0.117	0.121
#8: 420-580nm, Wideband	2012-03-28	0.785613	1787.97		53.1	52	52	1.739	1.759	1.565	1.589	1.213	1.378	1.307	1.196	1.456	1.465	1.783	1.769	1.596	1.615	1.297	1.239	1.314	1.303	1.421	1.57	0.243	0.232	0.34	0.333	0.37	0.363	0.401	0.402	0.322	0.427	0.229	0.227	0.329	0.346	0.374	0.354	0.287	0.286	0.414	0.315	0.117	0.121
#8: 420-580nm, Wideband	2012-03-28	0.792257	1797.53		53	52	52	1.741	1.761	1.565	1.586	1.21	1.377	1.306	1.195	1.457	1.463	1.782	1.771	1.593	1.614	1.295	1.239	1.313	1.304	1.421	1.561	0.242	0.231	0.339	0.332	0.369	0.363	0.4	0.401	0.321	0.426	0.228	0.226	0.328	0.341	0.373	0.353	0.286	0.286	0.414	0.315	0.117	0.12
#8: 420-580nm, Wideband	2012-03-28	0.7989	1807.1		53	52	52	1.741	1.763	1.564	1.586	1.207	1.377	1.306	1.193	1.457	1.462	1.784	1.774	1.593	1.613	1.295	1.238	1.312	1.302	1.42	1.554	0.243	0.231	0.339	0.332	0.37	0.363	0.4	0.402	0.321	0.426	0.228	0.226	0.329	0.345	0.374	0.354	0.287	0.286	0.414	0.315	0.117	0.12
[truncated: 33 more columns]

## Sheet: Growth-Blank#OpticalDensity
								Glucose																				Xylose																				Glucose with Xylose
								0,0 g/mL	0,0 g/mL	0,2 mg/mL	0,2 mg/mL	0,4 mg/mL	0,4 mg/mL	0,6 mg/mL	0,6 mg/mL	0,8 mg/mL	0,8 mg/mL	0,0 g/mL	0,0 g/mL	0,2 mg/mL	0,2 mg/mL	0,4 mg/mL	0,4 mg/mL	0,6 mg/mL	0,6 mg/mL	0,8 mg/mL	0,8 mg/mL	0,0 g/mL	0,0 g/mL	0,2 mg/mL	0,2 mg/mL	0,4 mg/mL	0,4 mg/mL	0,6 mg/mL	0,6 mg/mL	0,8 mg/mL	0,8 mg/mL	0,0 g/mL	0,0 g/mL	0,2 mg/mL	0,2 mg/mL	0,4 mg/mL	0,4 mg/mL	0,6 mg/mL	0,6 mg/mL	0,8 mg/mL	0,8 mg/mL	0,0 g/mL	0,0 g/mL
Filter Type	Date created	Time created	Time [min]		Blank	Cover C°	Cassette C°	Well 141	Well 142	Well 143	Well 144	Well 145	Well 146	Well 147	Well 148	Well 149	Well 150	Well 151	Well 152	Well 153	Well 154	Well 155	Well 156	Well 157	Well 158	Well 159	Well 160	Well 161	Well 162	Well 163	Well 164	Well 165	Well 166	Well 167	Well 168	Well 169	Well 170	Well 171	Well 172	Well 173	Well 174	Well 175	Well 176	Well 177	Well 178	Well 179	Well 180	Well 181	Well 182
#8: 420-580nm, Wideband	2012-03-27	0.543924	0		27.6	28.2	28.2	0.084	0.084	0.077	0.077	0.0675	0.0675	0.0685	0.0715	0.0685	0.0725	0.085	0.085	0.082	0.075	0.0715	0.0815	0.0765	0.0795	0.1075	0.0775	0.091	0.088	0.0875	0.0835	0.084	0.085	0.0775	0.0795	0.005	0.077	0.084	0.078	0.0905	0.0935	0.085	0.08	0.0025	0.0015	0.078	0.002	0	0.003
#8: 420-580nm, Wideband	2012-03-27	0.549687	8.3		44.7	48.9	48.9	0.086	0.083	0.074	0.076	0.0665	0.0655	0.0645	0.0715	0.0645	0.0675	0.081	0.084	0.08	0.075	0.0605	0.0745	0.0775	0.0775	0.085	0.076	0.0905	0.0845	0.0815	0.0815	0.078	0.075	0.075	0.075	0.0055	0.0765	0.0805	0.0795	0.0805	0.0855	0.079	0.073	0.002	0.001	0.0655	0.0015	-0.0005	0.0025
#8: 420-580nm, Wideband	2012-03-27	0.556331	17.8667		53.1	52.1	52.1	0.084	0.084	0.073	0.082	0.0655	0.0635	0.0615	0.0705	0.0625	0.0645	0.0785	0.0815	0.0815	0.0745	0.0595	0.0725	0.077	0.078	0.0895	0.0785	0.0885	0.0825	0.082	0.081	0.078	0.075	0.076	0.076	0.005	0.077	0.0785	0.0775	0.08	0.086	0.08	0.076	0.003	0.002	0.066	0.001	-0.0005	0.0025
#8: 420-580nm, Wideband	2012-03-27	0.562986	27.45		53	52	52	0.082	0.084	0.073	0.082	0.0655	0.0635	0.0605	0.0695	0.0625	0.0645	0.077	0.079	0.0815	0.0755	0.06	0.073	0.0795	0.0795	0.0935	0.0785	0.088	0.08	0.084	0.082	0.079	0.076	0.077	0.077	0.006	0.079	0.078	0.076	0.082	0.089	0.082	0.078	0.002	0.002	0.068	0.002	-0.0005	0.0025
#8: 420-580nm, Wideband	2012-03-27	0.569618	37		53	52	52	0.08	0.091	0.078	0.082	0.0655	0.0635	0.0605	0.0705	0.0615	0.0665	0.073	0.075	0.0805	0.0785	0.0605	0.0745	0.079	0.079	0.0945	0.0785	0.0865	0.0775	0.0845	0.0835	0.08	0.077	0.0775	0.0775	0.0055	0.0795	0.0755	0.0735	0.0825	0.0885	0.082	0.073	0.0015	0.0015	0.0685	0.0015	-0.001	0.002
#8: 420-580nm, Wideband	2012-03-27	0.576262	46.5667		53.1	52	52	0.085	0.088	0.078	0.083	0.0655	0.0675	0.0605	0.0705	0.0615	0.0675	0.0695	0.0715	0.0805	0.0785	0.0615	0.0755	0.0805	0.0795	0.095	0.079	0.084	0.075	0.0855	0.0835	0.0815	0.0785	0.0785	0.0785	0.0055	0.0795	0.073	0.072	0.0825	0.0905	0.0845	0.0745	0.0015	0.0015	0.0685	0.0015	-0.0005	0.0025
#8: 420-580nm, Wideband	2012-03-27	0.583148	56.4833		53	52	52	0.083	0.09	0.079	0.084	0.0665	0.0685	0.0615	0.0715	0.0625	0.0675	0.067	0.07	0.0855	0.0805	0.062	0.077	0.082	0.082	0.0975	0.0805	0.086	0.075	0.086	0.085	0.0815	0.0785	0.0785	0.0795	0.0065	0.0805	0.072	0.07	0.084	0.092	0.0855	0.0745	0.0015	0.0015	0.0695	0.0015	-0.0005	0.0025
#8: 420-580nm, Wideband	2012-03-27	0.589792	66.05		53	52	52	0.083	0.089	0.082	0.087	0.0685	0.0715	0.0635	0.0735	0.0645	0.0695	0.0665	0.0685	0.088	0.082	0.0665	0.0815	0.085	0.084	0.1005	0.0825	0.0865	0.0735	0.0885	0.0875	0.082	0.079	0.0805	0.0805	0.007	0.081	0.0715	0.0695	0.0855	0.0925	0.086	0.075	0.0015	0.0015	0.07	0.002	-0.0005	0.0025
#8: 420-580nm, Wideband	2012-03-27	0.596435	75.6167		53.1	52	52	0.085	0.091	0.086	0.091	0.0725	0.0745	0.0665	0.0775	0.0675	0.0725	0.067	0.07	0.0905	0.0855	0.0705	0.0845	0.0875	0.0865	0.1035	0.0855	0.0855	0.0735	0.089	0.088	0.0835	0.0805	0.081	0.082	0.0065	0.0815	0.0715	0.0695	0.086	0.094	0.0875	0.0765	0.002	0.001	0.0705	0.0015	-0.0005	0.0035
#8: 420-580nm, Wideband	2012-03-27	0.603079	85.1833		53	52	52	0.091	0.096	0.09	0.095	0.0765	0.0785	0.0705	0.0815	0.0705	0.0755	0.072	0.073	0.0965	0.0895	0.076	0.092	0.0925	0.0905	0.1075	0.0895	0.0865	0.0725	0.0895	0.0885	0.084	0.081	0.082	0.083	0.0065	0.0825	0.0715	0.0695	0.0865	0.0945	0.088	0.077	0.002	0.001	0.0715	0.0015	-0.001	0.002
#8: 420-580nm, Wideband	2012-03-27	0.609722	94.75		53	52	52	0.098	0.102	0.096	0.101	0.0825	0.0835	0.0745	0.0875	0.0745	0.0795	0.079	0.08	0.1025	0.0945	0.08	0.097	0.098	0.097	0.1125	0.0935	0.0855	0.0725	0.0905	0.0905	0.085	0.082	0.083	0.084	0.0075	0.0825	0.0705	0.0695	0.0885	0.0955	0.089	0.078	0.002	0.001	0.0715	0.0015	-0.0005	0.0025
#8: 420-580nm, Wideband	2012-03-27	0.616366	104.317		53	52	52	0.108	0.098	0.104	0.109	0.0885	0.0905	0.0805	0.0935	0.0805	0.0855	0.087	0.089	0.11	0.103	0.0875	0.1045	0.1045	0.1035	0.12	0.099	0.0855	0.0725	0.0925	0.0915	0.086	0.083	0.0835	0.0845	0.0075	0.0835	0.0715	0.0695	0.0885	0.0975	0.09	0.079	0.0015	0.0015	0.0725	0.0015	-0.0005	0.0025
#8: 420-580nm, Wideband	2012-03-27	0.623009	113.883		53	52	52	0.114	0.107	0.111	0.118	0.0955	0.0965	0.0865	0.1005	0.0855	0.0905	0.097	0.099	0.119	0.11	0.094	0.112	0.1125	0.1105	0.126	0.105	0.0875	0.0735	0.0935	0.0925	0.087	0.084	0.085	0.086	0.0075	0.0835	0.0725	0.0695	0.0905	0.0985	0.091	0.08	0.002	0.002	0.0725	0.0015	-0.001	0.002
#8: 420-580nm, Wideband	2012-03-27	0.629653	123.45		53	52	52	0.128	0.118	0.121	0.127	0.1045	0.1055	0.0935	0.1085	0.0925	0.0975	0.1065	0.1085	0.1285	0.1185	0.102	0.122	0.12	0.117	0.134	0.111	0.0885	0.0745	0.0935	0.0925	0.0885	0.0845	0.0865	0.0865	0.0075	0.0855	0.0735	0.0715	0.0905	0.0995	0.0925	0.0805	0.0015	0.0015	0.0735	0.0015	-0.0005	0.0015
#8: 420-580nm, Wideband	2012-03-27	0.636296	133.017		53.1	52	52	0.14	0.129	0.13	0.134	0.1135	0.1135	0.1015	0.1185	0.0995	0.1045	0.1175	0.1205	0.1395	0.1295	0.1105	0.1305	0.1285	0.1265	0.1415	0.1175	0.0895	0.0755	0.0965	0.0945	0.089	0.086	0.0885	0.0885	0.0065	0.0855	0.0735	0.0715	0.0925	0.1005	0.094	0.082	0.0025	0.0015	0.0745	0.0005	-0.001	0.002
#8: 420-580nm, Wideband	2012-03-27	0.64294	142.583		53	52	52	0.151	0.141	0.142	0.15	0.1235	0.1235	0.1105	0.1275	0.1075	0.1125	0.129	0.132	0.1515	0.1405	0.1205	0.1425	0.139	0.136	0.1505	0.1255	0.0905	0.0765	0.097	0.095	0.0905	0.0865	0.0885	0.0895	0.0065	0.0865	0.0755	0.0725	0.094	0.102	0.0945	0.0825	0.0015	0.0015	0.0745	0.0015	-0.0005	0.0015
#8: 420-580nm, Wideband	2012-03-27	0.649583	152.15		53.1	52	52	0.165	0.154	0.154	0.164	0.1345	0.1345	0.1205	0.1385	0.1165	0.1205	0.1425	0.1475	0.1665	0.1535	0.131	0.156	0.1505	0.1465	0.16	0.134	0.0915	0.0775	0.0985	0.0965	0.092	0.088	0.0885	0.0905	0.0065	0.0865	0.0765	0.0745	0.0945	0.1035	0.097	0.084	0.0015	0.0015	0.0755	0.0005	-0.0005	0.0025
#8: 420-580nm, Wideband	2012-03-27	0.656227	161.717		53.1	52	52	0.18	0.17	0.17	0.18	0.1475	0.1475	0.1315	0.1505	0.1255	0.1295	0.157	0.164	0.1835	0.1685	0.1445	0.1725	0.1635	0.1595	0.173	0.143	0.0925	0.0795	0.099	0.098	0.093	0.089	0.0895	0.0905	0.0065	0.0875	0.0775	0.0745	0.095	0.104	0.098	0.085	0.0015	0.0015	0.0765	0.0015	-0.0005	0.0025
#8: 420-580nm, Wideband	2012-03-27	0.66287	171.283		53	52	52	0.197	0.186	0.187	0.199	0.1625	0.1615	0.1425	0.1645	0.1355	0.1385	0.1735	0.1825	0.202	0.187	0.1585	0.1895	0.1775	0.1725	0.185	0.153	0.0935	0.0805	0.1005	0.0985	0.0945	0.0905	0.0905	0.0915	0.0055	0.0875	0.0785	0.0765	0.0955	0.1055	0.0985	0.0855	0.0015	0.0015	0.0775	0.0005	-0.001	0.002
#8: 420-580nm, Wideband	2012-03-27	0.669514	180.85		53	52	52	0.213	0.203	0.205	0.219	0.1785	0.1775	0.1565	0.1845	0.1475	0.1495	0.19	0.2	0.2235	0.2065	0.175	0.211	0.1955	0.1885	0.198	0.164	0.0935	0.0795	0.1015	0.0995	0.0955	0.0915	0.0915	0.0925	0.0055	0.0895	0.0785	0.0765	0.0965	0.1065	0.0995	0.0865	0.0015	0.0015	0.0775	0.0015	-0.0005	0.0025
#8: 420-580nm, Wideband	2012-03-27	0.676157	190.417		53	52	52	0.231	0.221	0.224	0.241	0.1975	0.1965	0.1705	0.1965	0.1585	0.1605	0.207	0.22	0.2465	0.2275	0.193	0.234	0.2145	0.2065	0.214	0.175	0.0955	0.0815	0.1025	0.1005	0.096	0.092	0.092	0.093	0.0065	0.0895	0.0795	0.0775	0.0975	0.1075	0.1	0.087	0.002	0.002	0.0795	0.0015	-0.0005	0.0025
#8: 420-580nm, Wideband	2012-03-27	0.682801	199.983		53	52	52	0.247	0.239	0.246	0.265	0.2185	0.2155	0.1875	0.2155	0.1725	0.1735	0.224	0.239	0.2715	0.2515	0.214	0.261	0.2355	0.2265	0.2315	0.1865	0.0955	0.0825	0.103	0.101	0.097	0.093	0.093	0.093	0.005	0.089	0.0805	0.0785	0.098	0.109	0.102	0.088	0.002	0.002	0.079	0.001	-0.0005	0.0035
#8: 420-580nm, Wideband	2012-03-27	0.689444	209.55		53	52	52	0.265	0.257	0.269	0.29	0.2425	0.2385	0.2055	0.2375	0.1865	0.1865	0.242	0.259	0.297	0.276	0.2375	0.2895	0.2605	0.2485	0.25	0.199	0.0955	0.0815	0.1045	0.1025	0.0985	0.0935	0.0935	0.0945	0.0055	0.0925	0.0805	0.0785	0.0995	0.1105	0.1025	0.0875	0.0015	0.0015	0.0795	0.0005	-0.001	0.002
#8: 420-580nm, Wideband	2012-03-27	0.696088	219.117		51.2	51.2	51.2	0.283	0.277	0.294	0.316	0.2665	0.2625	0.2255	0.2605	0.2015	0.2005	0.261	0.281	0.3245	0.3035	0.262	0.319	0.2865	0.2735	0.271	0.212	0.0965	0.0825	0.1055	0.1035	0.0985	0.0945	0.0945	0.0945	0.0055	0.0895	0.0815	0.0785	0.1005	0.1105	0.1035	0.0885	0.0015	0.0015	0.0795	0.0005	-0.001	0.003
#8: 420-580nm, Wideband	2012-03-27	0.702743	228.7		53	52	52	0.303	0.296	0.318	0.344	0.2925	0.2875	0.2475	0.2845	0.2185	0.2145	0.279	0.299	0.353	0.332	0.289	0.348	0.313	0.297	0.2935	0.2275	0.0975	0.0835	0.1065	0.1045	0.099	0.095	0.0945	0.0955	0.0055	0.0915	0.0825	0.0795	0.1015	0.1125	0.104	0.089	0.0005	0.0005	0.0805	0.0005	-0.0005	0.0025
#8: 420-580nm, Wideband	2012-03-27	0.709375	238.25		53	52	52	0.32	0.313	0.343	0.373	0.3265	0.3125	0.2695	0.3105	0.2365	0.2295	0.299	0.32	0.3835	0.3605	0.315	0.379	0.3435	0.3235	0.3165	0.2415	0.0975	0.0845	0.1075	0.1055	0.1	0.096	0.096	0.096	0.0055	0.0925	0.0835	0.0805	0.1025	0.1135	0.105	0.09	0.002	0.001	0.0805	0.0015	0.0005	0.0035
#8: 420-580nm, Wideband	2012-03-27	0.71603	247.833		53.1	52	52	0.34	0.334	0.371	0.403	0.3495	0.3405	0.2935	0.3375	0.2545	0.2465	0.316	0.343	0.413	0.39	0.344	0.411	0.3715	0.3515	0.3425	0.2575	0.098	0.085	0.1085	0.1055	0.1015	0.0965	0.0955	0.0965	0.006	0.092	0.083	0.08	0.1025	0.1145	0.1055	0.0905	0.0015	0.0015	0.081	0.001	0	0.003
#8: 420-580nm, Wideband	2012-03-27	0.722674	257.4		53.1	52	52	0.359	0.355	0.4	0.435	0.3785	0.3685	0.3175	0.3635	0.2755	0.2645	0.336	0.369	0.4475	0.4235	0.373	0.445	0.4015	0.3785	0.3685	0.2765	0.099	0.085	0.1095	0.1075	0.1025	0.0975	0.0965	0.0975	0.005	0.094	0.084	0.082	0.1035	0.1155	0.1065	0.0915	0.0015	0.0015	0.082	0.001	0	0.003
#8: 420-580nm, Wideband	2012-03-27	0.729317	266.967		53	52	52	0.383	0.379	0.431	0.468	0.4095	0.3985	0.3455	0.3925	0.2945	0.2845	0.359	0.396	0.4795	0.4565	0.403	0.477	0.432	0.407	0.3975	0.2955	0.0995	0.0855	0.111	0.107	0.103	0.098	0.0965	0.0975	0.006	0.095	0.0845	0.0835	0.104	0.116	0.107	0.092	0.0005	0.0005	0.082	0.001	-0.0005	0.0025
#8: 420-580nm, Wideband	2012-03-27	0.735961	276.533		53.1	52	52	0.407	0.405	0.461	0.501	0.4415	0.4295	0.3715	0.4205	0.3175	0.3025	0.383	0.426	0.516	0.49	0.435	0.513	0.4655	0.4385	0.4225	0.3135	0.0995	0.0865	0.1115	0.1085	0.103	0.099	0.098	0.098	0.006	0.094	0.0845	0.0825	0.1055	0.1175	0.108	0.093	0.001	0.001	0.082	0.001	0	0.003
#8: 420-580nm, Wideband	2012-03-27	0.742604	286.1		53.1	52	52	0.435	0.435	0.496	0.538	0.4735	0.4615	0.4025	0.4505	0.3425	0.3205	0.4085	0.4575	0.5515	0.5265	0.4695	0.5465	0.498	0.471	0.4525	0.3335	0.1005	0.0865	0.1125	0.1085	0.1035	0.0995	0.0975	0.0995	0.0055	0.0935	0.0855	0.0825	0.1055	0.1175	0.1085	0.0925	0.0015	0.0015	0.0825	0.0015	-0.0005	0.0025
#8: 420-580nm, Wideband	2012-03-27	0.749248	295.667		53.1	52	52	0.464	0.465	0.529	0.574	0.5065	0.4955	0.4315	0.4815	0.3645	0.3415	0.438	0.493	0.5875	0.5635	0.503	0.579	0.533	0.503	0.4825	0.3535	0.1005	0.0865	0.1135	0.1105	0.104	0.1	0.0985	0.0995	0.0055	0.0955	0.0845	0.0835	0.1065	0.1195	0.109	0.093	0.0015	0.0015	0.0825	0.0015	-0.0005	0.0025
#8: 420-580nm, Wideband	2012-03-27	0.755891	305.233		53	52	52	0.497	0.499	0.564	0.61	0.5405	0.5295	0.4625	0.5105	0.3915	0.3645	0.4695	0.5305	0.6245	0.6005	0.5375	0.6145	0.5695	0.5375	0.5155	0.3765	0.0985	0.0865	0.1145	0.1115	0.105	0.101	0.0995	0.1005	0.005	0.095	0.0855	0.0835	0.1085	0.1195	0.11	0.093	0.0015	0.0015	0.082	0.001	-0.0005	0.0025
#8: 420-580nm, Wideband	2012-03-27	0.762535	314.8		53	52	52	0.531	0.534	0.6	0.646	0.5625	0.5625	0.4925	0.5405	0.4165	0.3885	0.503	0.568	0.6605	0.6375	0.5725	0.6455	0.5995	0.5685	0.5465	0.3995	0.1015	0.0875	0.115	0.112	0.106	0.101	0.1	0.101	0.0055	0.0955	0.0865	0.0835	0.108	0.12	0.11	0.094	0.001	0.001	0.0825	0.0005	-0.0005	0.0025
#8: 420-580nm, Wideband	2012-03-27	0.769178	324.367		53.1	52	52	0.567	0.57	0.635	0.681	0.6055	0.5955	0.5245	0.5705	0.4455	0.4125	0.539	0.605	0.6945	0.6715	0.6085	0.6785	0.6335	0.6035	0.5775	0.4245	0.1015	0.0885	0.1155	0.1115	0.1065	0.1015	0.0995	0.1005	0.0055	0.0965	0.0865	0.0855	0.1075	0.1205	0.1105	0.0945	0.0005	0.0005	0.0825	0.0005	-0.0005	0.0025
#8: 420-580nm, Wideband	2012-03-27	0.775822	333.933		53.1	52	52	0.605	0.606	0.67	0.715	0.6365	0.6305	0.5565	0.5995	0.4735	0.4385	0.575	0.642	0.7285	0.7075	0.641	0.708	0.6615	0.6325	0.6085	0.4495	0.1015	0.0875	0.1165	0.1125	0.107	0.102	0.1005	0.1015	0.0055	0.0965	0.0865	0.0835	0.1085	0.1215	0.112	0.095	0.0015	0.0015	0.0835	0.0015	-0.001	0.002
#8: 420-580nm, Wideband	2012-03-27	0.782477	343.517		53	52	52	0.643	0.643	0.703	0.749	0.6665	0.6615	0.5865	0.6295	0.5015	0.4625	0.612	0.677	0.7605	0.7405	0.6735	0.7355	0.6925	0.6645	0.6385	0.4785	0.1025	0.0885	0.117	0.113	0.108	0.103	0.1015	0.1015	0.005	0.099	0.0875	0.0845	0.11	0.122	0.112	0.096	0.0015	0.0015	0.083	0.001	0	0.003
#8: 420-580nm, Wideband	2012-03-27	0.78912	353.083		53.1	52	52	0.68	0.678	0.735	0.78	0.6985	0.6925	0.6165	0.6545	0.5305	0.4905	0.649	0.711	0.7925	0.7745	0.7035	0.7645	0.7215	0.6945	0.6685	0.5055	0.1025	0.0885	0.1185	0.1145	0.108	0.103	0.1015	0.1025	0.005	0.097	0.0875	0.0845	0.1105	0.1235	0.113	0.095	0.0015	0.0015	0.083	0.001	-0.0005	0.0035
#8: 420-580nm, Wideband	2012-03-27	0.795764	362.65		53	52	52	0.716	0.711	0.767	0.812	0.7255	0.7245	0.6455	0.6835	0.5625	0.5195	0.684	0.742	0.8235	0.8035	0.736	0.792	0.7485	0.7235	0.6945	0.5315	0.1025	0.0895	0.1185	0.1145	0.109	0.104	0.1015	0.1025	0.005	0.097	0.0875	0.0855	0.1095	0.1235	0.113	0.096	0.0025	0.0015	0.083	0.001	-0.0005	0.0025
#8: 420-580nm, Wideband	2012-03-27	0.802407	372.217		53.1	52	52	0.75	0.744	0.799	0.842	0.7535	0.7545	0.6755	0.7065	0.5885	0.5465	0.718	0.771	0.8505	0.8345	0.764	0.815	0.775	0.751	0.7225	0.5645	0.1035	0.0875	0.119	0.115	0.1095	0.1035	0.1005	0.1025	0.006	0.098	0.0875	0.0855	0.111	0.125	0.1135	0.0965	0.0015	0.0005	0.084	0.001	-0.001	0.003
#8: 420-580nm, Wideband	2012-03-27	0.809051	381.783		53.1	51.9	51.9	0.782	0.774	0.824	0.869	0.7785	0.7835	0.7025	0.7315	0.6155	0.5755	0.75	0.801	0.8775	0.8625	0.794	0.84	0.8005	0.7805	0.7475	0.5925	0.1035	0.0905	0.1195	0.1155	0.1095	0.1045	0.1015	0.1035	0.006	0.097	0.0885	0.0855	0.1115	0.1245	0.1145	0.0975	0.0015	0.0005	0.084	0.001	-0.001	0.003
#8: 420-580nm, Wideband	2012-03-27	0.815694	391.35		53.1	52	52	0.812	0.803	0.851	0.896	0.8035	0.8105	0.7285	0.7555	0.6415	0.6025	0.781	0.827	0.9015	0.8875	0.8215	0.8625	0.8245	0.8035	0.7745	0.6215	0.1035	0.0905	0.1205	0.1165	0.1105	0.1045	0.1015	0.1035	0.006	0.097	0.0885	0.0865	0.1115	0.1255	0.1145	0.0975	0.0015	0.0005	0.084	0.001	-0.001	0.003
#8: 420-580nm, Wideband	2012-03-27	0.822338	400.917		53.1	52	52	0.841	0.83	0.878	0.918	0.8275	0.8355	0.7545	0.7765	0.6685	0.6315	0.81	0.852	0.9255	0.9115	0.8475	0.8825	0.845	0.824	0.7985	0.6485	0.1025	0.0895	0.1205	0.1155	0.11	0.105	0.1025	0.1035	0.005	0.098	0.0885	0.0855	0.1115	0.1245	0.115	0.097	0.0015	0.0015	0.083	0	0	0.003
#8: 420-580nm, Wideband	2012-03-27	0.828981	410.483		53	52	52	0.87	0.857	0.901	0.943	0.8495	0.8615	0.7785	0.7975	0.6965	0.6585	0.838	0.875	0.9455	0.9325	0.872	0.902	0.867	0.849	0.8235	0.6825	0.1035	0.0905	0.1215	0.1195	0.111	0.106	0.102	0.104	0.005	0.099	0.0885	0.0875	0.1115	0.1255	0.115	0.098	0.001	0.001	0.084	0	-0.001	0.003
#8: 420-580nm, Wideband	2012-03-27	0.835625	420.05		53	52	52	0.895	0.882	0.922	0.961	0.8675	0.8825	0.8015	0.8155	0.7205	0.6855	0.864	0.896	0.9635	0.9525	0.8935	0.9155	0.8855	0.8705	0.8435	0.7075	0.1035	0.0905	0.1215	0.1175	0.111	0.106	0.1025	0.1045	0.0065	0.0985	0.0885	0.0865	0.1125	0.1265	0.116	0.099	0.0015	0.0005	0.0855	0.0015	0	0.006
#8: 420-580nm, Wideband	2012-03-27	0.842269	429.617		53.1	52	52	0.92	0.904	0.944	0.98	0.8855	0.9045	0.8225	0.8335	0.7645	0.7115	0.89	0.917	0.9785	0.9715	0.9105	0.9305	0.9035	0.8875	0.8615	0.7325	0.103	0.09	0.1225	0.1175	0.111	0.106	0.1025	0.1035	0.005	0.097	0.088	0.086	0.1125	0.1265	0.116	0.098	0.0015	0.0005	0.084	0	-0.0005	0.0025
#8: 420-580nm, Wideband	2012-03-27	0.848912	439.183		53.1	52	52	0.942	0.925	0.961	0.996	0.9025	0.9235	0.8415	0.8505	0.7685	0.7325	0.9115	0.9345	0.994	0.985	0.933	0.945	0.9185	0.9055	0.8795	0.7615	0.1025	0.0905	0.1225	0.1165	0.112	0.106	0.1035	0.1045	0.005	0.097	0.0885	0.0855	0.1125	0.1265	0.116	0.098	0.0015	0.0015	0.084	0	-0.0005	0.0035
#8: 420-580nm, Wideband	2012-03-27	0.855556	448.75		53	52	52	0.963	0.945	0.977	1.011	0.9185	0.9405	0.8615	0.8655	0.7915	0.7595	0.9335	0.9515	1.007	0.999	0.9485	0.9535	0.9335	0.9215	0.8965	0.7845	0.1025	0.0905	0.1225	0.1175	0.111	0.105	0.104	0.104	0.005	0.098	0.0885	0.0865	0.1125	0.1265	0.116	0.097	0.002	0.001	0.085	0.001	-0.0005	0.0035
#8: 420-580nm, Wideband	2012-03-27	0.862199	458.317		53.1	52	52	0.982	0.962	0.992	1.025	0.9305	0.9575	0.8785	0.8795	0.8125	0.7815	0.953	0.966	1.0205	1.0125	0.9615	0.9645	0.9465	0.9365	0.9115	0.8085	0.1025	0.0905	0.123	0.118	0.1115	0.1055	0.104	0.104	0.006	0.098	0.0885	0.0855	0.113	0.127	0.1165	0.0975	0.001	0.001	0.085	0.001	0	0.003
#8: 420-580nm, Wideband	2012-03-27	0.868843	467.883		53.1	52	52	1	0.979	1.006	1.038	0.9415	0.9725	0.8925	0.8915	0.8325	0.8035	0.971	0.981	1.0325	1.0245	0.9755	0.9735	0.962	0.95	0.9275	0.8325	0.1035	0.0905	0.1235	0.1185	0.1125	0.1065	0.1035	0.1055	0.005	0.097	0.0885	0.0855	0.1135	0.1275	0.1175	0.0985	0.0015	0.0015	0.085	0	-0.0005	0.0035
#8: 420-580nm, Wideband	2012-03-27	0.875486	477.45		53.1	52	52	1.016	0.993	1.017	1.05	0.9535	0.9855	0.9085	0.9025	0.8515	0.8235	0.988	0.995	1.0435	1.0355	0.9875	0.9825	0.9725	0.9625	0.9395	0.8545	0.1035	0.0905	0.1245	0.1185	0.1125	0.1075	0.1025	0.1045	0.005	0.098	0.0885	0.0855	0.1135	0.1275	0.1175	0.0985	0.0015	0.0005	0.085	0.001	0	0.004
#8: 420-580nm, Wideband	2012-03-27	0.88213	487.017		53.1	52	52	1.031	1.008	1.029	1.062	0.9645	0.9975	0.9205	0.9155	0.8665	0.8435	1.002	1.006	1.054	1.047	1	0.991	0.983	0.975	0.9535	0.8745	0.103	0.09	0.124	0.118	0.112	0.107	0.1025	0.1045	0.0045	0.0975	0.088	0.085	0.113	0.127	0.117	0.098	0.0015	0.0005	0.0845	0.0005	-0.001	0.004
#8: 420-580nm, Wideband	2012-03-27	0.888773	496.583		53.1	52	52	1.046	1.022	1.04	1.073	0.9735	1.0095	0.9355	0.9245	0.8845	0.8635	1.017	1.02	1.067	1.058	1.009	1.001	0.9915	0.9825	0.9655	0.8905	0.1025	0.0895	0.1245	0.1185	0.1125	0.1065	0.1035	0.1055	0.0055	0.0985	0.0875	0.0855	0.1135	0.1275	0.1175	0.0985	0.0015	0.0015	0.0845	0.0005	-0.001	0.003
#8: 420-580nm, Wideband	2012-03-27	0.895417	506.15		53	52	52	1.06	1.034	1.051	1.084	0.9825	1.0215	0.9455	0.9335	0.8975	0.8815	1.03	1.031	1.0785	1.0685	1.0215	1.0125	1.0025	0.9945	0.9755	0.9115	0.1025	0.0905	0.1245	0.1185	0.1125	0.1065	0.1025	0.1045	0.005	0.097	0.0875	0.0855	0.1135	0.1275	0.1175	0.0995	0.0015	0.0005	0.085	0.001	-0.001	0.005
#8: 420-580nm, Wideband	2012-03-27	0.90206	515.717		53	52	52	1.071	1.047	1.063	1.096	0.9915	1.0315	0.9575	0.9415	0.9115	0.8955	1.0425	1.0445	1.09	1.082	1.0335	1.0215	1.0135	1.0025	0.9895	0.9255	0.1025	0.0905	0.1255	0.1185	0.1125	0.1075	0.1025	0.1045	0.005	0.098	0.0885	0.0855	0.1135	0.1285	0.1185	0.0995	0.0015	0.0005	0.085	0	-0.0005	0.0045
#8: 420-580nm, Wideband	2012-03-27	0.908692	525.267		53.1	52	52	1.085	1.059	1.073	1.11	1.0025	1.0445	0.9685	0.9505	0.9265	0.9095	1.056	1.054	1.1025	1.0935	1.0435	1.0305	1.0235	1.0135	0.999	0.945	0.1025	0.0895	0.1245	0.1185	0.112	0.107	0.1035	0.1055	0.005	0.1	0.0875	0.0855	0.1125	0.1265	0.118	0.099	0.0015	0.0005	0.085	0.001	-0.001	0.005
#8: 420-580nm, Wideband	2012-03-27	0.915336	534.833		53.1	52	52	1.096	1.072	1.087	1.122	1.0105	1.0525	0.9745	0.9595	0.9375	0.9235	1.0695	1.0635	1.1125	1.1055	1.0545	1.0385	1.0335	1.0245	1.0085	0.9565	0.1015	0.0895	0.125	0.118	0.112	0.107	0.1045	0.1045	0.005	0.099	0.0885	0.0855	0.114	0.128	0.117	0.099	0.0015	0.0005	0.085	0.001	-0.001	0.003
#8: 420-580nm, Wideband	2012-03-27	0.921979	544.4		53	52	52	1.109	1.083	1.097	1.134	1.0205	1.0645	0.9865	0.9685	0.9495	0.9385	1.082	1.07	1.1215	1.1145	1.065	1.046	1.0445	1.0355	1.0205	0.9685	0.1025	0.0905	0.125	0.118	0.113	0.107	0.1035	0.1055	0.005	0.099	0.0875	0.0855	0.114	0.128	0.118	0.099	0.0015	0.0015	0.085	0.001	-0.001	0.004
#8: 420-580nm, Wideband	2012-03-27	0.928623	553.967		53.1	52	52	1.121	1.093	1.108	1.143	1.0315	1.0755	0.9945	0.9775	0.9625	0.9495	1.0935	1.0765	1.1285	1.1215	1.0775	1.0515	1.0515	1.0435	1.0325	0.9825	0.1025	0.0905	0.1245	0.1185	0.113	0.107	0.1045	0.1065	0.006	0.099	0.0875	0.0855	0.1125	0.1285	0.118	0.099	0.0015	0.0015	0.086	0.001	-0.001	0.004
#8: 420-580nm, Wideband	2012-03-27	0.935266	563.533		53	52	52	1.132	1.101	1.119	1.151	1.0375	1.0875	1.0035	0.9855	0.9735	0.9615	1.103	1.081	1.1355	1.1285	1.0865	1.0575	1.0625	1.0525	1.0445	0.9965	0.1015	0.0895	0.1255	0.1195	0.114	0.108	0.1035	0.1045	0.0055	0.0995	0.0865	0.0845	0.1135	0.1275	0.119	0.1	0.0015	0.0005	0.0855	0.0005	0	0.004
#8: 420-580nm, Wideband	2012-03-27	0.94191	573.1		53	52	52	1.142	1.108	1.125	1.157	1.0435	1.0935	1.0135	0.9955	0.9855	0.9745	1.111	1.084	1.1385	1.1335	1.0945	1.0595	1.0685	1.0615	1.0575	1.0065	0.1015	0.0885	0.1255	0.1185	0.1135	0.1075	0.104	0.106	0.0055	0.0975	0.0865	0.0845	0.1135	0.1275	0.1185	0.0985	0.001	0.001	0.0855	0.0005	-0.0005	0.0045
#8: 420-580nm, Wideband	2012-03-27	0.948553	582.667		53	52	52	1.151	1.113	1.132	1.162	1.0475	1.1025	1.0225	1.0025	0.9945	0.9855	1.118	1.088	1.1415	1.1375	1.1	1.063	1.0725	1.0675	1.0665	1.0195	0.1015	0.0885	0.1255	0.1185	0.113	0.107	0.1035	0.1055	0.005	0.098	0.0875	0.0845	0.1135	0.1285	0.118	0.099	0.0015	0.0005	0.085	0	-0.001	0.005
#8: 420-580nm, Wideband	2012-03-27	0.955197	592.233		53	52	52	1.157	1.117	1.137	1.166	1.0515	1.1075	1.0315	1.0075	1.0055	0.9975	1.123	1.091	1.1455	1.1395	1.1025	1.0655	1.0755	1.0705	1.08	1.029	0.1015	0.0885	0.1255	0.1195	0.113	0.107	0.1025	0.1045	0.006	0.099	0.0865	0.0835	0.1155	0.1285	0.118	0.099	0.0005	0.0005	0.086	0.001	-0.001	0.003
#8: 420-580nm, Wideband	2012-03-27	0.96184	601.8		53	52	52	1.163	1.121	1.141	1.168	1.0535	1.1125	1.0395	1.0115	1.0155	1.0075	1.127	1.094	1.1475	1.1425	1.1085	1.0645	1.0785	1.0765	1.0875	1.0425	0.1015	0.0895	0.126	0.119	0.114	0.108	0.1035	0.1055	0.005	0.099	0.0865	0.0835	0.114	0.128	0.119	0.1	0.0015	0.0005	0.086	0.001	0.0005	0.0035
#8: 420-580nm, Wideband	2012-03-27	0.968484	611.367		53.1	52	52	1.169	1.124	1.143	1.171	1.0555	1.1155	1.0455	1.0145	1.0315	1.0205	1.129	1.097	1.1505	1.1455	1.1115	1.0645	1.0815	1.0775	1.0965	1.0485	0.1015	0.0895	0.1255	0.1185	0.1135	0.1075	0.1045	0.1065	0.006	0.099	0.0865	0.0835	0.1135	0.1275	0.1185	0.0995	0.0015	0.0015	0.086	0.001	-0.001	0.005
#8: 420-580nm, Wideband	2012-03-27	0.975127	620.933		53.1	52	52	1.173	1.127	1.146	1.173	1.0555	1.1175	1.0505	1.0195	1.0405	1.0285	1.134	1.1	1.1515	1.1475	1.1125	1.0665	1.0815	1.0805	1.1035	1.0605	0.1005	0.0885	0.1255	0.1185	0.114	0.108	0.1045	0.1055	0.005	0.099	0.0865	0.0835	0.1125	0.1275	0.119	0.1	0.0015	0.0015	0.086	0.001	-0.001	0.004
#8: 420-580nm, Wideband	2012-03-27	0.981771	630.5		53	52	52	1.177	1.131	1.149	1.174	1.0565	1.1215	1.0595	1.0205	1.0545	1.0415	1.138	1.104	1.1535	1.1505	1.114	1.067	1.0825	1.0835	1.1135	1.0725	0.101	0.089	0.1265	0.1195	0.1135	0.1085	0.104	0.106	0.006	0.099	0.086	0.083	0.1135	0.1275	0.1185	0.0995	0.001	0.001	0.086	0.001	-0.0005	0.0015
#8: 420-580nm, Wideband	2012-03-27	0.988414	640.067		53.1	52	52	1.181	1.133	1.15	1.177	1.0575	1.1215	1.0565	1.0205	1.0655	1.0525	1.141	1.107	1.156	1.152	1.1125	1.0675	1.0825	1.0835	1.1195	1.0845	0.0995	0.0875	0.126	0.119	0.1135	0.1075	0.1035	0.1055	0.0055	0.1005	0.0855	0.0825	0.114	0.128	0.1195	0.0995	0.0005	0.0005	0.0855	0.0005	-0.001	0.003
#8: 420-580nm, Wideband	2012-03-27	0.995046	649.617		53	52	52	1.185	1.137	1.152	1.179	1.0585	1.1235	1.0605	1.0225	1.0785	1.0655	1.145	1.111	1.1565	1.1525	1.1145	1.0675	1.087	1.087	1.124	1.097	0.0995	0.0875	0.1265	0.1195	0.113	0.107	0.1035	0.1055	0.006	0.1	0.0855	0.0825	0.1135	0.1275	0.119	0.099	0.0005	0.0005	0.087	0.001	-0.0015	0.0025
#8: 420-580nm, Wideband	2012-03-28	0.00168981	659.117		53.1	52	52	1.189	1.141	1.153	1.181	1.0575	1.1175	1.0605	1.0195	1.0885	1.0855	1.1485	1.1145	1.1585	1.1545	1.1155	1.0685	1.0855	1.0825	1.124	1.108	0.1005	0.0875	0.1265	0.1195	0.1145	0.1085	0.1035	0.1055	0.006	0.099	0.0855	0.0825	0.1135	0.1285	0.1195	0.0995	0.0015	0.0005	0.087	0.001	0	0.003
#8: 420-580nm, Wideband	2012-03-28	0.00833333	668.683		53	52	52	1.194	1.145	1.155	1.184	1.0585	1.1255	1.0595	1.0205	1.0985	1.0915	1.152	1.119	1.161	1.158	1.1175	1.0675	1.0855	1.0835	1.127	1.118	0.1005	0.0885	0.127	0.12	0.114	0.108	0.1045	0.1065	0.0055	0.0995	0.0855	0.0825	0.115	0.128	0.119	0.1	0.0015	0.0005	0.0865	0.0005	-0.001	0.003
#8: 420-580nm, Wideband	2012-03-28	0.0149769	678.25		53	52	52	1.2	1.147	1.157	1.185	1.0585	1.1265	1.0595	1.0205	1.1055	1.1035	1.157	1.124	1.1625	1.1625	1.1195	1.0695	1.086	1.084	1.131	1.134	0.0995	0.0875	0.1255	0.1195	0.114	0.108	0.1045	0.1065	0.0055	0.0985	0.0855	0.0825	0.1135	0.1275	0.119	0.1	0.0015	0.0005	0.0865	0.0005	-0.001	0.003
#8: 420-580nm, Wideband	2012-03-28	0.0216204	687.817		53.1	52	52	1.205	1.152	1.158	1.187	1.0585	1.1255	1.0615	1.0205	1.1105	1.1145	1.1605	1.1295	1.1635	1.1625	1.1175	1.0675	1.0865	1.0875	1.13	1.143	0.0995	0.0875	0.127	0.12	0.114	0.108	0.1045	0.1065	0.0055	0.0995	0.0855	0.0825	0.113	0.128	0.119	0.1	0.0015	0.0005	0.0865	0.0005	-0.001	0.003
#8: 420-580nm, Wideband	2012-03-28	0.0282639	697.383		53.1	52	52	1.211	1.158	1.163	1.19	1.0575	1.1285	1.0625	1.0215	1.1165	1.1255	1.166	1.135	1.1685	1.1655	1.1195	1.0695	1.0885	1.0875	1.132	1.156	0.1	0.088	0.1265	0.1195	0.1145	0.1085	0.1055	0.1075	0.0065	0.0995	0.085	0.083	0.1145	0.1275	0.1195	0.0995	0.0015	0.0015	0.0865	0.0005	-0.0005	0.0025
#8: 420-580nm, Wideband	2012-03-28	0.0349074	706.95		53.1	52	52	1.216	1.162	1.163	1.193	1.0585	1.1265	1.0625	1.0215	1.1205	1.1345	1.169	1.141	1.1705	1.1705	1.1205	1.0695	1.089	1.089	1.137	1.163	0.1	0.087	0.1275	0.1205	0.1145	0.1085	0.1045	0.1055	0.0055	0.0995	0.085	0.082	0.1145	0.1285	0.1195	0.0995	0.0005	0.0005	0.0875	0.0015	-0.0005	0.0025
#8: 420-580nm, Wideband	2012-03-28	0.0415509	716.517		53	52	52	1.222	1.168	1.166	1.197	1.0585	1.1295	1.0625	1.0195	1.1255	1.1405	1.176	1.149	1.1745	1.1715	1.1185	1.0685	1.0885	1.0845	1.136	1.172	0.0995	0.0875	0.127	0.12	0.114	0.109	0.1045	0.1065	0.006	0.1	0.0845	0.0815	0.114	0.128	0.12	0.099	0.0005	-0.0005	0.087	0	-0.001	0.004
#8: 420-580nm, Wideband	2012-03-28	0.0481944	726.083		53	52	52	1.227	1.175	1.168	1.202	1.0575	1.1305	1.0615	1.0215	1.1255	1.1465	1.182	1.158	1.1785	1.1755	1.1195	1.0675	1.0885	1.0865	1.139	1.18	0.0995	0.0875	0.1265	0.1205	0.115	0.109	0.1045	0.1065	0.006	0.101	0.0845	0.0825	0.1135	0.1275	0.12	0.1	0.0015	0.0005	0.087	0.001	-0.0005	0.0025
#8: 420-580nm, Wideband	2012-03-28	0.054838	735.65		53.1	52	52	1.234	1.183	1.171	1.206	1.0575	1.1295	1.0625	1.0215	1.1265	1.1525	1.189	1.166	1.1835	1.1795	1.1195	1.0695	1.0885	1.0875	1.141	1.184	0.0995	0.0875	0.1275	0.1205	0.115	0.109	0.1055	0.1065	0.0055	0.0995	0.0845	0.0825	0.1145	0.1285	0.12	0.101	0.0015	0.0005	0.0875	0.0005	-0.0005	0.0025
#8: 420-580nm, Wideband	2012-03-28	0.0614815	745.217		53.1	52	52	1.242	1.188	1.173	1.211	1.0405	1.1335	1.0625	1.0185	1.1305	1.1555	1.194	1.173	1.1875	1.1825	1.1205	1.0695	1.0915	1.0885	1.1445	1.1895	0.0985	0.0865	0.127	0.12	0.115	0.109	0.1045	0.1065	0.0065	0.0995	0.0845	0.0815	0.114	0.128	0.12	0.1	0.0015	0.0005	0.0875	0.0005	-0.0015	0.0025
#8: 420-580nm, Wideband	2012-03-28	0.068125	754.783		53	52	52	1.251	1.196	1.178	1.217	1.0565	1.1335	1.0625	1.0185	1.1335	1.1575	1.205	1.184	1.1935	1.1875	1.121	1.07	1.091	1.088	1.141	1.19	0.099	0.087	0.1275	0.1205	0.1145	0.1085	0.1055	0.1075	0.005	0.099	0.084	0.081	0.1145	0.1285	0.1195	0.1005	0.0015	0.0005	0.086	0	-0.0005	0.0025
#8: 420-580nm, Wideband	2012-03-28	0.0747685	764.35		53.1	52	52	1.261	1.206	1.182	1.223	1.0565	1.1335	1.0635	1.0185	1.1335	1.1605	1.214	1.196	1.2015	1.1945	1.1215	1.0695	1.0905	1.0875	1.144	1.22	0.099	0.087	0.1275	0.1205	0.1145	0.1095	0.1055	0.1075	0.0055	0.0995	0.084	0.082	0.1145	0.1285	0.1205	0.1005	0.0015	0.0015	0.0875	0.0005	-0.0005	0.0025
#8: 420-580nm, Wideband	2012-03-28	0.081412	773.917		53	52	52	1.271	1.218	1.188	1.229	1.0575	1.1325	1.0625	1.0185	1.1345	1.1245	1.2245	1.2085	1.2055	1.2005	1.1215	1.0685	1.0925	1.0885	1.144	1.194	0.0985	0.0865	0.1275	0.1215	0.115	0.109	0.1055	0.1075	0.0055	0.0995	0.0845	0.0815	0.1155	0.1285	0.121	0.1	0.0005	0.0005	0.0865	-0.0005	-0.001	0.003
#8: 420-580nm, Wideband	2012-03-28	0.0880556	783.483		53.1	52	52	1.282	1.228	1.191	1.238	1.0555	1.1335	1.0615	1.0175	1.1375	1.1645	1.236	1.22	1.2135	1.2065	1.1205	1.0695	1.0925	1.0865	1.145	1.195	0.0985	0.0865	0.128	0.121	0.115	0.109	0.1045	0.1075	0.006	0.1	0.0835	0.0815	0.116	0.129	0.12	0.101	0.0015	0.0005	0.087	0	-0.0005	0.0025
#8: 420-580nm, Wideband	2012-03-28	0.0946991	793.05		53	52	52	1.291	1.239	1.196	1.242	1.0545	1.1325	1.0635	1.0175	1.1415	1.1685	1.246	1.232	1.2195	1.2135	1.1205	1.0695	1.0915	1.0885	1.148	1.197	0.098	0.086	0.1275	0.1215	0.115	0.109	0.105	0.108	0.0055	0.1005	0.084	0.081	0.1155	0.1295	0.12	0.1	0.001	0.001	0.0875	0.0005	-0.001	0.003
#8: 420-580nm, Wideband	2012-03-28	0.101331	802.6		53	52	52	1.303	1.251	1.202	1.252	1.0555	1.1335	1.0635	1.0165	1.1415	1.1685	1.2585	1.2445	1.2285	1.2205	1.1215	1.0695	1.0935	1.0875	1.1455	1.1985	0.0975	0.0865	0.127	0.121	0.115	0.11	0.1055	0.1065	0.0065	0.1015	0.0835	0.0805	0.117	0.129	0.121	0.101	0.0015	0.0005	0.0875	0.0005	-0.0005	0.0025
#8: 420-580nm, Wideband	2012-03-28	0.107975	812.167		53.1	52	52	1.313	1.263	1.207	1.26	1.0545	1.1345	1.0645	1.0155	1.1395	1.1705	1.27	1.256	1.2345	1.2285	1.121	1.069	1.0935	1.0885	1.1465	1.2025	0.0975	0.0855	0.1265	0.1215	0.115	0.109	0.1055	0.1075	0.006	0.1	0.0835	0.0805	0.1145	0.1285	0.121	0.101	0.0005	0.0005	0.087	0	-0.0005	0.0025
#8: 420-580nm, Wideband	2012-03-28	0.114618	821.733		53	52	52	1.325	1.275	1.214	1.267	1.0545	1.1345	1.0645	1.0155	1.1445	1.1725	1.2835	1.2695	1.2425	1.2355	1.1205	1.0675	1.0935	1.0875	1.149	1.202	0.0985	0.0865	0.1275	0.1215	0.1155	0.1095	0.106	0.108	0.005	0.1	0.0835	0.0815	0.1155	0.1295	0.1205	0.1005	0.001	0.001	0.088	0	-0.0005	0.0035
#8: 420-580nm, Wideband	2012-03-28	0.121262	831.3		53.1	52	52	1.337	1.288	1.222	1.28	1.0545	1.1355	1.0625	1.0155	1.1465	1.1715	1.294	1.281	1.2515	1.2445	1.1215	1.0675	1.0925	1.0875	1.149	1.204	0.0975	0.0855	0.1275	0.1215	0.115	0.109	0.1055	0.1075	0.0055	0.1005	0.0835	0.0825	0.1155	0.1285	0.121	0.101	0.0005	0.0005	0.0875	0.0005	-0.001	0.003
#8: 420-580nm, Wideband	2012-03-28	0.127905	840.867		53.1	52	52	1.349	1.299	1.228	1.285	1.0495	1.1365	1.0625	1.0145	1.1455	1.1745	1.3065	1.2935	1.2605	1.2535	1.1215	1.0675	1.0935	1.0855	1.147	1.205	0.0965	0.0855	0.128	0.122	0.115	0.109	0.1065	0.1085	0.005	0.102	0.0825	0.0805	0.116	0.129	0.121	0.101	0.0015	0.0015	0.087	0	-0.0005	0.0045
#8: 420-580nm, Wideband	2012-03-28	0.134549	850.433		53.1	52	52	1.361	1.31	1.236	1.294	1.0515	1.1375	1.0615	1.0135	1.1465	1.1785	1.3175	1.3065	1.2685	1.2595	1.121	1.067	1.0925	1.0855	1.1505	1.2055	0.0975	0.0855	0.1275	0.1215	0.115	0.11	0.106	0.108	0.0055	0.1005	0.0825	0.0805	0.1165	0.1285	0.121	0.101	0.001	0.001	0.0875	0.0005	-0.001	0.002
#8: 420-580nm, Wideband	2012-03-28	0.141192	860		53.1	52	52	1.37	1.323	1.245	1.303	1.0505	1.1375	1.0605	1.0105	1.1485	1.1815	1.3305	1.3175	1.276	1.27	1.1205	1.0675	1.0925	1.0855	1.1495	1.2085	0.0975	0.0855	0.1275	0.1215	0.116	0.11	0.1055	0.1075	0.0065	0.1005	0.0825	0.0805	0.1165	0.1285	0.122	0.101	0.0015	0.0005	0.0885	0.0005	-0.0005	0.0025
#8: 420-580nm, Wideband	2012-03-28	0.147836	869.567		53.1	52	52	1.382	1.335	1.251	1.31	1.0505	1.1365	1.0625	1.0095	1.1475	1.1815	1.342	1.329	1.2865	1.2795	1.1205	1.0675	1.093	1.086	1.15	1.21	0.0965	0.0855	0.1275	0.1215	0.116	0.11	0.1055	0.1075	0.0065	0.1015	0.0825	0.0805	0.1165	0.1285	0.121	0.101	0.0005	0.0005	0.0885	0.0005	-0.001	0.002
#8: 420-580nm, Wideband	2012-03-28	0.154479	879.133		53	52	52	1.391	1.346	1.259	1.32	1.0505	1.1385	1.0615	1.0105	1.1495	1.1815	1.3525	1.3405	1.297	1.29	1.1285	1.0665	1.093	1.086	1.1495	1.2115	0.0965	0.0855	0.1275	0.1215	0.117	0.11	0.1055	0.1075	0.0055	0.1015	0.0825	0.0805	0.1175	0.1295	0.121	0.102	0.0015	0.0005	0.0885	0.0005	-0.0005	0.0035
#8: 420-580nm, Wideband	2012-03-28	0.161123	888.7		53	52	52	1.4	1.356	1.267	1.327	1.0495	1.1375	1.0615	1.0095	1.1505	1.1845	1.364	1.352	1.3055	1.2985	1.1215	1.0675	1.0925	1.0855	1.154	1.215	0.0965	0.0855	0.1275	0.1215	0.1155	0.1095	0.1065	0.1085	0.0065	0.1015	0.0825	0.0805	0.1175	0.1295	0.1215	0.1005	0.0005	0.0005	0.0885	0.0005	-0.0005	0.0035
#8: 420-580nm, Wideband	2012-03-28	0.167766	898.267		53.1	52	52	1.411	1.367	1.274	1.336	1.0495	1.1385	1.0615	1.0055	1.1505	1.1865	1.375	1.362	1.3145	1.3065	1.12	1.066	1.0925	1.0855	1.151	1.216	0.0965	0.0855	0.127	0.122	0.116	0.11	0.1055	0.1085	0.0065	0.1015	0.0825	0.0805	0.118	0.129	0.121	0.101	0.0015	0.0005	0.0895	0.0005	-0.0005	0.0035
#8: 420-580nm, Wideband	2012-03-28	0.17441	907.833		53	52	52	1.42	1.378	1.284	1.347	1.0475	1.1415	1.0605	1.0085	1.1535	1.1875	1.3835	1.3705	1.3235	1.3155	1.119	1.067	1.0945	1.0845	1.151	1.218	0.096	0.085	0.127	0.121	0.116	0.11	0.1065	0.1085	0.006	0.101	0.082	0.08	0.118	0.129	0.121	0.101	0.0015	0.0005	0.089	0	-0.0005	0.0035
#8: 420-580nm, Wideband	2012-03-28	0.181053	917.4		53.1	52	52	1.429	1.388	1.292	1.352	1.0485	1.1405	1.0595	1.0055	1.1515	1.1875	1.392	1.379	1.331	1.326	1.12	1.067	1.0915	1.0875	1.152	1.228	0.096	0.085	0.128	0.122	0.116	0.11	0.1065	0.1095	0.0055	0.1005	0.082	0.08	0.118	0.13	0.121	0.101	0.0015	0.0005	0.0885	-0.0005	-0.0005	0.0035
#8: 420-580nm, Wideband	2012-03-28	0.187697	926.967		53.1	52	52	1.439	1.396	1.302	1.362	1.0475	1.1405	1.0615	1.0055	1.1545	1.1895	1.403	1.389	1.3385	1.3345	1.1195	1.0655	1.0925	1.0845	1.1525	1.2285	0.0955	0.0845	0.1275	0.1215	0.116	0.111	0.1055	0.1075	0.0055	0.1005	0.0815	0.0795	0.1185	0.1295	0.122	0.102	0.0005	0.0005	0.0885	0.0005	-0.001	0.003
#8: 420-580nm, Wideband	2012-03-28	0.19434	936.533		53.1	52	52	1.448	1.404	1.311	1.368	1.0465	1.1425	1.0605	1.0055	1.1535	1.1905	1.4125	1.3975	1.347	1.342	1.1165	1.0645	1.0935	1.0835	1.151	1.23	0.0955	0.0845	0.1275	0.1215	0.116	0.11	0.107	0.108	0.0055	0.1015	0.0815	0.0795	0.1185	0.1305	0.122	0.101	0.001	0.001	0.0895	0.0005	-0.001	0.003
#8: 420-580nm, Wideband	2012-03-28	0.200984	946.1		53.1	52	52	1.454	1.413	1.317	1.375	1.0455	1.1435	1.0595	1.0035	1.1545	1.1925	1.42	1.404	1.356	1.352	1.116	1.065	1.0895	1.0835	1.152	1.232	0.0955	0.0845	0.1275	0.1215	0.1165	0.1105	0.1065	0.1085	0.0055	0.1015	0.0815	0.0795	0.1185	0.1305	0.1215	0.1015	0.0015	0.0005	0.0895	0.0005	-0.001	0.003
#8: 420-580nm, Wideband	2012-03-28	0.207627	955.667		53.1	52	52	1.46	1.419	1.325	1.38	1.0455	1.1435	1.0595	1.0035	1.1555	1.1965	1.4265	1.4115	1.362	1.359	1.1165	1.0665	1.0915	1.0835	1.156	1.238	0.0955	0.0845	0.1275	0.1215	0.117	0.11	0.1075	0.1095	0.0055	0.1005	0.0815	0.0785	0.1175	0.1305	0.121	0.102	0.0015	0.0015	0.0885	-0.0005	-0.0005	0.0025
#8: 420-580nm, Wideband	2012-03-28	0.214271	965.233		53	52	52	1.465	1.428	1.334	1.391	1.0455	1.1415	1.0605	1.0025	1.1545	1.1975	1.434	1.418	1.3705	1.3665	1.1185	1.0645	1.0915	1.0795	1.1545	1.2425	0.0955	0.0845	0.128	0.122	0.1165	0.1105	0.1065	0.1085	0.0065	0.1025	0.0815	0.0795	0.119	0.131	0.1225	0.1025	0.0015	0.0005	0.0895	0.0005	-0.0015	0.0025
#8: 420-580nm, Wideband	2012-03-28	0.220914	974.8		53.1	52	52	1.472	1.435	1.339	1.394	1.0455	1.1455	1.0595	1.0015	1.1575	1.2015	1.4405	1.4235	1.3765	1.3725	1.1175	1.0635	1.0905	1.0855	1.152	1.248	0.095	0.084	0.128	0.123	0.117	0.111	0.1075	0.1095	0.006	0.103	0.081	0.079	0.119	0.131	0.122	0.102	0.0015	0.0005	0.089	0	-0.001	0.003
#8: 420-580nm, Wideband	2012-03-28	0.227558	984.367		53	52	52	1.474	1.44	1.347	1.4	1.0445	1.1445	1.0585	1.0005	1.1565	1.2015	1.4485	1.4315	1.3845	1.3795	1.1165	1.0625	1.0905	1.0815	1.1525	1.2475	0.095	0.084	0.1285	0.1215	0.117	0.11	0.1065	0.1095	0.0065	0.1025	0.081	0.08	0.1185	0.1305	0.122	0.102	0.0015	0.0005	0.0905	0.0005	-0.001	0.003
#8: 420-580nm, Wideband	2012-03-28	0.234201	993.933		53.1	52	52	1.481	1.446	1.354	1.403	1.0445	1.1455	1.0585	0.9995	1.1565	1.2035	1.452	1.436	1.3895	1.3895	1.1185	1.0625	1.0915	1.0825	1.154	1.254	0.0945	0.0835	0.1285	0.1225	0.1165	0.1105	0.1065	0.1085	0.0055	0.1015	0.0815	0.0785	0.1205	0.1315	0.1215	0.1025	0.0005	0.0005	0.0895	0.0005	-0.0005	0.0025
#8: 420-580nm, Wideband	2012-03-28	0.240856	1003.52		53.1	52	52	1.484	1.453	1.359	1.409	1.0425	1.1465	1.0585	0.9985	1.1605	1.2055	1.4595	1.4435	1.394	1.393	1.1185	1.0635	1.091	1.082	1.155	1.257	0.0955	0.0845	0.1295	0.1225	0.117	0.111	0.1075	0.1095	0.0065	0.1025	0.0825	0.0795	0.1195	0.1315	0.122	0.102	0.0015	0.0015	0.0915	0.0015	-0.001	0.003
#8: 420-580nm, Wideband	2012-03-28	0.2475	1013.08		53	52	52	1.49	1.458	1.366	1.414	1.0425	1.1475	1.0565	0.9985	1.1605	1.2055	1.466	1.449	1.3995	1.3985	1.1155	1.0625	1.0895	1.0825	1.156	1.26	0.0945	0.0835	0.1295	0.1225	0.1165	0.1105	0.1065	0.1095	0.0055	0.1025	0.0805	0.0785	0.1195	0.1325	0.1215	0.1015	0.0005	0.0005	0.0895	0.0005	-0.001	0.003
#8: 420-580nm, Wideband	2012-03-28	0.254144	1022.65		53.1	52	52	1.494	1.464	1.371	1.416	1.0405	1.1455	1.0565	0.9965	1.1595	1.2065	1.4715	1.4545	1.405	1.403	1.1145	1.0605	1.0895	1.0815	1.1545	1.2635	0.0945	0.0835	0.1295	0.1235	0.1165	0.1115	0.1075	0.1085	0.0055	0.1025	0.0805	0.0795	0.1195	0.1325	0.1255	0.1025	0.0005	0.0005	0.0895	-0.0005	-0.0015	0.0025
#8: 420-580nm, Wideband	2012-03-28	0.260787	1032.22		53.1	52	52	1.5	1.47	1.36	1.421	1.0415	1.1485	1.0575	0.9965	1.1595	1.2085	1.4775	1.4585	1.4085	1.4095	1.116	1.063	1.0895	1.0805	1.154	1.268	0.0945	0.0835	0.1295	0.1235	0.1165	0.1105	0.1065	0.1085	0.0055	0.1015	0.0805	0.0785	0.1195	0.1325	0.1215	0.1015	0.0005	0.0005	0.0895	-0.0005	-0.001	0.002
#8: 420-580nm, Wideband	2012-03-28	0.267431	1041.78		53.1	52	52	1.507	1.476	1.381	1.425	1.0405	1.1495	1.0565	0.9955	1.1625	1.2105	1.4845	1.4645	1.412	1.413	1.1165	1.0605	1.087	1.08	1.1545	1.2715	0.0945	0.0835	0.1295	0.1235	0.1175	0.1115	0.1075	0.1095	0.0055	0.1025	0.0805	0.0785	0.1205	0.1345	0.1225	0.1025	0.0015	0.0005	0.0905	0.0005	-0.001	0.003
#8: 420-580nm, Wideband	2012-03-28	0.274074	1051.35		53.1	52	52	1.511	1.48	1.384	1.425	1.0415	1.1505	1.0575	0.9935	1.1625	1.2115	1.4895	1.4665	1.4145	1.4175	1.1145	1.0615	1.088	1.081	1.155	1.274	0.0945	0.0835	0.129	0.123	0.117	0.111	0.1075	0.1095	0.006	0.104	0.0815	0.0805	0.119	0.134	0.122	0.103	0.0015	0.0005	0.09	0	-0.0005	0.0025
#8: 420-580nm, Wideband	2012-03-28	0.280718	1060.92		53.1	52	52	1.517	1.485	1.39	1.43	1.0395	1.1515	1.0565	0.9945	1.1605	1.2115	1.4935	1.4695	1.417	1.421	1.113	1.06	1.088	1.082	1.1555	1.2815	0.0945	0.0835	0.129	0.123	0.117	0.111	0.1075	0.1105	0.0045	0.1025	0.0805	0.0785	0.12	0.133	0.122	0.102	0.0015	0.0005	0.0905	0.0005	-0.0015	0.0025
#8: 420-580nm, Wideband	2012-03-28	0.287361	1070.48		53	52	52	1.519	1.488	1.392	1.43	1.0415	1.1515	1.0555	0.9925	1.1615	1.2125	1.4965	1.4715	1.4235	1.4255	1.114	1.06	1.0885	1.0795	1.1565	1.2835	0.0955	0.0835	0.129	0.124	0.117	0.111	0.1075	0.1095	0.0055	0.1025	0.0805	0.0785	0.119	0.134	0.122	0.102	0.0015	0.0005	0.0905	0.0005	-0.001	0.003
#8: 420-580nm, Wideband	2012-03-28	0.294005	1080.05		53.1	52	52	1.525	1.492	1.395	1.434	1.0395	1.1535	1.0565	0.9905	1.1605	1.2145	1.4995	1.4735	1.4245	1.4345	1.1125	1.0605	1.0885	1.0795	1.1545	1.2865	0.095	0.084	0.1285	0.1235	0.117	0.112	0.1075	0.1095	0.006	0.103	0.081	0.079	0.1195	0.1335	0.123	0.103	0.0005	0.0005	0.091	0	-0.0005	0.0025
#8: 420-580nm, Wideband	2012-03-28	0.30066	1089.63		53.1	52	52	1.529	1.494	1.398	1.437	1.0385	1.1545	1.0555	0.9895	1.1625	1.2145	1.5025	1.4745	1.4265	1.4295	1.112	1.06	1.0885	1.0795	1.1535	1.2895	0.0935	0.0825	0.1285	0.1235	0.117	0.111	0.108	0.109	0.0065	0.1035	0.0795	0.0775	0.1205	0.1345	0.122	0.102	0.001	0.001	0.0905	0.0005	-0.001	0.003
#8: 420-580nm, Wideband	2012-03-28	0.307303	1099.2		53.1	52	52	1.532	1.496	1.399	1.441	1.0385	1.1545	1.0555	0.9885	1.1635	1.2135	1.5045	1.4755	1.4315	1.4335	1.1115	1.0595	1.0875	1.0805	1.1525	1.2955	0.0935	0.0825	0.128	0.122	0.118	0.112	0.1085	0.1095	0.0065	0.1035	0.0795	0.0775	0.118	0.133	0.123	0.103	0.0015	0.0005	0.0915	0.0005	-0.001	0.003
#8: 420-580nm, Wideband	2012-03-28	0.313947	1108.77		53	52	52	1.535	1.5	1.404	1.444	1.0375	1.1555	1.0555	0.9885	1.1605	1.2145	1.5075	1.4775	1.436	1.439	1.1115	1.0585	1.0875	1.0775	1.1535	1.2955	0.0945	0.0835	0.1295	0.1245	0.118	0.112	0.108	0.11	0.0055	0.1025	0.0805	0.0785	0.1195	0.1355	0.123	0.103	0.001	0.001	0.0905	-0.0005	0	0.003
#8: 420-580nm, Wideband	2012-03-28	0.32059	1118.33		53	52	52	1.536	1.498	1.406	1.446	1.0375	1.1555	1.0565	0.9875	1.1615	1.2155	1.5075	1.4775	1.4385	1.4405	1.1115	1.0585	1.0845	1.0745	1.1535	1.3015	0.0935	0.0825	0.1295	0.1235	0.1175	0.1115	0.1075	0.1105	0.0055	0.1025	0.0805	0.0785	0.1195	0.1355	0.1225	0.1025	0.0005	-0.0005	0.0905	-0.0005	-0.0015	0.0025
#8: 420-580nm, Wideband	2012-03-28	0.327234	1127.9		53.1	52	52	1.538	1.501	1.408	1.448	1.0365	1.1555	1.0555	0.9875	1.1615	1.2175	1.508	1.477	1.4415	1.4445	1.1105	1.0565	1.0865	1.0765	1.153	1.303	0.0945	0.0835	0.1285	0.1235	0.118	0.112	0.1085	0.1095	0.0055	0.1035	0.0805	0.0785	0.1195	0.1355	0.123	0.103	0.0015	0.0005	0.0905	-0.0005	-0.0015	0.0025
#8: 420-580nm, Wideband	2012-03-28	0.333877	1137.47		53.1	52	52	1.538	1.5	1.41	1.449	1.0355	1.1565	1.0555	0.9865	1.1625	1.2185	1.5095	1.4775	1.4455	1.4485	1.1105	1.0575	1.086	1.076	1.1525	1.3105	0.0945	0.0835	0.129	0.124	0.118	0.112	0.1085	0.1095	0.0045	0.1025	0.0805	0.0785	0.12	0.136	0.123	0.103	0.0015	0.0005	0.0895	-0.0005	-0.0005	0.0025
#8: 420-580nm, Wideband	2012-03-28	0.340521	1147.03		53.1	52	52	1.541	1.502	1.413	1.449	1.0355	1.1555	1.0545	0.9855	1.1645	1.2195	1.511	1.478	1.4445	1.4515	1.1105	1.0545	1.0855	1.0765	1.1525	1.3105	0.0935	0.0825	0.1285	0.1235	0.118	0.112	0.1085	0.1105	0.0055	0.1035	0.0795	0.0775	0.1195	0.1355	0.123	0.103	0.0015	0.0005	0.0905	0.0005	-0.0015	0.0025
#8: 420-580nm, Wideband	2012-03-28	0.347176	1156.62		53	52	52	1.54	1.502	1.414	1.45	1.0345	1.1565	1.0535	0.9845	1.1665	1.2185	1.5115	1.4805	1.4465	1.4545	1.108	1.055	1.0855	1.0745	1.1535	1.3125	0.0935	0.0825	0.13	0.124	0.117	0.112	0.1085	0.1105	0.0055	0.1035	0.0805	0.0785	0.12	0.137	0.123	0.103	0.0015	0.0005	0.0915	0.0005	-0.0015	0.0025
#8: 420-580nm, Wideband	2012-03-28	0.353819	1166.18		53.1	52	52	1.54	1.502	1.417	1.45	1.0345	1.1585	1.0535	0.9825	1.1635	1.2205	1.5125	1.4795	1.448	1.457	1.1085	1.0545	1.0855	1.0765	1.1535	1.3175	0.0945	0.0825	0.1295	0.1235	0.118	0.112	0.1085	0.1105	0.0055	0.1035	0.0805	0.0785	0.1195	0.1365	0.123	0.103	0.0015	0.0005	0.0915	0.0005	-0.0015	0.0025
#8: 420-580nm, Wideband	2012-03-28	0.360463	1175.75		53.1	52	52	1.54	1.503	1.42	1.451	1.0345	1.1585	1.0545	0.9845	1.1645	1.2205	1.5135	1.4815	1.4485	1.4565	1.1085	1.0565	1.0845	1.0745	1.153	1.32	0.094	0.082	0.1295	0.1235	0.118	0.112	0.1085	0.1105	0.0055	0.1045	0.08	0.077	0.1195	0.1365	0.123	0.103	0.0015	0.0005	0.0915	0.0005	-0.001	0.003
#8: 420-580nm, Wideband	2012-03-28	0.367095	1185.3		53.1	52	52	1.543	1.505	1.422	1.453	1.0325	1.1585	1.0525	0.9825	1.1615	1.2215	1.5165	1.4835	1.4485	1.4565	1.1075	1.0545	1.0865	1.0735	1.1525	1.3235	0.094	0.082	0.1295	0.1235	0.118	0.112	0.1095	0.1115	0.0055	0.1045	0.08	0.078	0.1205	0.1365	0.123	0.103	0.0015	0.0005	0.0915	0.0005	-0.0015	0.0025
#8: 420-580nm, Wideband	2012-03-28	0.37375	1194.88		53.1	52	52	1.541	1.506	1.423	1.453	1.0325	1.1585	1.0535	0.9805	1.1615	1.2195	1.5155	1.4845	1.4505	1.4595	1.107	1.054	1.0835	1.0745	1.152	1.322	0.0945	0.0825	0.131	0.125	0.118	0.112	0.1085	0.1115	0.0055	0.1045	0.0805	0.0785	0.122	0.139	0.124	0.103	0.0015	0.0015	0.0915	0.0005	-0.0005	0.0035
#8: 420-580nm, Wideband	2012-03-28	0.380394	1204.45		53.1	52	52	1.543	1.47	1.424	1.45	1.0325	1.1595	1.0535	0.9825	1.1635	1.2215	1.5165	1.4845	1.4495	1.4615	1.1065	1.0545	1.0855	1.0735	1.152	1.327	0.0935	0.0825	0.13	0.124	0.119	0.113	0.1095	0.1125	0.0065	0.1035	0.0795	0.0775	0.121	0.137	0.124	0.104	0.0015	0.0015	0.0925	0.0015	-0.0015	0.0025
#8: 420-580nm, Wideband	2012-03-28	0.387037	1214.02		53	52	52	1.541	1.507	1.423	1.452	1.0305	1.1605	1.0525	0.9815	1.1655	1.2215	1.5185	1.4865	1.4545	1.4605	1.106	1.052	1.0835	1.0725	1.1515	1.3265	0.0935	0.0825	0.131	0.123	0.1185	0.1125	0.1085	0.1105	0.0065	0.1045	0.0795	0.0775	0.121	0.137	0.1235	0.1035	0.0005	0.0005	0.0925	0.0015	-0.0005	0.0045
#8: 420-580nm, Wideband	2012-03-28	0.393681	1223.58		53.1	52	52	1.543	1.508	1.426	1.45	1.0305	1.1605	1.0535	0.9805	1.1265	1.2225	1.5185	1.4875	1.4525	1.4615	1.106	1.052	1.083	1.072	1.1515	1.3285	0.0935	0.0825	0.131	0.124	0.118	0.112	0.1095	0.1105	0.006	0.106	0.0795	0.0775	0.121	0.137	0.123	0.103	0.0005	0.0005	0.092	0.001	-0.0005	0.0025
#8: 420-580nm, Wideband	2012-03-28	0.400324	1233.15		53	52	52	1.543	1.509	1.426	1.451	1.0295	1.1605	1.0525	0.9795	1.1665	1.2205	1.5225	1.4875	1.4505	1.4645	1.1065	1.0515	1.0825	1.0715	1.1525	1.3295	0.0935	0.0825	0.1315	0.1235	0.1185	0.1125	0.1095	0.1115	0.0055	0.1055	0.0795	0.0775	0.1215	0.1375	0.1235	0.1035	0.0025	0.0015	0.0925	0.0005	-0.0005	0.0035
#8: 420-580nm, Wideband	2012-03-28	0.406956	1242.7		53.1	52	52	1.543	1.51	1.427	1.45	1.0295	1.1605	1.0535	0.9795	1.1635	1.2225	1.5235	1.4895	1.4515	1.4635	1.1055	1.0535	1.0835	1.0705	1.1515	1.3305	0.0935	0.0845	0.1305	0.1235	0.119	0.113	0.1095	0.1115	0.006	0.104	0.0795	0.0775	0.1205	0.1375	0.124	0.103	0.0015	0.0005	0.092	0.001	-0.0015	0.0025
#8: 420-580nm, Wideband	2012-03-28	0.4136	1252.27		53.1	52	52	1.544	1.512	1.428	1.45	1.0265	1.1605	1.0525	0.9795	1.1635	1.2205	1.5245	1.4905	1.4535	1.4655	1.104	1.051	1.0825	1.0715	1.149	1.33	0.093	0.082	0.1315	0.1245	0.119	0.113	0.1095	0.1115	0.006	0.104	0.08	0.078	0.1205	0.1375	0.124	0.104	0.0015	0.0005	0.092	0.001	-0.0005	0.0025
#8: 420-580nm, Wideband	2012-03-28	0.420243	1261.83		53	52	52	1.544	1.513	1.426	1.45	1.0265	1.1605	1.0515	0.9795	1.1645	1.2225	1.5265	1.4935	1.4515	1.4655	1.1055	1.0505	1.0805	1.0695	1.1495	1.3345	0.093	0.082	0.1305	0.1235	0.119	0.113	0.1095	0.1115	0.006	0.105	0.079	0.078	0.1205	0.1375	0.124	0.104	0.0015	0.0005	0.093	0.001	-0.0005	0.0025
#8: 420-580nm, Wideband	2012-03-28	0.426887	1271.4		53.1	52	52	1.545	1.514	1.428	1.451	1.0265	1.1615	1.0515	0.9785	1.1655	1.2205	1.5285	1.4945	1.4525	1.4625	1.103	1.05	1.0815	1.0715	1.155	1.337	0.0935	0.0815	0.1305	0.1245	0.1185	0.1125	0.1105	0.1115	0.006	0.105	0.0795	0.0765	0.1215	0.1375	0.1235	0.1035	0.0015	0.0015	0.093	0.001	-0.0005	0.0035
#8: 420-580nm, Wideband	2012-03-28	0.433542	1280.98		53.1	52	52	1.544	1.515	1.429	1.45	1.0265	1.1605	1.0525	0.9765	1.1635	1.2215	1.5295	1.4975	1.4515	1.4665	1.1015	1.0485	1.0825	1.0695	1.1505	1.3395	0.0925	0.0815	0.1315	0.1235	0.119	0.113	0.1095	0.1115	0.006	0.105	0.0785	0.0765	0.1205	0.1375	0.124	0.104	0.0015	0.0005	0.093	0.001	-0.0015	0.0025
#8: 420-580nm, Wideband	2012-03-28	0.440174	1290.53		53.1	52	52	1.546	1.518	1.428	1.449	1.0275	1.1615	1.0505	0.9765	1.1635	1.2215	1.5315	1.4975	1.4515	1.5015	1.1025	1.0495	1.0795	1.0705	1.1505	1.3395	0.0945	0.0825	0.1315	0.1235	0.119	0.113	0.1095	0.1125	0.006	0.105	0.0805	0.0775	0.1215	0.1375	0.124	0.104	0.0015	0.0005	0.093	0.001	-0.0005	0.0035
#8: 420-580nm, Wideband	2012-03-28	0.446817	1300.1		53.1	52	52	1.547	1.518	1.429	1.449	1.0255	1.1635	1.0505	0.9775	1.1665	1.2195	1.5325	1.4995	1.4535	1.4675	1.1015	1.0475	1.081	1.068	1.152	1.343	0.0935	0.0815	0.1305	0.1235	0.119	0.113	0.1095	0.1115	0.006	0.105	0.0795	0.0775	0.1205	0.1375	0.124	0.104	0.0015	0.0005	0.093	0.001	-0.0005	0.0035
#8: 420-580nm, Wideband	2012-03-28	0.453461	1309.67		53	52	52	1.546	1.519	1.427	1.446	1.0245	1.1635	1.0505	0.9755	1.1655	1.2195	1.5355	1.5035	1.453	1.466	1.1015	1.0485	1.08	1.07	1.1495	1.3425	0.0935	0.0815	0.1325	0.1235	0.1185	0.1135	0.11	0.111	0.0055	0.1045	0.0795	0.0775	0.1225	0.1375	0.1235	0.1035	0.001	0	0.0925	0.0005	-0.001	0.003
#8: 420-580nm, Wideband	2012-03-28	0.460104	1319.23		53	52	52	1.548	1.522	1.427	1.446	1.0245	1.1615	1.0495	0.9755	1.1625	1.2195	1.5375	1.5045	1.4515	1.4655	1.101	1.047	1.0785	1.0665	1.1495	1.3455	0.0925	0.0815	0.131	0.124	0.118	0.112	0.11	0.112	0.0055	0.1055	0.0785	0.0765	0.121	0.137	0.123	0.103	0.001	0	0.0925	0.0005	-0.001	0.003
#8: 420-580nm, Wideband	2012-03-28	0.466748	1328.8		53.1	52	52	1.548	1.524	1.427	1.447	1.0215	1.1615	1.0495	0.9755	1.1645	1.2195	1.5385	1.5075	1.4485	1.4655	1.1015	1.0475	1.078	1.067	1.1495	1.3445	0.0935	0.0815	0.1325	0.1245	0.1195	0.1135	0.11	0.112	0.0065	0.1055	0.0785	0.0775	0.1225	0.1385	0.1245	0.1045	0.001	0	0.0935	0.0005	-0.001	0.003
#8: 420-580nm, Wideband	2012-03-28	0.473391	1338.37		53	52	52	1.549	1.524	1.428	1.444	1.0235	1.1625	1.0495	0.9725	1.1645	1.2195	1.5405	1.5085	1.4495	1.4655	1.1005	1.0465	1.078	1.068	1.1475	1.3455	0.0925	0.0815	0.1315	0.1235	0.1195	0.1135	0.11	0.112	0.0055	0.1055	0.0785	0.0775	0.1225	0.1375	0.1245	0.1045	0.001	0.001	0.0935	0.0005	-0.0015	0.0025
#8: 420-580nm, Wideband	2012-03-28	0.480035	1347.93		53.1	52	52	1.554	1.528	1.427	1.445	1.0205	1.1615	1.0515	0.9725	1.1655	1.2215	1.544	1.513	1.4505	1.4655	1.101	1.046	1.0775	1.0655	1.1485	1.3485	0.093	0.082	0.1325	0.1245	0.12	0.114	0.1105	0.1135	0.006	0.106	0.079	0.077	0.1215	0.1385	0.125	0.105	0.0015	0.0005	0.094	0.001	-0.0005	0.0035
#8: 420-580nm, Wideband	2012-03-28	0.486678	1357.5		53	52	52	1.554	1.531	1.427	1.445	1.0205	1.1635	1.0495	0.9735	1.1645	1.2205	1.547	1.516	1.4485	1.4655	1.1	1.046	1.0785	1.0655	1.147	1.347	0.0925	0.0815	0.132	0.125	0.1195	0.1135	0.11	0.112	0.006	0.106	0.0785	0.0765	0.122	0.138	0.1245	0.1045	0.001	0	0.094	0.001	-0.001	0.003
#8: 420-580nm, Wideband	2012-03-28	0.493322	1367.07		53	52	52	1.553	1.531	1.426	1.441	1.0205	1.1625	1.0485	0.9725	1.1665	1.2175	1.5495	1.5175	1.45	1.465	1.0995	1.0445	1.0775	1.0635	1.1475	1.3485	0.0935	0.0825	0.1325	0.1245	0.119	0.113	0.1105	0.1125	0.006	0.106	0.0795	0.0775	0.1215	0.1385	0.124	0.105	0.0015	0.0005	0.093	0	0	0.003
#8: 420-580nm, Wideband	2012-03-28	0.499965	1376.63		53.1	52	52	1.555	1.534	1.425	1.442	1.0195	1.1635	1.0495	0.9705	1.1635	1.2165	1.5515	1.5205	1.4475	1.4655	1.0985	1.0445	1.0785	1.0655	1.1465	1.3475	0.0935	0.0825	0.1325	0.1245	0.119	0.113	0.1105	0.1125	0.007	0.107	0.0795	0.0765	0.1215	0.1385	0.125	0.104	0.0015	0.0005	0.095	0.001	-0.001	0.003
#8: 420-580nm, Wideband	2012-03-28	0.506609	1386.2		53	52	52	1.556	1.536	1.424	1.442	1.0195	1.1645	1.0495	0.9715	1.1645	1.2185	1.554	1.523	1.4475	1.4635	1.1	1.045	1.0775	1.0645	1.1465	1.3485	0.0925	0.0815	0.132	0.125	0.1195	0.1145	0.1115	0.1125	0.006	0.108	0.0785	0.0765	0.122	0.138	0.1245	0.1045	0.0015	0.0005	0.094	0.001	-0.0005	0.0035
#8: 420-580nm, Wideband	2012-03-28	0.513252	1395.77		53.1	52	52	1.557	1.539	1.422	1.44	1.0195	1.1635	1.0495	0.9715	1.1645	1.2165	1.5575	1.5265	1.4455	1.4635	1.0985	1.0435	1.076	1.064	1.1455	1.3495	0.0925	0.0815	0.1315	0.1245	0.119	0.113	0.1095	0.1125	0.006	0.108	0.0785	0.0765	0.1215	0.1375	0.124	0.104	0.0005	0.0005	0.094	0	-0.0005	0.0025
#8: 420-580nm, Wideband	2012-03-28	0.519896	1405.33		53	52	52	1.559	1.543	1.424	1.442	1.0205	1.1645	1.0485	0.9725	1.1655	1.2175	1.56	1.53	1.4465	1.4635	1.098	1.044	1.0755	1.0635	1.1465	1.3495	0.0925	0.0805	0.1325	0.1245	0.12	0.114	0.1115	0.1125	0.0065	0.1075	0.0785	0.0765	0.1225	0.1385	0.125	0.105	0.0015	0.0005	0.0945	0.0005	-0.001	0.003
#8: 420-580nm, Wideband	2012-03-28	0.526539	1414.9		53.1	52	52	1.561	1.544	1.423	1.441	1.0165	1.1635	1.0495	0.9705	1.1645	1.2185	1.5645	1.5335	1.4455	1.4795	1.0965	1.0435	1.077	1.064	1.1455	1.3515	0.0925	0.0815	0.1315	0.1245	0.119	0.114	0.1105	0.1125	0.006	0.107	0.0785	0.0765	0.1215	0.1375	0.124	0.104	0.0005	0.0005	0.095	0.001	-0.0005	0.0025
#8: 420-580nm, Wideband	2012-03-28	0.533183	1424.47		53.1	52	52	1.56	1.547	1.422	1.44	1.0175	1.1645	1.0505	0.9705	1.1655	1.2165	1.5675	1.5365	1.4445	1.4635	1.0975	1.0415	1.0755	1.0605	1.1475	1.3525	0.0935	0.0825	0.1325	0.1255	0.12	0.114	0.1105	0.1125	0.0065	0.1075	0.0795	0.0775	0.1225	0.1385	0.125	0.105	0.0015	0.0005	0.0955	0.0005	-0.001	0.003
#8: 420-580nm, Wideband	2012-03-28	0.539826	1434.03		53.1	52	52	1.563	1.548	1.421	1.394	1.0165	1.1615	1.0495	0.9675	1.1645	1.2145	1.5685	1.5395	1.443	1.461	1.0965	1.0425	1.0745	1.0645	1.146	1.35	0.0925	0.0815	0.1355	0.1245	0.1205	0.1135	0.1105	0.1125	0.006	0.107	0.0785	0.0765	0.1225	0.1375	0.1255	0.1045	0.0005	0.0005	0.095	0	-0.0005	0.0025
#8: 420-580nm, Wideband	2012-03-28	0.54647	1443.6		53.1	52	52	1.565	1.552	1.419	1.437	1.0165	1.1635	1.0475	0.9685	1.1605	1.2115	1.5725	1.5455	1.4435	1.4605	1.0955	1.0415	1.074	1.063	1.145	1.351	0.0925	0.0815	0.1325	0.1245	0.12	0.114	0.1105	0.1125	0.007	0.107	0.0785	0.0765	0.1215	0.1385	0.125	0.105	0.0005	0.0005	0.095	0.001	-0.001	0.002
#8: 420-580nm, Wideband	2012-03-28	0.553113	1453.17		53.1	52	52	1.566	1.555	1.418	1.437	1.0135	1.1625	1.0485	0.9665	1.1635	1.2145	1.5745	1.5485	1.4435	1.4605	1.0955	1.0405	1.073	1.061	1.146	1.354	0.0925	0.0805	0.1325	0.1245	0.12	0.115	0.1105	0.1125	0.0065	0.1065	0.0785	0.0765	0.1235	0.1385	0.125	0.105	0.0015	0.0005	0.0945	0.0005	-0.0005	0.0025
#8: 420-580nm, Wideband	2012-03-28	0.559757	1462.73		53.1	52	52	1.566	1.558	1.418	1.436	1.0145	1.1635	1.0475	0.9665	1.1615	1.2115	1.5775	1.5525	1.4415	1.4605	1.0955	1.0415	1.0725	1.0595	1.146	1.353	0.0925	0.0805	0.1315	0.1235	0.12	0.114	0.1115	0.1125	0.0055	0.1065	0.0785	0.0755	0.1215	0.1375	0.125	0.105	0.0005	0.0005	0.0945	0.0005	-0.0005	0.0035
#8: 420-580nm, Wideband	2012-03-28	0.5664	1472.3		53.1	52	52	1.567	1.559	1.416	1.434	1.0135	1.1635	1.0475	0.9665	1.1635	1.2135	1.5805	1.5535	1.442	1.46	1.094	1.04	1.0725	1.0595	1.1465	1.3515	0.093	0.081	0.1325	0.1255	0.12	0.114	0.1115	0.1125	0.006	0.108	0.078	0.077	0.1225	0.1385	0.126	0.105	0.0015	0.0005	0.096	0.001	0	0.003
#8: 420-580nm, Wideband	2012-03-28	0.573044	1481.87		53	52	52	1.57	1.565	1.417	1.436	1.0145	1.1635	1.0485	0.9655	1.1615	1.2115	1.585	1.559	1.4405	1.4575	1.0945	1.0385	1.0725	1.0585	1.145	1.352	0.0925	0.0815	0.1325	0.1255	0.12	0.114	0.112	0.114	0.006	0.109	0.0785	0.0765	0.1215	0.1385	0.126	0.105	0.001	0.001	0.095	0	-0.001	0.003
#8: 420-580nm, Wideband	2012-03-28	0.579688	1491.43		53.1	52	52	1.573	1.567	1.417	1.434	1.0125	1.1625	1.0475	0.9645	1.1715	1.2105	1.587	1.562	1.4395	1.4595	1.0935	1.0395	1.073	1.06	1.145	1.35	0.0925	0.0815	0.1325	0.1245	0.12	0.114	0.1115	0.1135	0.006	0.108	0.0785	0.0765	0.1225	0.1385	0.125	0.105	0.0015	0.0005	0.095	0	-0.001	0.003
#8: 420-580nm, Wideband	2012-03-28	0.586331	1501		53.1	52	52	1.574	1.568	1.415	1.434	1.0115	1.1635	1.0495	0.9645	1.1615	1.2075	1.5895	1.5665	1.4395	1.4575	1.0935	1.0395	1.0695	1.0585	1.1445	1.3515	0.0925	0.0815	0.1325	0.1245	0.12	0.114	0.111	0.113	0.006	0.107	0.0785	0.0765	0.1225	0.1375	0.125	0.105	0.001	0	0.095	0	-0.001	0.002
#8: 420-580nm, Wideband	2012-03-28	0.592975	1510.57		53	52	52	1.576	1.574	1.413	1.434	1.0115	1.1625	1.0465	0.9645	1.1615	1.2075	1.5945	1.5715	1.4395	1.4575	1.0935	1.0385	1.072	1.059	1.146	1.353	0.0925	0.0805	0.1325	0.1245	0.121	0.114	0.112	0.113	0.006	0.108	0.0785	0.0765	0.1225	0.1385	0.125	0.105	0.001	0.001	0.096	0	-0.0015	0.0015
#8: 420-580nm, Wideband	2012-03-28	0.599606	1520.12		53	52	52	1.577	1.576	1.412	1.434	1.0095	1.1625	1.0475	0.9625	1.1665	1.2075	1.5945	1.5715	1.4385	1.4575	1.0915	1.0375	1.0715	1.0605	1.1415	1.3515	0.0925	0.0815	0.1325	0.1245	0.1215	0.1155	0.112	0.113	0.006	0.107	0.0785	0.0765	0.1225	0.1385	0.1255	0.1065	0.001	0.001	0.096	0	-0.0005	0.0035
#8: 420-580nm, Wideband	2012-03-28	0.60625	1529.68		53	52	52	1.58	1.581	1.414	1.433	1.0105	1.1615	1.0485	0.9615	1.1625	1.2075	1.599	1.578	1.4375	1.4565	1.0915	1.0365	1.0685	1.0585	1.144	1.349	0.0915	0.0805	0.1325	0.1255	0.122	0.115	0.1115	0.1125	0.007	0.109	0.0785	0.0755	0.1225	0.1395	0.126	0.106	0.0015	0.0005	0.096	0	-0.001	0.003
#8: 420-580nm, Wideband	2012-03-28	0.612894	1539.25		53	52	52	1.582	1.583	1.413	1.43	1.0095	1.1625	1.0455	0.9615	1.1615	1.2075	1.6005	1.5825	1.4355	1.4575	1.0925	1.0355	1.069	1.058	1.1425	1.3495	0.092	0.081	0.1325	0.1255	0.122	0.115	0.113	0.114	0.006	0.109	0.078	0.076	0.1225	0.1385	0.126	0.106	0.001	0.001	0.096	0	-0.001	0.002
#8: 420-580nm, Wideband	2012-03-28	0.619537	1548.82		53	52	52	1.585	1.586	1.41	1.431	1.0075	1.1615	1.0485	0.9615	1.1605	1.2045	1.6025	1.5845	1.4355	1.4565	1.0915	1.0365	1.0725	1.0585	1.1425	1.3495	0.09	0.081	0.1335	0.1255	0.121	0.115	0.112	0.115	0.007	0.109	0.078	0.076	0.1225	0.1395	0.126	0.106	0.002	0.001	0.097	0	0.0005	0.0035
#8: 420-580nm, Wideband	2012-03-28	0.626181	1558.38		53	52	52	1.585	1.59	1.41	1.429	1.0085	1.1615	1.0465	0.9595	1.1595	1.2025	1.605	1.587	1.4355	1.4535	1.0905	1.0355	1.0695	1.0585	1.1405	1.3485	0.0915	0.0805	0.1325	0.1245	0.123	0.117	0.1125	0.1145	0.007	0.109	0.0785	0.0765	0.1215	0.1385	0.128	0.107	0.0015	0.0005	0.097	0.001	-0.001	0.003
#8: 420-580nm, Wideband	2012-03-28	0.632824	1567.95		53	52	52	1.588	1.591	1.41	1.429	1.0085	1.1625	1.0455	0.9595	1.1595	1.2025	1.6095	1.5915	1.4355	1.4535	1.0895	1.0335	1.0685	1.0575	1.1415	1.3475	0.0915	0.0805	0.1315	0.1245	0.1215	0.1145	0.1115	0.1135	0.006	0.109	0.0775	0.0755	0.1215	0.1375	0.1255	0.1055	0.0005	0.0005	0.096	0	-0.0005	0.0025
#8: 420-580nm, Wideband	2012-03-28	0.639468	1577.52		53	52	52	1.591	1.593	1.408	1.429	1.0075	1.1605	1.0465	0.9575	1.1595	1.2005	1.6125	1.5955	1.4355	1.4545	1.0895	1.0335	1.0675	1.0575	1.1415	1.3455	0.0915	0.0805	0.133	0.125	0.1215	0.1155	0.1125	0.1145	0.007	0.109	0.0785	0.0765	0.122	0.139	0.1265	0.1065	0.0015	0.0005	0.097	0.001	-0.0005	0.0025
#8: 420-580nm, Wideband	2012-03-28	0.646111	1587.08		53.1	52	52	1.588	1.597	1.407	1.427	1.0065	1.1615	1.0465	0.9595	1.1625	1.2005	1.6135	1.5975	1.4335	1.4535	1.0895	1.0335	1.0695	1.0575	1.1405	1.3455	0.0925	0.0815	0.133	0.125	0.121	0.115	0.1125	0.1145	0.007	0.109	0.0775	0.0765	0.122	0.139	0.126	0.106	0.0015	0.0005	0.097	0.001	-0.0005	0.0025
#8: 420-580nm, Wideband	2012-03-28	0.652743	1596.63		53.1	52	52	1.595	1.598	1.408	1.429	1.0055	1.1605	1.0465	0.9555	1.1605	1.2005	1.6165	1.6005	1.434	1.452	1.0885	1.0335	1.068	1.057	1.141	1.343	0.0915	0.0805	0.1325	0.1245	0.1215	0.1145	0.1125	0.1145	0.0065	0.1095	0.0775	0.0765	0.1225	0.1375	0.1265	0.1065	0.0015	0.0005	0.0965	-0.0005	-0.001	0.002
#8: 420-580nm, Wideband	2012-03-28	0.659387	1606.2		53	52	52	1.595	1.603	1.406	1.428	1.0045	1.1625	1.0455	0.9545	1.1615	1.1985	1.6175	1.6035	1.4335	1.4525	1.0885	1.0335	1.0685	1.0575	1.142	1.344	0.0925	0.0805	0.1325	0.1255	0.1215	0.1155	0.1125	0.1145	0.007	0.11	0.0785	0.0765	0.1225	0.1385	0.1275	0.1075	0.0025	0.0015	0.098	0.001	-0.001	0.003
#8: 420-580nm, Wideband	2012-03-28	0.66603	1615.77		53.1	52	52	1.598	1.605	1.405	1.428	1.0055	1.1625	1.0475	0.9545	1.1595	1.2005	1.6215	1.6065	1.4335	1.4515	1.0885	1.0315	1.0675	1.0565	1.141	1.341	0.092	0.081	0.1325	0.1255	0.122	0.115	0.113	0.114	0.0065	0.1095	0.078	0.076	0.1225	0.1385	0.126	0.106	0.001	0.001	0.0965	0.0005	-0.001	0.002
#8: 420-580nm, Wideband	2012-03-28	0.672674	1625.33		53	52	52	1.601	1.607	1.405	1.427	1.0045	1.1625	1.0475	0.9545	1.1605	1.1965	1.6255	1.6085	1.4325	1.4515	1.0885	1.0325	1.066	1.055	1.141	1.34	0.0925	0.0805	0.133	0.125	0.1225	0.1155	0.1125	0.1145	0.006	0.11	0.0775	0.0755	0.122	0.139	0.1265	0.1065	0.0015	0.0005	0.097	0	-0.0015	0.0025
#8: 420-580nm, Wideband	2012-03-28	0.679317	1634.9		53.1	52	52	1.601	1.612	1.404	1.428	1.0045	1.1625	1.0455	0.9535	1.1595	1.1925	1.6285	1.6085	1.4315	1.4515	1.086	1.031	1.0645	1.0535	1.141	1.338	0.0925	0.0805	0.1325	0.1255	0.121	0.115	0.1135	0.1145	0.007	0.11	0.0785	0.0765	0.1215	0.1385	0.126	0.106	0.0015	0.0005	0.098	0.001	-0.001	0.002
#8: 420-580nm, Wideband	2012-03-28	0.685961	1644.47		53.1	52	52	1.604	1.612	1.404	1.426	1.0025	1.1625	1.0455	0.9505	1.1595	1.1925	1.6275	1.6145	1.4305	1.4505	1.0885	1.0325	1.065	1.054	1.141	1.338	0.0915	0.0805	0.133	0.125	0.1215	0.1155	0.1125	0.1145	0.006	0.109	0.0775	0.0755	0.122	0.139	0.1265	0.1065	0.0015	0.0005	0.097	0	-0.001	0.003
#8: 420-580nm, Wideband	2012-03-28	0.692604	1654.03		53	52	52	1.573	1.616	1.403	1.424	1.0015	1.1605	1.0455	0.9525	1.1585	1.1925	1.6315	1.6185	1.4315	1.4505	1.0895	1.0305	1.0645	1.0535	1.139	1.335	0.0915	0.0795	0.1335	0.1255	0.1215	0.1155	0.113	0.115	0.006	0.109	0.0775	0.0755	0.1225	0.1385	0.1265	0.1065	0.001	0.001	0.097	0	-0.0005	0.0025
#8: 420-580nm, Wideband	2012-03-28	0.699248	1663.6		53.1	52	52	1.602	1.617	1.401	1.425	0.9845	1.1615	1.0465	0.9495	1.1605	1.1895	1.6325	1.6215	1.43	1.45	1.0855	1.0295	1.0665	1.0535	1.139	1.333	0.093	0.081	0.1335	0.1265	0.1225	0.1155	0.1135	0.1145	0.0065	0.1105	0.078	0.077	0.1225	0.1395	0.1275	0.1065	0.0015	0.0005	0.0975	0.0005	-0.001	0.003
#8: 420-580nm, Wideband	2012-03-28	0.705891	1673.17		53	52	52	1.609	1.62	1.402	1.422	1.0005	1.1625	1.0455	0.9485	1.1585	1.1895	1.6345	1.6225	1.4305	1.4475	1.0855	1.0305	1.064	1.052	1.1385	1.3315	0.0925	0.0805	0.1325	0.1255	0.122	0.116	0.1135	0.1155	0.007	0.11	0.0785	0.0765	0.1225	0.1395	0.126	0.107	0.0015	0.0005	0.098	0.001	-0.001	0.003
#8: 420-580nm, Wideband	2012-03-28	0.712535	1682.73		53	52	52	1.612	1.625	1.402	1.423	1.0015	1.1615	1.0455	0.9475	1.1585	1.1855	1.638	1.625	1.4295	1.4485	1.0845	1.0285	1.064	1.052	1.139	1.329	0.0915	0.0805	0.1315	0.1245	0.121	0.115	0.1135	0.1145	0.006	0.11	0.0775	0.0755	0.1215	0.1385	0.126	0.106	0.0005	0.0005	0.097	0	-0.0005	0.0025
#8: 420-580nm, Wideband	2012-03-28	0.719178	1692.3		53	52	52	1.614	1.624	1.399	1.422	0.9995	1.1615	1.0465	0.9455	1.1575	1.1865	1.6395	1.6275	1.428	1.448	1.0845	1.0285	1.0635	1.0515	1.139	1.326	0.0925	0.0815	0.1325	0.1255	0.1225	0.1165	0.1135	0.1155	0.007	0.11	0.0775	0.0755	0.1215	0.1385	0.1265	0.1075	0.0015	0.0015	0.098	0.001	-0.001	0.002
#8: 420-580nm, Wideband	2012-03-28	0.725822	1701.87		53.1	52	52	1.616	1.627	1.4	1.42	0.9975	1.1605	1.0455	0.9465	1.1585	1.1815	1.6405	1.6285	1.4265	1.4475	1.0835	1.0285	1.0625	1.0515	1.136	1.324	0.0915	0.0805	0.1325	0.1245	0.1225	0.1155	0.1135	0.1155	0.006	0.11	0.0775	0.0755	0.1225	0.1385	0.1275	0.1075	0.0015	0.0005	0.098	0	-0.0005	0.0025
#8: 420-580nm, Wideband	2012-03-28	0.732465	1711.43		53.1	52	52	1.616	1.632	1.401	1.421	0.9985	1.1605	1.0445	0.9435	1.1585	1.1815	1.6455	1.5585	1.4275	1.4455	1.0835	1.0275	1.0625	1.0515	1.1375	1.3235	0.0925	0.0805	0.1325	0.1255	0.122	0.116	0.114	0.115	0.004	0.111	0.0785	0.0765	0.1235	0.1385	0.127	0.107	0.001	0	0.098	0.001	-0.0005	0.0035
#8: 420-580nm, Wideband	2012-03-28	0.739109	1721		53	52	52	1.618	1.633	1.398	1.421	0.9975	1.1615	1.0465	0.9425	1.1565	1.1775	1.6465	1.6355	1.4265	1.4475	1.0825	1.0275	1.0625	1.0515	1.137	1.319	0.0915	0.0795	0.1325	0.1255	0.123	0.116	0.1145	0.1155	0.0065	0.1105	0.0775	0.0755	0.1225	0.1395	0.127	0.107	0.0015	0.0015	0.0975	0.0005	-0.001	0.003
#8: 420-580nm, Wideband	2012-03-28	0.745752	1730.57		53	52	52	1.62	1.633	1.398	1.419	0.9965	1.1595	1.0465	0.9425	1.1575	1.1775	1.6505	1.6375	1.4265	1.4475	1.085	1.028	1.0625	1.0505	1.1335	1.3165	0.0925	0.0805	0.1325	0.1255	0.123	0.116	0.1145	0.1165	0.007	0.112	0.0785	0.0765	0.1215	0.1385	0.127	0.107	0.0015	0.0015	0.099	0.001	-0.0005	0.0025
#8: 420-580nm, Wideband	2012-03-28	0.752396	1740.13		53	52	52	1.62	1.638	1.398	1.418	0.9965	1.1605	1.0455	0.9405	1.1565	1.1745	1.6515	1.6395	1.4255	1.4435	1.0825	1.0265	1.0625	1.0535	1.1365	1.3125	0.092	0.081	0.133	0.126	0.123	0.116	0.1135	0.1155	0.0065	0.1105	0.078	0.076	0.122	0.139	0.127	0.107	0.0005	0.0005	0.0985	0.0005	-0.001	0.003
#8: 420-580nm, Wideband	2012-03-28	0.759039	1749.7		53.1	52	52	1.622	1.638	1.398	1.419	0.9945	1.1595	1.0435	0.9385	1.1955	1.1735	1.6535	1.6425	1.4255	1.4465	1.0825	1.0265	1.0625	1.0495	1.136	1.308	0.0925	0.0805	0.1325	0.1255	0.123	0.116	0.1145	0.1155	0.0065	0.1115	0.0775	0.0765	0.1215	0.1385	0.127	0.107	0.0015	0.0005	0.0995	0.0005	-0.0015	0.0025
#8: 420-580nm, Wideband	2012-03-28	0.765683	1759.27		53	52	52	1.625	1.639	1.396	1.42	0.9945	1.1605	1.0445	0.9385	1.1565	1.1705	1.6575	1.6465	1.4255	1.4455	1.0815	1.0245	1.0605	1.0505	1.1345	1.3025	0.0915	0.0805	0.1325	0.1255	0.123	0.117	0.1135	0.1155	0.0065	0.1115	0.0775	0.0755	0.1215	0.1385	0.128	0.108	0.0005	0.0005	0.0985	0.0005	-0.0005	0.0025
#8: 420-580nm, Wideband	2012-03-28	0.772326	1768.83		53	52	52	1.624	1.643	1.396	1.418	0.9935	1.1605	1.0465	0.9365	1.1575	1.1695	1.6615	1.6495	1.4255	1.4445	1.0805	1.0235	1.0625	1.0505	1.1355	1.2975	0.0925	0.0805	0.1325	0.1255	0.123	0.116	0.1165	0.1155	0.0065	0.1115	0.0775	0.0755	0.1215	0.1385	0.127	0.107	0.0015	0.0005	0.0995	0.0005	0	0.003
#8: 420-580nm, Wideband	2012-03-28	0.77897	1778.4		53	52	52	1.629	1.647	1.396	1.418	0.9945	1.1585	1.0435	0.9335	1.1555	1.1685	1.66	1.653	1.4255	1.4435	1.0825	1.0235	1.0615	1.0505	1.1365	1.2905	0.0925	0.0805	0.1325	0.1255	0.1235	0.1165	0.1145	0.1165	0.0065	0.1115	0.0775	0.0755	0.1215	0.1385	0.1275	0.1075	0.0015	0.0005	0.0995	0.0005	-0.001	0.003
#8: 420-580nm, Wideband	2012-03-28	0.785613	1787.97		53.1	52	52	1.629	1.649	1.395	1.419	0.9935	1.1585	1.0445	0.9335	1.1555	1.1645	1.6665	1.6525	1.4255	1.4445	1.0815	1.0235	1.0605	1.0495	1.135	1.284	0.0915	0.0805	0.133	0.126	0.124	0.117	0.1155	0.1165	0.007	0.112	0.0775	0.0755	0.122	0.139	0.128	0.108	0.0015	0.0005	0.099	0	-0.0015	0.0025
#8: 420-580nm, Wideband	2012-03-28	0.792257	1797.53		53	52	52	1.631	1.651	1.395	1.416	0.9905	1.1575	1.0435	0.9325	1.1565	1.1625	1.6665	1.6555	1.423	1.444	1.0795	1.0235	1.0605	1.0515	1.1355	1.2755	0.0915	0.0805	0.133	0.126	0.1235	0.1175	0.115	0.116	0.0065	0.1115	0.0775	0.0755	0.122	0.135	0.1275	0.1075	0.001	0.001	0.0995	0.0005	-0.0005	0.0025
#8: 420-580nm, Wideband	2012-03-28	0.7989	1807.1		53	52	52	1.631	1.653	1.394	1.416	0.9875	1.1575	1.0435	0.9305	1.1565	1.1615	1.6685	1.6585	1.423	1.443	1.0805	1.0235	1.059	1.049	1.135	1.269	0.0925	0.0805	0.1325	0.1255	0.124	0.117	0.1145	0.1165	0.0065	0.1115	0.0775	0.0755	0.1225	0.1385	0.128	0.108	0.0015	0.0005	0.0995	0.0005	-0.0005	0.0025
[truncated: 41 more columns]

## Sheet: Glucose#OpticalDensity
	0,0 g/mL	0,0 g/mL	0,0 g/mL	0,0 g/mL	Average	STD	0,2 mg/mL	0,2 mg/mL	0,2 mg/mL	0,2 mg/mL	Average	STD	0,4 mg/mL	0,4 mg/mL	0,4 mg/mL	0,4 mg/mL	Average	STD	0,6 mg/mL	0,6 mg/mL	0,6 g/mL	0,6 g/mL	Average	STD	0,8 mg/mL	0,8 mg/mL	0,8 mg/mL	0,8 mg/mL	Average	STD
Time [h]					Average-0.0g/L						Average-0.2g/L						Average-0.4g/L						Average-0.6g/L						Average-0.8g/L
0	0.084	0.084	0.085	0.085	0.0845	0.0005	0.077	0.077	0.082	0.075	0.07775	0.00258602	0.0675	0.0675	0.0715	0.0815	0.072	0.00572276	0.0685	0.0715	0.0765	0.0795	0.074	0.004272	0.0685	0.0725	0.1075	0.0775	0.0815	0.015346
0.138333	0.086	0.083	0.081	0.084	0.0835	0.00180278	0.074	0.076	0.08	0.075	0.07625	0.00227761	0.0665	0.0655	0.0605	0.0745	0.06675	0.00501871	0.0645	0.0715	0.0775	0.0775	0.07275	0.00535607	0.0645	0.0675	0.085	0.076	0.07325	0.00798827
0.297778	0.084	0.084	0.0785	0.0815	0.082	0.00226385	0.073	0.082	0.0815	0.0745	0.07775	0.00403887	0.0655	0.0635	0.0595	0.0725	0.06525	0.00471036	0.0615	0.0705	0.077	0.078	0.07175	0.00658122	0.0625	0.0645	0.0895	0.0785	0.07375	0.0109858
0.4575	0.082	0.084	0.077	0.079	0.0805	0.00269258	0.073	0.082	0.0815	0.0755	0.078	0.00385681	0.0655	0.0635	0.06	0.073	0.0655	0.00475657	0.0605	0.0695	0.0795	0.0795	0.07225	0.00791754	0.0625	0.0645	0.0935	0.0785	0.07475	0.0124574
0.616667	0.08	0.091	0.073	0.075	0.07975	0.00697764	0.078	0.082	0.0805	0.0785	0.07975	0.00160078	0.0655	0.0635	0.0605	0.0745	0.066	0.00522015	0.0605	0.0705	0.079	0.079	0.07225	0.00761988	0.0615	0.0665	0.0945	0.0785	0.07525	0.0127156
0.776111	0.085	0.088	0.0695	0.0715	0.0785	0.00810093	0.078	0.083	0.0805	0.0785	0.08	0.0019685	0.0655	0.0675	0.0615	0.0755	0.0675	0.00509902	0.0605	0.0705	0.0805	0.0795	0.07275	0.00807388	0.0615	0.0675	0.095	0.079	0.07575	0.0127696
0.941389	0.083	0.09	0.067	0.07	0.0775	0.00939415	0.079	0.084	0.0855	0.0805	0.08225	0.00261008	0.0665	0.0685	0.062	0.077	0.0685	0.00544289	0.0615	0.0715	0.082	0.082	0.07425	0.00851836	0.0625	0.0675	0.0975	0.0805	0.077	0.013537
1.10083	0.083	0.089	0.0665	0.0685	0.07675	0.00951643	0.082	0.087	0.088	0.082	0.08475	0.00277263	0.0685	0.0715	0.0665	0.0815	0.072	0.00576628	0.0635	0.0735	0.085	0.084	0.0765	0.00875357	0.0645	0.0695	0.1005	0.0825	0.07925	0.0139172
1.26028	0.085	0.091	0.067	0.07	0.07825	0.0100343	0.086	0.091	0.0905	0.0855	0.08825	0.00251247	0.0725	0.0745	0.0705	0.0845	0.0755	0.00538516	0.0665	0.0775	0.0875	0.0865	0.0795	0.00845577	0.0675	0.0725	0.1035	0.0855	0.08225	0.0139172
1.41972	0.091	0.096	0.072	0.073	0.083	0.0106536	0.09	0.095	0.0965	0.0895	0.09275	0.00305164	0.0765	0.0785	0.076	0.092	0.08075	0.0065622	0.0705	0.0815	0.0925	0.0905	0.08375	0.00869986	0.0705	0.0755	0.1075	0.0895	0.08575	0.0143592
1.57917	0.098	0.102	0.079	0.08	0.08975	0.0103531	0.096	0.101	0.1025	0.0945	0.0985	0.00333542	0.0825	0.0835	0.08	0.097	0.08575	0.0066191	0.0745	0.0875	0.098	0.097	0.08925	0.00945053	0.0745	0.0795	0.1125	0.0935	0.09	0.0147394
1.73861	0.108	0.098	0.087	0.089	0.0955	0.00832166	0.104	0.109	0.11	0.103	0.1065	0.00304138	0.0885	0.0905	0.0875	0.1045	0.09275	0.00686932	0.0805	0.0935	0.1045	0.1035	0.0955	0.00966954	0.0805	0.0855	0.12	0.099	0.09625	0.0152909
1.89806	0.114	0.107	0.097	0.099	0.10425	0.00675925	0.111	0.118	0.119	0.11	0.1145	0.00403113	0.0955	0.0965	0.094	0.112	0.0995	0.00727152	0.0865	0.1005	0.1125	0.1105	0.1025	0.0102956	0.0855	0.0905	0.126	0.105	0.10175	0.0157262
2.0575	0.128	0.118	0.1065	0.1085	0.11525	0.00854766	0.121	0.127	0.1285	0.1185	0.12375	0.00413068	0.1045	0.1055	0.102	0.122	0.1085	0.00789778	0.0935	0.1085	0.12	0.117	0.10975	0.0102865	0.0925	0.0975	0.134	0.111	0.10875	0.0160721
2.21694	0.14	0.129	0.1175	0.1205	0.12675	0.0087357	0.13	0.134	0.1395	0.1295	0.13325	0.0040078	0.1135	0.1135	0.1105	0.1305	0.117	0.00788987	0.1015	0.1185	0.1285	0.1265	0.11875	0.010639	0.0995	0.1045	0.1415	0.1175	0.11575	0.0162538
2.37639	0.151	0.141	0.129	0.132	0.13825	0.00858414	0.142	0.15	0.1515	0.1405	0.146	0.00480885	0.1235	0.1235	0.1205	0.1425	0.1275	0.00874643	0.1105	0.1275	0.139	0.136	0.12825	0.0110821	0.1075	0.1125	0.1505	0.1255	0.124	0.0166508
2.53583	0.165	0.154	0.1425	0.1475	0.15225	0.00841502	0.154	0.164	0.1665	0.1535	0.1595	0.00582022	0.1345	0.1345	0.131	0.156	0.139	0.00991842	0.1205	0.1385	0.1505	0.1465	0.139	0.0115217	0.1165	0.1205	0.16	0.134	0.13275	0.0170165
2.69528	0.18	0.17	0.157	0.164	0.16775	0.00843727	0.17	0.18	0.1835	0.1685	0.1755	0.00639336	0.1475	0.1475	0.1445	0.1725	0.153	0.0113248	0.1315	0.1505	0.1635	0.1595	0.15125	0.0123364	0.1255	0.1295	0.173	0.143	0.14275	0.0186296
2.85472	0.197	0.186	0.1735	0.1825	0.18475	0.00841502	0.187	0.199	0.202	0.187	0.19375	0.00683283	0.1625	0.1615	0.1585	0.1895	0.168	0.0125	0.1425	0.1645	0.1775	0.1725	0.16425	0.0133861	0.1355	0.1385	0.185	0.153	0.153	0.0196246
3.01417	0.213	0.203	0.19	0.2	0.2015	0.00820061	0.205	0.219	0.2235	0.2065	0.2135	0.00792938	0.1785	0.1775	0.175	0.211	0.1855	0.0147775	0.1565	0.1845	0.1955	0.1885	0.18125	0.0148219	0.1475	0.1495	0.198	0.164	0.16475	0.0202253
3.17361	0.231	0.221	0.207	0.22	0.21975	0.0085257	0.224	0.241	0.2465	0.2275	0.23475	0.00929045	0.1975	0.1965	0.193	0.234	0.20525	0.0166827	0.1705	0.1965	0.2145	0.2065	0.197	0.0165756	0.1585	0.1605	0.214	0.175	0.177	0.0222907
3.33306	0.247	0.239	0.224	0.239	0.23725	0.0083179	0.246	0.265	0.2715	0.2515	0.2585	0.0102042	0.2185	0.2155	0.214	0.261	0.22725	0.0195528	0.1875	0.2155	0.2355	0.2265	0.21625	0.0180468	0.1725	0.1735	0.2315	0.1865	0.191	0.024026
3.4925	0.265	0.257	0.242	0.259	0.25575	0.00846685	0.269	0.29	0.297	0.276	0.283	0.011068	0.2425	0.2385	0.2375	0.2895	0.252	0.0217313	0.2055	0.2375	0.2605	0.2485	0.238	0.0204512	0.1865	0.1865	0.25	0.199	0.2055	0.026194
3.65194	0.283	0.277	0.261	0.281	0.2755	0.00864581	0.294	0.316	0.3245	0.3035	0.3095	0.0116565	0.2665	0.2625	0.262	0.319	0.2775	0.0240234	0.2255	0.2605	0.2865	0.2735	0.2615	0.0227266	0.2015	0.2005	0.271	0.212	0.22125	0.0290743
3.81167	0.303	0.296	0.279	0.299	0.29425	0.00914809	0.318	0.344	0.353	0.332	0.33675	0.0131411	0.2925	0.2875	0.289	0.348	0.30425	0.0253241	0.2475	0.2845	0.313	0.297	0.2855	0.0241532	0.2185	0.2145	0.2935	0.2275	0.2385	0.0321014
3.97083	0.32	0.313	0.299	0.32	0.313	0.00857321	0.343	0.373	0.3835	0.3605	0.365	0.0150872	0.3265	0.3125	0.315	0.379	0.33325	0.0269363	0.2695	0.3105	0.3435	0.3235	0.31175	0.0270774	0.2365	0.2295	0.3165	0.2415	0.256	0.0351888
4.13056	0.34	0.334	0.316	0.343	0.33325	0.0104732	0.371	0.403	0.413	0.39	0.39425	0.0157063	0.3495	0.3405	0.344	0.411	0.36125	0.0289018	0.2935	0.3375	0.3715	0.3515	0.3385	0.0286531	0.2545	0.2465	0.3425	0.2575	0.27525	0.0390344
4.29	0.359	0.355	0.336	0.369	0.35475	0.0119661	0.4	0.435	0.4475	0.4235	0.4265	0.0174964	0.3785	0.3685	0.373	0.445	0.39125	0.031234	0.3175	0.3635	0.4015	0.3785	0.36525	0.0307114	0.2755	0.2645	0.3685	0.2765	0.29625	0.0419784
4.44944	0.383	0.379	0.359	0.396	0.37925	0.0132736	0.431	0.468	0.4795	0.4565	0.45875	0.017967	0.4095	0.3985	0.403	0.477	0.422	0.0319941	0.3455	0.3925	0.432	0.407	0.39425	0.0314931	0.2945	0.2845	0.3975	0.2955	0.318	0.0461004
4.60889	0.407	0.405	0.383	0.426	0.40525	0.0152377	0.461	0.501	0.516	0.49	0.492	0.020137	0.4415	0.4295	0.435	0.513	0.45475	0.0338978	0.3715	0.4205	0.4655	0.4385	0.424	0.0342819	0.3175	0.3025	0.4225	0.3135	0.339	0.0485206
4.76833	0.435	0.435	0.4085	0.4575	0.434	0.017353	0.496	0.538	0.5515	0.5265	0.528	0.0204848	0.4735	0.4615	0.4695	0.5465	0.48775	0.0341934	0.4025	0.4505	0.498	0.471	0.4555	0.0349303	0.3425	0.3205	0.4525	0.3335	0.36225	0.0526895
4.92778	0.464	0.465	0.438	0.493	0.465	0.0194551	0.529	0.574	0.5875	0.5635	0.5635	0.0216593	0.5065	0.4955	0.503	0.579	0.521	0.0337213	0.4315	0.4815	0.533	0.503	0.48725	0.0370211	0.3645	0.3415	0.4825	0.3535	0.3855	0.0565906
5.08722	0.497	0.499	0.4695	0.5305	0.499	0.0216015	0.564	0.61	0.6245	0.6005	0.59975	0.0223397	0.5405	0.5295	0.5375	0.6145	0.5555	0.0343001	0.4625	0.5105	0.5695	0.5375	0.52	0.0392205	0.3915	0.3645	0.5155	0.3765	0.412	0.0605165
5.24667	0.531	0.534	0.503	0.568	0.534	0.0230543	0.6	0.646	0.6605	0.6375	0.636	0.0223523	0.5625	0.5625	0.5725	0.6455	0.58575	0.0347374	0.4925	0.5405	0.5995	0.5685	0.55025	0.0393343	0.4165	0.3885	0.5465	0.3995	0.43775	0.0635743
5.40611	0.567	0.57	0.539	0.605	0.57025	0.0234241	0.635	0.681	0.6945	0.6715	0.6705	0.0220652	0.6055	0.5955	0.6085	0.6785	0.622	0.0329735	0.5245	0.5705	0.6335	0.6035	0.583	0.0404629	0.4455	0.4125	0.5775	0.4245	0.465	0.066017
5.56556	0.605	0.606	0.575	0.642	0.607	0.0237382	0.67	0.715	0.7285	0.7075	0.70525	0.0216982	0.6365	0.6305	0.641	0.708	0.654	0.0313986	0.5565	0.5995	0.6615	0.6325	0.6125	0.0390704	0.4735	0.4385	0.6085	0.4495	0.4925	0.0681579
5.72528	0.643	0.643	0.612	0.677	0.64375	0.0229932	0.703	0.749	0.7605	0.7405	0.73825	0.0215537	0.6665	0.6615	0.6735	0.7355	0.68425	0.0298946	0.5865	0.6295	0.6925	0.6645	0.64325	0.0396445	0.5015	0.4625	0.6385	0.4785	0.52025	0.0696648
5.88472	0.68	0.678	0.649	0.711	0.6795	0.0219374	0.735	0.78	0.7925	0.7745	0.7705	0.0215087	0.6985	0.6925	0.7035	0.7645	0.71475	0.028986	0.6165	0.6545	0.7215	0.6945	0.67175	0.0398207	0.5305	0.4905	0.6685	0.5055	0.54875	0.0705988
6.04417	0.716	0.711	0.684	0.742	0.71325	0.0205837	0.767	0.812	0.8235	0.8035	0.8015	0.0211453	0.7255	0.7245	0.736	0.792	0.7445	0.0277916	0.6455	0.6835	0.7485	0.7235	0.70025	0.0392006	0.5625	0.5195	0.6945	0.5315	0.577	0.0696294
6.20361	0.75	0.744	0.718	0.771	0.74575	0.0188994	0.799	0.842	0.8505	0.8345	0.8315	0.0195991	0.7535	0.7545	0.764	0.815	0.77175	0.0253044	0.6755	0.7065	0.775	0.751	0.727	0.0385762	0.5885	0.5465	0.7225	0.5645	0.6055	0.0691737
6.36306	0.782	0.774	0.75	0.801	0.77675	0.0182945	0.824	0.869	0.8775	0.8625	0.85825	0.0204771	0.7785	0.7835	0.794	0.84	0.799	0.0243233	0.7025	0.7315	0.8005	0.7805	0.75375	0.0388032	0.6155	0.5755	0.7475	0.5925	0.63275	0.0677546
6.5225	0.812	0.803	0.781	0.827	0.80575	0.016664	0.851	0.896	0.9015	0.8875	0.884	0.0196945	0.8035	0.8105	0.8215	0.8625	0.8245	0.0228583	0.7285	0.7555	0.8245	0.8035	0.778	0.037977	0.6415	0.6025	0.7745	0.6215	0.66	0.0675296
6.68194	0.841	0.83	0.81	0.852	0.83325	0.0155141	0.878	0.918	0.9255	0.9115	0.90825	0.0181539	0.8275	0.8355	0.8475	0.8825	0.84825	0.0210164	0.7545	0.7765	0.845	0.824	0.8	0.0361369	0.6685	0.6315	0.7985	0.6485	0.68675	0.0658345
6.84139	0.87	0.857	0.838	0.875	0.86	0.0143003	0.901	0.943	0.9455	0.9325	0.9305	0.0177165	0.8495	0.8615	0.872	0.902	0.87125	0.0194567	0.7785	0.7975	0.867	0.849	0.823	0.0362026	0.6965	0.6585	0.8235	0.6825	0.71525	0.0639585
7.00083	0.895	0.882	0.864	0.896	0.88425	0.0129301	0.922	0.961	0.9635	0.9525	0.94975	0.0165322	0.8675	0.8825	0.8935	0.9155	0.88975	0.0174982	0.8015	0.8155	0.8855	0.8705	0.84325	0.0354991	0.7205	0.6855	0.8435	0.7075	0.73925	0.0614751
7.16028	0.92	0.904	0.89	0.917	0.90775	0.0118822	0.944	0.98	0.9785	0.9715	0.9685	0.0145043	0.8855	0.9045	0.9105	0.9305	0.90775	0.0160526	0.8225	0.8335	0.9035	0.8875	0.86175	0.0344411	0.7645	0.7115	0.8615	0.7325	0.7675	0.0574587
7.31972	0.942	0.925	0.9115	0.9345	0.92825	0.0113935	0.961	0.996	0.994	0.985	0.984	0.0139104	0.9025	0.9235	0.933	0.945	0.926	0.0155604	0.8415	0.8505	0.9185	0.9055	0.879	0.0334701	0.7685	0.7325	0.8795	0.7615	0.7855	0.0559241
7.47917	0.963	0.945	0.9335	0.9515	0.94825	0.01068	0.977	1.011	1.007	0.999	0.9985	0.0131434	0.9185	0.9405	0.9485	0.9535	0.94025	0.0133861	0.8615	0.8655	0.9335	0.9215	0.8955	0.032311	0.7915	0.7595	0.8965	0.7845	0.808	0.0524619
7.63861	0.982	0.962	0.953	0.966	0.96575	0.010497	0.992	1.025	1.0205	1.0125	1.0125	0.0126541	0.9305	0.9575	0.9615	0.9645	0.9535	0.0135093	0.8785	0.8795	0.9465	0.9365	0.91025	0.0314514	0.8125	0.7815	0.9115	0.8085	0.8285	0.0493812
7.79806	1	0.979	0.971	0.981	0.98275	0.010639	1.006	1.038	1.0325	1.0245	1.02525	0.0121063	0.9415	0.9725	0.9755	0.9735	0.96575	0.0140423	0.8925	0.8915	0.962	0.95	0.924	0.032282	0.8325	0.8035	0.9275	0.8325	0.849	0.0468428
7.9575	1.016	0.993	0.988	0.995	0.998	0.0107005	1.017	1.05	1.0435	1.0355	1.0365	0.0123744	0.9535	0.9855	0.9875	0.9825	0.97725	0.0138271	0.9085	0.9025	0.9725	0.9625	0.9365	0.031273	0.8515	0.8235	0.9395	0.8545	0.86725	0.0434303
8.11694	1.031	1.008	1.002	1.006	1.01175	0.011322	1.029	1.062	1.054	1.047	1.048	0.0121861	0.9645	0.9975	1	0.991	0.98825	0.0141001	0.9205	0.9155	0.983	0.975	0.9485	0.0306818	0.8665	0.8435	0.9535	0.8745	0.8845	0.0414307
8.27639	1.046	1.022	1.017	1.02	1.02625	0.0115407	1.04	1.073	1.067	1.058	1.0595	0.0124599	0.9735	1.0095	1.009	1.001	0.99825	0.014682	0.9355	0.9245	0.9915	0.9825	0.9585	0.0289396	0.8845	0.8635	0.9655	0.8905	0.901	0.0385649
8.43583	1.06	1.034	1.03	1.031	1.03875	0.0123567	1.051	1.084	1.0785	1.0685	1.0705	0.0125549	0.9825	1.0215	1.0215	1.0125	1.0095	0.0160156	0.9455	0.9335	1.0025	0.9945	0.969	0.0299374	0.8975	0.8815	0.9755	0.9115	0.9165	0.0356791
8.59528	1.071	1.047	1.0425	1.0445	1.05125	0.0115136	1.063	1.096	1.09	1.082	1.08275	0.0124373	0.9915	1.0315	1.0335	1.0215	1.0195	0.0167929	0.9575	0.9415	1.0135	1.0025	0.97875	0.0300448	0.9115	0.8955	0.9895	0.9255	0.9305	0.0356791
8.75444	1.085	1.059	1.056	1.054	1.0635	0.0125399	1.073	1.11	1.1025	1.0935	1.09475	0.0138496	1.0025	1.0445	1.0435	1.0305	1.03025	0.0169466	0.9685	0.9505	1.0235	1.0135	0.989	0.030385	0.9265	0.9095	0.999	0.945	0.945	0.0336099
8.91389	1.096	1.072	1.0695	1.0635	1.07525	0.0123718	1.087	1.122	1.1125	1.1055	1.10675	0.0128184	1.0105	1.0525	1.0545	1.0385	1.039	0.0175713	0.9745	0.9595	1.0335	1.0245	0.998	0.0316109	0.9375	0.9235	1.0085	0.9565	0.9565	0.0322258
9.07333	1.109	1.083	1.082	1.07	1.086	0.0142302	1.097	1.134	1.1215	1.1145	1.11675	0.0133721	1.0205	1.0645	1.065	1.046	1.049	0.0181487	0.9865	0.9685	1.0445	1.0355	1.00875	0.0320498	0.9495	0.9385	1.0205	0.9685	0.96925	0.0314752
9.23278	1.121	1.093	1.0935	1.0765	1.096	0.0159726	1.108	1.143	1.1285	1.1215	1.12525	0.0126219	1.0315	1.0755	1.0775	1.0515	1.059	0.0188878	0.9945	0.9775	1.0515	1.0435	1.01675	0.0314593	0.9625	0.9495	1.0325	0.9825	0.98175	0.0315704
9.39222	1.132	1.101	1.103	1.081	1.10425	0.0181848	1.119	1.151	1.1355	1.1285	1.1335	0.011678	1.0375	1.0875	1.0865	1.0575	1.06725	0.0209806	1.0035	0.9855	1.0625	1.0525	1.026	0.0323303	0.9735	0.9615	1.0445	0.9965	0.994	0.031753
9.55167	1.142	1.108	1.111	1.084	1.11125	0.0206079	1.125	1.157	1.1385	1.1335	1.1385	0.0117207	1.0435	1.0935	1.0945	1.0595	1.07275	0.0219929	1.0135	0.9955	1.0685	1.0615	1.03475	0.0310111	0.9855	0.9745	1.0575	1.0065	1.006	0.0318787
9.71111	1.151	1.113	1.118	1.088	1.1175	0.0224332	1.132	1.162	1.1415	1.1375	1.14325	0.0113385	1.0475	1.1025	1.1	1.063	1.07825	0.0236604	1.0225	1.0025	1.0725	1.0675	1.04125	0.0296595	0.9945	0.9855	1.0665	1.0195	1.0165	0.0314404
9.87056	1.157	1.117	1.123	1.091	1.122	0.023516	1.137	1.166	1.1455	1.1395	1.147	0.0113963	1.0515	1.1075	1.1025	1.0655	1.08175	0.0238367	1.0315	1.0075	1.0755	1.0705	1.04625	0.0281192	1.0055	0.9975	1.08	1.029	1.028	0.0321772
10.03	1.163	1.121	1.127	1.094	1.12625	0.0245904	1.141	1.168	1.1475	1.1425	1.14975	0.010808	1.0535	1.1125	1.1085	1.0645	1.08475	0.0260804	1.0395	1.0115	1.0785	1.0765	1.0515	0.0278298	1.0155	1.0075	1.0875	1.0425	1.03825	0.031252
10.1894	1.169	1.124	1.129	1.097	1.12975	0.0257233	1.143	1.171	1.1505	1.1455	1.1525	0.011017	1.0555	1.1155	1.1115	1.0645	1.08675	0.0269757	1.0455	1.0145	1.0815	1.0775	1.05475	0.0271051	1.0315	1.0205	1.0965	1.0485	1.04925	0.0290463
10.3489	1.173	1.127	1.134	1.1	1.1335	0.0261008	1.146	1.173	1.1515	1.1475	1.1545	0.0108685	1.0555	1.1175	1.1125	1.0665	1.088	0.0273359	1.0505	1.0195	1.0815	1.0805	1.058	0.0254804	1.0405	1.0285	1.1035	1.0605	1.05825	0.0285164
10.5083	1.177	1.131	1.138	1.104	1.1375	0.0261008	1.149	1.174	1.1535	1.1505	1.15675	0.0100902	1.0565	1.1215	1.114	1.067	1.08975	0.0283692	1.0595	1.0205	1.0825	1.0835	1.0615	0.0255441	1.0545	1.0415	1.1135	1.0725	1.0705	0.027157
10.6678	1.181	1.133	1.141	1.107	1.1405	0.0265471	1.15	1.177	1.156	1.152	1.15875	0.0107558	1.0575	1.1215	1.1125	1.0675	1.08975	0.027662	1.0565	1.0205	1.0825	1.0835	1.06075	0.0256357	1.0655	1.0525	1.1195	1.0845	1.0805	0.025229
10.8269	1.185	1.137	1.145	1.111	1.1445	0.0265471	1.152	1.179	1.1565	1.1525	1.16	0.0111074	1.0585	1.1235	1.1145	1.0675	1.091	0.0283593	1.0605	1.0225	1.087	1.087	1.06425	0.0264209	1.0785	1.0655	1.124	1.097	1.09125	0.021973
10.9853	1.189	1.141	1.1485	1.1145	1.14825	0.0267032	1.153	1.181	1.1585	1.1545	1.16175	0.0112944	1.0575	1.1175	1.1155	1.0685	1.08975	0.0270405	1.0605	1.0195	1.0855	1.0825	1.062	0.0263676	1.0885	1.0855	1.124	1.108	1.1015	0.0156005
11.1447	1.194	1.145	1.152	1.119	1.1525	0.0269305	1.155	1.184	1.161	1.158	1.1645	0.0114564	1.0585	1.1255	1.1175	1.0675	1.09225	0.0295582	1.0595	1.0205	1.0855	1.0835	1.06225	0.0261856	1.0985	1.0915	1.127	1.118	1.10875	0.0143287
11.3042	1.2	1.147	1.157	1.124	1.157	0.027559	1.157	1.185	1.1625	1.1625	1.16675	0.0107732	1.0585	1.1265	1.1195	1.0695	1.0935	0.029858	1.0595	1.0205	1.086	1.084	1.0625	0.0263984	1.1055	1.1035	1.131	1.134	1.1185	0.0140579
11.4636	1.205	1.152	1.1605	1.1295	1.16175	0.0274192	1.158	1.187	1.1635	1.1625	1.16775	0.0113054	1.0585	1.1255	1.1175	1.0675	1.09225	0.0295582	1.0615	1.0205	1.0865	1.0875	1.064	0.0271892	1.1105	1.1145	1.13	1.143	1.1245	0.0129277
11.6231	1.211	1.158	1.166	1.135	1.1675	0.0275726	1.163	1.19	1.1685	1.1655	1.17175	0.0107151	1.0575	1.1285	1.1195	1.0695	1.09375	0.0307114	1.0625	1.0215	1.0885	1.0875	1.065	0.0271892	1.1165	1.1255	1.132	1.156	1.1325	0.0146416
11.7825	1.216	1.162	1.169	1.141	1.172	0.0274135	1.163	1.193	1.1705	1.1705	1.17425	0.01125	1.0585	1.1265	1.1205	1.0695	1.09375	0.030078	1.0625	1.0215	1.089	1.089	1.0655	0.0276111	1.1205	1.1345	1.137	1.163	1.13875	0.015348
11.9419	1.222	1.168	1.176	1.149	1.17875	0.026827	1.166	1.197	1.1745	1.1715	1.17725	0.0118031	1.0585	1.1295	1.1185	1.0685	1.09375	0.0307032	1.0625	1.0195	1.0885	1.0845	1.06375	0.0273987	1.1255	1.1405	1.136	1.172	1.1435	0.0173313
12.1014	1.227	1.175	1.182	1.158	1.1855	0.0255	1.168	1.202	1.1785	1.1755	1.181	0.0127132	1.0575	1.1305	1.1195	1.0675	1.09375	0.0316889	1.0615	1.0215	1.0885	1.0865	1.0645	0.0270093	1.1255	1.1465	1.139	1.18	1.14775	0.0200826
12.2608	1.234	1.183	1.189	1.166	1.193	0.0251297	1.171	1.206	1.1835	1.1795	1.185	0.0129373	1.0575	1.1295	1.1195	1.0695	1.094	0.030996	1.0625	1.0215	1.0885	1.0875	1.065	0.0271892	1.1265	1.1525	1.141	1.184	1.151	0.0211631
12.4203	1.242	1.188	1.194	1.173	1.19925	0.0258396	1.173	1.211	1.1875	1.1825	1.1885	0.0139955	1.0405	1.1335	1.1205	1.0695	1.091	0.0377127	1.0625	1.0185	1.0915	1.0885	1.06525	0.0292521	1.1305	1.1555	1.1445	1.1895	1.155	0.0218002
12.5797	1.251	1.196	1.205	1.184	1.209	0.0253673	1.178	1.217	1.1935	1.1875	1.194	0.0143831	1.0565	1.1335	1.121	1.07	1.09525	0.0326544	1.0625	1.0185	1.091	1.088	1.065	0.0290409	1.1335	1.1575	1.141	1.19	1.1555	0.0217284
12.7392	1.261	1.206	1.214	1.196	1.21925	0.0249337	1.182	1.223	1.2015	1.1945	1.20025	0.0148766	1.0565	1.1335	1.1215	1.0695	1.09525	0.032851	1.0635	1.0185	1.0905	1.0875	1.065	0.0288141	1.1335	1.1605	1.144	1.22	1.1645	0.0334571
12.8986	1.271	1.218	1.2245	1.2085	1.2305	0.024065	1.188	1.229	1.2055	1.2005	1.20575	0.0148598	1.0575	1.1325	1.1215	1.0685	1.095	0.0324692	1.0625	1.0185	1.0925	1.0885	1.0655	0.0294788	1.1345	1.1245	1.144	1.194	1.14925	0.0267407
13.0581	1.282	1.228	1.236	1.22	1.2415	0.0240572	1.191	1.238	1.2135	1.2065	1.21225	0.0169503	1.0555	1.1335	1.1205	1.0695	1.09475	0.0329498	1.0615	1.0175	1.0925	1.0865	1.0645	0.0295212	1.1375	1.1645	1.145	1.195	1.1605	0.0222233
13.2175	1.291	1.239	1.246	1.232	1.252	0.0230543	1.196	1.242	1.2195	1.2135	1.21775	0.0164488	1.0545	1.1325	1.1205	1.0695	1.09425	0.0329574	1.0635	1.0175	1.0915	1.0885	1.06525	0.0296342	1.1415	1.1685	1.148	1.197	1.16375	0.021629
13.3767	1.303	1.251	1.2585	1.2445	1.26425	0.0229142	1.202	1.252	1.2285	1.2205	1.22575	0.0179461	1.0555	1.1335	1.1215	1.0695	1.095	0.0331474	1.0635	1.0165	1.0935	1.0875	1.06525	0.0303016	1.1415	1.1685	1.1455	1.1985	1.1635	0.0226826
13.5361	1.313	1.263	1.27	1.256	1.2755	0.0222092	1.207	1.26	1.2345	1.2285	1.2325	0.0188845	1.0545	1.1345	1.121	1.069	1.09475	0.0337352	1.0645	1.0155	1.0935	1.0885	1.0655	0.0308788	1.1395	1.1705	1.1465	1.2025	1.16475	0.0246412
13.6956	1.325	1.275	1.2835	1.2695	1.28825	0.0217959	1.214	1.267	1.2425	1.2355	1.23975	0.0189159	1.0545	1.1345	1.1205	1.0675	1.09425	0.0339292	1.0645	1.0155	1.0935	1.0875	1.06525	0.0306951	1.1445	1.1725	1.149	1.202	1.167	0.0228336
13.855	1.337	1.288	1.294	1.281	1.3	0.0218518	1.222	1.28	1.2515	1.2445	1.2495	0.0207093	1.0545	1.1355	1.1215	1.0675	1.09475	0.0344193	1.0625	1.0155	1.0925	1.0875	1.0645	0.0304877	1.1465	1.1715	1.149	1.204	1.16775	0.0230827
14.0144	1.349	1.299	1.3065	1.2935	1.312	0.0218546	1.228	1.285	1.2605	1.2535	1.25675	0.0203055	1.0495	1.1365	1.1215	1.0675	1.09375	0.0362103	1.0625	1.0145	1.0935	1.0855	1.064	0.0307612	1.1455	1.1745	1.147	1.205	1.168	0.0242822
14.1739	1.361	1.31	1.3175	1.3065	1.32375	0.0218704	1.236	1.294	1.2685	1.2595	1.2645	0.0207575	1.0515	1.1375	1.121	1.067	1.09425	0.0359035	1.0615	1.0135	1.0925	1.0855	1.06325	0.0309384	1.1465	1.1785	1.1505	1.2055	1.17025	0.0237947
14.3333	1.37	1.323	1.3305	1.3175	1.33525	0.0205867	1.245	1.303	1.276	1.27	1.2735	0.0206216	1.0505	1.1375	1.1205	1.0675	1.094	0.0360174	1.0605	1.0105	1.0925	1.0855	1.06225	0.0321588	1.1485	1.1815	1.1495	1.2085	1.172	0.0249048
14.4928	1.382	1.335	1.342	1.329	1.347	0.0207244	1.251	1.31	1.2865	1.2795	1.28175	0.0210431	1.0505	1.1365	1.1205	1.0675	1.09375	0.0357168	1.0625	1.0095	1.093	1.086	1.06275	0.0327538	1.1475	1.1815	1.15	1.21	1.17225	0.0255844
14.6522	1.391	1.346	1.3525	1.3405	1.3575	0.0198021	1.259	1.32	1.297	1.29	1.2915	0.0218002	1.0505	1.1385	1.1285	1.0665	1.096	0.0380887	1.0615	1.0105	1.093	1.086	1.06275	0.0323545	1.1495	1.1815	1.1495	1.2115	1.173	0.0257827
14.8117	1.4	1.356	1.364	1.352	1.368	0.0189737	1.267	1.327	1.3055	1.2985	1.2995	0.0215029	1.0495	1.1375	1.1215	1.0675	1.094	0.0365068	1.0615	1.0095	1.0925	1.0855	1.06225	0.0325528	1.1505	1.1845	1.154	1.215	1.176	0.0261127
14.9711	1.411	1.367	1.375	1.362	1.37875	0.0191882	1.274	1.336	1.3145	1.3065	1.30775	0.0222725	1.0495	1.1385	1.12	1.066	1.0935	0.0368086	1.0615	1.0055	1.0925	1.0855	1.06125	0.0341788	1.1505	1.1865	1.151	1.216	1.176	0.0273199
15.1306	1.42	1.378	1.3835	1.3705	1.388	0.0190427	1.284	1.347	1.3235	1.3155	1.3175	0.0225416	1.0475	1.1415	1.119	1.067	1.09375	0.0379877	1.0605	1.0085	1.0945	1.0845	1.062	0.0332679	1.1535	1.1875	1.151	1.218	1.1775	0.0274704
15.29	1.429	1.388	1.392	1.379	1.397	0.0190657	1.292	1.352	1.331	1.326	1.32525	0.0215334	1.0485	1.1405	1.12	1.067	1.094	0.0375416	1.0595	1.0055	1.0915	1.0875	1.061	0.0343329	1.1515	1.1875	1.152	1.228	1.17975	0.0314494
15.4494	1.439	1.396	1.403	1.389	1.40675	0.0192662	1.302	1.362	1.3385	1.3345	1.33425	0.021379	1.0475	1.1405	1.1195	1.0655	1.09325	0.0380288	1.0615	1.0055	1.0925	1.0845	1.061	0.0340037	1.1545	1.1895	1.1525	1.2285	1.18125	0.030995
15.6089	1.448	1.404	1.4125	1.3975	1.4155	0.0195032	1.311	1.368	1.347	1.342	1.342	0.0203838	1.0465	1.1425	1.1165	1.0645	1.0925	0.0386523	1.0605	1.0055	1.0935	1.0835	1.06075	0.0340689	1.1535	1.1905	1.151	1.23	1.18125	0.0321996
15.7683	1.454	1.413	1.42	1.404	1.42275	0.0189126	1.317	1.375	1.356	1.352	1.35	0.0209404	1.0455	1.1435	1.116	1.065	1.0925	0.0391104	1.0595	1.0035	1.0895	1.0835	1.059	0.0339522	1.1545	1.1925	1.152	1.232	1.18275	0.0326506
15.9278	1.46	1.419	1.4265	1.4115	1.42925	0.0185287	1.325	1.38	1.362	1.359	1.3565	0.0198809	1.0455	1.1435	1.1165	1.0665	1.093	0.0389262	1.0595	1.0035	1.0915	1.0835	1.0595	0.0344093	1.1555	1.1965	1.156	1.238	1.1865	0.0340716
16.0872	1.465	1.428	1.434	1.418	1.43625	0.0175553	1.334	1.391	1.3705	1.3665	1.3655	0.0204236	1.0455	1.1415	1.1185	1.0645	1.0925	0.0389551	1.0605	1.0025	1.0915	1.0795	1.0585	0.0341687	1.1545	1.1975	1.1545	1.2425	1.18725	0.03641
16.2467	1.472	1.435	1.4405	1.4235	1.44275	0.017967	1.339	1.394	1.3765	1.3725	1.3705	0.0199029	1.0455	1.1455	1.1175	1.0635	1.093	0.0402585	1.0595	1.0015	1.0905	1.0855	1.05925	0.035358	1.1575	1.2015	1.152	1.248	1.18975	0.0387177
16.4061	1.474	1.44	1.4485	1.4315	1.4485	0.015902	1.347	1.4	1.3845	1.3795	1.37775	0.0192954	1.0445	1.1445	1.1165	1.0625	1.092	0.0402585	1.0585	1.0005	1.0905	1.0815	1.05775	0.0350526	1.1565	1.2015	1.1525	1.2475	1.1895	0.0386199
16.5656	1.481	1.446	1.452	1.436	1.45375	0.0167388	1.354	1.403	1.3895	1.3895	1.384	0.0181762	1.0445	1.1455	1.1185	1.0625	1.09275	0.0408924	1.0585	0.9995	1.0915	1.0825	1.058	0.0358643	1.1565	1.2035	1.154	1.254	1.192	0.0408672
16.7253	1.484	1.453	1.4595	1.4435	1.46	0.0149792	1.359	1.409	1.394	1.393	1.38875	0.0183081	1.0425	1.1465	1.1185	1.0635	1.09275	0.0416316	1.0585	0.9985	1.091	1.082	1.0575	0.0360711	1.1605	1.2055	1.155	1.257	1.1945	0.0410594
16.8847	1.49	1.458	1.466	1.449	1.46575	0.0152377	1.366	1.414	1.3995	1.3985	1.3945	0.0175606	1.0425	1.1475	1.1155	1.0625	1.092	0.0416923	1.0565	0.9985	1.0895	1.0825	1.05675	0.0358076	1.1605	1.2055	1.156	1.26	1.1955	0.0419687
17.0442	1.494	1.464	1.4715	1.4545	1.471	0.0145817	1.371	1.416	1.405	1.403	1.39875	0.0167686	1.0405	1.1455	1.1145	1.0605	1.09025	0.0418352	1.0565	0.9965	1.0895	1.0815	1.056	0.0364452	1.1595	1.2065	1.1545	1.2635	1.196	0.0439346
17.2036	1.5	1.47	1.4775	1.4585	1.4765	0.0151616	1.36	1.421	1.4085	1.4095	1.39975	0.0234694	1.0415	1.1485	1.116	1.063	1.09225	0.0423062	1.0575	0.9965	1.0895	1.0805	1.056	0.0362802	1.1595	1.2085	1.154	1.268	1.1975	0.0459007
17.3631	1.507	1.476	1.4845	1.4645	1.483	0.0155684	1.381	1.425	1.412	1.413	1.40775	0.0162692	1.0405	1.1495	1.1165	1.0605	1.09175	0.0434475	1.0565	0.9955	1.087	1.08	1.05475	0.0360252	1.1625	1.2105	1.1545	1.2715	1.19975	0.0466335
17.5225	1.511	1.48	1.4895	1.4665	1.48675	0.0162115	1.384	1.425	1.4145	1.4175	1.41025	0.0156305	1.0415	1.1505	1.1145	1.0615	1.092	0.0430378	1.0575	0.9935	1.088	1.081	1.055	0.0372609	1.1625	1.2115	1.155	1.274	1.20075	0.0475322
17.6819	1.517	1.485	1.4935	1.4695	1.49125	0.0171774	1.39	1.43	1.417	1.421	1.4145	0.0149081	1.0395	1.1515	1.113	1.06	1.091	0.0440383	1.0565	0.9945	1.088	1.082	1.05525	0.0370144	1.1605	1.2115	1.1555	1.2815	1.20225	0.0507315
17.8414	1.519	1.488	1.4965	1.4715	1.49375	0.0171264	1.392	1.43	1.4235	1.4255	1.41775	0.015052	1.0415	1.1515	1.114	1.06	1.09175	0.043584	1.0555	0.9925	1.0885	1.0795	1.054	0.0375	1.1615	1.2125	1.1565	1.2835	1.2035	0.0511224
18.0008	1.525	1.492	1.4995	1.4735	1.4975	0.0184831	1.395	1.434	1.4245	1.4345	1.422	0.0160896	1.0395	1.1535	1.1125	1.0605	1.0915	0.0445814	1.0565	0.9905	1.0885	1.0795	1.05375	0.0383365	1.1605	1.2145	1.1545	1.2865	1.204	0.0530542
18.1606	1.529	1.494	1.5025	1.4745	1.5	0.01958	1.398	1.437	1.4265	1.4295	1.42275	0.0147923	1.0385	1.1545	1.112	1.06	1.09125	0.04525	1.0555	0.9895	1.0885	1.0795	1.05325	0.0387323	1.1625	1.2145	1.1535	1.2895	1.205	0.0540578
18.32	1.532	1.496	1.5045	1.4755	1.502	0.0202762	1.399	1.441	1.4315	1.4335	1.42625	0.0161265	1.0385	1.1545	1.1115	1.0595	1.091	0.0452797	1.0555	0.9885	1.0875	1.0805	1.053	0.0390928	1.1635	1.2135	1.1525	1.2955	1.20625	0.0564242
18.4794	1.535	1.5	1.5075	1.4775	1.505	0.0205396	1.404	1.444	1.436	1.439	1.43075	0.0157063	1.0375	1.1555	1.1115	1.0585	1.09075	0.0460943	1.0555	0.9885	1.0875	1.0775	1.05225	0.0385835	1.1605	1.2145	1.1535	1.2955	1.206	0.0568089
18.6389	1.536	1.498	1.5075	1.4775	1.50475	0.021049	1.406	1.446	1.4385	1.4405	1.43275	0.0156864	1.0375	1.1555	1.1115	1.0585	1.09075	0.0460943	1.0565	0.9875	1.0845	1.0745	1.05075	0.0378707	1.1615	1.2155	1.1535	1.3015	1.208	0.0590148
18.7983	1.538	1.501	1.508	1.477	1.506	0.0217601	1.408	1.448	1.4415	1.4445	1.4355	0.0160429	1.0365	1.1555	1.1105	1.0565	1.08975	0.0466228	1.0555	0.9875	1.0865	1.0765	1.0515	0.038607	1.1615	1.2175	1.153	1.303	1.20875	0.0597918
18.9578	1.538	1.5	1.5095	1.4775	1.50625	0.021704	1.41	1.449	1.4455	1.4485	1.43825	0.016365	1.0355	1.1565	1.1105	1.0575	1.09	0.0470877	1.0555	0.9865	1.086	1.076	1.051	0.0388281	1.1625	1.2185	1.1525	1.3105	1.211	0.0627116
19.1172	1.541	1.502	1.511	1.478	1.508	0.0225499	1.413	1.449	1.4445	1.4515	1.4395	0.015504	1.0355	1.1555	1.1105	1.0545	1.089	0.0472679	1.0545	0.9855	1.0855	1.0765	1.0505	0.0391855	1.1645	1.2195	1.1525	1.3105	1.21175	0.0623593
19.2769	1.54	1.502	1.5115	1.4805	1.5085	0.0213746	1.414	1.45	1.4465	1.4545	1.44125	0.0159863	1.0345	1.1565	1.108	1.055	1.0885	0.047546	1.0535	0.9845	1.0855	1.0745	1.0495	0.0392492	1.1665	1.2185	1.1535	1.3125	1.21275	0.0625155
19.4364	1.54	1.502	1.5125	1.4795	1.5085	0.0217457	1.417	1.45	1.448	1.457	1.443	0.0153786	1.0345	1.1585	1.1085	1.0545	1.089	0.048402	1.0535	0.9825	1.0855	1.0765	1.0495	0.0404042	1.1635	1.2205	1.1535	1.3175	1.21375	0.0651244
19.5958	1.54	1.503	1.5135	1.4815	1.5095	0.0210505	1.42	1.451	1.4485	1.4565	1.444	0.0141554	1.0345	1.1585	1.1085	1.0565	1.0895	0.0480521	1.0545	0.9845	1.0845	1.0745	1.0495	0.0390512	1.1645	1.2205	1.153	1.32	1.2145	0.0660464
19.755	1.543	1.505	1.5165	1.4835	1.512	0.0214622	1.422	1.453	1.4485	1.4565	1.445	0.0135785	1.0325	1.1585	1.1075	1.0545	1.08825	0.0488691	1.0525	0.9825	1.0865	1.0735	1.04875	0.0401271	1.1615	1.2215	1.1525	1.3235	1.21475	0.0681593
19.9147	1.541	1.506	1.5155	1.4845	1.51175	0.0202808	1.423	1.453	1.4505	1.4595	1.4465	0.0139598	1.0325	1.1585	1.107	1.054	1.088	0.0489068	1.0535	0.9805	1.0835	1.0745	1.048	0.0404629	1.1615	1.2195	1.152	1.322	1.21375	0.0676281
20.0742	1.543	1.47	1.5165	1.4845	1.5035	0.0283395	1.424	1.45	1.4495	1.4615	1.44625	0.0137136	1.0325	1.1595	1.1065	1.0545	1.08825	0.0491344	1.0535	0.9825	1.0855	1.0735	1.04875	0.039921	1.1635	1.2215	1.152	1.327	1.216	0.0692883
20.2336	1.541	1.507	1.5185	1.4865	1.51325	0.0196993	1.423	1.452	1.4545	1.4605	1.4475	0.0144784	1.0305	1.1605	1.106	1.052	1.08725	0.0504486	1.0525	0.9815	1.0835	1.0725	1.0475	0.0396926	1.1655	1.2215	1.1515	1.3265	1.21625	0.0688309
20.3931	1.543	1.508	1.5185	1.4875	1.51425	0.0199953	1.426	1.45	1.4525	1.4615	1.4475	0.0131292	1.0305	1.1605	1.106	1.052	1.08725	0.0504486	1.0535	0.9805	1.083	1.072	1.04725	0.0399539	1.1265	1.2225	1.1515	1.3285	1.20725	0.0783625
20.5525	1.543	1.509	1.5225	1.4875	1.5155	0.0201959	1.426	1.451	1.4505	1.4645	1.448	0.0138879	1.0295	1.1605	1.1065	1.0515	1.087	0.050865	1.0525	0.9795	1.0825	1.0715	1.0465	0.0401435	1.1665	1.2205	1.1525	1.3295	1.21725	0.0696038
20.7117	1.543	1.51	1.5235	1.4895	1.5165	0.0195096	1.427	1.45	1.4515	1.4635	1.448	0.0132051	1.0295	1.1605	1.1055	1.0535	1.08725	0.05043	1.0535	0.9795	1.0835	1.0705	1.04675	0.0402578	1.1635	1.2225	1.1515	1.3305	1.217	0.0708255
20.8711	1.544	1.512	1.5245	1.4905	1.51775	0.019431	1.428	1.45	1.4535	1.4655	1.44925	0.0135485	1.0265	1.1605	1.104	1.051	1.0855	0.0515716	1.0525	0.9795	1.0825	1.0715	1.0465	0.0401435	1.1635	1.2205	1.149	1.33	1.21575	0.071171
21.0306	1.544	1.513	1.5265	1.4935	1.51925	0.0184882	1.426	1.45	1.4515	1.4655	1.44825	0.0141973	1.0265	1.1605	1.1055	1.0505	1.08575	0.0517947	1.0515	0.9795	1.0805	1.0695	1.04525	0.039347	1.1645	1.2225	1.1495	1.3345	1.21775	0.0727096
21.19	1.545	1.514	1.5285	1.4945	1.5205	0.018591	1.428	1.451	1.4525	1.4625	1.4485	0.0126343	1.0265	1.1615	1.103	1.05	1.08525	0.0520174	1.0515	0.9785	1.0815	1.0715	1.04575	0.0403012	1.1655	1.2205	1.155	1.337	1.2195	0.0722556
21.3497	1.544	1.515	1.5295	1.4975	1.5215	0.0172373	1.429	1.45	1.4515	1.4665	1.44925	0.0133534	1.0265	1.1605	1.1015	1.0485	1.08425	0.0517802	1.0525	0.9765	1.0825	1.0695	1.04525	0.0410936	1.1635	1.2215	1.1505	1.3395	1.21875	0.0746638
21.5089	1.546	1.518	1.5315	1.4975	1.52325	0.0178623	1.428	1.449	1.4515	1.5015	1.4575	0.0269931	1.0275	1.1615	1.1025	1.0495	1.08525	0.0517802	1.0505	0.9765	1.0795	1.0705	1.04425	0.0404992	1.1635	1.2215	1.1505	1.3395	1.21875	0.0746638
21.6683	1.547	1.518	1.5325	1.4995	1.52425	0.0175873	1.429	1.449	1.4535	1.4675	1.44975	0.0137863	1.0255	1.1635	1.1015	1.0475	1.0845	0.0533385	1.0505	0.9775	1.081	1.068	1.04425	0.0400289	1.1665	1.2195	1.152	1.343	1.22025	0.0751918
21.8278	1.546	1.519	1.5355	1.5035	1.526	0.0161671	1.427	1.446	1.453	1.466	1.448	0.014089	1.0245	1.1635	1.1015	1.0485	1.0845	0.0534462	1.0505	0.9755	1.08	1.07	1.044	0.0409466	1.1655	1.2195	1.1495	1.3425	1.21925	0.0757376
21.9872	1.548	1.522	1.5375	1.5045	1.528	0.0164203	1.427	1.446	1.4515	1.4655	1.4475	0.0138067	1.0245	1.1615	1.101	1.047	1.0835	0.0529233	1.0495	0.9755	1.0785	1.0665	1.0425	0.0400312	1.1625	1.2195	1.1495	1.3455	1.21925	0.0774996
22.1467	1.548	1.524	1.5385	1.5075	1.5295	0.0153093	1.427	1.447	1.4485	1.4655	1.447	0.0136428	1.0215	1.1615	1.1015	1.0475	1.083	0.0537285	1.0495	0.9755	1.078	1.067	1.0425	0.0399953	1.1645	1.2195	1.1495	1.3445	1.2195	0.07673
22.3061	1.549	1.524	1.5405	1.5085	1.5305	0.0155604	1.428	1.444	1.4495	1.4655	1.44675	0.0134001	1.0235	1.1625	1.1005	1.0465	1.08325	0.0536161	1.0495	0.9725	1.078	1.068	1.042	0.041408	1.1645	1.2195	1.1475	1.3455	1.21925	0.0775963
22.4656	1.554	1.528	1.544	1.513	1.53475	0.0156105	1.427	1.445	1.4505	1.4655	1.447	0.0137704	1.0205	1.1615	1.101	1.046	1.08225	0.05422	1.0515	0.9725	1.0775	1.0655	1.04175	0.0410267	1.1655	1.2215	1.1485	1.3485	1.221	0.0784108
22.625	1.554	1.531	1.547	1.516	1.537	0.0147139	1.427	1.445	1.4485	1.4655	1.4465	0.0136702	1.0205	1.1635	1.1	1.046	1.0825	0.0548714	1.0495	0.9735	1.0785	1.0655	1.04175	0.0407208	1.1645	1.2205	1.147	1.347	1.21975	0.0783234
22.7844	1.553	1.531	1.5495	1.5175	1.53775	0.0143723	1.426	1.441	1.45	1.465	1.4455	0.014151	1.0205	1.1625	1.0995	1.0445	1.08175	0.0547146	1.0485	0.9725	1.0775	1.0635	1.0405	0.0405771	1.1665	1.2175	1.1475	1.3485	1.22	0.0784809
22.9439	1.555	1.534	1.5515	1.5205	1.54025	0.0139037	1.425	1.442	1.4475	1.4655	1.445	0.0144525	1.0195	1.1635	1.0985	1.0445	1.0815	0.0552856	1.0495	0.9705	1.0785	1.0655	1.041	0.0419792	1.1635	1.2165	1.1465	1.3475	1.2185	0.0788258
23.1033	1.556	1.536	1.554	1.523	1.54225	0.0135716	1.424	1.442	1.4475	1.4635	1.44425	0.014109	1.0195	1.1645	1.1	1.045	1.08225	0.0556894	1.0495	0.9715	1.0775	1.0645	1.04075	0.0411909	1.1645	1.2185	1.1465	1.3485	1.2195	0.0790506
23.2628	1.557	1.539	1.5575	1.5265	1.545	0.013024	1.422	1.44	1.4455	1.4635	1.44275	0.0148008	1.0195	1.1635	1.0985	1.0435	1.08125	0.0554544	1.0495	0.9715	1.076	1.064	1.04025	0.0407868	1.1645	1.2165	1.1455	1.3495	1.219	0.079701
23.4222	1.559	1.543	1.56	1.53	1.548	0.0123895	1.424	1.442	1.4465	1.4635	1.444	0.0140579	1.0205	1.1645	1.098	1.044	1.08175	0.0554262	1.0485	0.9725	1.0755	1.0635	1.04	0.0401279	1.1655	1.2175	1.1465	1.3495	1.21975	0.0792918
23.5817	1.561	1.544	1.5645	1.5335	1.55075	0.0126219	1.423	1.441	1.4455	1.4795	1.44725	0.0204343	1.0165	1.1635	1.0965	1.0435	1.08	0.0561449	1.0495	0.9705	1.077	1.064	1.04025	0.0414284	1.1645	1.2185	1.1455	1.3515	1.22	0.0805062
23.7411	1.56	1.547	1.5675	1.5365	1.55275	0.0119085	1.422	1.44	1.4445	1.4635	1.4425	0.0147606	1.0175	1.1645	1.0975	1.0415	1.08025	0.0566453	1.0505	0.9705	1.0755	1.0605	1.03925	0.0406779	1.1655	1.2165	1.1475	1.3525	1.2205	0.0803026
23.9006	1.563	1.548	1.5685	1.5395	1.55475	0.0115677	1.421	1.394	1.443	1.461	1.42975	0.0250337	1.0165	1.1615	1.0965	1.0425	1.07925	0.055567	1.0495	0.9675	1.0745	1.0645	1.039	0.0422285	1.1645	1.2145	1.146	1.35	1.21875	0.0798127
24.06	1.565	1.552	1.5725	1.5455	1.55875	0.0105978	1.419	1.437	1.4435	1.4605	1.44	0.0148535	1.0165	1.1635	1.0955	1.0415	1.07925	0.056402	1.0475	0.9685	1.074	1.063	1.03825	0.0413559	1.1605	1.2115	1.145	1.351	1.217	0.0811827
24.2194	1.566	1.555	1.5745	1.5485	1.561	0.00999375	1.418	1.437	1.4435	1.4605	1.43975	0.015209	1.0135	1.1625	1.0955	1.0405	1.078	0.0570373	1.0485	0.9665	1.073	1.061	1.03725	0.041756	1.1635	1.2145	1.146	1.354	1.2195	0.0816295
24.3789	1.566	1.558	1.5775	1.5525	1.5635	0.0094008	1.418	1.436	1.4415	1.4605	1.439	0.0151534	1.0145	1.1635	1.0955	1.0415	1.07875	0.0569622	1.0475	0.9665	1.0725	1.0595	1.0365	0.0413703	1.1615	1.2115	1.146	1.353	1.218	0.0816142
24.5383	1.567	1.559	1.5805	1.5535	1.565	0.010155	1.416	1.434	1.442	1.46	1.438	0.0158114	1.0135	1.1635	1.094	1.04	1.07775	0.0573809	1.0475	0.9665	1.0725	1.0595	1.0365	0.0413703	1.1635	1.2135	1.1465	1.3515	1.21875	0.0805027
24.6978	1.57	1.565	1.585	1.559	1.56975	0.00962743	1.417	1.436	1.4405	1.4575	1.43775	0.0144157	1.0145	1.1635	1.0945	1.0385	1.07775	0.0573907	1.0485	0.9655	1.0725	1.0585	1.03625	0.0417275	1.1615	1.2115	1.145	1.352	1.2175	0.0814225
24.8572	1.573	1.567	1.587	1.562	1.57225	0.00936416	1.417	1.434	1.4395	1.4595	1.4375	0.0151699	1.0125	1.1625	1.0935	1.0395	1.077	0.0573345	1.0475	0.9645	1.073	1.06	1.03625	0.0423947	1.1715	1.2105	1.145	1.35	1.21925	0.079002
25.0167	1.574	1.568	1.5895	1.5665	1.5745	0.00910357	1.415	1.434	1.4395	1.4575	1.4365	0.0151534	1.0115	1.1635	1.0935	1.0395	1.077	0.0579892	1.0495	0.9645	1.0695	1.0585	1.0355	0.0415993	1.1615	1.2075	1.1445	1.3515	1.21625	0.0814168
25.1761	1.576	1.574	1.5945	1.5715	1.579	0.00908983	1.413	1.434	1.4395	1.4575	1.436	0.0158706	1.0115	1.1625	1.0935	1.0385	1.0765	0.0577798	1.0465	0.9645	1.072	1.059	1.0355	0.0419717	1.1615	1.2075	1.146	1.353	1.217	0.0817121
25.3353	1.577	1.576	1.5945	1.5715	1.57975	0.00876427	1.412	1.434	1.4385	1.4575	1.4355	0.0161826	1.0095	1.1625	1.0915	1.0375	1.07525	0.0583626	1.0475	0.9625	1.0715	1.0605	1.0355	0.0429942	1.1665	1.2075	1.1415	1.3515	1.21675	0.0812877
25.4947	1.58	1.581	1.599	1.578	1.5845	0.00844097	1.414	1.433	1.4375	1.4565	1.43525	0.01511	1.0105	1.1615	1.0915	1.0365	1.075	0.0578727	1.0485	0.9615	1.0685	1.0585	1.03425	0.0425933	1.1625	1.2075	1.144	1.349	1.21575	0.0803232
25.6542	1.582	1.583	1.6005	1.5825	1.587	0.00780224	1.413	1.43	1.4355	1.4575	1.434	0.015902	1.0095	1.1625	1.0925	1.0355	1.075	0.0587644	1.0455	0.9615	1.069	1.058	1.0335	0.0423925	1.1615	1.2075	1.1425	1.3495	1.21525	0.081032
25.8136	1.585	1.586	1.6025	1.5845	1.5895	0.00752496	1.41	1.431	1.4355	1.4565	1.43325	0.016517	1.0075	1.1615	1.0915	1.0365	1.07425	0.058717	1.0485	0.9615	1.0725	1.0585	1.03525	0.0434245	1.1605	1.2045	1.1425	1.3495	1.21425	0.0812785
25.9731	1.585	1.59	1.605	1.587	1.59175	0.00785414	1.41	1.429	1.4355	1.4535	1.432	0.0155523	1.0085	1.1615	1.0905	1.0355	1.074	0.0585256	1.0465	0.9595	1.0695	1.0585	1.0335	0.0434914	1.1595	1.2025	1.1405	1.3485	1.21275	0.0815303
26.1325	1.588	1.591	1.6095	1.5915	1.595	0.00847791	1.41	1.429	1.4355	1.4535	1.432	0.0155523	1.0085	1.1625	1.0895	1.0335	1.0735	0.059165	1.0455	0.9595	1.0685	1.0575	1.03275	0.0430661	1.1595	1.2025	1.1415	1.3475	1.21275	0.0808931
26.2919	1.591	1.593	1.6125	1.5955	1.598	0.00852203	1.408	1.429	1.4355	1.4545	1.43175	0.0166076	1.0075	1.1605	1.0895	1.0335	1.07275	0.0586915	1.0465	0.9575	1.0675	1.0575	1.03225	0.0437914	1.1595	1.2005	1.1415	1.3455	1.21175	0.0801261
26.4514	1.588	1.597	1.6135	1.5975	1.599	0.00918559	1.407	1.427	1.4335	1.4535	1.43025	0.0166001	1.0065	1.1615	1.0895	1.0335	1.07275	0.0593438	1.0465	0.9595	1.0695	1.0575	1.03325	0.0433496	1.1625	1.2005	1.1405	1.3455	1.21225	0.0798698
26.6106	1.595	1.598	1.6165	1.6005	1.6025	0.00831414	1.408	1.429	1.434	1.452	1.43075	0.0156744	1.0055	1.1605	1.0885	1.0335	1.072	0.0591798	1.0465	0.9555	1.068	1.057	1.03175	0.0446745	1.1605	1.2005	1.141	1.343	1.21125	0.079032
26.77	1.595	1.603	1.6175	1.6035	1.60475	0.00809707	1.406	1.428	1.4335	1.4525	1.43	0.0165718	1.0045	1.1625	1.0885	1.0335	1.07225	0.0602095	1.0455	0.9545	1.0685	1.0575	1.0315	0.045194	1.1615	1.1985	1.142	1.344	1.2115	0.0791446
26.9294	1.598	1.605	1.6215	1.6065	1.60775	0.00856227	1.405	1.428	1.4335	1.4515	1.4295	0.016602	1.0055	1.1625	1.0885	1.0315	1.072	0.0602599	1.0475	0.9545	1.0675	1.0565	1.0315	0.0450167	1.1595	1.2005	1.141	1.341	1.2105	0.0783605
27.0889	1.601	1.607	1.6255	1.6085	1.6105	0.00910357	1.405	1.427	1.4325	1.4515	1.429	0.0165718	1.0045	1.1625	1.0885	1.0325	1.072	0.0603718	1.0475	0.9545	1.066	1.055	1.03075	0.0445119	1.1605	1.1965	1.141	1.34	1.2095	0.0779303
27.2483	1.601	1.612	1.6285	1.6085	1.6125	0.0100561	1.404	1.428	1.4315	1.4515	1.42875	0.016869	1.0045	1.1625	1.086	1.031	1.071	0.0604556	1.0455	0.9535	1.0645	1.0535	1.02925	0.0442514	1.1595	1.1925	1.141	1.338	1.20775	0.0774294
27.4078	1.604	1.612	1.6275	1.6145	1.6145	0.00844837	1.404	1.426	1.4305	1.4505	1.42775	0.0165246	1.0025	1.1625	1.0885	1.0325	1.0715	0.0609344	1.0455	0.9505	1.065	1.054	1.02875	0.0457035	1.1595	1.1925	1.141	1.338	1.20775	0.0774294
27.5672	1.573	1.616	1.6315	1.6185	1.60975	0.0220185	1.403	1.424	1.4315	1.4505	1.42725	0.0170092	1.0015	1.1605	1.0895	1.0305	1.0705	0.0608728	1.0455	0.9525	1.0645	1.0535	1.029	0.0446794	1.1585	1.1925	1.139	1.335	1.20625	0.0767598
27.7267	1.602	1.617	1.6325	1.6215	1.61825	0.0109459	1.401	1.425	1.43	1.45	1.4265	0.0174428	0.9845	1.1615	1.0855	1.0295	1.06525	0.0660923	1.0465	0.9495	1.0665	1.0535	1.029	0.046457	1.1605	1.1895	1.139	1.333	1.2055	0.075762
27.8861	1.609	1.62	1.6345	1.6225	1.6215	0.00906228	1.402	1.422	1.4305	1.4475	1.4255	0.0163822	1.0005	1.1625	1.0855	1.0305	1.06975	0.0616173	1.0455	0.9485	1.064	1.052	1.0275	0.0460909	1.1585	1.1895	1.1385	1.3315	1.2045	0.0755414
28.0456	1.612	1.625	1.638	1.625	1.625	0.00919239	1.402	1.423	1.4295	1.4485	1.42575	0.0166076	1.0015	1.1615	1.0845	1.0285	1.069	0.061223	1.0455	0.9475	1.064	1.052	1.02725	0.0465195	1.1585	1.1855	1.139	1.329	1.203	0.0745964
28.205	1.614	1.624	1.6395	1.6275	1.62625	0.00911386	1.399	1.422	1.428	1.448	1.42425	0.0174696	0.9995	1.1615	1.0845	1.0285	1.0685	0.0617778	1.0465	0.9455	1.0635	1.0515	1.02675	0.0473148	1.1575	1.1865	1.139	1.326	1.20225	0.0734256
28.3644	1.616	1.627	1.6405	1.6285	1.628	0.00868188	1.4	1.42	1.4265	1.4475	1.4235	0.0169521	0.9975	1.1605	1.0835	1.0285	1.0675	0.0618991	1.0455	0.9465	1.0625	1.0515	1.0265	0.0465886	1.1585	1.1815	1.136	1.324	1.2	0.0733766
28.5239	1.616	1.632	1.6455	1.5585	1.613	0.0331531	1.401	1.421	1.4275	1.4455	1.42375	0.0159079	0.9985	1.1605	1.0835	1.0275	1.0675	0.0617778	1.0445	0.9435	1.0625	1.0515	1.0255	0.0477755	1.1585	1.1815	1.1375	1.3235	1.20025	0.0728402
28.6833	1.618	1.633	1.6465	1.6355	1.63325	0.0101643	1.398	1.421	1.4265	1.4475	1.42325	0.0176157	0.9975	1.1615	1.0825	1.0275	1.06725	0.0623714	1.0465	0.9425	1.0625	1.0515	1.02575	0.0484116	1.1565	1.1775	1.137	1.319	1.1975	0.0715952
28.8428	1.62	1.633	1.6505	1.6375	1.63525	0.0109001	1.398	1.419	1.4265	1.4475	1.42275	0.0177006	0.9965	1.1595	1.085	1.028	1.06725	0.0619904	1.0465	0.9425	1.0625	1.0505	1.0255	0.0482804	1.1575	1.1775	1.1335	1.3165	1.19625	0.0711526
29.0022	1.62	1.638	1.6515	1.6395	1.63725	0.01125	1.398	1.418	1.4255	1.4435	1.42125	0.0163114	0.9965	1.1605	1.0825	1.0265	1.0665	0.062434	1.0455	0.9405	1.0625	1.0535	1.0255	0.0494419	1.1565	1.1745	1.1365	1.3125	1.195	0.0691574
29.1617	1.622	1.638	1.6535	1.6425	1.639	0.0113192	1.398	1.419	1.4255	1.4465	1.42225	0.0173007	0.9945	1.1595	1.0825	1.0265	1.06575	0.0626234	1.0435	0.9385	1.0625	1.0495	1.0235	0.049553	1.1955	1.1735	1.136	1.308	1.20325	0.0641098
29.3211	1.625	1.639	1.6575	1.6465	1.642	0.0118163	1.396	1.42	1.4255	1.4455	1.42175	0.017637	0.9945	1.1605	1.0815	1.0245	1.06525	0.063251	1.0445	0.9385	1.0605	1.0505	1.0235	0.0494065	1.1565	1.1705	1.1345	1.3025	1.191	0.0656411
29.4806	1.624	1.643	1.6615	1.6495	1.6445	0.0135693	1.396	1.418	1.4255	1.4445	1.421	0.0173674	0.9935	1.1605	1.0805	1.0235	1.0645	0.0636278	1.0465	0.9365	1.0625	1.0505	1.024	0.0508601	1.1575	1.1695	1.1355	1.2975	1.19	0.0632515
29.64	1.629	1.647	1.66	1.653	1.64725	0.0114973	1.396	1.418	1.4255	1.4435	1.42075	0.0170312	0.9945	1.1585	1.0825	1.0235	1.06475	0.0627311	1.0435	0.9335	1.0615	1.0505	1.02225	0.05164	1.1555	1.1685	1.1365	1.2905	1.18775	0.0604044
29.7994	1.629	1.649	1.6665	1.6525	1.64925	0.0134001	1.395	1.419	1.4255	1.4445	1.421	0.0176953	0.9935	1.1585	1.0815	1.0235	1.06425	0.0629419	1.0445	0.9335	1.0605	1.0495	1.022	0.0514223	1.1555	1.1645	1.135	1.284	1.18475	0.0582908
29.9589	1.631	1.651	1.6665	1.6555	1.651	0.0128501	1.395	1.416	1.423	1.444	1.4195	0.0175	0.9905	1.1575	1.0795	1.0235	1.06275	0.0632826	1.0435	0.9325	1.0605	1.0515	1.022	0.0520216	1.1565	1.1625	1.1355	1.2755	1.1825	0.0546214
30.1183	1.631	1.653	1.6685	1.6585	1.65275	0.0137318	1.394	1.416	1.423	1.443	1.419	0.0175071	0.9875	1.1575	1.0805	1.0235	1.06225	0.0642159	1.0435	0.9305	1.059	1.049	1.0205	0.0522578	1.1565	1.1615	1.135	1.269	1.1805	0.0520565

## Sheet: Xylose#OpticalDensity
	0,0 g/mL	0,0 g/mL	0,0 g/mL	0,0 g/mL	Average	STD	0,2 mg/mL	0,2 mg/mL	0,2 mg/mL	0,2 mg/mL	Average	STD	0,4 mg/mL	0,4 mg/mL	0,4 mg/mL	0,4 mg/mL	Average	STD	0,6 mg/mL	0,6 mg/mL	0,6 g/mL	0,6 g/mL	Average	STD	0,8 mg/mL	0,8 mg/mL	0,8 mg/mL	0,8 mg/mL	Average	STD
Time [h]					Average-0.0g/L						Average-0.2g/L						Average-0.4g/L						Average-0.6g/L						Average-0.8g/L
0	0.091	0.088	0.084	0.078	0.08525	0.00486698	0.0875	0.0835	0.0905	0.0935	0.08875	0.00369966	0.084	0.085	0.085	0.08	0.0835	0.00206155	0.0775	0.0795	0.0025	0.0015	0.04025	0.0382582	0.005	0.077	0.078	0.002	0.0405	0.0370169
0.138333	0.0905	0.0845	0.0805	0.0795	0.08375	0.0043229	0.0815	0.0815	0.0805	0.0855	0.08225	0.00192029	0.078	0.075	0.079	0.073	0.07625	0.00238485	0.075	0.075	0.002	0.001	0.03825	0.0367517	0.0055	0.0765	0.0655	0.0015	0.03725	0.0340028
0.297778	0.0885	0.0825	0.0785	0.0775	0.08175	0.0043229	0.082	0.081	0.08	0.086	0.08225	0.00227761	0.078	0.075	0.08	0.076	0.07725	0.00192029	0.076	0.076	0.003	0.002	0.03925	0.0367517	0.005	0.077	0.066	0.001	0.03725	0.0344991
0.4575	0.088	0.08	0.078	0.076	0.0805	0.00455522	0.084	0.082	0.082	0.089	0.08425	0.00286138	0.079	0.076	0.082	0.078	0.07875	0.00216506	0.077	0.077	0.002	0.002	0.0395	0.0375	0.006	0.079	0.068	0.002	0.03875	0.0349955
0.616667	0.0865	0.0775	0.0755	0.0735	0.07825	0.00496865	0.0845	0.0835	0.0825	0.0885	0.08475	0.00227761	0.08	0.077	0.082	0.073	0.078	0.00339116	0.0775	0.0775	0.0015	0.0015	0.0395	0.038	0.0055	0.0795	0.0685	0.0015	0.03875	0.0354921
0.776111	0.084	0.075	0.073	0.072	0.076	0.00474342	0.0855	0.0835	0.0825	0.0905	0.0855	0.00308221	0.0815	0.0785	0.0845	0.0745	0.07975	0.00369966	0.0785	0.0785	0.0015	0.0015	0.04	0.0385	0.0055	0.0795	0.0685	0.0015	0.03875	0.0354921
0.941389	0.086	0.075	0.072	0.07	0.07575	0.0061796	0.086	0.085	0.084	0.092	0.08675	0.00311247	0.0815	0.0785	0.0855	0.0745	0.08	0.00403113	0.0785	0.0795	0.0015	0.0015	0.04025	0.0387516	0.0065	0.0805	0.0695	0.0015	0.0395	0.0357561
1.10083	0.0865	0.0735	0.0715	0.0695	0.07525	0.00664737	0.0885	0.0875	0.0855	0.0925	0.0885	0.00254951	0.082	0.079	0.086	0.075	0.0805	0.00403113	0.0805	0.0805	0.0015	0.0015	0.041	0.0395	0.007	0.081	0.07	0.002	0.04	0.0357561
1.26028	0.0855	0.0735	0.0715	0.0695	0.075	0.00622495	0.089	0.088	0.086	0.094	0.08925	0.00294746	0.0835	0.0805	0.0875	0.0765	0.082	0.00403113	0.081	0.082	0.002	0.001	0.0415	0.0400031	0.0065	0.0815	0.0705	0.0015	0.04	0.0362526
1.41972	0.0865	0.0725	0.0715	0.0695	0.075	0.00672681	0.0895	0.0885	0.0865	0.0945	0.08975	0.00294746	0.084	0.081	0.088	0.077	0.0825	0.00403113	0.082	0.083	0.002	0.001	0.042	0.0405031	0.0065	0.0825	0.0715	0.0015	0.0405	0.0367491
1.57917	0.0855	0.0725	0.0705	0.0695	0.0745	0.00644205	0.0905	0.0905	0.0885	0.0955	0.09125	0.00258602	0.085	0.082	0.089	0.078	0.0835	0.00403113	0.083	0.084	0.002	0.001	0.0425	0.041003	0.0075	0.0825	0.0715	0.0015	0.04075	0.0365197
1.73861	0.0855	0.0725	0.0715	0.0695	0.07475	0.0062998	0.0925	0.0915	0.0885	0.0975	0.0925	0.00324037	0.086	0.083	0.09	0.079	0.0845	0.00403113	0.0835	0.0845	0.0015	0.0015	0.04275	0.0412515	0.0075	0.0835	0.0725	0.0015	0.04125	0.037016
1.89806	0.0875	0.0735	0.0725	0.0695	0.07575	0.00694172	0.0935	0.0925	0.0905	0.0985	0.09375	0.00294746	0.087	0.084	0.091	0.08	0.0855	0.00403113	0.085	0.086	0.002	0.002	0.04375	0.0417515	0.0075	0.0835	0.0725	0.0015	0.04125	0.037016
2.0575	0.0885	0.0745	0.0735	0.0715	0.077	0.00672681	0.0935	0.0925	0.0905	0.0995	0.094	0.0033541	0.0885	0.0845	0.0925	0.0805	0.0865	0.00447214	0.0865	0.0865	0.0015	0.0015	0.044	0.0425	0.0075	0.0855	0.0735	0.0015	0.042	0.0377988
2.21694	0.0895	0.0755	0.0735	0.0715	0.0775	0.00707107	0.0965	0.0945	0.0925	0.1005	0.096	0.00295804	0.089	0.086	0.094	0.082	0.08775	0.00438035	0.0885	0.0885	0.0025	0.0015	0.04525	0.0432514	0.0065	0.0855	0.0745	0.0005	0.04175	0.0385057
2.37639	0.0905	0.0765	0.0755	0.0725	0.07875	0.00694172	0.097	0.095	0.094	0.102	0.097	0.00308221	0.0905	0.0865	0.0945	0.0825	0.0885	0.00447214	0.0885	0.0895	0.0015	0.0015	0.04525	0.0437514	0.0065	0.0865	0.0745	0.0015	0.04225	0.0385252
2.53583	0.0915	0.0775	0.0765	0.0745	0.08	0.00672681	0.0985	0.0965	0.0945	0.1035	0.09825	0.00334477	0.092	0.088	0.097	0.084	0.09025	0.00481534	0.0885	0.0905	0.0015	0.0015	0.0455	0.0440057	0.0065	0.0865	0.0755	0.0005	0.04225	0.0390024
2.69528	0.0925	0.0795	0.0775	0.0745	0.081	0.00687386	0.099	0.098	0.095	0.104	0.099	0.00324037	0.093	0.089	0.098	0.085	0.09125	0.00481534	0.0895	0.0905	0.0015	0.0015	0.04575	0.0442514	0.0065	0.0875	0.0765	0.0015	0.043	0.0392333
2.85472	0.0935	0.0805	0.0785	0.0765	0.08225	0.00664737	0.1005	0.0985	0.0955	0.1055	0.1	0.00364005	0.0945	0.0905	0.0985	0.0855	0.09225	0.00481534	0.0905	0.0915	0.0015	0.0015	0.04625	0.0447514	0.0055	0.0875	0.0775	0.0005	0.04275	0.0399461
3.01417	0.0935	0.0795	0.0785	0.0765	0.082	0.00672681	0.1015	0.0995	0.0965	0.1065	0.101	0.00364005	0.0955	0.0915	0.0995	0.0865	0.09325	0.00481534	0.0915	0.0925	0.0015	0.0015	0.04675	0.0452514	0.0055	0.0895	0.0775	0.0015	0.0435	0.0402492
3.17361	0.0955	0.0815	0.0795	0.0775	0.0835	0.00707107	0.1025	0.1005	0.0975	0.1075	0.102	0.00364005	0.096	0.092	0.1	0.087	0.09375	0.00481534	0.092	0.093	0.002	0.002	0.04725	0.0452514	0.0065	0.0895	0.0795	0.0015	0.04425	0.0404436
3.33306	0.0955	0.0825	0.0805	0.0785	0.08425	0.00664737	0.103	0.101	0.098	0.109	0.10275	0.00402337	0.097	0.093	0.102	0.088	0.095	0.00514782	0.093	0.093	0.002	0.002	0.0475	0.0455	0.005	0.089	0.079	0.001	0.0435	0.0406786
3.4925	0.0955	0.0815	0.0805	0.0785	0.084	0.00672681	0.1045	0.1025	0.0995	0.1105	0.10425	0.00402337	0.0985	0.0935	0.1025	0.0875	0.0955	0.00561249	0.0935	0.0945	0.0015	0.0015	0.04775	0.0462514	0.0055	0.0925	0.0795	0.0005	0.0445	0.0417911
3.65194	0.0965	0.0825	0.0815	0.0785	0.08475	0.00694172	0.1055	0.1035	0.1005	0.1105	0.105	0.00364005	0.0985	0.0945	0.1035	0.0885	0.09625	0.00549432	0.0945	0.0945	0.0015	0.0015	0.048	0.0465	0.0055	0.0895	0.0795	0.0005	0.04375	0.0409413
3.81167	0.0975	0.0835	0.0825	0.0795	0.08575	0.00694172	0.1065	0.1045	0.1015	0.1125	0.10625	0.00402337	0.099	0.095	0.104	0.089	0.09675	0.00549432	0.0945	0.0955	0.0005	0.0005	0.04775	0.0472513	0.0055	0.0915	0.0805	0.0005	0.0445	0.0417193
3.97083	0.0975	0.0845	0.0835	0.0805	0.0865	0.0065192	0.1075	0.1055	0.1025	0.1135	0.10725	0.00402337	0.1	0.096	0.105	0.09	0.09775	0.00549432	0.096	0.096	0.002	0.001	0.04875	0.0472513	0.0055	0.0925	0.0805	0.0015	0.045	0.0417403
4.13056	0.098	0.085	0.083	0.08	0.0865	0.00687386	0.1085	0.1055	0.1025	0.1145	0.10775	0.00443706	0.1015	0.0965	0.1055	0.0905	0.0985	0.00561249	0.0955	0.0965	0.0015	0.0015	0.04875	0.0472513	0.006	0.092	0.081	0.001	0.045	0.0417193
4.29	0.099	0.085	0.084	0.082	0.0875	0.00672681	0.1095	0.1075	0.1035	0.1155	0.109	0.00433013	0.1025	0.0975	0.1065	0.0915	0.0995	0.00561249	0.0965	0.0975	0.0015	0.0015	0.04925	0.0477513	0.005	0.094	0.082	0.001	0.0455	0.0427346
4.44944	0.0995	0.0855	0.0845	0.0835	0.08825	0.00653357	0.111	0.107	0.104	0.116	0.1095	0.0045	0.103	0.098	0.107	0.092	0.1	0.00561249	0.0965	0.0975	0.0005	0.0005	0.04875	0.0482513	0.006	0.095	0.082	0.001	0.046	0.0427843
4.60889	0.0995	0.0865	0.0845	0.0825	0.08825	0.00664737	0.1115	0.1085	0.1055	0.1175	0.11075	0.00443706	0.103	0.099	0.108	0.093	0.10075	0.00549432	0.098	0.098	0.001	0.001	0.0495	0.0485	0.006	0.094	0.082	0.001	0.04575	0.0424993
4.76833	0.1005	0.0865	0.0855	0.0825	0.08875	0.00694172	0.1125	0.1085	0.1055	0.1175	0.111	0.0045	0.1035	0.0995	0.1085	0.0925	0.101	0.00585235	0.0975	0.0995	0.0015	0.0015	0.05	0.0485052	0.0055	0.0935	0.0825	0.0015	0.04575	0.0424522
4.92778	0.1005	0.0865	0.0845	0.0835	0.08875	0.00686932	0.1135	0.1105	0.1065	0.1195	0.1125	0.00474342	0.104	0.1	0.109	0.093	0.1015	0.00585235	0.0985	0.0995	0.0015	0.0015	0.05025	0.0487513	0.0055	0.0955	0.0825	0.0015	0.04625	0.0430196
5.08722	0.0985	0.0865	0.0855	0.0835	0.0885	0.00587367	0.1145	0.1115	0.1085	0.1195	0.1135	0.00406202	0.105	0.101	0.11	0.093	0.10225	0.00621993	0.0995	0.1005	0.0015	0.0015	0.05075	0.0492513	0.005	0.095	0.082	0.001	0.04575	0.0430196
5.24667	0.1015	0.0875	0.0865	0.0835	0.08975	0.00694172	0.115	0.112	0.108	0.12	0.11375	0.00438035	0.106	0.101	0.11	0.094	0.10275	0.0059739	0.1	0.101	0.001	0.001	0.05075	0.0497513	0.0055	0.0955	0.0825	0.0005	0.046	0.0432811
5.40611	0.1015	0.0885	0.0865	0.0855	0.0905	0.00644205	0.1155	0.1115	0.1075	0.1205	0.11375	0.00481534	0.1065	0.1015	0.1105	0.0945	0.10325	0.0059739	0.0995	0.1005	0.0005	0.0005	0.05025	0.0497513	0.0055	0.0965	0.0825	0.0005	0.04625	0.0435682
5.56556	0.1015	0.0875	0.0865	0.0835	0.08975	0.00694172	0.1165	0.1125	0.1085	0.1215	0.11475	0.00481534	0.107	0.102	0.112	0.095	0.104	0.0062849	0.1005	0.1015	0.0015	0.0015	0.05125	0.0497513	0.0055	0.0965	0.0835	0.0015	0.04675	0.0435165
5.72528	0.1025	0.0885	0.0875	0.0845	0.09075	0.00694172	0.117	0.113	0.11	0.122	0.1155	0.0045	0.108	0.103	0.112	0.096	0.10475	0.0059739	0.1015	0.1015	0.0015	0.0015	0.0515	0.05	0.005	0.099	0.083	0.001	0.047	0.0443847
5.88472	0.1025	0.0885	0.0875	0.0845	0.09075	0.00694172	0.1185	0.1145	0.1105	0.1235	0.11675	0.00481534	0.108	0.103	0.113	0.095	0.10475	0.00664737	0.1015	0.1025	0.0015	0.0015	0.05175	0.0502512	0.005	0.097	0.083	0.001	0.0465	0.0438035
6.04417	0.1025	0.0895	0.0875	0.0855	0.09125	0.00664737	0.1185	0.1145	0.1095	0.1235	0.1165	0.00514782	0.109	0.104	0.113	0.096	0.1055	0.00634429	0.1015	0.1025	0.0025	0.0015	0.052	0.0500025	0.005	0.097	0.083	0.001	0.0465	0.0438035
6.20361	0.1035	0.0875	0.0875	0.0855	0.091	0.00726292	0.119	0.115	0.111	0.125	0.1175	0.00517204	0.1095	0.1035	0.1135	0.0965	0.10575	0.00641775	0.1005	0.1025	0.0015	0.0005	0.05125	0.0502562	0.006	0.098	0.084	0.001	0.04725	0.0440646
6.36306	0.1035	0.0905	0.0885	0.0855	0.092	0.00687386	0.1195	0.1155	0.1115	0.1245	0.11775	0.00481534	0.1095	0.1045	0.1145	0.0975	0.1065	0.0062849	0.1015	0.1035	0.0015	0.0005	0.05175	0.0507562	0.006	0.097	0.084	0.001	0.047	0.0437778
6.5225	0.1035	0.0905	0.0885	0.0865	0.09225	0.00664737	0.1205	0.1165	0.1115	0.1255	0.1185	0.00514782	0.1105	0.1045	0.1145	0.0975	0.10675	0.00641775	0.1015	0.1035	0.0015	0.0005	0.05175	0.0507562	0.006	0.097	0.084	0.001	0.047	0.0437778
6.68194	0.1025	0.0895	0.0885	0.0855	0.0915	0.0065192	0.1205	0.1155	0.1115	0.1245	0.118	0.00492443	0.11	0.105	0.115	0.097	0.10675	0.00664737	0.1025	0.1035	0.0015	0.0015	0.05225	0.0507512	0.005	0.098	0.083	0	0.0465	0.0443537
6.84139	0.1035	0.0905	0.0885	0.0875	0.0925	0.00644205	0.1215	0.1195	0.1115	0.1255	0.1195	0.00509902	0.111	0.106	0.115	0.098	0.1075	0.00634429	0.102	0.104	0.001	0.001	0.052	0.0510049	0.005	0.099	0.084	0	0.047	0.0448497
7.00083	0.1035	0.0905	0.0885	0.0865	0.09225	0.00664737	0.1215	0.1175	0.1125	0.1265	0.1195	0.00514782	0.111	0.106	0.116	0.099	0.108	0.0062849	0.1025	0.1045	0.0015	0.0005	0.05225	0.0512561	0.0065	0.0985	0.0855	0.0015	0.048	0.0442747
7.16028	0.103	0.09	0.088	0.086	0.09175	0.00664737	0.1225	0.1175	0.1125	0.1265	0.11975	0.00526189	0.111	0.106	0.116	0.098	0.10775	0.00664737	0.1025	0.1035	0.0015	0.0005	0.052	0.0510025	0.005	0.097	0.084	0	0.0465	0.0442747
7.31972	0.1025	0.0905	0.0885	0.0855	0.09175	0.00645659	0.1225	0.1165	0.1125	0.1265	0.1195	0.00538516	0.112	0.106	0.116	0.098	0.108	0.00678233	0.1035	0.1045	0.0015	0.0015	0.05275	0.0512512	0.005	0.097	0.084	0	0.0465	0.0442747
7.47917	0.1025	0.0905	0.0885	0.0865	0.092	0.00622495	0.1225	0.1175	0.1125	0.1265	0.11975	0.00526189	0.111	0.105	0.116	0.097	0.10725	0.00708431	0.104	0.104	0.002	0.001	0.05275	0.0512512	0.005	0.098	0.085	0.001	0.04725	0.0445105
7.63861	0.1025	0.0905	0.0885	0.0855	0.09175	0.00645659	0.123	0.118	0.113	0.127	0.12025	0.00526189	0.1115	0.1055	0.1165	0.0975	0.10775	0.00708431	0.104	0.104	0.001	0.001	0.0525	0.0515	0.006	0.098	0.085	0.001	0.0475	0.0442747
7.79806	0.1035	0.0905	0.0885	0.0855	0.092	0.00687386	0.1235	0.1185	0.1135	0.1275	0.12075	0.00526189	0.1125	0.1065	0.1175	0.0985	0.10875	0.00708431	0.1035	0.1055	0.0015	0.0015	0.053	0.0515049	0.005	0.097	0.085	0	0.04675	0.0444881
7.9575	0.1035	0.0905	0.0885	0.0855	0.092	0.00687386	0.1245	0.1185	0.1135	0.1275	0.121	0.00540833	0.1125	0.1075	0.1175	0.0985	0.109	0.00701783	0.1025	0.1045	0.0015	0.0005	0.05225	0.0512561	0.005	0.098	0.085	0.001	0.04725	0.0445105
8.11694	0.103	0.09	0.088	0.085	0.0915	0.00687386	0.124	0.118	0.113	0.127	0.1205	0.00540833	0.112	0.107	0.117	0.098	0.1085	0.00701783	0.1025	0.1045	0.0015	0.0005	0.05225	0.0512561	0.0045	0.0975	0.0845	0.0005	0.04675	0.0445105
8.27639	0.1025	0.0895	0.0875	0.0855	0.09125	0.00664737	0.1245	0.1185	0.1135	0.1275	0.121	0.00540833	0.1125	0.1065	0.1175	0.0985	0.10875	0.00708431	0.1035	0.1055	0.0015	0.0015	0.053	0.0515049	0.0055	0.0985	0.0845	0.0005	0.04725	0.0445611
8.43583	0.1025	0.0905	0.0875	0.0855	0.0915	0.00659545	0.1245	0.1185	0.1135	0.1275	0.121	0.00540833	0.1125	0.1065	0.1175	0.0995	0.109	0.00672681	0.1025	0.1045	0.0015	0.0005	0.05225	0.0512561	0.005	0.097	0.085	0.001	0.047	0.0442267
8.59528	0.1025	0.0905	0.0885	0.0855	0.09175	0.00645659	0.1255	0.1185	0.1135	0.1285	0.1215	0.00587367	0.1125	0.1075	0.1185	0.0995	0.1095	0.00696419	0.1025	0.1045	0.0015	0.0005	0.05225	0.0512561	0.005	0.098	0.085	0	0.047	0.0447716
8.75444	0.1025	0.0895	0.0875	0.0855	0.09125	0.00664737	0.1245	0.1185	0.1125	0.1265	0.1205	0.00547723	0.112	0.107	0.118	0.099	0.109	0.00696419	0.1035	0.1055	0.0015	0.0005	0.05275	0.051756	0.005	0.1	0.085	0.001	0.04775	0.0450853
8.91389	0.1015	0.0895	0.0885	0.0855	0.09125	0.00609816	0.125	0.118	0.114	0.128	0.12125	0.00553963	0.112	0.107	0.117	0.099	0.10875	0.00664737	0.1045	0.1045	0.0015	0.0005	0.05275	0.0517512	0.005	0.099	0.085	0.001	0.0475	0.0447968
9.07333	0.1025	0.0905	0.0875	0.0855	0.0915	0.00659545	0.125	0.118	0.114	0.128	0.12125	0.00553963	0.113	0.107	0.118	0.099	0.10925	0.00708431	0.1035	0.1055	0.0015	0.0015	0.053	0.0515049	0.005	0.099	0.085	0.001	0.0475	0.0447968
9.23278	0.1025	0.0905	0.0875	0.0855	0.0915	0.00659545	0.1245	0.1185	0.1125	0.1285	0.121	0.00606218	0.113	0.107	0.118	0.099	0.10925	0.00708431	0.1045	0.1065	0.0015	0.0015	0.0535	0.0520048	0.006	0.099	0.086	0.001	0.048	0.0447716
9.39222	0.1015	0.0895	0.0865	0.0845	0.0905	0.00659545	0.1255	0.1195	0.1135	0.1275	0.1215	0.00547723	0.114	0.108	0.119	0.1	0.11025	0.00708431	0.1035	0.1045	0.0015	0.0005	0.0525	0.0515024	0.0055	0.0995	0.0855	0.0005	0.04775	0.0450576
9.55167	0.1015	0.0885	0.0865	0.0845	0.09025	0.00664737	0.1255	0.1185	0.1135	0.1275	0.12125	0.00558458	0.1135	0.1075	0.1185	0.0985	0.1095	0.00744983	0.104	0.106	0.001	0.001	0.053	0.0520048	0.0055	0.0975	0.0855	0.0005	0.04725	0.0444881
9.71111	0.1015	0.0885	0.0875	0.0845	0.0905	0.0065192	0.1255	0.1185	0.1135	0.1285	0.1215	0.00587367	0.113	0.107	0.118	0.099	0.10925	0.00708431	0.1035	0.1055	0.0015	0.0005	0.05275	0.051756	0.005	0.098	0.085	0	0.047	0.0447716
9.87056	0.1015	0.0885	0.0865	0.0835	0.09	0.00687386	0.1255	0.1195	0.1155	0.1285	0.12225	0.00506828	0.113	0.107	0.118	0.099	0.10925	0.00708431	0.1025	0.1045	0.0005	0.0005	0.052	0.0515049	0.006	0.099	0.086	0.001	0.048	0.0447716
10.03	0.1015	0.0895	0.0865	0.0835	0.09025	0.00683283	0.126	0.119	0.114	0.128	0.12175	0.00558458	0.114	0.108	0.119	0.1	0.11025	0.00708431	0.1035	0.1055	0.0015	0.0005	0.05275	0.051756	0.005	0.099	0.086	0.001	0.04775	0.0450076
10.1894	0.1015	0.0895	0.0865	0.0835	0.09025	0.00683283	0.1255	0.1185	0.1135	0.1275	0.12125	0.00558458	0.1135	0.1075	0.1185	0.0995	0.10975	0.00708431	0.1045	0.1065	0.0015	0.0015	0.0535	0.0520048	0.006	0.099	0.086	0.001	0.048	0.0447716
10.3489	0.1005	0.0885	0.0865	0.0835	0.08975	0.00645659	0.1255	0.1185	0.1125	0.1275	0.121	0.00593717	0.114	0.108	0.119	0.1	0.11025	0.00708431	0.1045	0.1055	0.0015	0.0015	0.05325	0.0517512	0.005	0.099	0.086	0.001	0.04775	0.0450076
10.5083	0.101	0.089	0.086	0.083	0.08975	0.00683283	0.1265	0.1195	0.1135	0.1275	0.12175	0.0056734	0.1135	0.1085	0.1185	0.0995	0.11	0.00701783	0.104	0.106	0.001	0.001	0.053	0.0520048	0.006	0.099	0.086	0.001	0.048	0.0447716
10.6678	0.0995	0.0875	0.0855	0.0825	0.08875	0.00645659	0.126	0.119	0.114	0.128	0.12175	0.00558458	0.1135	0.1075	0.1195	0.0995	0.11	0.00739932	0.1035	0.1055	0.0005	0.0005	0.0525	0.0520048	0.0055	0.1005	0.0855	0.0005	0.048	0.0453459
10.8269	0.0995	0.0875	0.0855	0.0825	0.08875	0.00645659	0.1265	0.1195	0.1135	0.1275	0.12175	0.0056734	0.113	0.107	0.119	0.099	0.1095	0.00739932	0.1035	0.1055	0.0005	0.0005	0.0525	0.0520048	0.006	0.1	0.087	0.001	0.0485	0.0452686
10.9853	0.1005	0.0875	0.0855	0.0825	0.089	0.00687386	0.1265	0.1195	0.1135	0.1285	0.122	0.00593717	0.1145	0.1085	0.1195	0.0995	0.1105	0.00744983	0.1035	0.1055	0.0015	0.0005	0.05275	0.051756	0.006	0.099	0.087	0.001	0.04825	0.0449854
11.1447	0.1005	0.0885	0.0855	0.0825	0.08925	0.00683283	0.127	0.12	0.115	0.128	0.1225	0.00531507	0.114	0.108	0.119	0.1	0.11025	0.00708431	0.1045	0.1065	0.0015	0.0005	0.05325	0.052256	0.0055	0.0995	0.0865	0.0005	0.048	0.0452686
11.3042	0.0995	0.0875	0.0855	0.0825	0.08875	0.00645659	0.1255	0.1195	0.1135	0.1275	0.1215	0.00547723	0.114	0.108	0.119	0.1	0.11025	0.00708431	0.1045	0.1065	0.0015	0.0005	0.05325	0.052256	0.0055	0.0985	0.0865	0.0005	0.04775	0.0449854
11.4636	0.0995	0.0875	0.0855	0.0825	0.08875	0.00645659	0.127	0.12	0.113	0.128	0.122	0.00604152	0.114	0.108	0.119	0.1	0.11025	0.00708431	0.1045	0.1065	0.0015	0.0005	0.05325	0.052256	0.0055	0.0995	0.0865	0.0005	0.048	0.0452686
11.6231	0.1	0.088	0.085	0.083	0.089	0.00659545	0.1265	0.1195	0.1145	0.1275	0.122	0.00531507	0.1145	0.1085	0.1195	0.0995	0.1105	0.00744983	0.1055	0.1075	0.0015	0.0015	0.054	0.0525048	0.0065	0.0995	0.0865	0.0005	0.04825	0.0450354
11.7825	0.1	0.087	0.085	0.082	0.0885	0.00687386	0.1275	0.1205	0.1145	0.1285	0.12275	0.0056734	0.1145	0.1085	0.1195	0.0995	0.1105	0.00744983	0.1045	0.1055	0.0005	0.0005	0.05275	0.0522512	0.0055	0.0995	0.0875	0.0015	0.0485	0.0452217
11.9419	0.0995	0.0875	0.0845	0.0815	0.08825	0.00683283	0.127	0.12	0.114	0.128	0.12225	0.0056734	0.114	0.109	0.12	0.099	0.1105	0.0076974	0.1045	0.1065	0.0005	-0.0005	0.05275	0.0527559	0.006	0.1	0.087	0	0.04825	0.0455323
12.1014	0.0995	0.0875	0.0845	0.0825	0.0885	0.00659545	0.1265	0.1205	0.1135	0.1275	0.122	0.00559017	0.115	0.109	0.12	0.1	0.111	0.00744983	0.1045	0.1065	0.0015	0.0005	0.05325	0.052256	0.006	0.101	0.087	0.001	0.04875	0.0455542
12.2608	0.0995	0.0875	0.0845	0.0825	0.0885	0.00659545	0.1275	0.1205	0.1145	0.1285	0.12275	0.0056734	0.115	0.109	0.12	0.101	0.11125	0.00708431	0.1055	0.1065	0.0015	0.0005	0.0535	0.0525024	0.0055	0.0995	0.0875	0.0005	0.04825	0.0454828
12.4203	0.0985	0.0865	0.0845	0.0815	0.08775	0.00645659	0.127	0.12	0.114	0.128	0.12225	0.0056734	0.115	0.109	0.12	0.1	0.111	0.00744983	0.1045	0.1065	0.0015	0.0005	0.05325	0.052256	0.0065	0.0995	0.0875	0.0005	0.0485	0.0452493
12.5797	0.099	0.087	0.084	0.081	0.08775	0.00683283	0.1275	0.1205	0.1145	0.1285	0.12275	0.0056734	0.1145	0.1085	0.1195	0.1005	0.11075	0.00708431	0.1055	0.1075	0.0015	0.0005	0.05375	0.0527559	0.005	0.099	0.086	0	0.0475	0.0452686
12.7392	0.099	0.087	0.084	0.082	0.088	0.00659545	0.1275	0.1205	0.1145	0.1285	0.12275	0.0056734	0.1145	0.1095	0.1205	0.1005	0.11125	0.00732718	0.1055	0.1075	0.0015	0.0015	0.054	0.0525048	0.0055	0.0995	0.0875	0.0005	0.04825	0.0454828
12.8986	0.0985	0.0865	0.0845	0.0815	0.08775	0.00645659	0.1275	0.1215	0.1155	0.1285	0.12325	0.00521416	0.115	0.109	0.121	0.1	0.11125	0.00775806	0.1055	0.1075	0.0005	0.0005	0.0535	0.0530047	0.0055	0.0995	0.0865	-0.0005	0.04775	0.0455323
13.0581	0.0985	0.0865	0.0835	0.0815	0.0875	0.00659545	0.128	0.121	0.116	0.129	0.1235	0.00531507	0.115	0.109	0.12	0.101	0.11125	0.00708431	0.1045	0.1075	0.0015	0.0005	0.0535	0.0525119	0.006	0.1	0.087	0	0.04825	0.0455323
13.2175	0.098	0.086	0.084	0.081	0.08725	0.00645659	0.1275	0.1215	0.1155	0.1295	0.1235	0.00547723	0.115	0.109	0.12	0.1	0.111	0.00744983	0.105	0.108	0.001	0.001	0.05375	0.0527607	0.0055	0.1005	0.0875	0.0005	0.0485	0.0457657
13.3767	0.0975	0.0865	0.0835	0.0805	0.087	0.00642262	0.127	0.121	0.117	0.129	0.1235	0.0047697	0.115	0.11	0.121	0.101	0.11175	0.00732718	0.1055	0.1065	0.0015	0.0005	0.0535	0.0525024	0.0065	0.1015	0.0875	0.0005	0.049	0.0458176
13.5361	0.0975	0.0855	0.0835	0.0805	0.08675	0.00645659	0.1265	0.1215	0.1145	0.1285	0.12275	0.00540255	0.115	0.109	0.121	0.101	0.1115	0.00739932	0.1055	0.1075	0.0005	0.0005	0.0535	0.0530047	0.006	0.1	0.087	0	0.04825	0.0455323
13.6956	0.0985	0.0865	0.0835	0.0815	0.0875	0.00659545	0.1275	0.1215	0.1155	0.1295	0.1235	0.00547723	0.1155	0.1095	0.1205	0.1005	0.1115	0.00744983	0.106	0.108	0.001	0.001	0.054	0.0530047	0.005	0.1	0.088	0	0.04825	0.0459803
13.855	0.0975	0.0855	0.0835	0.0825	0.08725	0.0060156	0.1275	0.1215	0.1155	0.1285	0.12325	0.00521416	0.115	0.109	0.121	0.101	0.1115	0.00739932	0.1055	0.1075	0.0005	0.0005	0.0535	0.0530047	0.0055	0.1005	0.0875	0.0005	0.0485	0.0457657
14.0144	0.0965	0.0855	0.0825	0.0805	0.08625	0.0061796	0.128	0.122	0.116	0.129	0.12375	0.00521416	0.115	0.109	0.121	0.101	0.1115	0.00739932	0.1065	0.1085	0.0015	0.0015	0.0545	0.0530047	0.005	0.102	0.087	0	0.0485	0.0463384
14.1739	0.0975	0.0855	0.0825	0.0805	0.0865	0.00659545	0.1275	0.1215	0.1165	0.1285	0.1235	0.00484768	0.115	0.11	0.121	0.101	0.11175	0.00732718	0.106	0.108	0.001	0.001	0.054	0.0530047	0.0055	0.1005	0.0875	0.0005	0.0485	0.0457657
14.3333	0.0975	0.0855	0.0825	0.0805	0.0865	0.00659545	0.1275	0.1215	0.1165	0.1285	0.1235	0.00484768	0.116	0.11	0.122	0.101	0.11225	0.00775806	0.1055	0.1075	0.0015	0.0005	0.05375	0.0527559	0.0065	0.1005	0.0885	0.0005	0.049	0.0457466
14.4928	0.0965	0.0855	0.0825	0.0805	0.08625	0.0061796	0.1275	0.1215	0.1165	0.1285	0.1235	0.00484768	0.116	0.11	0.121	0.101	0.112	0.00744983	0.1055	0.1075	0.0005	0.0005	0.0535	0.0530047	0.0065	0.1015	0.0885	0.0005	0.04925	0.0460292
14.6522	0.0965	0.0855	0.0825	0.0805	0.08625	0.0061796	0.1275	0.1215	0.1175	0.1295	0.124	0.0047697	0.117	0.11	0.121	0.102	0.1125	0.00722842	0.1055	0.1075	0.0015	0.0005	0.05375	0.0527559	0.0055	0.1015	0.0885	0.0005	0.049	0.0462628
14.8117	0.0965	0.0855	0.0825	0.0805	0.08625	0.0061796	0.1275	0.1215	0.1175	0.1295	0.124	0.0047697	0.1155	0.1095	0.1215	0.1005	0.11175	0.00775806	0.1065	0.1085	0.0005	0.0005	0.054	0.0535047	0.0065	0.1015	0.0885	0.0005	0.04925	0.0460292
14.9711	0.0965	0.0855	0.0825	0.0805	0.08625	0.0061796	0.127	0.122	0.118	0.129	0.124	0.00430116	0.116	0.11	0.121	0.101	0.112	0.00744983	0.1055	0.1085	0.0015	0.0005	0.054	0.0530118	0.0065	0.1015	0.0895	0.0005	0.0495	0.0462439
15.1306	0.096	0.085	0.082	0.08	0.08575	0.0061796	0.127	0.121	0.118	0.129	0.12375	0.00443706	0.116	0.11	0.121	0.101	0.112	0.00744983	0.1065	0.1085	0.0015	0.0005	0.05425	0.0532559	0.006	0.101	0.089	0	0.049	0.0462439
15.29	0.096	0.085	0.082	0.08	0.08575	0.0061796	0.128	0.122	0.118	0.13	0.1245	0.0047697	0.116	0.11	0.121	0.101	0.112	0.00744983	0.1065	0.1095	0.0015	0.0005	0.0545	0.0535117	0.0055	0.1005	0.0885	-0.0005	0.0485	0.0462439
15.4494	0.0955	0.0845	0.0815	0.0795	0.08525	0.0061796	0.1275	0.1215	0.1185	0.1295	0.12425	0.00443706	0.116	0.111	0.122	0.102	0.11275	0.00732718	0.1055	0.1075	0.0005	0.0005	0.0535	0.0530047	0.0055	0.1005	0.0885	0.0005	0.04875	0.0459803
15.6089	0.0955	0.0845	0.0815	0.0795	0.08525	0.0061796	0.1275	0.1215	0.1185	0.1305	0.1245	0.00474342	0.116	0.11	0.122	0.101	0.11225	0.00775806	0.107	0.108	0.001	0.001	0.05425	0.0532512	0.0055	0.1015	0.0895	0.0005	0.04925	0.0464778
15.7683	0.0955	0.0845	0.0815	0.0795	0.08525	0.0061796	0.1275	0.1215	0.1185	0.1305	0.1245	0.00474342	0.1165	0.1105	0.1215	0.1015	0.1125	0.00744983	0.1065	0.1085	0.0015	0.0005	0.05425	0.0532559	0.0055	0.1015	0.0895	0.0005	0.04925	0.0464778
15.9278	0.0955	0.0845	0.0815	0.0785	0.085	0.00642262	0.1275	0.1215	0.1175	0.1305	0.12425	0.00506828	0.117	0.11	0.121	0.102	0.1125	0.00722842	0.1075	0.1095	0.0015	0.0015	0.055	0.0535047	0.0055	0.1005	0.0885	-0.0005	0.0485	0.0462439
16.0872	0.0955	0.0845	0.0815	0.0795	0.08525	0.0061796	0.128	0.122	0.119	0.131	0.125	0.00474342	0.1165	0.1105	0.1225	0.1025	0.113	0.00739932	0.1065	0.1085	0.0015	0.0005	0.05425	0.0532559	0.0065	0.1025	0.0895	0.0005	0.04975	0.0465262
16.2467	0.095	0.084	0.081	0.079	0.08475	0.0061796	0.128	0.123	0.119	0.131	0.12525	0.00460299	0.117	0.111	0.122	0.102	0.113	0.00744983	0.1075	0.1095	0.0015	0.0005	0.05475	0.0537558	0.006	0.103	0.089	0	0.0495	0.0468108
16.4061	0.095	0.084	0.081	0.08	0.085	0.00595819	0.1285	0.1215	0.1185	0.1305	0.12475	0.00491808	0.117	0.11	0.122	0.102	0.11275	0.00752911	0.1065	0.1095	0.0015	0.0005	0.0545	0.0535117	0.0065	0.1025	0.0905	0.0005	0.05	0.0467413
16.5656	0.0945	0.0835	0.0815	0.0785	0.0845	0.00604152	0.1285	0.1225	0.1205	0.1315	0.12575	0.00443706	0.1165	0.1105	0.1215	0.1025	0.11275	0.00708431	0.1065	0.1085	0.0005	0.0005	0.054	0.0535047	0.0055	0.1015	0.0895	0.0005	0.04925	0.0464778
16.7253	0.0955	0.0845	0.0825	0.0795	0.0855	0.00604152	0.1295	0.1225	0.1195	0.1315	0.12575	0.00491808	0.117	0.111	0.122	0.102	0.113	0.00744983	0.1075	0.1095	0.0015	0.0015	0.055	0.0535047	0.0065	0.1025	0.0915	0.0015	0.0505	0.0466958
16.8847	0.0945	0.0835	0.0805	0.0785	0.08425	0.0061796	0.1295	0.1225	0.1195	0.1325	0.126	0.00522015	0.1165	0.1105	0.1215	0.1015	0.1125	0.00744983	0.1065	0.1095	0.0005	0.0005	0.05425	0.0537605	0.0055	0.1025	0.0895	0.0005	0.0495	0.04676
17.0442	0.0945	0.0835	0.0805	0.0795	0.0845	0.00595819	0.1295	0.1235	0.1195	0.1325	0.12625	0.00506828	0.1165	0.1115	0.1255	0.1025	0.114	0.00832166	0.1075	0.1085	0.0005	0.0005	0.05425	0.0537512	0.0055	0.1025	0.0895	-0.0005	0.04925	0.0470233
17.2036	0.0945	0.0835	0.0805	0.0785	0.08425	0.0061796	0.1295	0.1235	0.1195	0.1325	0.12625	0.00506828	0.1165	0.1105	0.1215	0.1015	0.1125	0.00744983	0.1065	0.1085	0.0005	0.0005	0.054	0.0535047	0.0055	0.1015	0.0895	-0.0005	0.049	0.0467413
17.3631	0.0945	0.0835	0.0805	0.0785	0.08425	0.0061796	0.1295	0.1235	0.1205	0.1345	0.127	0.00540833	0.1175	0.1115	0.1225	0.1025	0.1135	0.00744983	0.1075	0.1095	0.0015	0.0005	0.05475	0.0537558	0.0055	0.1025	0.0905	0.0005	0.04975	0.0469754
17.5225	0.0945	0.0835	0.0815	0.0805	0.085	0.00559017	0.129	0.123	0.119	0.134	0.12625	0.0057173	0.117	0.111	0.122	0.103	0.11325	0.00708431	0.1075	0.1095	0.0015	0.0005	0.05475	0.0537558	0.006	0.104	0.09	0	0.05	0.0473075
17.6819	0.0945	0.0835	0.0805	0.0785	0.08425	0.0061796	0.129	0.123	0.12	0.133	0.12625	0.00506828	0.117	0.111	0.122	0.102	0.113	0.00744983	0.1075	0.1105	0.0015	0.0005	0.055	0.0540116	0.0045	0.1025	0.0905	0.0005	0.0495	0.0472123
17.8414	0.0955	0.0835	0.0805	0.0785	0.0845	0.00659545	0.129	0.124	0.119	0.134	0.1265	0.00559017	0.117	0.111	0.122	0.102	0.113	0.00744983	0.1075	0.1095	0.0015	0.0005	0.05475	0.0537558	0.0055	0.1025	0.0905	0.0005	0.04975	0.0469754
18.0008	0.095	0.084	0.081	0.079	0.08475	0.0061796	0.1285	0.1235	0.1195	0.1335	0.12625	0.00526189	0.117	0.112	0.123	0.103	0.11375	0.00732718	0.1075	0.1095	0.0005	0.0005	0.0545	0.0540046	0.006	0.103	0.091	0	0.05	0.0472388
18.1606	0.0935	0.0825	0.0795	0.0775	0.08325	0.0061796	0.1285	0.1235	0.1205	0.1345	0.12675	0.00530919	0.117	0.111	0.122	0.102	0.113	0.00744983	0.108	0.109	0.001	0.001	0.05475	0.0537512	0.0065	0.1035	0.0905	0.0005	0.05025	0.0470233
18.32	0.0935	0.0825	0.0795	0.0775	0.08325	0.0061796	0.128	0.122	0.118	0.133	0.12525	0.0057173	0.118	0.112	0.123	0.103	0.114	0.00744983	0.1085	0.1095	0.0015	0.0005	0.055	0.0540023	0.0065	0.1035	0.0915	0.0005	0.0505	0.0472388
18.4794	0.0945	0.0835	0.0805	0.0785	0.08425	0.0061796	0.1295	0.1245	0.1195	0.1355	0.12725	0.00593191	0.118	0.112	0.123	0.103	0.114	0.00744983	0.108	0.11	0.001	0.001	0.055	0.0540046	0.0055	0.1025	0.0905	-0.0005	0.0495	0.0472388
18.6389	0.0935	0.0825	0.0805	0.0785	0.08375	0.00580409	0.1295	0.1235	0.1195	0.1355	0.127	0.00606218	0.1175	0.1115	0.1225	0.1025	0.1135	0.00744983	0.1075	0.1105	0.0005	-0.0005	0.0545	0.0545115	0.0055	0.1025	0.0905	-0.0005	0.0495	0.0472388
18.7983	0.0945	0.0835	0.0805	0.0785	0.08425	0.0061796	0.1285	0.1235	0.1195	0.1355	0.12675	0.0059739	0.118	0.112	0.123	0.103	0.114	0.00744983	0.1085	0.1095	0.0015	0.0005	0.055	0.0540023	0.0055	0.1035	0.0905	-0.0005	0.04975	0.0475204
18.9578	0.0945	0.0835	0.0805	0.0785	0.08425	0.0061796	0.129	0.124	0.12	0.136	0.12725	0.0059739	0.118	0.112	0.123	0.103	0.114	0.00744983	0.1085	0.1095	0.0015	0.0005	0.055	0.0540023	0.0045	0.1025	0.0895	-0.0005	0.049	0.0472573
19.1172	0.0935	0.0825	0.0795	0.0775	0.08325	0.0061796	0.1285	0.1235	0.1195	0.1355	0.12675	0.0059739	0.118	0.112	0.123	0.103	0.114	0.00744983	0.1085	0.1105	0.0015	0.0005	0.05525	0.0542558	0.0055	0.1035	0.0905	0.0005	0.05	0.0472573
19.2769	0.0935	0.0825	0.0805	0.0785	0.08375	0.00580409	0.13	0.124	0.12	0.137	0.12775	0.00641775	0.117	0.112	0.123	0.103	0.11375	0.00732718	0.1085	0.1105	0.0015	0.0005	0.05525	0.0542558	0.0055	0.1035	0.0915	0.0005	0.05025	0.047473
19.4364	0.0945	0.0825	0.0805	0.0785	0.084	0.00622495	0.1295	0.1235	0.1195	0.1365	0.12725	0.00641775	0.118	0.112	0.123	0.103	0.114	0.00744983	0.1085	0.1105	0.0015	0.0005	0.05525	0.0542558	0.0055	0.1035	0.0915	0.0005	0.05025	0.047473
19.5958	0.094	0.082	0.08	0.077	0.08325	0.00645659	0.1295	0.1235	0.1195	0.1365	0.12725	0.00641775	0.118	0.112	0.123	0.103	0.114	0.00744983	0.1085	0.1105	0.0015	0.0005	0.05525	0.0542558	0.0055	0.1045	0.0915	0.0005	0.0505	0.0477546
19.755	0.094	0.082	0.08	0.078	0.0835	0.00622495	0.1295	0.1235	0.1205	0.1365	0.1275	0.00612372	0.118	0.112	0.123	0.103	0.114	0.00744983	0.1095	0.1115	0.0015	0.0005	0.05575	0.0547557	0.0055	0.1045	0.0915	0.0005	0.0505	0.0477546
[truncated: 65 more rows]

## Sheet: Glucose+Xylose#OpticalDensity
	0,0 g/mL	0,0 g/mL	0,0 g/mL	0,0 g/mL	Average	STD	0,2 mg/mL	0,2 mg/mL	0,2 mg/mL	0,2 mg/mL	Average	STD	0,4 mg/mL	0,4 mg/mL	0,4 mg/mL	0,4 mg/mL	Average	STD	0,6 mg/mL	0,6 mg/mL	0,6 g/mL	0,6 g/mL	Average	STD	0,8 mg/mL	0,8 mg/mL	0,8 mg/mL	0,8 mg/mL	Average	STD
[truncated: 191 more rows]

[truncated: 10 more sheets: Extinction to Cellconcentration, Glucose#Cellconcentration, Xylose#Cellconcetration, GlucoseXylose#Cellconcentration, ModelFit#Glucose, ModelFit#Xylose, ModelFit#Glucose with Xylose, Constants, Diagramm1, Diagramm2]
