# Supplementary material for: A brief dataset on the model-based evaluation of the growth performance of Bacillus coagulans and l-lactic acid production in a lignin-supplemented medium
Source: Data Brief. 2017 Feb 11;11:236–44. doi: 10.1016/j.dib.2017.02.010 (PMC5320064; doi:10.1016/j.dib.2017.02.010)
Supplement: Supplementary file 2 — Supplementary material [file mmc2.zip › 004 - Submerged fermentation - DSM No 2314 - 0.000 g per L Lignin.xlsx]

## Sheet: Protocol
Define	Sample	Date	Time	Duration	Step	Volume Sample	Temperature	pH-value	Volume NaOH	Volume Start	Volume Fermenter	Volume Total
				(h)		(ml)	(°C)		(ml)	(ml)	(ml)	[L]
Fermentation	NL	2013-01-29	09:00:00	0	pH adjustment	25	51.9	4.83	3	2060	2038	2.041
	0	2013-01-29	09:05:00	0	Inoculation	25	51.8	5.78	0	2041	2016	2.016
	1	2013-01-29	11:05:00	2		25	52	6	1		1992	1.993
	2	2013-01-29	13:05:00	4		25	52	6	2		1968	1.97
	3	2013-01-29	15:05:00	6		25	52	5.97	20		1961	1.981
	4	2013-01-29	17:05:00	8		25	52	5.99	87		2003	2.09
	5	2013-01-30	09:05:00	24		25	52	5.98	247		2138	2.385
	6	2013-01-30	11:05:00	26		25	52	5.99	259		2125	2.384
	7	2013-01-30	13:05:00	28		25	52	5.99	264		2105	2.369
	8	2013-01-30	15:05:00	30		25	51.9	5.99	265		2081	2.346
	9	2013-01-30	17:05:00	32		25	52	5.99	265		2056	2.321
	10	2013-01-31	03:05:00	42		25	52	6.06	266		2032	2.298
	11	2013-01-31	09:05:00	48		25	52	6.16	266		2007	2.273
	12	2013-01-31	11:05:00	50	Stop	25	52	6.2	266		1982	2.248

## Sheet: Lactate
		Dilution factor: 1:	25
Sample	Time	Remarks	LacHPLC a	LacHPLC b	Lactate	AAHPLC a	AAHPLC b	Acidic acid
No.	(h)		(g/l)	(g/l)	(g/l)	(g/l)	(g/l)	(g/l)
	NL	pH adjustment	0	0	0	0	0	0
0	0	Inoculation	0	0	0	0	0	0
1	2		0	0	0	0	0	0
2	4		0	0	0	0	0	0
3	6		0.218683	0.217678	5.45452	0	0	0
4	8		0.958754	0.955035	23.9224	0	0	0
5	24		2.45408	2.45447	61.3568	0	0	0
6	26		2.58517	2.5866	64.6471	0	0	0
7	28		2.58803	2.58399	64.6503	0	0	0
8	30		2.56074	2.5419	63.7831	0	0	0
9	32		2.58722	2.5867	64.6739	0	0	0
10	42		2.48513	2.51472	62.4982	0	0	0
11	48		2.55991	2.666	65.3239	0	0	0
12	50	Stop	2.75579	2.75215	68.8493	0	0	0

## Sheet: Sugars
		Dilution factor: 1:	25
Sample	Time	Remarks	GluHPLC a	GluHPLC b	Glucose	XylHPLC a	XylHPLC b	Xylose	ArabHPLC a	ArabHPLC b	Arabinose	Total sugars
No.	(h)		(g/l)	(g/l)	(g/l)	(g/l)	(g/l)	(g/l)	(g/l)	(g/l)	(g/l)	(g/l)
	NL	pH adjustment	1.91388	1.90213	47.7001	0.903902	0.903727	22.5954	0.436962	0.453062	11.1253	81.4208
0	0	Inoculation	1.80689	1.79781	45.0588	0.853809	0.853501	21.3414	0.429821	0.405177	10.4375	76.8377
1	2		1.85183	1.84484	46.2084	0.875846	0.869143	21.8124	0.416758	0.416586	10.4168	78.4376
2	4		1.81003	1.79822	45.1031	0.850816	0.854384	21.315	0.410021	0.408081	10.2263	76.6444
3	6		1.46441	1.46482	36.6155	0.766942	0.763348	19.1286	0.383759	0.368705	9.4058	65.1499
4	8		0.828996	0.830041	20.738	0.730723	0.730002	18.2591	0.368898	0.368761	9.22074	48.2178
5	24		0	0	0	0.15606	0.155962	3.90028	0	0	0	3.90028
6	26		0	0	0	0	0	0	0	0	0	0
7	28		0	0	0	0	0	0	0	0	0	0
8	30		0	0	0	0	0	0	0	0	0	0
9	32		0	0	0	0	0	0	0	0	0	0
10	42		0	0	0	0	0	0	0	0	0	0
11	48		0	0	0	0	0	0	0	0	0	0
12	50	Stop	0	0	0	0	0	0	0	0	0	0

## Sheet: Biomass, TCC, CFU
Sample	Time	Remarks	BMa	BMb	BM Average	BM by Regression	BM norm	TCC	CFU		Inoculum	TCC	CFU
No.	(h)		(g/l)	(g/l)	(g/l)	(g/l)	(g/l)	(cell counts/ml)	(CFU/ml)			(cell counts/ml)	(CFU/ml)
	NL	pH adjustment	0.6	0.64	0.62							1671875000	1.33333e+07
0	0	Inoculation	0.66	0.58	0.62	0.0314062	0	52343750	0
1	2		1.04	0.78	0.91	0.0510938	0.29	85156250	133333
2	4		0.76	0.9	0.83	0.111562	0.21	185937500	6000000
3	6		1.88	2.44	2.16	1.61719	1.54	2695312500	1.93333e+08
4	8		4.08	3.74	3.91	5.76562	3.29	9609375000	180000000
5	24		6.1	6.64	6.37	4.875	5.75	8125000000	360000000
6	26		6.32	6.48	6.4	7.64062	5.78	12734375000	3.73333e+08
7	28		6.46	6.4	6.43	6.32812	5.81	10546875000	340000000
8	30		6.74	6.68	6.71	5.76562	6.09	9609375000	2.73333e+08
9	32		6.7	6.5	6.6	6.46875	5.98	10781250000	160000000
10	42		6.02	6.52	6.27	5.76562	5.65	9609375000	6.66667e+06
11	48		6.5	6.58	6.54	5.57812	5.92	9296875000	0
12	50	Stop	6.36	6.7	6.53	5.8125	5.91	9687500000	6.66667e+06

## Sheet: Lignin
Lignin measurement
	Dilution factor = 1:	25
	Basal =	0.442
Sample	Extinction
	1	2	3	Ø
NL	0.45	0.442	0.442	0.444667
0	0.415	0.411	0.409	0.411667
1	0.419	0.418	0.42	0.419
2	0.42	0.424	0.423	0.422333
3	0.354	0.349	0.347	0.35
4	0.388	0.379	0.378	0.381667
5	0.361	0.359	0.357	0.359
6	0.353	0.355	0.352	0.353333
7	0.365	0.361	0.358	0.361333
8	0.396	0.391	0.39	0.392333
9	0.36	0.356	0.352	0.356
10	0.359	0.361	0.353	0.357667
11	0.383	0.384	0.377	0.381333
12	0.377	0.373	0.371	0.373667
Blank	-0.001	-0.001	-0.005	-0.00233333
Formula:		x = ( y - 0,3973 ) / 0,3175
Probe	Time [h]	Lignin [g/l]	Volume [L]	Lignin [g]
NL	0	0.149186	2.038	0.304042
0	0	0.0452493	2.016	0.0912227
1	2	0.0683465	1.992	0.136146
2	4	0.0788451	1.968	0.155167
3	6	-0.148976	1.961	-0.292143
4	8	-0.0492388	2.003	-0.0986254
5	24	-0.12063	2.138	-0.257907
6	26	-0.138478	2.125	-0.294265
7	28	-0.113281	2.105	-0.238456
8	30	-0.015643	2.081	-0.0325532
9	32	-0.130079	2.056	-0.267442
10	42	-0.124829	2.032	-0.253653
11	48	-0.0502887	2.007	-0.100929
12	50	-0.0744357	1.982	-0.147532
theoretical progression of the UVvis values resulting by dilution with NaOH and sampling										Summary
measured concentration [g/L]	Reactor Volume prior sampling [L]	lignin mass in the bioreactor prior sampling [g]	theoretical Lignin concentration [g/L]	Sample volume [L]	Reactor Volume after sampling [L]	lignin mass in the sample [g]	NaOH volume [L]	Delta NaOH volume [L]		lignin mass in the reactor [g]	Lignin concentration [g/L]	theoretical extinction [ - ]
0.149186	2.063	0.307771	0.149186	0.025	2.038	0.00372966	0.003	0.003		0.307771	0.149186	0.452544
0.0452493	2.041	0.304042	0.148967	0.025	2.016	0.00372418	0	0		0.304042	0.148967	0.452477
0.0683465	2.016	0.300318	0.148967	0.025	1.991	0.00372418	0.001	0.001		0.300318	0.148967	0.452477
0.0788451	1.992	0.296593	0.148892	0.025	1.967	0.00372231	0.002	0.001		0.296593	0.148892	0.452455
-0.148976	1.968	0.292871	0.148817	0.025	1.943	0.00372042	0.02	0.018		0.292871	0.148817	0.452432
-0.0492388	1.961	0.289151	0.147451	0.025	1.936	0.00368627	0.087	0.067		0.289151	0.147451	0.452019
-0.12063	2.003	0.285464	0.142518	0.025	1.978	0.00356296	0.247	0.16		0.285464	0.142518	0.450526
-0.138478	2.138	0.281901	0.131853	0.025	2.113	0.00329632	0.259	0.012		0.281901	0.131853	0.447299
-0.113281	2.125	0.278605	0.131108	0.025	2.1	0.00327771	0.264	0.005		0.278605	0.131108	0.447073
-0.015643	2.105	0.275327	0.130797	0.025	2.08	0.00326992	0.265	0.001		0.275327	0.130797	0.446979
-0.130079	2.081	0.272058	0.130734	0.025	2.056	0.00326835	0.265	0		0.272058	0.130734	0.44696
-0.124829	2.056	0.268789	0.130734	0.025	2.031	0.00326835	0.266	0.001		0.268789	0.130734	0.44696
-0.0502887	2.032	0.265521	0.13067	0.025	2.007	0.00326674	0.266	0		0.265521	0.13067	0.446941
-0.0744357	2.007	0.262254	0.13067	0.025	1.982	0.00326674	0.266	0		0.262254	0.13067	0.446941
0	1.982	0.258987	0.13067	0	1.982	0	0	0		0.258987	0.13067	0.446941

## Sheet: Model Parameters
						Model adjustment																	Model adjustment
						TSPAN		Biomass		Glucose		Xylose		Arabinose		Lactate							TSPAN		Biomass		Glucose		Xylose		Arabinose		Lactate
						[h]		[g/L]		[g/L]		[g/L]		[g/L]		[g/L]							[h]		[g/L]		[g/L]		[g/L]		[g/L]		[g/L]
mue_max		1.93508				0		0.0314062		45.0588		21.3414		10.4375		0							0		0.0314062		45.0588		21.3414		10.4375		0
mue_s1_max		0.590381				2		0.0632		44.7649		21.3335		10.421		0.35948							0.5		0.0358823		45.0175		21.3402		10.4349		0.0506108
mue_s2_max		0.285302				4		0.193141		43.5649		21.2983		10.3569		1.82861							1		0.0421165		44.9598		21.3387		10.4315		0.1211
mue_s3_max		0.231918				6		0.726726		38.6603		21.0969		10.0416		7.86133							1.5		0.0508586		44.879		21.3365		10.4271		0.219943
						8		2.35059		23.8625		20.1638		8.81048		26.2209							2		0.0632		44.7649		21.3335		10.421		0.35948
K_s1		1.69382				24		5.64675		9.51136e-18		2.58348		0.238064		63.5229							2.5		0.0807316		44.6028		21.3292		10.4126		0.557697
K_s2		3.50506				26		5.69113		2.26075e-19		1.51272		0.139907		64.0298							3		0.105766		44.3715		21.3228		10.4005		0.840739
K_s3		4.31187				28		5.71911		7.1219e-21		0.833235		0.0842433		64.3514							3.5		0.141644		44.0401		21.3132		10.3829		1.24639
						30		5.73521		2.66912e-22		0.43734		0.0515524		64.5388							4		0.193141		43.5649		21.2983		10.3569		1.82861
k_1		1.54101				32		5.74375		1.10401e-23		0.222159		0.0318357		64.6406							4.5		0.266948		42.8845		21.2753		10.3179		2.66307
k_2		0.601227				42		5.75045		2.05074e-30		0.00637509		0.00295503		64.7429							5		0.372178		41.9158		21.2393		10.2593		3.85281
k_3		0.0211692				48		5.74927		1.97757e-34		0.000738893		0.000711364		64.7456							5.5		0.520677		40.5508		21.1832		10.1715		5.53174
						50		5.74882		9.03206e-36		0.000360155		0.000442492		64.7458							6		0.726726		38.6603		21.0969		10.0416		7.86133
																							6.5		1.00546		36.1083		20.9666		9.85403		11.0127
																							7		1.3692		32.7861		20.7766		9.5923		15.1252
q_01		0.43596																					7.5		1.82152		28.6662		20.5117		9.24458		20.2391
q_02		0.0210171																					8		2.35059		23.8625		20.1638		8.81048		26.2209
q_03		0.0750261																					8.5		2.92584		18.6585		19.7376		8.30674		32.725
v_01		0.590381																					9		3.50202		13.469		19.2532		7.76639		39.2396
v_02		0.285302																					9.5		4.03036		8.73711		18.7415		7.22907		45.2135
v_03		0.231918																					10		4.46987		4.83352		18.2333		6.72726		50.1833
K_d1		153.372																					10.5		4.78998		2.03682		17.7465		6.27542		53.8033
k_d2		0.00652008																					11		4.97002		0.541928		17.2768		5.86559		55.8399
																							11.5		5.03858		0.0914966		16.8003		5.47446		56.6161
Y_Xs		0.0776209																					12		5.06844		0.0132048		16.2969		5.08626		56.9548
Y_Xs1		0.0457152																					12.5		5.09245		0.00190127		15.7616		4.69892		57.2275
Y_Xs2		0.0215796																					13		5.11673		0.000281915		15.1951		4.31504		57.5032
Y_Xs3		0.0103261																					13.5		5.14206		4.33323e-05		14.5999		3.93812		57.7907
																							14		5.16841		6.92771e-06		13.979		3.5717		58.0898
Y_Xp		0.0884541																					14.5		5.19565		1.15462e-06		13.3363		3.21916		58.399
Y_XH1		7.96795																					15		5.22358		2.00996e-07		12.6763		2.88359		58.716
Y_XH2		4.5786																					15.5		5.25202		3.66032e-08		12.0035		2.56761		59.0387
Y_XH		6.27328																					16		5.28075		6.98205e-09		11.323		2.2733		59.3648
Y_ps		0.877527																					16.5		5.30956		1.39633e-09		10.6398		2.00213		59.6917
																							17		5.33824		2.92949e-10		9.95882		1.75492		60.0172
RMS		2.11763																					17.5		5.3666		6.44909e-11		9.28481		1.53181		60.3389
																							18		5.39443		1.48956e-11		8.62228		1.33237		60.6549
lambda																							18.5		5.42159		3.60809e-12		7.9753		1.15563		60.9632
lambda glc		2.0191																					19		5.44791		9.15847e-13		7.34751		1.00024		61.262
lambda Xyl		13.6109																					19.5		5.47327		2.43351e-13		6.74206		0.864524		61.55
lambda Ara		11.4794																					20		5.49756		6.75977e-14		6.16161		0.746678		61.8259
																							20.5		5.52069		1.95993e-14		5.60831		0.644811		62.0887
																							21		5.5426		5.92108e-15		5.08385		0.557064		62.3376
																							21.5		5.56324		1.86026e-15		4.58943		0.481666		62.5722
																							22		5.58257		6.06556e-16		4.12587		0.416975		62.792
																							22.5		5.60058		2.04813e-16		3.69358		0.361507		62.9969
																							23		5.61727		7.14615e-17		3.29264		0.313944		63.1869
																							23.5		5.63265		2.57057e-17		2.92278		0.27313		63.3622
																							24		5.64675		9.51136e-18		2.58348		0.238064		63.5229
																							24.5		5.6596		3.61181e-18		2.27394		0.207886		63.6694
																							25		5.67125		1.40446e-18		1.99315		0.181866		63.8024
																							25.5		5.68174		5.58025e-19		1.73987		0.159381		63.9223
																							26		5.69113		2.26075e-19		1.51272		0.139907		64.0298
																							26.5		5.69949		9.32045e-20		1.31016		0.123		64.1257
																							27		5.70689		3.90293e-20		1.13055		0.108289		64.2107
																							27.5		5.71341		1.65709e-20		0.97216		0.0954584		64.2856
																							28		5.71911		7.1219e-21		0.833235		0.0842433		64.3514
																							28.5		5.72406		3.09375e-21		0.712003		0.0744205		64.4088
																							29		5.72835		1.35651e-21		0.60672		0.0658007		64.4586
																							29.5		5.73205		5.99622e-22		0.515701		0.0582235		64.5017
																							30		5.73521		2.66912e-22		0.43734		0.0515524		64.5388
																							30.5		5.73791		1.19529e-22		0.370134		0.0456711		64.5706
																							31		5.74019		5.38045e-23		0.312693		0.0404798		64.5978
																							31.5		5.74213		2.43265e-23		0.263749		0.0358926		64.6209
																							32		5.74375		1.10401e-23		0.222159		0.0318357		64.6406
																							32.5		5.74511		5.02635e-24		0.186903		0.028245		64.6573
																							33		5.74624		2.2946e-24		0.15708		0.0250648		64.6714
																							33.5		5.74718		1.04992e-24		0.131897		0.0222467		64.6834
																							34		5.74795		4.81334e-25		0.110667		0.0197484		64.6934
																							34.5		5.74858		2.21026e-25		0.0927943		0.0175326		64.7019
																							35		5.7491		1.01634e-25		0.0777646		0.0155669		64.709
																							35.5		5.74951		4.6788e-26		0.0651385		0.0138226		64.715
																							36		5.74983		2.15601e-26		0.0545406		0.0122744		64.7201
																							36.5		5.75009		9.94311e-27		0.0456516		0.0109001		64.7243
																							37		5.75029		4.58869e-27		0.0382004		0.00968		64.7278
																							37.5		5.75043		2.11887e-27		0.0319577		0.00859667		64.7308
																							38		5.75053		9.78869e-28		0.0267298		0.00763471		64.7333
																							38.5		5.7506		4.52394e-28		0.0223533		0.00678047		64.7353
																							39		5.75063		2.09149e-28		0.0186907		0.00602185		64.7371
																							39.5		5.75064		9.67181e-29		0.0156263		0.00534814		64.7385
																							40		5.75063		4.47365e-29		0.013063		0.0047498		64.7397
																							40.5		5.75061		2.06962e-29		0.0109193		0.00421841		64.7408
																							41		5.75056		9.57603e-30		0.00912676		0.00374646		64.7416
																							41.5		5.75051		4.43126e-30		0.00762802		0.0033273		64.7423
																							42		5.75045		2.05074e-30		0.00637509		0.00295503		64.7429
																							42.5		5.75037		9.49085e-31		0.00532773		0.0026244		64.7434
																							43		5.75029		4.39266e-31		0.0044523		0.00233076		64.7439
																							43.5		5.7502		2.03314e-31		0.00372061		0.00206996		64.7442
																							44		5.75011		9.41032e-32		0.00310909		0.00183834		64.7445
																							44.5		5.75002		4.35553e-32		0.00259803		0.00163263		64.7447
																							45		5.74992		2.0157e-32		0.00217094		0.00144994		64.7449
																							45.5		5.74981		9.32899e-33		0.00181404		0.00128768		64.7451
																							46		5.74971		4.3168e-33		0.00151579		0.00114358		64.7453
																							46.5		5.7496		1.99744e-33		0.00126657		0.00101561		64.7454
																							47		5.74949		9.24199e-34		0.00105832		0.000901949		64.7455
																							47.5		5.74938		4.27576e-34		0.000884301		0.000801009		64.7456
																							48		5.74927		1.97757e-34		0.000738893		0.000711364		64.7456
																							48.5		5.74916		9.14422e-35		0.000617391		0.000631751		64.7457
																							49		5.74904		4.22779e-35		0.000515867		0.000561047		64.7457
																							49.5		5.74893		1.95454e-35		0.000431038		0.000498256		64.7458
																							50		5.74882		9.03206e-36		0.000360155		0.000442492		64.7458

## Sheet: Statistics
Time	Biomass [g/L]			Glucose [g/L]			Xylose [g/L]			Arabinose [g/L]			Lactate [g/L]					Variance
	Original	Model adjustment	Difference	Original	Model adjustment	Difference	Original	Model adjustment	Difference	Original	Model adjustment	Difference	Original	Model adjustment	Deiiference			based on Difference
0	0.0314062	0.0314062	0	45.0588	45.0588	0	21.3414	21.3414	0	10.4375	10.4375	0	0	0	0
2	0.0510938	0.0632	0.0121063	46.2084	44.7649	1.44354	21.8124	21.3335	0.478827	10.4168	10.421	0.0042071	0	0.35948	0.35948		Biomass	0.993357
4	0.111562	0.193141	0.0815781	45.1031	43.5649	1.5382	21.315	21.2983	0.0166678	10.2263	10.3569	0.130606	0	1.82861	1.82861		Glucose	1.10692
6	1.61719	0.726726	0.890461	36.6155	38.6603	2.04485	19.1286	21.0969	1.96824	9.4058	10.0416	0.63584	5.45452	7.86133	2.40682		Xylose	0.572416
8	5.76562	2.35059	3.41504	20.738	23.8625	3.12453	18.2591	20.1638	1.90478	9.22074	8.81048	0.41026	23.9224	26.2209	2.29858		Arabinose	0.0371932
24	4.875	5.64675	0.771754	0	9.51136e-18	9.51136e-18	3.90028	2.58348	1.3168	0	0.238064	0.238064	61.3568	63.5229	2.16605		Lactate	1.535
26	7.64062	5.69113	1.9495	0	2.26075e-19	2.26075e-19	0	1.51272	1.51272	0	0.139907	0.139907	64.6471	64.0298	0.617275
28	6.32812	5.71911	0.609019	0	7.1219e-21	7.1219e-21	0	0.833235	0.833235	0	0.0842433	0.0842433	64.6503	64.3514	0.298928		Sum of Variance	4.24489
30	5.76562	5.73521	0.0304144	0	2.66912e-22	2.66912e-22	0	0.43734	0.43734	0	0.0515524	0.0515524	63.7831	64.5388	0.755643
32	6.46875	5.74375	0.724999	0	1.10401e-23	1.10401e-23	0	0.222159	0.222159	0	0.0318357	0.0318357	64.6739	64.6406	0.0333251		Standard Mean Deviation	2.06031
42	5.76562	5.75045	0.0151797	0	2.05074e-30	2.05074e-30	0	0.00637509	0.00637509	0	0.00295503	0.00295503	62.4982	64.7429	2.24477
48	5.57812	5.74927	0.171145	0	1.97757e-34	1.97757e-34	0	0.000738893	0.000738893	0	0.000711364	0.000711364	65.3239	64.7456	0.578253
50	5.8125	5.74882	0.0636847	0	9.03206e-36	9.03206e-36	0	0.000360155	0.000360155	0	0.000442492	0.000442492	68.8493	64.7458	4.10344
Anova: Single Factor								Correlation
SUMMARY
Groups	Count	Sum	Average	Variance					Original Data	Model adjustment
Original Data	65	950.158	14.6178	482.785				Original	1
Model adjustment	65	958.097	14.7399	481.551				Model adjustment	0.998525	1
ANOVA
Source of Variation	Sum of squares (SS)	Degrees of freedom (df)	Average sum of squares (MS)	Test statistic (F)	P-value	Critical F-value
Between the Groups	0.484758	1	0.484758	0.00100537	0.974755	3.91514
Within Groups	61717.5	128	482.168
Total	61718	129
