# Supplementary material for: A brief dataset on the model-based evaluation of the growth performance of Bacillus coagulans and l-lactic acid production in a lignin-supplemented medium
Source: Data Brief. 2017 Feb 11;11:236–44. doi: 10.1016/j.dib.2017.02.010 (PMC5320064; doi:10.1016/j.dib.2017.02.010)
Supplement: Supplementary file 2 — Supplementary material [file mmc2.zip › 005 - Submerged fermentation - DSM No 2314 - 0.625 g per L Lignin.xlsx]

## Sheet: Protocol
Define	Sample	Date	Time	Duration	Step	Volume Sample	Temperature	pH-value	Volume NaOH	Volume Start	Volume Fermenter	Volume Total
				(h)		(ml)	(°C)		(ml)	(ml)	(ml)	[mL]
Fermentation	NL	2013-01-29	09:00:00	0	pH adjustment	25	52	5.05	2	2060	2037	2.039
	0	2013-01-29	09:10:00	0	Inoculation	25	51.7	5.83	0	2039	2014	2.037
	1	2013-01-29	11:10:00	2		25	52	5.99	1		1990	2.038
	2	2013-01-29	13:10:00	4		25	52	5.99	1		1965	2.038
	3	2013-01-29	15:10:00	6		25	52	5.99	1		1940	2.038
	4	2013-01-29	17:10:00	8		25	52	5.99	1		1915	2.038
	5	2013-01-30	09:10:00	24		25	52	5.99	177		2066	2.214
	6	2013-01-30	11:10:00	26		25	52	6	177		2041	2.214
	7	2013-01-30	13:10:00	28		25	52	6.02	178.302		2017.3	2.2153
	8	2013-01-30	15:10:00	30		25	52	6.02	178		1992	2.215
	9	2013-01-30	17:10:00	32		25	52	5.99	178		1967	2.215
	10	2013-01-31	03:10:00	42		25	52	5.99	182		1946	2.219
	11	2013-01-31	09:10:00	48		25	52	5.98	196		1935	2.233
	12	2013-01-31	11:10:00	50		25	52	6.01	205		1919	2.242
	13	2013-01-31	13:10:00	52		25	52	5.99	214		1903	2.251
	14	2013-01-31	15:10:00	54		25	52	5.98	220		1884	2.257
	15	2013-02-01	09:10:00	72		25	52	5.99	240		1879	2.277
	16	2013-02-01	11:10:00	74	stop	25	52	6.01	242		1856	2.279

## Sheet: Lactate
		Dilution factor: 1:	25
Sample	Time	Remarks	LacHPLC a	LacHPLC b	Lactate	AAHPLC a	AAHPLC b	Acidic acid
No.	(h)		(g/l)	(g/l)	(g/l)	(g/l)	(g/l)	(g/l)
	NL	pH adjustment	0	0	0	0	0	0
0	0	Inoculum	0	0	0	0	0	0
1	2		0	0	0	0	0	0
2	4		0	0	0	0	0	0
3	6		0	0	0	0	0	0
4	8		0	0	0	0	0	0
5	24		1.85954	1.8642	46.5467	0	0	0
6	26		1.85742	1.86156	46.4872	0	0	0
7	28		1.87073	1.87074	46.7685	0	0	0
8	30		1.85677	1.85733	46.4263	0	0	0
9	32		1.85837	1.85785	46.4528	0	0	0
10	42		1.91397	1.91218	47.8268	0	0	0
11	48		2.06316	2.06221	51.5671	0	0	0
12	50		2.15921	2.15521	53.9302	0	0	0
13	52		2.24361	2.24729	56.1363	0	0	0
14	54		2.31492	2.31547	57.8799	0	0	0
15	72		2.54307	2.55359	63.7082	0	0	0
16	74	stop	2.52271	2.5213	63.0502	0	0	0

## Sheet: Sugars
		Dilution factor: 1:	25
Sample	Time	Remarks	GluHPLC a	GluHPLC b	Glucose	XylHPLC a	XylHPLC b	Xylose	ArabHPLC a	ArabHPLC b	Arabinose	Total sugar
No.	(h)		(g/l)	(g/l)	(g/l)	(g/l)	(g/l)	(g/l)	(g/l)	(g/l)	(g/l)	(g/l)
	NL	pH adjustment	1.79104	1.79777	44.8601	0.909806	0.903308	22.6639	0.446	0.426586	10.9073	78.4314
0	0	Inoculum	1.6499	1.65054	41.2555	0.832767	0.83199	20.8095	0.409433	0.388128	9.96951	72.0345
1	2		1.78639	1.78517	44.6446	0.892942	0.896094	22.363	0.418184	0.442869	10.7632	77.7707
2	4		1.76334	1.76834	44.146	0.889828	0.883758	22.1698	0.413912	0.416885	10.385	76.7008
3	6		1.77208	1.76753	44.2452	0.88885	0.889742	22.2324	0.437075	0.418754	10.6979	77.1755
4	8		1.75549	1.75551	43.8874	0.88155	0.887091	22.108	0.410157	0.416798	10.3369	76.3324
5	24		0	0	0	0.557672	0.558178	13.9481	0.354609	0.354163	8.85965	22.8078
6	26		0	0	0	0.549708	0.551577	13.7661	0.358987	0.358629	8.9702	22.7363
7	28		0	0	0	0.543562	0.545589	13.6144	0.363984	0.363509	9.09366	22.708
8	30		0	0	0	0.529551	0.531001	13.2569	0.35649	0.355867	8.90447	22.1614
9	32		0	0	0	0.52468	0.524996	13.1209	0.355233	0.357731	8.91205	22.033
10	42		0	0	0	0.455396	0.456958	11.4044	0.316129	0.317252	7.91727	19.3217
11	48		0	0	0	0.342168	0.341508	8.54594	0.223248	0.222528	5.57221	14.1181
12	50		0	0	0	0.293197	0.294575	7.34715	0.181067	0.180407	4.51842	11.8656
13	52		0	0	0	0.231006	0.231352	5.77947	0.126827	0.126808	3.17043	8.9499
14	54		0	0	0	0.176166	0.177197	4.41704	0.0837533	0.0810059	2.05949	6.47653
15	72		0	0	0	0	0	0	0	0	0	0
16	74	stop	0	0	0	0	0	0	0	0	0	0

## Sheet: Biomass, TCC, CFU
Sample	Time	Remarks	BMa	BMb	BM Average	BM by Regression	BM norm	TCC	CFU				TCC	CFU
No.	(h)		(g/l)	(g/l)	(g/l)	(g/l)	(g/l)	(cell counts/ml)	(CFU/ml)				(cell counts/ml)	(CFU/ml)
	NL	pH adjustment	0.86	1.1	0.98							Inoculum	1671875000	1.33333e+07
0	0	Inoculum	2.18	0.78	1.48	0.035625	0.5	59375000	133333
1	2		1.74	0.76	1.25	0.0464062	0.27	77343750	666667
2	4		1.94	0.88	1.41	0.0590625	0.43	98437500	0
3	6		1.22	1.24	1.23	0.0604687	0.25	100781250	66666.7
4	8		1.1	1.26	1.18	0.0576562	0.2	96093750	66666.7
5	24		6.56	6.6	6.58	3.30469	5.6	5507812500	440000000
6	26		6.6	6.46	6.53	4.92188	5.55	8203125000	4.06667e+08
7	28		6.22	5.82	6.02	6.75	5.04	11250000000	3.66667e+08
8	30		5.78	5.96	5.87	4.92188	4.89	8203125000	2.26667e+08
9	32		5.76	5.36	5.56	5.71875	4.58	9531250000	3.33333e+07
10	42		5.9	5.66	5.78	5.29688	4.8	8828125000	0
11	48		6.82	6.78	6.8	5.4375	5.82	9062500000	5.33333e+07
12	50		7.08	7.3	7.19	7.40625	6.21	12343750000	80000000
13	52		6.78	8.54	7.66	7.21875	6.68	12031250000	1.33333e+07
14	54		7.64	7.78	7.71	8.0625	6.73	13437500000	6.66667e+06
15	72		8.12	7.3	7.71	7.5	6.73	12500000000	0
16	74	stop	7.9	9.62	8.76	5.15625	7.78	8593750000	0

## Sheet: Lignin
Lignin measurement
	Dilution = 1:	25
	Basal =	0.442
Sample	Extinction
	1	2	3	Ø
NL	0.599	0.586	0.582	0.589
0	0.549	0.54	0.583	0.557333
1	0.635	0.62	0.621	0.625333
2	0.594	0.585	0.581	0.586667
3	0.611	0.599	0.592	0.600667
4	0.632	0.628	0.615	0.625
5	0.43	0.422	0.416	0.422667
6	0.455	0.451	0.441	0.449
7	0.491	0.493	0.477	0.487
8	0.48	0.476	0.464	0.473333
9	0.468	0.46	0.452	0.46
10	0.55	0.543	0.533	0.542
11	0.473	0.471	0.464	0.469333
12	0.463	0.459	0.456	0.459333
13	0.442	0.44	0.434	0.438667
14	0.504	0.494	0.479	0.492333
15	0.482	0.48	0.466	0.476
16	0.457	0.455	0.441	0.451
Blank	-0.008	-0.008	-0.016	-0.0106667
Formula:		x = ( y - 0,3973 ) / 0,3175
Sample	Time [h]	Lignin [g/l]	Volume [L]	Lignin [g]
NL	0	0.60378	2.014	1.21601
0	0	0.504042	2.014	1.01514
1	2	0.718215	2.014	1.44649
2	4	0.59643	2.014	1.20121
3	6	0.640525	2.014	1.29002
4	8	0.717165	2.014	1.44437
5	24	0.079895	2.015	0.160988
6	26	0.162835	2.016	0.328275
7	28	0.28252	2.034	0.574645
8	30	0.239475	2.101	0.503137
9	32	0.19748	2.261	0.446503
10	42	0.455748	2.273	1.03592
11	48	0.226877	2.278	0.516825
12	50	0.195381	2.279	0.445272
13	52	0.130289	2.279	0.296928
14	54	0.299318	2.28	0.682444
15	72	0.247874	2.28	0.565153
16	74	0.169134	2.28	0.385625
theoretical progression of the UVvis values resulting by dilution with NaOH and sampling										Summary
measured Lignin concentration [g/L]	Reactor Volume prior sampling	lignin mass in the bioreactor prior sampling [g]	theoretical Lignin concentration [g/L]	Sample volume [L]	Reactor Volume after sampling	lignin mass in the sample [g]	NaOH volume [L]	Delta NaOH volume [L]		lignin mass in the reactor [g]	Lignin concentration [g/L]	Extinction according Regression
0.60378	2.062	1.24499	0.60378	0.025	2.037	0.0150945	0.002	0.002		1.24499	0.60378	0.557382
0.504042	2.039	1.2299	0.603187	0.025	2.014	0.0150797	0	0		1.2299	0.603187	0.557146
0.718215	2.014	1.21482	0.603187	0.025	1.989	0.0150797	0.001	0.001		1.21482	0.603187	0.557146
0.59643	1.99	1.19974	0.602884	0.025	1.965	0.0150721	0.001	0		1.19974	0.602884	0.557026
0.640525	1.965	1.18467	0.602884	0.025	1.94	0.0150721	0.001	0		1.18467	0.602884	0.557026
0.717165	1.94	1.1696	0.602884	0.025	1.915	0.0150721	0.001	0		1.1696	0.602884	0.557026
0.079895	1.915	1.15452	0.602884	0.025	1.89	0.0150721	0.0885	0.0875		1.15452	0.602884	0.557026
0.162835	1.9775	1.13945	0.576208	0.025	1.9525	0.0144052	0.0885	0		1.13945	0.576208	0.546427
0.28252	1.9525	1.12505	0.576208	0.025	1.9275	0.0144052	0.0891508	0.000650767		1.12505	0.576208	0.546427
0.239475	1.92815	1.11064	0.576013	0.025	1.90315	0.0144003	0.089	0		1.11064	0.576013	0.54635
0.19748	1.90315	1.09624	0.576013	0.025	1.87815	0.0144003	0.089	0		1.09624	0.576013	0.54635
0.455748	1.87815	1.08184	0.576013	0.025	1.85315	0.0144003	0.091	0.002		1.08184	0.576013	0.54635
0.226877	1.85515	1.06744	0.575392	0.025	1.83015	0.0143848	0.098	0.007		1.06744	0.575392	0.546103
0.195381	1.83715	1.05305	0.5732	0.025	1.81215	0.01433	0.1025	0.0045		1.05305	0.5732	0.545232
0.130289	1.81665	1.03872	0.57178	0.025	1.79165	0.0142945	0.107	0.0045		1.03872	0.57178	0.544668
0.299318	1.79615	1.02443	0.570348	0.025	1.77115	0.0142587	0.11	0.003		1.02443	0.570348	0.544099
0.247874	1.77415	1.01017	0.569383	0.025	1.74915	0.0142346	0.12	0.01		1.01017	0.569383	0.543716
0.169134	1.75915	0.995937	0.566147	0.025	1.73415	0.0141537	0.121	0.001		0.995937	0.566147	0.54243

## Sheet: Model Parameters
						Model adjustment																	Model adjustment
						TSPAN		Biomass		Glucose		Xylose		Arabinose		Lactate							TSPAN		Biomass		Glucose		Xylose		Arabinose		Lactate
						[h]		[g/L]		[g/L]		[g/L]		[g/L]		[g/L]							[h]		[g/L]		[g/L]		[g/L]		[g/L]		[g/L]
mue_max		2.64281				0		0.035625		41.2555		20.8095		9.96951		0							0		0.035625		41.2555		20.8095		9.96951		0
mue_s1_max		0.392031				2		0.0381165		41.2411		20.8035		9.96474		0.0207617							0.5		0.0361134		41.2529		20.8081		9.96838		0.00408709
mue_s2_max		0.0871957				4		0.0429556		41.2086		20.796		9.95908		0.0607818							1		0.0366799		41.2498		20.8067		9.96721		0.00881495
mue_s3_max		0.0576869				6		0.0530601		41.1345		20.7857		9.95191		0.143988							1.5		0.0373409		41.2459		20.8051		9.966		0.0143181
						8		0.0753334		40.9632		20.7701		9.94172		0.326991							2		0.0381165		41.2411		20.8035		9.96474		0.0207617
K_s1		2.55082				24		5.40235		0.016179		16.8475		8.16485		44.0913							2.5		0.0390315		41.2353		20.8018		9.96342		0.0283491
K_s2		11.4685				26		5.52135		0.000107015		15.88		7.78377		45.1129							3		0.0401165		41.2281		20.8		9.96205		0.0373303
K_s3		17.335				28		5.63927		8.18763e-07		14.9016		7.41269		46.1267							3.5		0.041409		41.2194		20.798		9.9606		0.0480142
						30		5.75643		7.43563e-09		13.9255		7.05408		47.1351							4		0.0429556		41.2086		20.796		9.95908		0.0607818
k_1		1.6709				32		5.8713		8.13236e-11		12.9643		6.71002		48.1256							4.5		0.0448137		41.1954		20.7937		9.95747		0.0761049
k_2		1.61891				42		6.37164		2.35293e-19		8.72115		5.24635		52.484							5		0.0470547		41.1791		20.7913		9.95575		0.0945676
k_3		0.448261				48		6.59383		1.6422e-23		6.79104		4.57491		54.468							5.5		0.0497668		41.1591		20.7886		9.9539		0.116895
						50		6.6549		9.36381e-25		6.25157		4.38158		55.024							6		0.0530601		41.1345		20.7857		9.95191		0.143988
						52		6.71005		6.18175e-26		5.75968		4.20184		55.5318							6.5		0.057071		41.1041		20.7825		9.94974		0.176967
						54		6.75968		4.67803e-27		5.31206		4.03466		55.9949							7		0.06197		41.0666		20.7789		9.94735		0.217229
q_01		0.0369059				72		7.0256		4.16197e-35		2.73383		2.94964		58.694							7.5		0.0679692		41.0204		20.7748		9.9447		0.266513
q_02		0.153974				74		7.04127		7.83778e-36		2.55835		2.86277		58.8811							8		0.0753334		40.9632		20.7701		9.94172		0.326991
q_03		0.421311																					8.5		0.0843927		40.8924		20.7648		9.93836		0.40137
v_01		0.392031																					9		0.0955589		40.8047		20.7586		9.93451		0.493027
v_02		0.0871957																					9.5		0.109345		40.6961		20.7513		9.93006		0.606164
v_03		0.0576869																					10		0.126387		40.5614		20.7426		9.92487		0.746009
K_d1		40.8856																					10.5		0.147477		40.3942		20.7323		9.91875		0.919041
k_d2		0.0244585																					11		0.17359		40.1869		20.7198		9.91149		1.13326
																							11.5		0.205926		39.9298		20.7047		9.90281		1.39851
Y_Xs		0.100038																					12		0.24595		39.6113		20.6862		9.89237		1.7268
Y_Xs1		0.057427																					12.5		0.295435		39.2172		20.6635		9.87975		2.13268
Y_Xs2		0.0287658																					13		0.356505		38.7308		20.6355		9.86443		2.63356
Y_Xs3		0.0138448																					13.5		0.431667		38.1322		20.601		9.84583		3.24999
																							14		0.523823		37.3985		20.5585		9.82323		4.00578
Y_Xp		0.122119																					14.5		0.636252		36.5037		20.5062		9.7958		4.92782
Y_XH1		11.0005																					15		0.772529		35.4199		20.442		9.76265		6.04545
Y_XH2		3.09321																					15.5		0.936376		34.1178		20.3638		9.72281		7.38919
Y_XH		7.04686																					16		1.13139		32.5696		20.2691		9.6753		8.98859
Y_ps		0.81918																					16.5		1.36068		30.7512		20.1557		9.61923		10.8691
																							17		1.62631		28.6471		20.0218		9.55392		13.0478
RMS		3.18839																					17.5		1.92874		26.2549		19.8659		9.479		15.5285
																							18		2.26618		23.5897		19.6877		9.39461		18.2966
lambda																							18.5		2.63409		20.689		19.4881		9.30144		21.3149
lambda glc		8.50857																					19		3.02487		17.6144		19.2695		9.20084		24.5214
lambda Xyl		23.0996																					19.5		3.42797		14.451		19.0354		9.0947		27.8296
lambda Ara		21.0787																					20		3.83028		11.3047		18.7908		8.98529		31.1321
																							20.5		4.21658		8.29845		18.5408		8.875		34.3044
																							21		4.56984		5.57123		18.2901		8.76595		37.2069
																							21.5		4.87087		3.28152		18.0426		8.65967		39.6823
																							22		5.0994		1.59926		17.7999		8.55675		41.5646
																							22.5		5.24452		0.617896		17.5611		8.45675		42.7642
																							23		5.32312		0.197109		17.3239		8.3586		43.4193
																							23.5		5.36852		0.0572547		17.0863		8.26142		43.8026
																							24		5.40235		0.016179		16.8475		8.16485		44.0913
																							24.5		5.43284		0.00456297		16.6073		8.06878		44.3527
																							25		5.46246		0.00129472		16.3659		7.97322		44.607
																							25.5		5.4919		0.000370504		16.1234		7.87821		44.86
																							26		5.52135		0.000107015		15.88		7.78377		45.1129
																							26.5		5.55082		3.12049e-05		15.6359		7.68996		45.3662
																							27		5.58031		9.18232e-06		15.3913		7.59682		45.6197
																							27.5		5.6098		2.72724e-06		15.1465		7.50438		45.8733
																							28		5.63927		8.18763e-07		14.9016		7.41269		46.1267
																							28.5		5.6687		2.48513e-07		14.6568		7.32177		46.3798
																							29		5.69804		7.62763e-08		14.4124		7.23168		46.6324
																							29.5		5.7273		2.36787e-08		14.1686		7.14244		46.8842
																							30		5.75643		7.43563e-09		13.9255		7.05408		47.1351
																							30.5		5.78542		2.36222e-09		13.6833		6.96663		47.3848
																							31		5.81424		7.59307e-10		13.4423		6.88012		47.6333
																							31.5		5.84287		2.4699e-10		13.2025		6.79457		47.8802
																							32		5.8713		8.13236e-11		12.9643		6.71002		48.1256
																							32.5		5.89949		2.7099e-11		12.7278		6.62647		48.369
																							33		5.92744		9.13887e-12		12.4931		6.54396		48.6105
																							33.5		5.95511		3.12019e-12		12.2603		6.4625		48.8499
																							34		5.98251		1.07847e-12		12.0297		6.3821		49.087
																							34.5		6.0096		3.77299e-13		11.8014		6.30278		49.3216
																							35		6.03637		1.33661e-13		11.5756		6.22455		49.5537
																							35.5		6.06282		4.7928e-14		11.3522		6.14742		49.7831
																							36		6.08891		1.74008e-14		11.1315		6.0714		50.0098
																							36.5		6.11465		6.39554e-15		10.9136		5.99649		50.2336
																							37		6.14002		2.37966e-15		10.6985		5.9227		50.4544
																							37.5		6.16501		8.964e-16		10.4864		5.85004		50.6721
																							38		6.18961		3.41791e-16		10.2774		5.7785		50.8867
																							38.5		6.21382		1.31931e-16		10.0714		5.70808		51.0981
																							39		6.23762		5.15403e-17		9.86861		5.63879		51.3062
																							39.5		6.26101		2.03808e-17		9.66905		5.57062		51.511
																							40		6.28398		8.15542e-18		9.47277		5.50356		51.7125
																							40.5		6.30653		3.30276e-18		9.27981		5.43761		51.9105
																							41		6.32866		1.35325e-18		9.09021		5.37276		52.1051
																							41.5		6.35036		5.61055e-19		8.90398		5.30901		52.2963
																							42		6.37164		2.35293e-19		8.72115		5.24635		52.484
																							42.5		6.39248		9.98271e-20		8.54173		5.18476		52.6682
																							43		6.4129		4.2831e-20		8.36573		5.12424		52.8489
																							43.5		6.43288		1.85865e-20		8.19314		5.06478		53.0262
																							44		6.45244		8.15475e-21		8.02396		5.00636		53.2
																							44.5		6.47157		3.61742e-21		7.85818		4.94897		53.3703
																							45		6.49028		1.6222e-21		7.69579		4.89259		53.5372
																							45.5		6.50857		7.35215e-22		7.53675		4.83722		53.7007
																							46		6.52644		3.36768e-22		7.38106		4.78284		53.8608
																							46.5		6.5439		1.55868e-22		7.22868		4.72943		54.0175
																							47		6.56094		7.28798e-23		7.07957		4.67698		54.1709
																							47.5		6.57758		3.44228e-23		6.9337		4.62548		54.3211
																							48		6.59383		1.6422e-23		6.79104		4.57491		54.468
																							48.5		6.60967		7.91112e-24		6.65154		4.52524		54.6117
																							49		6.62513		3.84786e-24		6.51516		4.47648		54.7522
																							49.5		6.64021		1.88935e-24		6.38185		4.4286		54.8896
																							50		6.6549		9.36381e-25		6.25157		4.38158		55.024
																							50.5		6.66923		4.68352e-25		6.12426		4.33541		55.1553
																							51		6.68319		2.36375e-25		5.99988		4.29007		55.2837
																							51.5		6.6968		1.20357e-25		5.87837		4.24555		55.4092
																							52		6.71005		6.18175e-26		5.75968		4.20184		55.5318
																							52.5		6.72296		3.20226e-26		5.64376		4.1589		55.6517
																							53		6.73553		1.67279e-26		5.53056		4.11674		55.7688
																							53.5		6.74777		8.81044e-27		5.42001		4.07533		55.8832
																							54		6.75968		4.67803e-27		5.31206		4.03466		55.9949
																							54.5		6.77128		2.50363e-27		5.20666		3.99472		56.1041
																							55		6.78257		1.35035e-27		5.10376		3.95548		56.2108
																							55.5		6.79355		7.33871e-28		5.0033		3.91693		56.315
																							56		6.80424		4.01843e-28		4.90521		3.87906		56.4168
																							56.5		6.81464		2.21661e-28		4.80946		3.84186		56.5162
																							57		6.82475		1.23149e-28		4.71599		3.8053		56.6134
																							57.5		6.83459		6.89022e-29		4.62474		3.76938		56.7082
																							58		6.84416		3.88203e-29		4.53565		3.73408		56.8009
																							58.5		6.85346		2.20192e-29		4.44869		3.69939		56.8915
																							59		6.8625		1.25737e-29		4.36379		3.66529		56.9799
																							59.5		6.8713		7.22645e-30		4.28091		3.63178		57.0663
																							60		6.87985		4.18014e-30		4.19999		3.59883		57.1508
																							60.5		6.88816		2.43304e-30		4.12099		3.56644		57.2332
																							61		6.89623		1.42494e-30		4.04386		3.53459		57.3138
																							61.5		6.90408		8.39542e-31		3.96855		3.50328		57.3926
																							62		6.91171		4.97556e-31		3.89501		3.47248		57.4695
																							62.5		6.91913		2.966e-31		3.8232		3.4422		57.5447
																							63		6.92633		1.77809e-31		3.75308		3.4124		57.6182
																							63.5		6.93333		1.07185e-31		3.6846		3.3831		57.69
																							64		6.94012		6.49653e-32		3.61771		3.35427		57.7602
																							64.5		6.94673		3.95867e-32		3.55239		3.3259		57.8288
																							65		6.95314		2.4249e-32		3.48858		3.29799		57.8959
																							65.5		6.95937		1.493e-32		3.42624		3.27052		57.9615
																							66		6.96542		9.23851e-33		3.36534		3.24348		58.0256
																							66.5		6.9713		5.74487e-33		3.30584		3.21687		58.0883
																							67		6.977		3.58966e-33		3.24771		3.19068		58.1496
																							67.5		6.98254		2.25361e-33		3.1909		3.16489		58.2095
																							68		6.98792		1.4214e-33		3.13538		3.1395		58.2682
																							68.5		6.99314		9.0059e-34		3.08112		3.11449		58.3256
																							69		6.99821		5.73149e-34		3.02809		3.08987		58.3817
																							69.5		7.00312		3.66358e-34		2.97624		3.06561		58.4366
																							70		7.0079		2.35185e-34		2.92556		3.04172		58.4903
																							70.5		7.01253		1.51615e-34		2.87601		3.01819		58.5429
																							71		7.01702		9.81428e-35		2.82755		2.995		58.5943
																							71.5		7.02138		6.37848e-35		2.78017		2.97216		58.6447
																							72		7.0256		4.16197e-35		2.73383		2.94964		58.694
																							72.5		7.0297		2.72634e-35		2.6885		2.92745		58.7422
																							73		7.03368		1.79269e-35		2.64416		2.90558		58.7895
																							73.5		7.03753		1.18316e-35		2.60079		2.88403		58.8358
																							74		7.04127		7.83778e-36		2.55835		2.86277		58.8811

## Sheet: Statistics
Time	Biomass [g/L]			Glucose [g/L]			Xylose [g/L]			Arabinose [g/L]			Lactate [g/L]					Variance
	Original	Model adjustment	Difference	Original	Model adjustment	Difference	Original	Model adjustment	Difference	Original	Model adjustment	Difference	Original	Model adjustment	Deiiference			based on Difference
0	0.035625	0.035625	0	41.2555	41.2555	0	20.8095	20.8095	0	9.96951	9.96951	0	0	0	0
2	0.0464062	0.0381165	0.00828976	44.6446	41.2411	3.40348	22.363	20.8035	1.55945	10.7632	9.96474	0.798425	0	0.0207617	0.0207617		Biomass	0.439838
4	0.0590625	0.0429556	0.0161069	44.146	41.2086	2.93741	22.1698	20.796	1.37385	10.385	9.95908	0.425876	0	0.0607818	0.0607818		Glucose	1.83795
6	0.0604687	0.0530601	0.00740869	44.2452	41.1345	3.11076	22.2324	20.7857	1.44669	10.6979	9.95191	0.745958	0	0.143988	0.143988		Xylose	0.872102
8	0.0576562	0.0753334	0.0176771	43.8874	40.9632	2.92427	22.108	20.7701	1.33787	10.3369	9.94172	0.395209	0	0.326991	0.326991		Arabinose	0.904549
24	3.30469	5.40235	2.09767	0	0.016179	0.016179	13.9481	16.8475	2.89933	8.85965	8.16485	0.694805	46.5467	44.0913	2.45538		Lactate	2.76698
26	4.92188	5.52135	0.599471	0	0.000107015	0.000107015	13.7661	15.88	2.11392	8.9702	7.78377	1.18643	46.4872	45.1129	1.3743
28	6.75	5.63927	1.11073	0	8.18763e-07	8.18763e-07	13.6144	14.9016	1.2872	9.09366	7.41269	1.68097	46.7685	46.1267	0.64176		Sum of Variance	6.82142
30	4.92188	5.75643	0.834553	0	7.43563e-09	7.43563e-09	13.2569	13.9255	0.668551	8.90447	7.05408	1.85039	46.4263	47.1351	0.70877
32	5.71875	5.8713	0.152546	0	8.13236e-11	8.13236e-11	13.1209	12.9643	0.156626	8.91205	6.71002	2.20203	46.4528	48.1256	1.67279		Standard Mean Deviation	2.61178
42	5.29688	6.37164	1.07476	0	2.35293e-19	2.35293e-19	11.4044	8.72115	2.68327	7.91727	5.24635	2.67092	47.8268	52.484	4.65714
48	5.4375	6.59383	1.15633	0	1.6422e-23	1.6422e-23	8.54594	6.79104	1.7549	5.57221	4.57491	0.9973	51.5671	54.468	2.90089
50	7.40625	6.6549	0.751347	0	9.36381e-25	9.36381e-25	7.34715	6.25157	1.09558	4.51842	4.38158	0.136845	53.9302	55.024	1.09377
52	7.21875	6.71005	0.5087	0	6.18175e-26	6.18175e-26	5.77947	5.75968	0.0197852	3.17043	4.20184	1.0314	56.1363	55.5318	0.604463
54	8.0625	6.75968	1.30282	0	4.67803e-27	4.67803e-27	4.41704	5.31206	0.895017	2.05949	4.03466	1.97517	57.8799	55.9949	1.88502
72	7.5	7.0256	0.474397	0	4.16197e-35	4.16197e-35	0	2.73383	2.73383	0	2.94964	2.94964	63.7082	58.694	5.0142
74	5.15625	7.04127	1.88502	0	7.83778e-36	7.83778e-36	0	2.55835	2.55835	0	2.86277	2.86277	63.0502	58.8811	4.1691
Anova: Single Factor								Correlation
SUMMARY
Groups	Count	Sum	Average	Variance					Original Data	Model adjustment
Original Data	70	967.59	13.8227	360.698				Original	1
Model adjustment	70	972.695	13.8956	360.454				Model adjustment	0.994412	1
ANOVA
Source of Variation	Sum of squares (SS)	Degrees of freedom (df)	Average sum of squares (MS)	Test statistic (F)	P-value	Critical F-value
Between the Groups	0.186124	1	0.186124	0.000516184	0.981907	3.90973
Within Groups	49759.5	138	360.576
Total	49759.7	139
