# Supplementary material for: A brief dataset on the model-based evaluation of the growth performance of Bacillus coagulans and l-lactic acid production in a lignin-supplemented medium
Source: Data Brief. 2017 Feb 11;11:236–44. doi: 10.1016/j.dib.2017.02.010 (PMC5320064; doi:10.1016/j.dib.2017.02.010)
Supplement: Supplementary file 2 — Supplementary material [file mmc2.zip › 006 - Submerged fermentation - DSM No 2314 - 1.250 g per L Lignin.xlsx]

## Sheet: Protocol
Define	Sample	Date	Time	Duration	Step	Volume Sample	Temperature	pH-value	Volume NaOH	Volume HCl	Volume Start	Volume Fermenter	Volume Total	Remarks
				(h)		(ml)	(°C)		(ml)	(ml)	(ml)	(ml)	[mL]
Fermentation	NL	2013-01-29	09:00:00	0	pH adjustment	25	52	5.05	3	0	2060	2038	2.041
	0	2013-01-29	09:15:00	0	Inoculation	25	51.7	5.85	0	0	2041	2016	2.038
	1	2013-01-29	11:15:00	2		25	52	6	1	0		1992	2.039
	2	2013-01-29	13:15:00	4		25	52	5.99	1	0		1967	2.039
	3	2013-01-29	15:15:00	6		25	52	5.99	1	0		1942	2.039
	4	2013-01-29	17:15:00	8		25	52	5.99	1	0		1917	2.039
	5	2013-01-30	09:15:00	24		25	52	6	2	0		1893	2.04
	6	2013-01-30	11:15:00	26		25	52	5.99	2	0		1868	2.04
	7	2013-01-30	13:15:00	28		25	52	5.99	2	0		1843	2.04
	8	2013-01-30	15:15:00	30		25	51.9	5.99	2	0		1818	2.04
	9	2013-01-30	17:15:00	32		25	52	6	2	0		1793	2.04
	10	2013-01-31	09:15:00	48		25	52	5.99	3	0		1769	2.041
	11	2013-01-31	11:15:00	50	stop	25	52	6	3	0		1744	2.041

## Sheet: Lactate
		Dilution factor: 1:	25
Sample	Time	Remarks	LacHPLC a	LacHPLC b	Lactate	AAHPLC a	AAHPLC b	Acidic acid
No.	(h)		(g/l)	(g/l)	(g/l)	(g/l)	(g/l)	(g/l)
	NL	pH adjustment	0	0	0	0	0	0
0	0	Inoculation	0	0	0	0	0	0
1	2		0	0	0	0	0	0
2	4		0	0	0	0	0	0
3	6		0	0	0	0	0	0
4	8		0	0	0	0	0	0
5	24		0	0	0	0	0	0
6	26		0	0	0	0	0	0
7	28		0	0	0	0	0	0
8	30		0	0	0	0	0	0
9	32		0	0	0	0	0	0
10	48		0	0	0	0	0	0
11	50	stop	0	0	0	0	0	0

## Sheet: Sugars
		Dilution factor: 1:	25
Sample	Time	Remarks	GluHPLC a	GluHPLC b	Glucose	XylHPLC a	XylHPLC b	Xylose	ArabHPLC a	ArabHPLC b	Arabinose	Total sugar
No.	(h)		(g/l)	(g/l)	(g/l)	(g/l)	(g/l)	(g/l)	(g/l)	(g/l)	(g/l)	(g/l)
	NL	pH adjustment	1.64299	1.54148	39.8059	0.802982	0.738421	19.2675	0.319584	0.322791	8.02969	67.1031
0	0	Inoculation	1.54856	1.54233	38.6362	0.737532	0.735232	18.4095	0.32213	0.321775	8.04881	65.0945
1	2		1.53399	1.54857	38.532	0.729757	0.770926	18.7585	0.319424	0.320157	7.99476	65.2853
2	4		1.50287	1.50282	37.5711	0.747256	0.747685	18.6868	0.310543	0.309911	7.75567	64.0135
3	6		1.56121	1.55001	38.8903	0.778326	0.736207	18.9317	0.321421	0.322171	8.0449	65.8669
4	8		1.57181	1.58424	39.4506	0.74732	0.788585	19.1988	0.326585	0.327074	8.17073	66.8201
5	24		1.54208	1.55326	38.6917	0.733256	0.774941	18.8525	0.319933	0.319498	7.99288	65.537
6	26		1.55311	1.55307	38.8272	0.770829	0.771757	19.2823	0.3189	0.319772	7.9834	66.0929
7	28		1.5358	1.54979	38.5699	0.727814	0.76774	18.6944	0.317571	0.317639	7.94013	65.2045
8	30		1.53787	1.53712	38.4373	0.764631	0.763338	19.0996	0.316507	0.315575	7.90102	65.4379
9	32		1.5488	1.5839	39.1588	0.766487	0.882033	20.6065	0.318054	0.393271	8.89157	68.6569
10	48		1.53966	1.53442	38.426	0.759382	0.761014	19.0049	0.316145	0.314184	7.87911	65.3101
11	50	stop	1.54168	1.57297	38.9332	0.759418	0.876489	20.4488	0.315809	0.392054	8.84829	68.2303

## Sheet: Biomass, TCC, CFU
Sample	Time	Remarks	BMa	BMb	BM Average	BM by Regression	BM norm	TCC	CFU			TCC	CFU
No.	(h)		(g/l)	(g/l)	(g/l)	(g/l)	(g/l)	(cell counts/ml)	(CFU/ml)			(cell counts/ml)	(CFU/ml)
	NL	pH adjustment	0.74	0.4	0.57						Inoculum	1671875000	1.33333e+07
0	0	Inoculation	0.82	0.4	0.61		0.04	109375000	0
1	2		0.82	0.4	0.61		0.04	88281250	0
2	4		0.5	0.3	0.4		-0.17	107031250	0
3	6		0.42	0.4	0.41		-0.16	100000000	0
4	8		0.68	0.48	0.58		0.01	104687500	0
5	24		0.24	0.64	0.44		-0.13	87500000	0
6	26		0.48	0.58	0.53		-0.04	80468750	0
7	28		0.72	0.9	0.81		0.24	73437500	66666.7
8	30		0.48	0.64	0.56		-0.01	80468750	0
9	32		0.6	0.8	0.7		0.13	67187500	0
10	48		1.02	0.84	0.93		0.36	77343750	0
11	50	stop	0.7	0.72	0.71		0.14	65625000	0
