# Supplementary material for: A brief dataset on the model-based evaluation of the growth performance of Bacillus coagulans and l-lactic acid production in a lignin-supplemented medium
Source: Data Brief. 2017 Feb 11;11:236–44. doi: 10.1016/j.dib.2017.02.010 (PMC5320064; doi:10.1016/j.dib.2017.02.010)
Supplement: Supplementary file 2 — Supplementary material [file mmc2.zip › 007 - Submerged fermentation - DSM No 2314 - 2.500 g per L Lignin.xlsx]

## Sheet: Protocol
Define	Sample	Date	Time	Duration	Step	Volume Sample	Temperature	pH-value	Volume NaOH	Volume HCl	Volume Start	Volume Fermenter	Volume Total	Bemerkung
				(h)		(ml)	(°C)		(ml)	(ml)	(ml)	(ml)	[mL]
Fermentation	NL	2012-11-28	08:30:00	0	1. pH-Wert Einstellung	25	52	5.09	3	0	2060	2038	2.041
	0	2012-11-28	08:55:00	0	Zugabe Vorkultur	25	52	6	0	0	2041	2016	2.038
	1	2012-11-28	10:55:00	2		25	52.1	5.99	1	0		1992	2.039
	2	2012-11-28	12:55:00	4		25	52	6	1	0		1967	2.039
	3	2012-11-28	14:55:00	6		25	52	5.99	1	0		1942	2.039
	4	2012-11-28	16:55:00	8		25	52	5.99	1	0		1917	2.039
	5	2012-11-29	03:55:00	19		25	52	6	2	0		1893	2.04
	6	2012-11-29	08:55:00	24		25	52	6	2	0		1868	2.04
	7	2012-11-29	12:55:00	28		25	52	5.99	3	0		1844	2.041
	8	2012-11-29	16:55:00	32		25	52	5.99	3	0		1819	2.041
	9	2012-11-30	08:55:00	48		25	52	5.99	4	0		1795	2.042
	10	2012-11-30	10:55:00	50	Abbruch	25	52	5.99	4	0		1770	2.042

## Sheet: Lactate
		Dilution factor: 1:	25
Sample	Time	Remarks	LacHPLC a	LacHPLC b	Lactate	AAHPLC a	AAHPLC b	Acidic acid
No.	(h)		(g/l)	(g/l)	(g/l)	(g/l)	(g/l)	(g/l)
	NL	pH adjustment	0	0	0	0	0	0
0	0	Inoculation	0	0	0	0	0	0
1	2		0	0	0	0	0	0
2	4		0	0	0	0	0	0
3	6		0	0	0	0	0	0
4	8		0	0	0	0	0	0
5	19		0	0	0	0	0	0
6	24		0	0	0	0	0	0
7	28		0	0	0	0	0	0
8	32		0	0	0	0	0	0
9	48		0	0	0	0	0	0
10	50	stop	0	0	0	0	0	0

## Sheet: Sugars
		Dilution factor: 1:	25
Sample	Time	Remarks	GluHPLC a	GluHPLC b	Glucose	XylHPLC a	XylHPLC b	Xylose	ArabHPLC a	ArabHPLC b	Arabinose	Total sugar
No.	(h)		(g/l)	(g/l)	(g/l)	(g/l)	(g/l)	(g/l)	(g/l)	(g/l)	(g/l)	(g/l)
	NL	pH adjustment	1.66967	1.67263	41.7787	0.902951	0.90259	22.5693	0.424992	0.421702	10.5837	74.9317
0	0	Inoculation	1.69746	1.70269	42.5019	0.920677	0.917662	22.9792	0.43209	0.433556	10.8206	76.3017
1	2		1.63133	1.62776	40.7387	0.879363	0.879134	21.9812	0.413964	0.413791	10.3469	73.0668
2	4		1.71395	1.7129	42.8356	0.928669	0.921581	23.1281	0.432964	0.432492	10.8182	76.782
3	6		1.68555	1.68384	42.1174	0.905982	0.910249	22.7029	0.426038	0.423275	10.6164	75.4367
4	8		1.71345	1.71139	42.8105	0.920919	0.920007	23.0116	0.43181	0.432333	10.8018	76.6238
5	19		1.7202	1.71998	43.0022	0.9297	0.92555	23.1906	0.432065	0.429951	10.7752	76.9681
6	24		1.69968	1.70382	42.5437	0.915755	0.912975	22.8591	0.427613	0.425626	10.6655	76.0684
7	28		1.70971	1.70877	42.731	0.913321	0.917981	22.8913	0.43074	0.429836	10.7572	76.3795
8	32		1.64535	1.64537	41.134	0.882849	0.88824	22.1386	0.413587	0.413619	10.3401	73.6127
9	48		1.71011	1.70617	42.7035	0.915503	0.915678	22.8898	0.426823	0.428195	10.6877	76.2809
10	50	stop	1.67712	1.6768	41.9239	0.901769	0.898447	22.5027	0.422866	0.419824	10.5336	74.9602

## Sheet: Biomass, TCC, CFU
Sample	Time	Remarks	BMa	BMb	BM Average	BM by Regression	BM norm	TCC	CFU			TCC	CFU
No.	(h)		(g/l)	(g/l)	(g/l)	(g/l)	(g/l)	(cell counts/ml)	(CFU/ml)			(cell counts/ml)	(CFU/ml)
	NL	pH adjustment	0.14	0.14	0.14						Inoculum	2820312500	1.93333e+07
0	0	Inoculation		0.58	0.58	0.44	107812500	0	0
1	2		0.48	0.68	0.58	0.44	128906250	0	0
2	4		0.64	0.8	0.72	0.58	118750000	0	0
3	6		0.66	0.42	0.54	0.4	108593750	66.6667	6.13909e-05
4	8		0.74	0.52	0.63	0.49	92187500	0	0
5	19		0.54	1	0.77	0.63	88281250	0	0
6	24		0.38	0.64	0.51	0.37	140625000	1333.33	0.000948148
7	28		0.42	4.54	2.48	2.34	109375000	0	0
8	32		0.4	0.66	0.53	0.39	100000000	0	0
9	48		0.78	1.02	0.9	0.76	91406250	666.667	0.000729345
10	50	stop	0.58	1.06	0.82	0.68	108593750	1133.33	0.00104365
