# Supplementary material for: A brief dataset on the model-based evaluation of the growth performance of Bacillus coagulans and l-lactic acid production in a lignin-supplemented medium
Source: Data Brief. 2017 Feb 11;11:236–44. doi: 10.1016/j.dib.2017.02.010 (PMC5320064; doi:10.1016/j.dib.2017.02.010)
Supplement: Supplementary file 2 — Supplementary material [file mmc2.zip › 008 - Submerged fermentation - DSM ID 14-298 - 0.000 g per L Lignin.xlsx]

## Sheet: Protocol
Define	Sample	Date	Time	Duration	Step	Volume Sample	Temperature	pH-value	Volume NaOH	Volume Start	Volume Fermenter	Volume Total
				(h)		(mL)	(°C)		(mL)	(mL)	(mL)	[L]
Fermentation	NL	2013-01-15	08:30:00	0	pH adjustment	25	52.2	5.2	2	2060	2037	2.039
	0	2013-01-15	08:45:00	0	Inoculation	25	52.1	5.67	0	2039	2014	2.014
	1	2013-01-15	10:45:00	2		25	52.2	5.98	2		1991	1.993
	2	2013-01-15	12:45:00	4		25	52.1	5.97	14		1978	1.992
	3	2013-01-15	14:45:00	6		25	52	5.97	65		2004	2.069
	4	2013-01-15	16:45:00	8		25	52	5.97	108		2022	2.13
	5	2013-01-16	03:45:00	19		25	51.8	5.98	187		2076	2.263
	6	2013-01-16	08:45:00	24		25	52	5.98	200		2064	2.264
	7	2013-01-16	10:45:00	26		25	52	5.98	206		2045	2.251
	8	2013-01-16	12:45:00	28		25	52	5.98	212		2026	2.238
	9	2013-01-16	14:45:00	30		25	52	5.97	219		2008	2.227
	10	2013-01-16	16:45:00	32		25	52	5.98	226		1990	2.216
	11	2013-01-17	08:45:00	48		25	51.9	5.98	257		1996	2.253
	12	2013-01-17	10:45:00	50	Stop	25	52.1	5.99	257		1971	2.228

## Sheet: Lactate
		Dilution factor: 1:	25
Sample	Time	Remarks	LacHPLC a	LacHPLC b	Lactate	AAHPLC a	AAHPLC b	Acidic acid
No.	(h)		(g/L)	(g/L)	(g/L)	(g/L)	(g/L)	(g/L)
	NL	pH adjustment	0	0	0	0	0	0
0	0	Inoculation	0	0	0	0	0	0
1	2		0	0	0	0	0	0
2	4		0.172367	0.172118	4.30606	0	0	0
3	6		0.761738	0.764775	19.0814	0	0	0
4	8		1.21906	1.21886	30.474	0	0	0
5	19		1.97828	1.96425	49.2817	0	0	0
6	24		2.06895	2.05922	51.6022	0	0	0
7	26		2.1367	2.12298	53.246	0	0	0
8	28		2.16341	2.16843	54.1481	0	0	0
9	30		2.22924	2.22568	55.6865	0	0	0
10	32		2.35793	2.36329	59.0153	0	0	0
11	48		2.68653	2.67925	67.0723	0	0	0
12	50	Stop	2.65026	2.66241	66.4084	0	0	0

## Sheet: Sugars
		Dilution factor: 1:	25
Sample	Time	Remarks	GluHPLC a	GluHPLC b	Glucose	XylHPLC a	XylHPLC b	Xylose	ArabHPLC a	ArabHPLC b	Arabinose	Total sugars
No.	(h)		(g/L)	(g/L)	(g/L)	(g/L)	(g/L)	(g/L)	(g/L)	(g/L)	(g/L)	(g/L)
	NL	pH adjustment	1.92714	1.92866	48.1975	0.854361	0.858505	21.4108	0.439814	0.442705	11.0315	80.6398
0	0	Inoculation	1.86814	1.86707	46.6902	0.825894	0.828781	20.6834	0.424659	0.428017	10.6584	78.032
1	2		1.84527	1.84907	46.1792	0.82349	0.825709	20.615	0.423041	0.42864	10.646	77.4402
2	4		1.71634	1.71771	42.9257	0.817577	0.818254	20.4479	0.428219	0.427435	10.6957	74.0693
3	6		1.13146	1.13007	28.2691	0.778381	0.77637	19.4344	0.411501	0.411487	10.2873	57.9908
4	8		0.656652	0.652837	16.3686	0.720228	0.719182	17.9926	0.384994	0.385463	9.63071	43.992
5	19		0	0	0	0.549079	0.498801	13.0985	0.309029	0.246927	6.94945	20.0479
6	24		0	0	0	0.409949	0.411166	10.2639	0.19123	0.191444	4.78343	15.0474
7	26		0	0	0	0.415441	0.414424	10.3733	0.222469	0.222239	5.55885	15.9322
8	28		0	0	0	0.36169	0.363364	9.06317	0.186459	0.188607	4.68832	13.7515
9	30		0	0	0	0.307373	0.304112	7.64356	0.151645	0.154367	3.82515	11.4687
10	32		0	0	0	0.269078	0.267568	6.70808	0.125061	0.12278	3.09802	9.8061
11	48		0	0	0	0	0	0	0	0	0	0
12	50	Stop	0	0	0	0	0	0	0	0	0	0

## Sheet: Biomass, TCC, CFU
Sample	Time	Remarks	BMa	BMb	BM Average	BM by Regression	BM norm	TCC	CFU		Inoculum	TCC	CFU
No.	(h)		(g/L)	(g/L)	(g/L)	(g/L)	(g/L)	(cell counts/mL)	(CFU/mL)			(cell counts/mL)	(CFU/mL)
	NL	pH adjustment	0.46	0.56	0.51							1960937500	6.66667e+06
0	0	Inoculation	0.54	0.44	0.49	0.0407812	0.02	67968750	3.26667e+06
1	2		0.64	1.26	0.95	0.10125	0.44	168750000	0
2	4		1.88	2.02	1.95	1.04062	1.44	1734375000	3.26667e+08
3	6		3.04	3.22	3.13	5.39062	2.62	8984375000	1400000000
4	8		3.58	3.9	3.74	5.67188	3.23	9453125000	2.86667e+09
5	19		4.02	4	4.01	4.3125	3.5	7187500000	2400000000
6	24		4.3	4.3	4.3	4.96875	3.79	8281250000	600000000
7	26		4.4	4.4	4.4	5.53125	3.89	9218750000	440000000
8	28		4.48	4.48	4.48	5.29688	3.97	8828125000	4.73333e+08
9	30		4.46	5.22	4.84	5.20312	4.33	8671875000	380000000
10	32		4.42	4.62	4.52	6.375	4.01	10625000000	540000000
11	48		4.84	4.72	4.78	6.09375	4.27	10156250000	1.33333e+08
12	50	Stop	4.54	4.84	4.69	6.46875	4.18	10781250000	218000000

## Sheet: Online Base & pH
Age (h)	BASE_Value (mL)		Age (h)	pH_Value (-)
0.0333333	0		0.0333333	5.67
0.0833333	1		0.0833333	5.98
0.133333	1		0.133333	5.99
0.183333	1		0.183333	5.98
0.233333	1		0.233333	5.98
0.283333	1		0.283333	5.98
0.333333	1		0.333333	5.99
0.383333	1		0.383333	5.99
0.433333	1		0.433333	5.98
0.483333	1		0.483333	5.98
0.533333	1		0.533333	5.98
0.583333	1		0.583333	5.99
0.633333	1		0.633333	5.99
0.683333	1		0.683333	5.98
0.733333	1		0.733333	5.98
0.783333	1		0.783333	5.98
0.833333	1		0.833333	5.99
0.883333	1		0.883333	5.98
0.933333	1		0.933333	5.98
0.983333	1		0.983333	5.99
1.03333	1		1.03333	5.98
1.08333	1		1.08333	5.98
1.13333	1		1.13333	5.99
1.18333	1		1.18333	5.98
1.23333	1		1.23333	5.98
1.28333	1		1.28333	5.98
1.33333	1		1.33333	5.98
1.38333	1		1.38333	5.99
1.43333	1		1.43333	5.98
1.48333	1		1.48333	5.98
1.53333	1		1.53333	5.99
1.58333	1		1.58333	5.97
1.63333	1		1.63333	5.98
1.68333	2		1.68333	5.98
1.73333	2		1.73333	5.98
1.78333	2		1.78333	5.98
1.83333	2		1.83333	5.98
1.88333	2		1.88333	5.98
1.93333	2		1.93333	5.97
1.98333	2		1.98333	5.98
2.03333	2		2.03333	5.97
2.08333	2		2.08333	5.97
2.13333	2		2.13333	5.98
2.18333	2		2.18333	5.97
2.23333	2		2.23333	5.97
2.28333	2		2.28333	5.97
2.33333	3		2.33333	5.97
2.38333	3		2.38333	5.97
2.43333	3		2.43333	5.98
2.5	3		2.5	5.98
2.53333	3		2.53333	5.99
2.58333	3		2.58333	5.97
2.63333	3		2.63333	5.97
2.68333	3		2.68333	5.97
2.73333	4		2.73333	5.98
2.78333	4		2.78333	5.97
2.83333	4		2.83333	5.98
2.88333	4		2.88333	5.98
2.93333	4		2.93333	5.97
2.98333	5		2.98333	5.98
3.03333	5		3.03333	5.97
3.08333	5		3.08333	5.97
3.13333	6		3.13333	5.96
3.18333	6		3.18333	5.97
3.23333	6		3.23333	5.97
3.28333	7		3.28333	5.96
3.33333	7		3.33333	5.98
3.38333	7		3.38333	5.96
3.43333	8		3.43333	5.95
3.48333	8		3.48333	5.97
3.53333	9		3.53333	5.96
3.58333	9		3.58333	5.95
3.63333	10		3.63333	5.97
3.68333	10		3.68333	5.97
3.73333	11		3.73333	5.97
3.78333	11		3.78333	5.97
3.83333	12		3.83333	5.96
3.88333	13		3.88333	5.95
3.93333	13		3.93333	5.96
3.98333	14		3.98333	5.96
4.03333	15		4.03333	5.97
4.08333	16		4.08333	5.95
4.13333	16		4.13333	5.95
4.18333	17		4.18333	5.95
4.23333	18		4.23333	5.97
4.28333	19		4.28333	5.97
4.33333	20		4.33333	5.96
4.38333	21		4.38333	5.96
4.43333	22		4.43333	5.95
4.48333	23		4.48333	5.96
4.53333	24		4.53333	5.95
4.58333	25		4.58333	5.94
4.63333	27		4.63333	5.96
4.68333	28		4.68333	5.95
4.73333	29		4.73333	5.94
4.78333	31		4.78333	5.95
4.83333	32		4.83333	5.96
4.88333	33		4.88333	5.95
4.93333	35		4.93333	5.97
5	36		5	5.94
5.03333	38		5.03333	5.95
5.1	39		5.1	5.96
5.15	41		5.15	5.93
5.2	43		5.2	5.95
5.25	44		5.25	5.93
5.3	46		5.3	5.96
5.35	47		5.35	5.95
5.4	49		5.4	5.97
5.45	50		5.45	5.95
5.5	52		5.5	5.95
5.55	53		5.55	5.96
5.6	55		5.6	5.93
5.65	56		5.65	5.96
5.7	57		5.7	5.94
5.75	59		5.75	5.96
5.8	60		5.8	5.96
5.85	61		5.85	5.95
5.9	63		5.9	5.96
5.95	64		5.95	5.95
6	65		6	5.96
6.05	67		6.05	5.95
6.1	68		6.1	5.97
6.15	69		6.15	5.95
6.2	70		6.2	5.94
6.25	71		6.25	5.96
6.3	73		6.3	5.96
6.35	74		6.35	5.95
6.4	75		6.4	5.96
6.45	76		6.45	5.96
6.5	77		6.5	5.96
6.55	78		6.55	5.96
6.6	79		6.6	5.95
6.65	81		6.65	5.94
6.7	82		6.7	5.97
6.75	83		6.75	5.95
6.8	84		6.8	5.97
6.85	85		6.85	5.96
6.9	86		6.9	5.95
6.95	87		6.95	5.96
7	88		7	5.96
7.05	89		7.05	5.95
7.1	90		7.1	5.96
7.15	91		7.15	5.95
7.2	92		7.2	5.97
7.25	93		7.25	5.96
7.3	94		7.3	5.95
7.35	95		7.35	5.96
7.4	96		7.4	5.96
7.45	97		7.45	5.98
7.5	98		7.5	5.96
7.55	99		7.55	5.95
7.6	100		7.6	5.96
7.65	101		7.65	5.96
7.7	102		7.7	5.95
7.75	103		7.75	5.97
7.8	104		7.8	5.97
7.85	105		7.85	5.96
7.9	106		7.9	5.97
7.95	107		7.95	5.95
8	108		8	5.97
8.05	109		8.05	5.95
8.1	109		8.1	5.95
8.15	110		8.15	5.97
8.2	111		8.2	5.95
8.25	112		8.25	5.96
8.3	113		8.3	5.97
8.35	114		8.35	5.97
8.4	115		8.4	5.95
8.45	116		8.45	5.96
8.5	116		8.5	5.95
8.55	117		8.55	5.95
8.6	118		8.6	5.97
8.65	119		8.65	5.95
8.7	120		8.7	5.98
8.75	121		8.75	5.96
8.8	122		8.8	5.96
8.85	122		8.85	5.96
8.9	123		8.9	5.96
8.95	124		8.95	5.95
9	125		9	5.97
9.05	126		9.05	5.96
9.1	127		9.1	5.96
9.15	127		9.15	5.97
9.2	128		9.2	5.96
9.25	129		9.25	5.97
9.3	130		9.3	5.97
9.35	131		9.35	5.95
9.4	132		9.4	5.97
9.45	132		9.45	5.96
9.5	133		9.5	5.95
9.55	134		9.55	5.97
9.6	135		9.6	5.96
9.65	136		9.65	5.97
9.7	136		9.7	5.97
9.75	137		9.75	5.96
9.8	138		9.8	5.96
9.85	139		9.85	5.96
9.9	139		9.9	5.97
9.95	140		9.95	5.97
10	141		10	5.96
10.05	142		10.05	5.97
10.1	142		10.1	5.96
10.15	143		10.15	5.98
10.2	144		10.2	5.96
10.25	145		10.25	5.97
10.3	145		10.3	5.97
10.35	146		10.35	5.98
10.4	147		10.4	5.97
10.45	148		10.45	5.97
10.5	148		10.5	5.96
10.55	149		10.55	5.97
10.6	150		10.6	5.97
10.65	151		10.65	5.96
10.7	151		10.7	5.97
10.75	152		10.75	5.98
10.8	153		10.8	5.96
10.85	153		10.85	5.96
10.9	154		10.9	5.97
10.95	155		10.95	5.96
11	156		11	5.98
11.05	156		11.05	5.96
11.1	157		11.1	5.97
11.15	158		11.15	5.96
11.2	158		11.2	5.98
11.25	159		11.25	5.96
11.3	160		11.3	5.98
11.35	160		11.35	5.97
11.4	161		11.4	5.96
11.45	162		11.45	5.98
11.5	162		11.5	5.97
11.55	163		11.55	5.96
11.6	164		11.6	5.97
11.65	164		11.65	5.96
11.7	165		11.7	5.96
11.75	166		11.75	5.97
11.8	166		11.8	5.97
11.85	167		11.85	5.97
11.9	168		11.9	5.96
11.95	168		11.95	5.96
12	169		12	5.97
12.05	170		12.05	5.97
12.1	170		12.1	5.98
12.15	171		12.15	5.97
12.2	172		12.2	5.96
12.25	172		12.25	5.97
12.3	173		12.3	5.96
12.35	173		12.35	5.97
12.4	174		12.4	5.98
12.45	174		12.45	5.98
12.5	174		12.5	5.98
12.55	174		12.55	5.98
12.6	174		12.6	5.98
12.65	174		12.65	5.98
12.7	174		12.7	5.98
12.75	174		12.75	5.98
12.8	174		12.8	5.98
12.85	174		12.85	5.98
12.9	174		12.9	5.98
12.95	174		12.95	5.98
13	175		13	5.98
13.05	175		13.05	5.98
13.1	175		13.1	5.98
13.15	175		13.15	5.98
13.2	175		13.2	5.98
13.25	175		13.25	5.98
13.3	175		13.3	5.98
13.35	175		13.35	5.98
13.4	175		13.4	5.98
13.45	175		13.45	5.98
13.5	175		13.5	5.98
13.55	175		13.55	5.98
13.6	176		13.6	5.98
13.65	176		13.65	5.98
13.7	176		13.7	5.98
13.75	176		13.75	5.98
13.8	176		13.8	5.98
13.85	176		13.85	5.98
13.9	176		13.9	5.98
13.95	176		13.95	5.98
14	176		14	5.98
14.05	176		14.05	5.98
14.1	177		14.1	5.98
14.15	177		14.15	5.98
14.2	177		14.2	5.98
14.25	177		14.25	5.98
14.3	177		14.3	5.98
14.35	177		14.35	5.98
14.4	177		14.4	5.98
14.45	177		14.45	5.97
14.5	177		14.5	5.98
14.55	177		14.55	5.98
14.6	178		14.6	5.98
14.65	178		14.65	5.98
14.7	178		14.7	5.98
14.75	178		14.75	5.98
14.8	178		14.8	5.98
14.85	178		14.85	5.98
14.9	178		14.9	5.98
14.95	178		14.95	5.98
15	178		15	5.97
15.05	178		15.05	5.98
15.1	178		15.1	5.98
15.15	179		15.15	5.98
15.2	179		15.2	5.98
15.25	179		15.25	5.98
15.3	179		15.3	5.98
15.35	179		15.35	5.98
15.4	179		15.4	5.98
15.45	179		15.45	5.97
15.5	179		15.5	5.98
15.55	179		15.55	5.98
15.6	179		15.6	5.97
15.65	180		15.65	5.98
15.7	180		15.7	5.98
15.75	180		15.75	5.98
15.8	180		15.8	5.98
15.85	180		15.85	5.98
15.9	180		15.9	5.98
15.95	180		15.95	5.98
16	180		16	5.98
16.05	180		16.05	5.98
16.1	180		16.1	5.98
16.15	181		16.15	5.98
16.2	181		16.2	5.97
16.25	181		16.25	5.98
16.3	181		16.3	5.98
16.35	181		16.35	5.97
16.4	181		16.4	5.98
16.45	181		16.45	5.98
16.5	181		16.5	5.98
16.55	181		16.55	5.97
16.6	182		16.6	5.98
16.65	182		16.65	5.98
16.7	182		16.7	5.98
16.75	182		16.75	5.98
16.8	182		16.8	5.98
16.85	182		16.85	5.98
16.9	182		16.9	5.98
16.95	182		16.95	5.97
17	182		17	5.98
17.05	183		17.05	5.98
17.1	183		17.1	5.97
17.15	183		17.15	5.98
17.2	183		17.2	5.97
17.25	183		17.25	5.98
17.3	183		17.3	5.98
17.35	183		17.35	5.97
17.4	183		17.4	5.98
17.45	183		17.45	5.98
17.5	184		17.5	5.98
17.55	184		17.55	5.98
17.6	184		17.6	5.98
17.65	184		17.65	5.97
17.7	184		17.7	5.98
17.75	184		17.75	5.98
17.8	184		17.8	5.98
17.85	184		17.85	5.98
17.9	185		17.9	5.98
17.95	185		17.95	5.98
18	185		18	5.98
18.05	185		18.05	5.98
18.1	185		18.1	5.98
18.15	185		18.15	5.97
18.2	185		18.2	5.98
18.25	185		18.25	5.98
18.3	186		18.3	5.98
18.35	186		18.35	5.98
18.4	186		18.4	5.97
18.45	186		18.45	5.98
18.5	186		18.5	5.98
18.55	186		18.55	5.98
18.6	186		18.6	5.98
18.65	186		18.65	5.98
18.7	186		18.7	5.98
18.75	187		18.75	5.98
18.8	187		18.8	5.97
18.85	187		18.85	5.97
18.9	187		18.9	5.98
18.95	187		18.95	5.98
19	187		19	5.98
19.05	187		19.05	5.98
19.1	187		19.1	5.98
19.15	188		19.15	5.98
19.2	188		19.2	5.98
19.25	188		19.25	5.98
19.3	188		19.3	5.98
19.35	188		19.35	5.98
19.4	188		19.4	5.98
19.45	188		19.45	5.98
19.5	188		19.5	5.98
19.55	189		19.55	5.98
19.6	189		19.6	5.97
19.65	189		19.65	5.98
19.7	189		19.7	5.98
19.75	189		19.75	5.98
19.8	189		19.8	5.98
19.85	189		19.85	5.98
19.9	189		19.9	5.98
19.95	190		19.95	5.98
20	190		20	5.98
20.05	190		20.05	5.98
20.1	190		20.1	5.98
20.15	190		20.15	5.97
20.2	190		20.2	5.98
20.25	190		20.25	5.98
20.3	191		20.3	5.98
20.35	191		20.35	5.98
20.4	191		20.4	5.98
20.45	191		20.45	5.98
20.5	191		20.5	5.98
20.55	191		20.55	5.98
20.6	191		20.6	5.98
20.65	191		20.65	5.98
20.7	192		20.7	5.98
20.75	192		20.75	5.97
20.8	192		20.8	5.98
20.85	192		20.85	5.98
20.9	192		20.9	5.98
20.95	192		20.95	5.98
21	192		21	5.97
21.05	193		21.05	5.97
21.1	193		21.1	5.98
21.15	193		21.15	5.98
21.2	193		21.2	5.98
21.25	193		21.25	5.98
21.3	193		21.3	5.98
21.35	193		21.35	5.98
21.4	193		21.4	5.98
21.45	194		21.45	5.98
21.5	194		21.5	5.97
21.55	194		21.55	5.98
21.6	194		21.6	5.97
21.65	194		21.65	5.98
21.7	194		21.7	5.97
21.75	194		21.75	5.98
21.8	195		21.8	5.98
21.85	195		21.85	5.98
21.9	195		21.9	5.98
21.95	195		21.95	5.98
22	195		22	5.97
22.05	195		22.05	5.97
22.1	195		22.1	5.98
22.15	195		22.15	5.98
22.2	196		22.2	5.97
22.25	196		22.25	5.98
22.3	196		22.3	5.98
22.35	196		22.35	5.98
22.4	196		22.4	5.98
22.45	196		22.45	5.98
22.5	196		22.5	5.98
22.55	196		22.55	5.98
22.6	197		22.6	5.98
22.65	197		22.65	5.98
22.7	197		22.7	5.97
22.75	197		22.75	5.98
22.8	197		22.8	5.97
22.85	197		22.85	5.98
22.9	197		22.9	5.97
22.95	198		22.95	5.98
23	198		23	5.97
23.05	198		23.05	5.97
23.1	198		23.1	5.98
23.15	198		23.15	5.97
23.2	198		23.2	5.98
23.25	198		23.25	5.97
23.3	199		23.3	5.97
23.35	199		23.35	5.98
23.4	199		23.4	5.98
23.45	199		23.45	5.98
23.5	199		23.5	5.98
23.55	199		23.55	5.97
23.6	199		23.6	5.98
23.65	199		23.65	5.97
23.7	200		23.7	5.98
23.75	200		23.75	5.98
23.8	200		23.8	5.97
23.85	200		23.85	5.98
23.9	200		23.9	5.97
23.95	200		23.95	5.98
24	200		24	5.98
24.05	201		24.05	5.97
24.1	201		24.1	5.98
24.15	201		24.15	5.98
24.2	201		24.2	5.98
24.25	201		24.25	5.98
24.3	201		24.3	5.98
24.35	201		24.35	5.97
24.4	202		24.4	5.98
24.45	202		24.45	5.98
24.5	202		24.5	5.98
24.55	202		24.55	5.98
24.6	202		24.6	5.97
24.65	202		24.65	5.98
24.7	202		24.7	5.97
24.75	203		24.75	5.97
24.8	203		24.8	5.98
24.85	203		24.85	5.97
24.9	203		24.9	5.98
24.95	203		24.95	5.97
25	203		25	5.97
25.05	203		25.05	5.98
25.1	204		25.1	5.98
25.15	204		25.15	5.98
25.2	204		25.2	5.98
25.25	204		25.25	5.97
25.3	204		25.3	5.98
25.35	204		25.35	5.98
25.4	204		25.4	5.97
25.45	205		25.45	5.98
25.5	205		25.5	5.98
25.55	205		25.55	5.98
25.6	205		25.6	5.98
25.65	205		25.65	5.98
25.7	205		25.7	5.98
25.75	205		25.75	5.97
25.8	206		25.8	5.97
25.85	206		25.85	5.97
25.9	206		25.9	5.98
25.95	206		25.95	5.98
26	206		26	5.97
26.05	206		26.05	5.98
26.1	206		26.1	5.97
26.15	207		26.15	5.98
26.2	207		26.2	5.97
26.25	207		26.25	5.97
26.3	207		26.3	5.97
26.35	207		26.35	5.98
26.4	207		26.4	5.97
26.45	208		26.45	5.98
26.5	208		26.5	5.98
26.55	208		26.55	5.97
26.6	208		26.6	5.97
26.65	208		26.65	5.97
26.7	208		26.7	5.97
26.75	208		26.75	5.98
26.8	209		26.8	5.97
26.85			26.85
28.1	213		28.1	5.97
28.15	213		28.15	5.97
28.2	213		28.2	5.98
28.25	213		28.25	5.97
28.3	213		28.3	5.97
28.35	213		28.35	5.98
28.4	213		28.4	5.98
28.45	214		28.45	5.97
28.5	214		28.5	5.98
28.55	214		28.55	5.97
28.6	214		28.6	5.97
28.65	214		28.65	5.97
28.7	215		28.7	5.97
28.75	215		28.75	5.98
28.8	215		28.8	5.98
28.85	215		28.85	5.97
28.9	215		28.9	5.98
28.95	215		28.95	5.97
29	216		29	5.97
29.05	216		29.05	5.97
29.1	216		29.1	5.97
29.15	216		29.15	5.98
29.2	216		29.2	5.98
29.25	216		29.25	5.97
29.3	217		29.3	5.98
29.35	217		29.35	5.97
29.4	217		29.4	5.98
29.45	217		29.45	5.97
29.5	217		29.5	5.98
29.55	217		29.55	5.98
29.6	218		29.6	5.97
29.65	218		29.65	5.98
29.7	218		29.7	5.97
29.75	218		29.75	5.98
29.8	218		29.8	5.97
29.85	218		29.85	5.97
29.9	219		29.9	5.98
29.95	219		29.95	5.97
30	219		30	5.97
30.05	219		30.05	5.98
30.1	219		30.1	5.97
30.15	219		30.15	5.98
30.2	220		30.2	5.98
30.25	220		30.25	5.97
30.3	220		30.3	5.97
30.35	220		30.35	5.98
30.4	220		30.4	5.97
30.45	220		30.45	5.98
30.5	221		30.5	5.97
30.55	221		30.55	5.97
30.6	221		30.6	5.98
30.65	221		30.65	5.97
30.7	221		30.7	5.98
30.75	221		30.75	5.97
30.8	222		30.8	5.98
30.85	222		30.85	5.98
30.9	222		30.9	5.98
30.95	222		30.95	5.98
31	222		31	5.97
31.05	222		31.05	5.98
31.1	222		31.1	5.97
31.15	223		31.15	5.98
31.2	223		31.2	5.98
31.25	223		31.25	5.98
31.3	223		31.3	5.98
31.35	223		31.35	5.98
31.4	224		31.4	5.98
31.45	224		31.45	5.98
31.5	224		31.5	5.98
31.55	224		31.55	5.97
31.6	224		31.6	5.98
31.65	224		31.65	5.97
31.7	225		31.7	5.98
31.75	225		31.75	5.97
31.8	225		31.8	5.97
31.85	225		31.85	5.97
31.9	225		31.9	5.97
31.95	225		31.95	5.97
32	226		32	5.97
32.05	226		32.05	5.97
32.1	226		32.1	5.98
32.15	226		32.15	5.97
32.2	226		32.2	5.98
32.25	226		32.25	5.98
32.3	227		32.3	5.97
32.35	227		32.35	5.98
32.4	227		32.4	5.98
32.45	227		32.45	5.97
32.5	227		32.5	5.98
32.55	227		32.55	5.98
32.6	228		32.6	5.98
32.65	228		32.65	5.97
32.7	228		32.7	5.98
32.75	228		32.75	5.97
32.8	228		32.8	5.97
32.85	228		32.85	5.98
32.9	228		32.9	5.97
32.95	229		32.95	5.97
33	229		33	5.97
33.05	229		33.05	5.97
33.1	229		33.1	5.97
33.15	229		33.15	5.98
33.2	229		33.2	5.98
33.25	230		33.25	5.97
33.3	230		33.3	5.97
33.35	230		33.35	5.97
33.4	230		33.4	5.98
33.45	230		33.45	5.98
33.5	230		33.5	5.97
33.55	231		33.55	5.98
33.6	231		33.6	5.97
33.65	231		33.65	5.98
33.7	231		33.7	5.97
33.75	231		33.75	5.97
33.8	231		33.8	5.97
33.85	232		33.85	5.97
33.9	232		33.9	5.98
33.95	232		33.95	5.97
34	232		34	5.97
34.05	232		34.05	5.98
34.1	233		34.1	5.98
34.15	233		34.15	5.98
34.2	233		34.2	5.97
34.25	233		34.25	5.97
34.3	233		34.3	5.98
34.35	233		34.35	5.98
34.4	234		34.4	5.98
34.45	234		34.45	5.98
34.5	234		34.5	5.97
34.55	234		34.55	5.97
34.6	234		34.6	5.98
34.65	235		34.65	5.97
34.7	235		34.7	5.97
34.75	235		34.75	5.97
34.8	235		34.8	5.98
34.85	235		34.85	5.98
34.9	235		34.9	5.97
34.95	236		34.95	5.98
35	236		35	5.97
35.05	236		35.05	5.98
35.1	236		35.1	5.97
35.15	236		35.15	5.97
35.2	236		35.2	5.98
35.25	237		35.25	5.97
35.3	237		35.3	5.97
35.35	237		35.35	5.98
35.4	237		35.4	5.97
35.45	237		35.45	5.97
35.5	238		35.5	5.97
35.55	238		35.55	5.98
35.6	238		35.6	5.97
35.65	238		35.65	5.97
35.7	238		35.7	5.97
35.75	238		35.75	5.98
35.8	239		35.8	5.97
35.85	239		35.85	5.98
35.9	239		35.9	5.98
35.95	239		35.95	5.98
36	239		36	5.97
36.05	239		36.05	5.98
36.1	240		36.1	5.97
36.15	240		36.15	5.98
36.2	240		36.2	5.97
36.25	240		36.25	5.98
36.3	240		36.3	5.97
36.35	241		36.35	5.98
36.4	241		36.4	5.98
36.45	241		36.45	5.98
36.5	241		36.5	5.98
36.55	241		36.55	5.97
36.6	241		36.6	5.98
36.65	242		36.65	5.98
36.7	242		36.7	5.97
36.75	242		36.75	5.98
36.8	242		36.8	5.97
36.85	242		36.85	5.97
36.9	242		36.9	5.97
36.95	243		36.95	5.98
37	243		37	5.98
37.05	243		37.05	5.97
37.1	243		37.1	5.97
37.15	243		37.15	5.98
37.2	243		37.2	5.97
37.25	244		37.25	5.98
37.3	244		37.3	5.97
37.35	244		37.35	5.97
37.4	244		37.4	5.97
37.45	244		37.45	5.98
37.5	244		37.5	5.98
37.55	245		37.55	5.98
37.6	245		37.6	5.97
37.65	245		37.65	5.98
37.7	245		37.7	5.97
37.75	245		37.75	5.98
37.8	246		37.8	5.97
37.85	246		37.85	5.98
37.9	246		37.9	5.98
37.95	246		37.95	5.97
38	246		38	5.98
38.05	246		38.05	5.98
38.1	246		38.1	5.97
38.15	247		38.15	5.97
38.2	247		38.2	5.98
38.25	247		38.25	5.98
38.3	247		38.3	5.98
38.35	247		38.35	5.98
38.4	247		38.4	5.98
38.45	247		38.45	5.98
38.5	247		38.5	5.98
38.55	248		38.55	5.97
38.6	248		38.6	5.97
38.65	248		38.65	5.97
38.7	248		38.7	5.98
38.75	248		38.75	5.98
38.8	248		38.8	5.98
38.85	248		38.85	5.98
38.9	249		38.9	5.98
38.95	249		38.95	5.97
39	249		39	5.98
39.05	249		39.05	5.98
39.1	249		39.1	5.98
39.15	249		39.15	5.98
39.2	249		39.2	5.98
39.25	249		39.25	5.98
39.3	250		39.3	5.97
39.35	250		39.35	5.98
39.4	250		39.4	5.98
39.45	250		39.45	5.98
39.5	250		39.5	5.98
39.55	250		39.55	5.98
39.6	250		39.6	5.98
39.65	251		39.65	5.97
39.7	251		39.7	5.98
39.75	251		39.75	5.97
39.8	251		39.8	5.98
39.85	251		39.85	5.98
39.9	251		39.9	5.97
39.95	251		39.95	5.98
40	252		40	5.98
40.05	252		40.05	5.97
40.1	252		40.1	5.98
40.15	252		40.15	5.97
40.2	252		40.2	5.98
40.25	252		40.25	5.97
40.3	252		40.3	5.97
40.35	252		40.35	5.98
40.4	253		40.4	5.97
40.45	253		40.45	5.97
40.5	253		40.5	5.97
40.55	253		40.55	5.98
40.6	253		40.6	5.98
40.65	253		40.65	5.98
40.7	253		40.7	5.98
40.75	254		40.75	5.98
40.8	254		40.8	5.98
40.85	254		40.85	5.98
40.9	254		40.9	5.98
40.95	254		40.95	5.98
41	254		41	5.98
41.05	254		41.05	5.97
41.1	254		41.1	5.97
41.15	255		41.15	5.97
41.2	255		41.2	5.98
41.25	255		41.25	5.98
41.3	255		41.3	5.97
41.35	255		41.35	5.98
41.4	255		41.4	5.97
41.45	255		41.45	5.98
41.5	256		41.5	5.97
41.55	256		41.55	5.98
41.6	256		41.6	5.98
41.65	256		41.65	5.98
41.7	256		41.7	5.98
41.75	256		41.75	5.98
41.8	256		41.8	5.98
41.85	256		41.85	5.98
41.9	256		41.9	5.98
41.95	256		41.95	5.98
42	256		42	5.98
42.05	256		42.05	5.98
42.1	256		42.1	5.98
42.15	256		42.15	5.98
42.2	256		42.2	5.98
42.25	256		42.25	5.98
42.3	256		42.3	5.98
42.35	256		42.35	5.98
42.4	256		42.4	5.98
42.45	256		42.45	5.98
42.5	257		42.5	5.98
42.55	257		42.55	5.98
42.6	257		42.6	5.98
42.65	257		42.65	5.98
42.7	257		42.7	5.98
42.75	257		42.75	5.98
42.8	257		42.8	5.98
42.85	257		42.85	5.98
42.9	257		42.9	5.98
42.95	257		42.95	5.98
43	257		43	5.98
43.05	257		43.05	5.98
43.1	257		43.1	5.98
43.15	257		43.15	5.98
43.2	257		43.2	5.98
43.25	257		43.25	5.98
43.3	257		43.3	5.98
43.35	257		43.35	5.98
43.4	257		43.4	5.98
43.45	257		43.45	5.98
43.5	257		43.5	5.98
43.55	257		43.55	5.98
43.6	257		43.6	5.98
43.65	257		43.65	5.98
43.7	257		43.7	5.98
43.75	257		43.75	5.98
43.8	257		43.8	5.98
43.85	257		43.85	5.98
43.9	257		43.9	5.98
43.95	257		43.95	5.98
44	257		44	5.98
44.05	257		44.05	5.98
44.1	257		44.1	5.98
44.15	257		44.15	5.98
44.2	257		44.2	5.98
44.25	257		44.25	5.98
44.3	257		44.3	5.98
44.35	257		44.35	5.98
44.4	257		44.4	5.98
44.45	257		44.45	5.98
44.5	257		44.5	5.98
44.55	257		44.55	5.98
44.6	257		44.6	5.98
44.65	257		44.65	5.98
44.7	257		44.7	5.98
44.75	257		44.75	5.98
44.8	257		44.8	5.98
44.85	257		44.85	5.98
44.9	257		44.9	5.98
44.95	257		44.95	5.98
45	257		45	5.98
45.05	257		45.05	5.98
45.1	257		45.1	5.98
45.15	257		45.15	5.98
45.2	257		45.2	5.98
45.25	257		45.25	5.98
45.3	257		45.3	5.98
45.35	257		45.35	5.98
45.4	257		45.4	5.98
45.45	257		45.45	5.98
45.5	257		45.5	5.98
45.55	257		45.55	5.98
45.6	257		45.6	5.98
45.65	257		45.65	5.98
45.7	257		45.7	5.98
45.75	257		45.75	5.98
45.8	257		45.8	5.98
45.85	257		45.85	5.98
45.9	257		45.9	5.98
45.95	257		45.95	5.98
46	257		46	5.98
46.05	257		46.05	5.98
46.1	257		46.1	5.98
46.15	257		46.15	5.98
46.2	257		46.2	5.98
46.25	257		46.25	5.98
46.3	257		46.3	5.98
46.35	257		46.35	5.98
46.4	257		46.4	5.98
46.45	257		46.45	5.98
46.5	257		46.5	5.98
46.55	257		46.55	5.98
46.6	257		46.6	5.98
46.65	257		46.65	5.98
46.7	257		46.7	5.98
46.75	257		46.75	5.98
46.8	257		46.8	5.98
46.85	257		46.85	5.98
46.9	257		46.9	5.98
46.95	257		46.95	5.98
47	257		47	5.98
47.05	257		47.05	5.98
47.1	257		47.1	5.98
47.15	257		47.15	5.98
47.2	257		47.2	5.98
47.25	257		47.25	5.98
47.3	257		47.3	5.98
47.35	257		47.35	5.98
47.4	257		47.4	5.98
47.45	257		47.45	5.98
47.5	257		47.5	5.98
47.55	257		47.55	5.98
47.6	257		47.6	5.98
47.65	257		47.65	5.98
47.7	257		47.7	5.99
47.75	257		47.75	5.99
47.8	257		47.8	5.98
47.85	257		47.85	5.98
47.9	257		47.9	5.99
47.95	257		47.95	5.99
48	257		48	5.99
48.05	257		48.05	5.99
48.1	257		48.1	5.99
48.15	257		48.15	5.98
48.2	257		48.2	5.99
48.25	257		48.25	5.99
48.3	257		48.3	5.98
48.35	257		48.35	5.99
48.4	257		48.4	5.98
48.45	257		48.45	5.98
48.5	257		48.5	5.98
48.55	257		48.55	5.98
48.6	257		48.6	5.98
48.65	257		48.65	5.98
48.7	257		48.7	5.98
48.75	257		48.75	5.98
48.8	257		48.8	5.98
48.85	257		48.85	5.98
48.9	257		48.9	5.99
48.95	257		48.95	5.99
49	257		49	5.99
49.05	257		49.05	5.99
49.1	257		49.1	5.99
49.15	257		49.15	5.99
49.2	257		49.2	5.99
49.25	257		49.25	5.99
49.3	257		49.3	5.99
49.35	257		49.35	5.99
49.4	257		49.4	5.99
49.45	257		49.45	5.99
49.5	257		49.5	5.99
49.55	257		49.55	5.99
49.6	257		49.6	5.99
49.65	257		49.65	5.99
49.7	257		49.7	5.99
49.75	257		49.75	5.99
49.8	257		49.8	5.99
49.85	257		49.85	5.99
49.9	257		49.9	5.99
49.95	257		49.95	5.99
50	257		50	5.99
50.05	257		50.05	5.99
50.1	257		50.1	5.99

## Sheet: Lignin
Lignin measurement
	dilution factor = 1:	25
	basal =	0.466
Sample	Extinction
	1	2	3	Ø
NL	0.45	0.442	0.44	0.444
0	0.413	0.408	0.404	0.408333
1	0.373	0.37	0.369	0.370667
2	0.355	0.353	0.35	0.352667
3	0.36	0.354	0.355	0.356333
4	0.365	0.361	0.367	0.364333
5	0.395	0.394	0.391	0.393333
6	0.415	0.417	0.414	0.415333
7	0.438	0.437	0.435	0.436667
8	0.413	0.405	0.401	0.406333
9	0.439	0.435	0.427	0.433667
10	0.363	0.359	0.358	0.36
11	0.396	0.395	0.392	0.394333
12	0.395	0.398	0.392	0.395
Blank	-0.004	0.002	-0.006	-0.00266667
	Formula:	x = ( y - 0.3973 ) / 0.3175
Sample	Time [h]	Lignin [g/l]	Volume [L]	Lignin [g]
NL	0	0.147087	2.037	0.299615
0	0	0.0347507	2.014	0.0699878
1	2	-0.0838845	1.991	-0.167014
2	4	-0.140577	1.978	-0.278062
3	6	-0.129029	2.004	-0.258574
4	8	-0.103832	2.022	-0.209948
5	19	-0.0124934	2.076	-0.0259364
6	24	0.0567979	2.064	0.117231
7	26	0.12399	2.045	0.253559
8	28	0.0284514	2.026	0.0576426
9	30	0.114541	2.008	0.229998
10	32	-0.11748	1.99	-0.233786
11	48	-0.00934383	1.996	-0.0186503
12	50	-0.00724409	1.971	-0.0142781
theoretical progression of the UVvis values resulting by dilution with NaOH and sampling										Summary
measured concentration [g/L]	Reactor Volume prior sampling [L]	lignin mass in the bioreactor prior sampling [g]	theoretical Lignin concentration [g/L]	Sample volume [L]	Reactor Volume after sampling [L]	lignin mass in the sample [g]	NaOH volume [L]	Delta NaOH volume [L]		lignin mass in the reactor [g]	Lignin concentration [g/L]	theoretical extinction [ - ]
0.147087	2.062	0.303293	0.147087	0.025	2.037	0.00367717	0.002	0.002		0.303293	0.147087	0.451908
0.0347507	2.039	0.299615	0.146942	0.025	2.014	0.00367356	0	0		0.299615	0.146942	0.451865
-0.0838845	2.014	0.295942	0.146942	0.025	1.989	0.00367356	0.002	0.002		0.295942	0.146942	0.451865
-0.140577	1.991	0.292268	0.146795	0.025	1.966	0.00366987	0.014	0.012		0.292268	0.146795	0.45182
-0.129029	1.978	0.288598	0.145904	0.025	1.953	0.0036476	0.065	0.051		0.288598	0.145904	0.451551
-0.103832	2.004	0.284951	0.142191	0.025	1.979	0.00355478	0.108	0.043		0.284951	0.142191	0.450427
-0.0124934	2.022	0.281396	0.139167	0.025	1.997	0.00347918	0.187	0.079		0.281396	0.139167	0.449512
0.0567979	2.076	0.277917	0.133871	0.025	2.051	0.00334678	0.2	0.013		0.277917	0.133871	0.447909
0.12399	2.064	0.27457	0.133028	0.025	2.039	0.0033257	0.206	0.006		0.27457	0.133028	0.447654
0.0284514	2.045	0.271244	0.132638	0.025	2.02	0.00331595	0.212	0.006		0.271244	0.132638	0.447536
0.114541	2.026	0.267928	0.132245	0.025	2.001	0.00330613	0.219	0.007		0.267928	0.132245	0.447417
-0.11748	2.008	0.264622	0.131784	0.025	1.983	0.0032946	0.226	0.007		0.264622	0.131784	0.447278
-0.00934383	1.99	0.261328	0.13132	0.025	1.965	0.00328301	0.257	0.031		0.261328	0.13132	0.447138
-0.00724409	1.996	0.258045	0.129281	0.025	1.971	0.00323202	0.257	0		0.258045	0.129281	0.44652

## Sheet: Model Parameters
						Model adjustment																	Model adjustment
						TSPAN		Biomass		Glucose		Xylose		Arabinose		Lactate							TSPAN		Biomass		Glucose		Xylose		Arabinose		Lactate
						[h]		[g/L]		[g/L]		[g/L]		[g/L]		[g/L]							[h]		[g/L]		[g/L]		[g/L]		[g/L]		[g/L]
mue_max		2.49266				0		0.02		46.6902		20.6834		10.6584		0							0		0.02		46.6902		20.6834		10.6584		0
mue_s1_max		0.616812				2		0.0734418		45.8434		20.6747		10.6556		0.827856							0.5		0.0275569		46.5703		20.6823		10.6581		0.117063
mue_s2_max		0.147144				4		0.270023		42.7365		20.6336		10.6416		3.87306							1		0.0381225		46.4028		20.6807		10.6576		0.280732
mue_s3_max		0.155871				6		0.889295		32.9828		20.4657		10.5829		13.4661							1.5		0.0528772		46.169		20.6783		10.6568		0.509294
						8		2.14097		13.3613		20.0208		10.422		32.856							2		0.0734418		45.8434		20.6747		10.6556		0.827856
K_s1		1.62124				19		3.25584		4.95945e-26		15.0528		8.28525		50.1401							2.5		0.102019		45.3911		20.6695		10.6538		1.27054
K_s2		6.79608				24		3.46589		1.56509e-37		11.5265		6.41748		53.4011							3		0.141557		44.7658		20.6617		10.6512		1.88302
K_s3		6.41556				26		3.55413		1.36954e-41		10.0877		5.58065		54.7709							3.5		0.195922		43.9067		20.6503		10.6473		2.72517
						28		3.63929		2.59431e-45		8.7171		4.75056		56.0932							4		0.270023		42.7365		20.6336		10.6416		3.87306
k_1		3.31464				30		3.71824		1.06195e-48		7.45728		3.96719		57.3193							4.5		0.369816		41.162		20.6097		10.6334		5.41893
k_2		2.20912				32		3.78885		9.08687e-52		6.33406		3.2614		58.4164							5		0.502025		39.0779		20.5759		10.6216		7.46697
k_3		1.79997				48		4.07177		2.18513e-68		1.67602		0.599453		62.8264							5.5		0.673397		36.3791		20.5289		10.6052		10.1217
						50		4.08537		6.92582e-70		1.43196		0.492046		63.0406							6		0.889295		32.9828		20.4657		10.5829		13.4661
																							6.5		1.15163		28.8608		20.3833		10.5535		17.53
																							7		1.45654		24.0761		20.2806		10.5166		22.2533
q_01		15.3003																					7.5		1.79264		18.8096		20.1585		10.4724		27.4599
q_02		0.0471509																					8		2.14097		13.3613		20.0208		10.422		32.856
q_03		0.0169069																					8.5		2.47623		8.13035		19.8736		10.3676		38.0498
v_01		0.616812																					9		2.76571		3.63403		19.7233		10.3114		42.5345
v_02		0.147144																					9.5		2.95437		0.748937		19.5733		10.2549		45.4574
v_03		0.155871																					10		3.00665		0.0460829		19.4206		10.1967		46.2679
K_d1		187.087																					10.5		3.01816		0.00194989		19.2602		10.1349		46.4468
k_d2		0.00534509																					11		3.02753		8.13953e-05		19.091		10.069		46.5927
																							11.5		3.03733		3.42316e-06		18.9125		9.99862		46.745
Y_Xs		0.0554636																					12		3.04767		1.42671e-07		18.7246		9.92366		46.9059
Y_Xs1		0.0331706																					12.5		3.05857		5.9855e-09		18.5271		9.84387		47.0755
Y_Xs2		0.0146943																					13		3.07006		2.55366e-10		18.3196		9.75904		47.2541
Y_Xs3		0.00759864																					13.5		3.08215		1.11129e-11		18.1022		9.66895		47.442
																							14		3.09485		4.92598e-13		17.8745		9.5734		47.6394
Y_Xp		0.0645572																					14.5		3.10816		2.22282e-14		17.6367		9.4722		47.8463
Y_XH1		5.81532																					15		3.1221		1.02379e-15		17.3886		9.36518		48.0628
Y_XH2		3.3694																					15.5		3.13666		4.82441e-17		17.1304		9.25217		48.2892
Y_XH		4.59236																					16		3.15186		2.3281e-18		16.862		9.13303		48.5252
Y_ps		0.859138																					16.5		3.16768		1.14921e-19		16.5836		9.00765		48.771
																							17		3.18413		5.8064e-21		16.2956		8.87593		49.0264
RMS		2.96561																					17.5		3.20118		3.01734e-22		15.998		8.73783		49.2913
																							18		3.21883		1.6044e-23		15.6914		8.59333		49.5654
lambda																							18.5		3.23706		8.76044e-25		15.3762		8.44245		49.8485
lambda glc		0.102642																					19		3.25584		4.95945e-26		15.0528		8.28525		50.1401
lambda Xyl		21.0711																					19.5		3.27515		2.91621e-27		14.7219		8.12186		50.4399
lambda Ara		26.2832																					20		3.29495		1.78521e-28		14.384		7.95244		50.7473
																							20.5		3.31521		1.13819e-29		14.0399		7.7772		51.0618
																							21		3.33588		7.54031e-31		13.6903		7.59643		51.3828
																							21.5		3.35692		5.21187e-32		13.3361		7.41045		51.7095
																							22		3.37829		3.75402e-33		12.9782		7.21963		52.0411
																							22.5		3.39992		2.82295e-34		12.6173		7.02442		52.377
																							23		3.42177		2.21714e-35		12.2544		6.82529		52.7162
																							23.5		3.44378		1.82046e-36		11.8905		6.62279		53.0579
																							24		3.46589		1.56509e-37		11.5265		6.41748		53.4011
																							24.5		3.48804		1.40949e-38		11.1633		6.20996		53.7449
																							25		3.51017		1.33077e-39		10.8018		6.00088		54.0884
																							25.5		3.53221		1.318e-40		10.443		5.79089		54.4307
																							26		3.55413		1.36954e-41		10.0877		5.58065		54.7709
																							26.5		3.57584		1.49359e-42		9.73677		5.37084		55.108
																							27		3.59731		1.71019e-43		9.39088		5.16213		55.4413
																							27.5		3.61847		2.05575e-44		9.05077		4.95516		55.77
																							28		3.63929		2.59431e-45		8.7171		4.75056		56.0932
																							28.5		3.65971		3.43536e-46		8.39045		4.54892		56.4103
																							29		3.6797		4.77305e-47		8.07131		4.35081		56.7208
																							29.5		3.69922		6.95427e-48		7.76013		4.15675		57.0239
																							30		3.71824		1.06195e-48		7.45728		3.96719		57.3193
																							30.5		3.73673		1.6982e-49		7.16305		3.78254		57.6066
																							31		3.75467		2.84195e-50		6.87767		3.60317		57.8853
																							31.5		3.77205		4.97219e-51		6.6013		3.42938		58.1553
																							32		3.78885		9.08687e-52		6.33406		3.2614		58.4164
																							32.5		3.80506		1.73274e-52		6.076		3.09942		58.6683
																							33		3.82068		3.44365e-53		5.82709		2.94359		58.9111
																							33.5		3.83571		7.12479e-54		5.58731		2.79397		59.1448
																							34		3.85015		1.53276e-54		5.35655		2.65061		59.3693
																							34.5		3.86401		3.42445e-55		5.13469		2.51349		59.5848
																							35		3.87729		7.93566e-56		4.92156		2.38257		59.7913
																							35.5		3.89001		1.90504e-56		4.71699		2.25776		59.9892
																							36		3.90217		4.73155e-57		4.52076		2.13895		60.1785
																							36.5		3.9138		1.21434e-57		4.33266		2.02599		60.3594
																							37		3.92491		3.21648e-58		4.15243		1.91873		60.5323
																							37.5		3.93551		8.78186e-59		3.97983		1.81698		60.6974
																							38		3.94562		2.46841e-59		3.81459		1.72056		60.8549
																							38.5		3.95526		7.13489e-60		3.65647		1.62926		61.005
																							39		3.96445		2.11822e-60		3.50519		1.54287		61.1482
																							39.5		3.9732		6.45215e-61		3.3605		1.46118		61.2847
																							40		3.98154		2.01416e-61		3.22212		1.38397		61.4147
																							40.5		3.98948		6.43709e-62		3.0898		1.31103		61.5386
																							41		3.99704		2.10404e-62		2.96328		1.24215		61.6566
																							41.5		4.00424		7.02685e-63		2.84232		1.17711		61.7689
																							42		4.01109		2.39552e-63		2.72668		1.11573		61.876
																							42.5		4.01762		8.32854e-64		2.61612		1.05779		61.9779
																							43		4.02383		2.95053e-64		2.51041		1.00312		62.0749
																							43.5		4.02974		1.06421e-64		2.40933		0.951522		62.1674
																							44		4.03537		3.90484e-65		2.31268		0.902829		62.2554
																							44.5		4.04073		1.45643e-65		2.22024		0.856873		62.3393
																							45		4.04583		5.51801e-66		2.13184		0.813495		62.4193
																							45.5		4.05069		2.12209e-66		2.04727		0.772544		62.4955
																							46		4.05532		8.2786e-67		1.96636		0.733876		62.5681
																							46.5		4.05974		3.27402e-67		1.88894		0.697358		62.6373
																							47		4.06394		1.31182e-67		1.81484		0.66286		62.7033
																							47.5		4.06795		5.3221e-68		1.74392		0.630263		62.7663
																							48		4.07177		2.18513e-68		1.67602		0.599453		62.8264
																							48.5		4.07542		9.07462e-69		1.61101		0.570324		62.8837
																							49		4.07889		3.8098e-69		1.54874		0.542775		62.9384
																							49.5		4.08221		1.61629e-69		1.4891		0.516711		62.9907
																							50		4.08537		6.92582e-70		1.43196		0.492046		63.0406

## Sheet: Statistics
Time	Biomass [g/L]			Glucose [g/L]			Xylose [g/L]			Arabinose [g/L]			Lactate [g/L]					Variance
	Original	Model adjustment	Difference	Original	Model adjustment	Difference	Original	Model adjustment	Difference	Original	Model adjustment	Difference	Original	Model adjustment	Deiiference			based on Difference
0	0.02	0.02	0	46.6902	46.6902	0	20.6834	20.6834	0	10.6584	10.6584	0	0	0	0
2	0.44	0.0734418	0.366558	46.1792	45.8434	0.335841	20.615	20.6747	0.0597608	10.646	10.6556	0.00956866	0	0.827856	0.827856		Biomass	0.256023
4	1.44	0.270023	1.16998	42.9257	42.7365	0.189191	20.4479	20.6336	0.185743	10.6957	10.6416	0.0540423	4.30606	3.87306	0.433		Glucose	2.18176
6	2.62	0.889295	1.7307	28.2691	32.9828	4.71375	19.4344	20.4657	1.03127	10.2873	10.5829	0.295513	19.0814	13.4661	5.61528		Xylose	0.571294
8	3.23	2.14097	1.08903	16.3686	13.3613	3.00727	17.9926	20.0208	2.02821	9.63071	10.422	0.791263	30.474	32.856	2.38199		Arabinose	0.284189
19	3.5	3.25584	0.244158	0	4.95945e-26	4.95945e-26	13.0985	15.0528	1.95431	6.94945	8.28525	1.33581	49.2817	50.1401	0.858395		Lactate	2.6321
24	3.79	3.46589	0.324109	0	1.56509e-37	1.56509e-37	10.2639	11.5265	1.26253	4.78343	6.41748	1.63405	51.6022	53.4011	1.79889
26	3.89	3.55413	0.335875	0	1.36954e-41	1.36954e-41	10.3733	10.0877	0.285564	5.55885	5.58065	0.0218028	53.246	54.7709	1.52495		Sum of Variance	5.92536
28	3.97	3.63929	0.330712	0	2.59431e-45	2.59431e-45	9.06317	8.7171	0.34607	4.68832	4.75056	0.0622399	54.1481	56.0932	1.94514
30	4.33	3.71824	0.611763	0	1.06195e-48	1.06195e-48	7.64356	7.45728	0.186284	3.82515	3.96719	0.142034	55.6865	57.3193	1.63278		Standard Mean Deviation	2.43421
32	4.01	3.78885	0.221152	0	9.08687e-52	9.08687e-52	6.70808	6.33406	0.374018	3.09802	3.2614	0.163382	59.0153	58.4164	0.598936
48	4.27	4.07177	0.198228	0	2.18513e-68	2.18513e-68	0	1.67602	1.67602	0	0.599453	0.599453	67.0723	62.8264	4.24588
50	4.18	4.08537	0.0946282	0	6.92582e-70	6.92582e-70	0	1.43196	1.43196	0	0.492046	0.492046	66.4084	63.0406	3.36781
Anova: Single Factor								Correlation
SUMMARY
Groups	Count	Sum	Average	Variance					Original Data	Model adjustment
Original Data	70	967.59	13.8227	360.698				Original	1
Model adjustment	70	972.695	13.8956	360.454				Model adjustment	0.99719	1
ANOVA
Source of Variation	Sum of squares (SS)	Degrees of freedom (df)	Average sum of squares (MS)	Test statistic (F)	P-value	Critical F-value
Between the Groups	0.186124	1	0.186124	0.000516184	0.981907	3.90973
Within Groups	49759.5	138	360.576
Total	49759.7	139
