# Supplementary material for: A brief dataset on the model-based evaluation of the growth performance of Bacillus coagulans and l-lactic acid production in a lignin-supplemented medium
Source: Data Brief. 2017 Feb 11;11:236–44. doi: 10.1016/j.dib.2017.02.010 (PMC5320064; doi:10.1016/j.dib.2017.02.010)
Supplement: Supplementary file 2 — Supplementary material [file mmc2.zip › 009 - Submerged fermentation - DSM ID 14-298 - 0.625 g per L Lignin.xlsx]

## Sheet: Protocol
Define	Sample	Date	Time	Duration	Step	Volume Sample	Temperature	pH-value	Volume NaOH	Volume Start	Volume Fermenter	Volume Total
				(h)		(mL)	(°C)		(mL)	(mL)	(mL)	[L]
Fermentation	NL	2012-12-05	08:35:00	0	pH adjustment	25	52.1	4.98	3	2060	2038	2.041
	0	2012-12-05	08:48:00	0	Inoculation	25	52	5.99	0	2041	2016	2.038
	1	2012-12-05	11:48:00	3		25	52	5.99	3		1994	2.041
	2	2012-12-05	13:48:00	5		25	52	5.97	29		1995	2.067
	3	2012-12-05	14:48:00	6		25	52	5.99	58		1999	2.096
	4	2012-12-05	16:48:00	8		25	52	5.96	106		2022	2.144
	5	2012-12-05	18:48:00	10		25	52	5.97	146		2037	2.184
	6	2012-12-06	08:48:00	24		25	52	5.99	229		2095	2.267
	7	2012-12-06	10:48:00	26		25	52	5.99	242		2083	2.28
	8	2012-12-06	12:48:00	28		25	52	5.99	249		2065	2.287
	9	2012-12-06	14:48:00	30		25	52	6	249		2040	2.287
	10	2012-12-06	16:48:00	32	Stop	25	52	6	249		2015	2.287

## Sheet: Lactate
		Dilution factor: 1:	25
Sample	Time	Remarks	LacHPLC a	LacHPLC b	Lactate	AAHPLC a	AAHPLC b	Acidic acid
No.	(h)		(g/L)	(g/L)	(g/L)	(g/L)	(g/L)	(g/L)
	NL	pH adjustment	0	0	0	0	0	0
0	0	Inoculation	0	0	0	0	0	0
1	3		0.0630151	0.0658322	1.61059	0	0	0
2	5		0.361195	0.361631	9.03532	0	0	0
3	6		0.716113	0.720841	17.9619	0	0	0
4	8		1.25663	1.25212	31.3594	0	0	0
5	10		1.7245	1.73584	43.2543	0	0	0
6	24		2.55926	2.53677	63.7003	0	0	0
7	26		2.73664	2.76983	68.8308	0	0	0
8	28		2.78703	2.78772	69.6844	0	0	0
9	30		2.76961	2.76888	69.2311	0	0	0
10	32	Stop	2.68335	2.77042	68.1722	0	0	0

## Sheet: Sugars
		Dilution factor: 1:	25
Sample	Time	Remarks	GluHPLC a	GluHPLC b	Glucose	XylHPLC a	XylHPLC b	Xylose	ArabHPLC a	ArabHPLC b	Arabinose	Total sugars
No.	(h)		(g/L)	(g/L)	(g/L)	(g/L)	(g/L)	(g/L)	(g/L)	(g/L)	(g/L)	(g/L)
	NL	pH adjustment	1.85074	1.85373	46.3059	0.870129	0.868774	21.7363	0.431641	0.433902	10.8193	78.8615
0	0	Inoculation	1.82439	1.8216	45.5748	0.855438	0.851186	21.3328	0.424889	0.421823	10.5839	77.4915
1	3		1.76639	1.76573	44.1514	0.835554	0.838185	20.9217	0.414676	0.417472	10.4018	75.475
2	5		1.44993	1.45172	36.2707	0.777613	0.783372	19.5123	0.40389	0.403454	10.0918	65.8749
3	6		1.11612	1.11773	27.9231	0.738909	0.738057	18.4621	0.3962	0.397424	9.9203	56.3055
4	8		0.672339	0.673608	16.8243	0.684619	0.685911	17.1316	0.37542	0.376704	9.40155	43.3575
5	10		0.635757	0.634909	15.8833	0.64737	0.646505	16.1734	0.362865	0.362264	9.06411	41.1209
6	24		0.154099	0.146465	3.75705	0.156913	0.14914	3.82567	0.0479781	0	0.599726	8.18245
7	26		0.060956	0.0683624	1.61648	0.0620693	0.069611	1.646	0	0	0	3.26248
8	28		0	0	0	0	0	0	0	0	0	0
9	30		0	0	0	0	0	0	0	0	0	0
10	32	Stop	0	0	0	0	0	0	0	0	0	0

## Sheet: Biomass, TCC, CFU
Sample	Time	Remarks	BMa	BMb	BM Average	BM by Regression	BM norm	TCC	CFU		Inoculum	TCC	CFU
No.	(h)		(g/L)	(g/L)	(g/L)	(g/L)	(g/L)	(cell counts/mL)	(CFU/mL)			(cell counts/mL)	(CFU/mL)
	NL	pH adjustment	0.5	0.4	0.45							4843750000	8.86667e+08
0	0	Inoculation	0.5	0.36	0.43	0.0435938	-0.02	72656250	1.21333e+07
1	3		1.54	1.36	1.45	0.440625	1	734375000	5.26667e+06
2	5		2.2	2.5	2.35	1.575	1.9	2625000000	1.53333e+08
3	6		3.28	3.3	3.29	2.69062	2.84	4484375000	8.66667e+08
4	8		4.04	4.46	4.25	4.21875	3.8	7031250000	1.26667e+09
5	10		5.14	5	5.07	4.45312	4.62	7421875000	1.46667e+09
6	24		5.56	5.88	5.72	6.32812	5.27	10546875000	600000000
7	26		6.22	6.32	6.27	4.59375	5.82	7656250000	5.66667e+08
8	28		5.96	5.74	5.85	5.0625	5.4	8437500000	4.66667e+08
9	30		6.32	6.08	6.2	3.975	5.75	6625000000	5.13333e+08
10	32	Stop	6.58	6.16	6.37	5.67188	5.92	9453125000	6.66667e+08

## Sheet: Online Base & pH
Age (h)	BASE_Value (mL)		Age (h)	pH_Value (-)
0.000277778	0.3		0.000277778	6.01
0.0169444	0.3		0.0169444	6.01
0.0336111	0.3		0.0336111	6.01
0.0502778	0.3		0.0502778	6.01
0.0669444	0.3		0.0669444	6.01
0.0836111	0.3		0.0836111	6.01
0.100278	0.3		0.100278	6.01
0.116944	0.3		0.116944	6
0.133611	0.3		0.133611	6
0.150278	0.3		0.150278	6
0.166944	0.3		0.166944	6
0.183611	0.3		0.183611	6
0.200278	0.3		0.200278	6
0.216944	0.3		0.216944	6
0.233611	0.3		0.233611	6
0.250278	0.3		0.250278	6
0.266944	0.3		0.266944	6
0.283611	0.3		0.283611	5.99
0.300278	0.3		0.300278	5.99
0.316944	0.3		0.316944	5.99
0.333611	0.3		0.333611	6
0.350278	0.3		0.350278	6
0.366944	0.3		0.366944	6
0.383611	0.3		0.383611	6
0.400278	0.3		0.400278	6
0.416944	0.3		0.416944	6
0.433611	0.3		0.433611	6
0.450278	0.3		0.450278	5.99
0.466944	0.3		0.466944	5.99
0.483611	0.3		0.483611	5.99
0.500278	0.3		0.500278	5.99
0.516944	0.3		0.516944	6
0.533611	0.3		0.533611	6
0.550278	0.3		0.550278	6
0.566944	0.3		0.566944	6
0.583611	0.3		0.583611	6
0.600278	0.3		0.600278	5.99
0.616944	0.3		0.616944	6
0.633611	0.3		0.633611	5.99
0.650278	0.3		0.650278	5.99
0.666944	0.3		0.666944	5.99
0.683611	0.3		0.683611	6
0.700278	0.3		0.700278	6.01
0.716944	0.3		0.716944	6.01
0.733611	0.3		0.733611	6
0.750278	0.3		0.750278	6
0.766944	0.3		0.766944	6
0.783611	0.3		0.783611	6
0.800278	0.3		0.800278	6
0.816944	0.3		0.816944	6
0.833611	0.3		0.833611	5.99
0.850278	0.3		0.850278	6
0.866944	0.3		0.866944	5.99
0.883611	0.3		0.883611	5.99
0.900278	0.4		0.900278	5.99
0.916944	0.4		0.916944	6
0.933611	0.4		0.933611	6
0.950278	0.4		0.950278	5.99
0.966944	0.4		0.966944	6
0.983611	0.4		0.983611	5.99
1.00028	0.4		1.00028	5.99
1.01694	0.4		1.01694	6
1.03361	0.4		1.03361	6
1.05028	0.4		1.05028	5.99
1.06694	0.4		1.06694	5.99
1.08361	0.5		1.08361	5.99
1.10028	0.5		1.10028	6
1.11694	0.5		1.11694	6
1.13361	0.5		1.13361	5.99
1.15028	0.5		1.15028	5.99
1.16694	0.5		1.16694	5.99
1.18361	0.6		1.18361	6
1.20028	0.6		1.20028	5.99
1.21694	0.6		1.21694	5.99
1.23361	0.6		1.23361	6
1.25028	0.6		1.25028	6
1.26694	0.6		1.26694	5.99
1.28361	0.6		1.28361	5.99
1.30028	0.6		1.30028	5.99
1.31694	0.6		1.31694	6
1.33361	0.6		1.33361	6
1.35028	0.6		1.35028	5.99
1.36694	0.6		1.36694	5.99
1.38361	0.7		1.38361	6
1.40028	0.7		1.40028	6
1.41694	0.7		1.41694	5.99
1.43361	0.7		1.43361	5.99
1.45028	0.7		1.45028	5.99
1.46694	0.7		1.46694	6
1.48361	0.7		1.48361	5.99
1.50028	0.7		1.50028	5.99
1.51694	0.8		1.51694	6
1.53361	0.8		1.53361	6
1.55028	0.8		1.55028	6
1.56694	0.8		1.56694	5.99
1.58361	0.8		1.58361	5.98
1.60028	0.8		1.60028	6
1.61694	0.8		1.61694	6
1.63361	0.8		1.63361	5.99
1.65028	0.9		1.65028	6
1.66694	0.9		1.66694	6
1.68361	0.9		1.68361	5.99
1.70028	0.9		1.70028	5.99
1.71694	0.9		1.71694	6
1.73361	0.9		1.73361	6
1.75028	0.9		1.75028	5.99
1.76694	1		1.76694	6
1.78361	1		1.78361	6
1.80028	1		1.80028	5.98
1.81694	1		1.81694	6
1.83361	1		1.83361	5.99
1.85028	1		1.85028	5.99
1.86694	1.1		1.86694	6
1.88361	1.1		1.88361	5.99
1.90028	1.1		1.90028	5.99
1.91694	1.1		1.91694	6
1.93361	1.1		1.93361	6
1.95028	1.1		1.95028	5.99
1.96694	1.1		1.96694	5.99
1.98361	1.2		1.98361	5.99
2.00028	1.2		2.00028	5.98
2.01694	1.2		2.01694	5.99
2.03361	1.3		2.03361	5.98
2.05028	1.3		2.05028	5.99
2.06694	1.3		2.06694	5.99
2.08361	1.3		2.08361	5.99
2.10028	1.4		2.10028	6.01
2.11694	1.4		2.11694	6
2.13361	1.4		2.13361	5.98
2.15028	1.4		2.15028	5.99
2.16694	1.5		2.16694	5.98
2.18361	1.5		2.18361	5.99
2.20028	1.5		2.20028	6
2.21694	1.5		2.21694	5.99
2.23361	1.5		2.23361	6
2.25028	1.6		2.25028	5.98
2.26694	1.6		2.26694	5.99
2.28361	1.7		2.28361	6
2.30028	1.7		2.30028	5.99
2.31694	1.7		2.31694	6
2.33361	1.7		2.33361	5.98
2.35028	1.8		2.35028	5.99
2.36694	1.8		2.36694	5.99
2.38361	1.9		2.38361	5.99
2.40028	1.9		2.40028	6
2.41694	1.9		2.41694	5.98
2.43361	2		2.43361	6
2.45028	2		2.45028	6
2.46694	2		2.46694	5.98
2.48361	2.1		2.48361	5.99
2.50028	2.1		2.50028	5.99
2.51694	2.1		2.51694	5.98
2.53361	2.2		2.53361	5.98
2.55028	2.2		2.55028	5.99
2.56694	2.2		2.56694	6
2.58361	2.3		2.58361	6
2.60028	2.3		2.60028	5.98
2.61694	2.4		2.61694	5.98
2.63361	2.4		2.63361	5.99
2.65028	2.5		2.65028	5.99
2.66694	2.5		2.66694	5.99
2.68361	2.5		2.68361	6
2.70028	2.6		2.70028	5.99
2.71694	2.6		2.71694	5.99
2.73361	2.7		2.73361	5.99
2.75028	2.7		2.75028	5.99
2.76694	2.8		2.76694	5.99
2.78361	2.8		2.78361	5.99
2.80028	2.9		2.80028	5.99
2.81694	2.9		2.81694	5.98
2.83361	3		2.83361	5.98
2.85028	3		2.85028	5.98
2.86694	3.1		2.86694	5.98
2.88361	3.2		2.88361	6
2.90028	3.2		2.90028	6
2.91694	3.3		2.91694	5.99
2.93361	3.3		2.93361	6
2.95028	3.4		2.95028	5.99
2.96694	3.5		2.96694	5.98
2.98361	3.5		2.98361	5.98
3.00028	3.6		3.00028	5.99
3.01694	3.6		3.01694	5.99
3.03361	3.7		3.03361	5.98
3.05028	3.8		3.05028	5.99
3.06694	3.9		3.06694	5.98
3.08361	4		3.08361	5.98
3.10028	4		3.10028	5.99
3.11694	4.1		3.11694	6
3.13361	4.2		3.13361	5.99
3.15028	4.3		3.15028	5.98
3.16694	4.3		3.16694	5.99
3.18361	4.4		3.18361	5.97
3.20028	4.5		3.20028	5.98
3.21694	4.6		3.21694	5.99
3.23361	4.7		3.23361	5.97
3.25028	4.8		3.25028	5.98
3.26694	4.8		3.26694	5.98
3.28361	4.9		3.28361	5.99
3.30028	5.1		3.30028	5.99
3.31694	5.1		3.31694	6
3.33361	5.2		3.33361	5.98
3.35028	5.3		3.35028	5.98
3.36694	5.4		3.36694	5.98
3.38361	5.5		3.38361	5.97
3.40028	5.6		3.40028	5.97
3.41694	5.7		3.41694	5.97
3.43361	5.8		3.43361	5.97
3.45028	5.9		3.45028	6
3.46694	6.1		3.46694	5.99
3.48361	6.2		3.48361	5.98
3.50028	6.3		3.50028	5.98
3.51694	6.4		3.51694	6
3.53361	6.5		3.53361	5.99
3.55028	6.7		3.55028	5.98
3.56694	6.8		3.56694	5.99
3.58361	6.9		3.58361	6
3.60028	7.1		3.60028	5.99
3.61694	7.2		3.61694	5.98
3.63361	7.3		3.63361	5.99
3.65028	7.5		3.65028	5.99
3.66694	7.6		3.66694	6
3.68361	7.7		3.68361	6
3.70028	7.9		3.70028	5.98
3.71694	8		3.71694	5.99
3.73361	8.2		3.73361	5.97
3.75028	8.3		3.75028	5.97
3.76694	8.5		3.76694	5.99
3.78361	8.6		3.78361	5.97
3.80028	8.8		3.80028	5.96
3.81694	9		3.81694	5.98
3.83361	9.1		3.83361	5.98
3.85028	9.3		3.85028	5.99
3.86694	9.5		3.86694	5.98
3.88361	9.7		3.88361	5.98
3.90028	9.8		3.90028	5.99
3.91694	10		3.91694	6
3.93361	10.2		3.93361	5.98
3.95028	10.4		3.95028	6
3.96694	10.6		3.96694	5.98
3.98361	10.8		3.98361	5.99
4.00028	11		4.00028	5.98
4.01694	11.2		4.01694	5.98
4.03361	11.4		4.03361	5.99
4.05028	11.6		4.05028	5.99
4.06694	11.8		4.06694	5.96
4.08361	12.1		4.08361	5.99
4.10028	12.2		4.10028	5.98
4.11694	12.5		4.11694	5.98
4.13361	12.7		4.13361	5.98
4.15028	12.9		4.15028	6
4.16694	13.1		4.16694	5.96
4.18361	13.4		4.18361	6.01
4.20028	13.6		4.20028	5.97
4.21694	13.9		4.21694	5.98
4.23361	14.2		4.23361	5.98
4.25028	14.4		4.25028	5.98
4.26694	14.7		4.26694	6
4.28361	14.9		4.28361	5.98
4.30028	15.2		4.30028	5.98
4.31694	15.5		4.31694	5.99
4.33361	15.7		4.33361	5.99
4.35028	16		4.35028	5.96
4.36694	16.3		4.36694	5.98
4.38361	16.5		4.38361	5.97
4.40028	16.8		4.40028	5.97
4.41694	17.1		4.41694	5.98
4.43361	17.4		4.43361	5.99
4.45028	17.7		4.45028	5.98
4.46694	18		4.46694	5.98
4.48361	18.3		4.48361	5.99
4.50028	18.6		4.50028	5.97
4.51694	18.9		4.51694	5.99
4.53361	19.2		4.53361	5.96
4.55028	19.6		4.55028	5.99
4.56694	19.9		4.56694	5.96
4.58361	20.2		4.58361	5.96
4.60028	20.5		4.60028	5.98
4.61694	20.9		4.61694	5.98
4.63361	21.2		4.63361	5.97
4.65028	21.6		4.65028	5.98
4.66694	21.9		4.66694	5.97
4.68361	22.3		4.68361	5.97
4.70028	22.7		4.70028	6
4.71694	23		4.71694	5.98
4.73361	23.4		4.73361	5.98
4.75028	23.8		4.75028	5.97
4.76694	24.1		4.76694	5.98
4.78361	24.5		4.78361	6
4.80028	24.9		4.80028	5.99
4.81694	25.3		4.81694	5.97
4.83361	25.7		4.83361	5.98
4.85028	26.1		4.85028	5.97
4.86694	26.5		4.86694	5.98
4.88361	27		4.88361	5.98
4.90028	27.4		4.90028	5.98
4.91694	27.8		4.91694	5.98
4.93361	28.2		4.93361	5.98
4.95028	28.6		4.95028	5.98
4.96694	29		4.96694	5.95
4.98361	29.5		4.98361	5.97
5.00028	29.9		5.00028	5.97
5.01694	30.4		5.01694	5.99
5.03361	30.8		5.03361	5.97
5.05028	31.3		5.05028	5.97
5.06694	31.8		5.06694	5.97
5.08361	32.2		5.08361	5.97
5.10028	32.8		5.10028	5.99
5.11694	33.1		5.11694	5.95
5.13361	33.7		5.13361	5.97
5.15028	34.1		5.15028	5.97
5.16694	34.6		5.16694	5.96
5.18361	35.1		5.18361	5.98
5.20028	35.7		5.20028	5.99
5.21694	36.1		5.21694	5.96
5.23361	36.7		5.23361	5.96
5.25028	37.2		5.25028	5.95
5.26694	37.8		5.26694	5.98
5.28361	38.3		5.28361	6.01
5.30028	38.7		5.30028	5.97
5.31694	39.3		5.31694	5.98
5.33361	39.8		5.33361	5.97
5.35028	40.3		5.35028	5.98
5.36694	40.9		5.36694	5.97
5.38361	41.5		5.38361	5.97
5.40028	41.9		5.40028	5.98
5.41694	42.4		5.41694	5.96
5.43361	43		5.43361	5.97
5.45028	43.6		5.45028	5.99
5.46694	44		5.46694	5.97
5.48361	44.5		5.48361	5.97
5.50028	45.1		5.50028	6
5.51694	45.6		5.51694	5.98
5.53361	46.1		5.53361	5.97
5.55028	46.7		5.55028	5.99
5.56694	47.2		5.56694	5.96
5.58361	47.8		5.58361	5.99
5.60028	48.2		5.60028	5.96
5.61694	48.7		5.61694	5.95
5.63361	49.2		5.63361	5.97
5.65028	49.8		5.65028	5.98
5.66694	50.2		5.66694	5.96
5.68361	50.7		5.68361	5.96
5.70028	51.2		5.70028	5.96
5.71694	51.7		5.71694	5.96
5.73361	52.1		5.73361	5.96
5.75028	52.6		5.75028	5.98
5.76694	53.1		5.76694	5.96
5.78361	53.6		5.78361	5.97
5.80028	54.1		5.80028	5.97
5.81694	54.6		5.81694	5.96
5.83361	55		5.83361	5.97
5.85028	55.5		5.85028	6
5.86694	55.9		5.86694	5.96
5.88361	56.4		5.88361	5.97
5.90028	56.9		5.90028	5.98
5.91694	57.4		5.91694	5.98
5.93361	57.7		5.93361	5.96
5.95028	58.2		5.95028	5.96
5.96694	58.7		5.96694	5.98
5.98361	59.1		5.98361	5.96
6.00028	59.5		6.00028	5.96
6.01694	60		6.01694	5.98
6.03361	60.4		6.03361	5.98
6.05028	60.8		6.05028	5.96
6.06694	61.3		6.06694	5.98
6.08361	61.7		6.08361	5.98
6.10028	62.2		6.10028	5.97
6.11694	62.6		6.11694	5.98
6.13361	63		6.13361	5.97
6.15028	63.5		6.15028	5.99
6.16694	63.9		6.16694	5.97
6.18361	64.3		6.18361	5.97
6.20028	64.8		6.20028	5.98
6.21694	65.2		6.21694	5.97
6.23361	65.6		6.23361	5.97
6.25028	66.1		6.25028	5.99
6.26694	66.4		6.26694	5.96
6.28361	66.9		6.28361	5.98
6.30028	67.3		6.30028	5.99
6.31694	67.7		6.31694	5.96
6.33361	68.1		6.33361	5.99
6.35028	68.6		6.35028	5.98
6.36694	69		6.36694	5.99
6.38361	69.4		6.38361	5.97
6.40028	69.8		6.40028	5.98
6.41694	70.3		6.41694	6
6.43361	70.6		6.43361	5.97
6.45028	71.1		6.45028	5.98
6.46694	71.5		6.46694	5.98
6.48361	71.9		6.48361	5.99
6.50028	72.3		6.50028	5.98
6.51694	72.7		6.51694	5.96
6.53361	73.1		6.53361	5.98
6.55028	73.5		6.55028	5.98
6.56694	73.9		6.56694	5.98
6.58361	74.4		6.58361	6
6.60028	74.7		6.60028	5.96
6.61694	75.1		6.61694	5.97
6.63361	75.5		6.63361	5.98
6.65028	76		6.65028	6
6.66694	76.3		6.66694	5.96
6.68361	76.7		6.68361	5.98
6.70028	77.2		6.70028	6
6.71694	77.6		6.71694	5.98
6.73361	77.9		6.73361	5.97
6.75028	78.4		6.75028	5.98
6.76694	78.7		6.76694	5.97
6.78361	79.2		6.78361	5.99
6.80028	79.5		6.80028	5.97
6.81694	80		6.81694	5.97
6.83361	80.4		6.83361	5.96
6.85028	80.8		6.85028	5.99
6.86694	81.2		6.86694	5.97
6.88361	81.6		6.88361	5.98
6.90028	82		6.90028	6
6.91694	82.4		6.91694	5.97
6.93361	82.8		6.93361	5.98
6.95028	83.2		6.95028	5.97
6.96694	83.6		6.96694	5.98
6.98361	83.9		6.98361	5.97
7.00028	84.3		7.00028	5.96
7.01694	84.8		7.01694	5.98
7.03361	85.2		7.03361	6
7.05028	85.5		7.05028	5.99
7.06694	85.9		7.06694	5.97
7.08361	86.3		7.08361	5.98
7.10028	86.7		7.10028	5.98
7.11694	87.1		7.11694	5.99
7.13361	87.4		7.13361	5.96
7.15028	87.9		7.15028	5.99
7.16694	88.2		7.16694	5.98
7.18361	88.6		7.18361	5.97
7.20028	89		7.20028	5.97
7.21694	89.4		7.21694	5.98
7.23361	89.8		7.23361	5.98
7.25028	90.2		7.25028	6.01
7.26694	90.5		7.26694	5.97
7.28361	90.8		7.28361	5.97
7.30028	91.2		7.30028	5.98
7.31694	91.6		7.31694	5.98
7.33361	92		7.33361	5.97
7.35028	92.4		7.35028	5.97
7.36694	92.7		7.36694	5.99
7.38361	93.1		7.38361	5.96
7.40028	93.4		7.40028	5.97
7.41694	93.8		7.41694	5.99
7.43361	94.2		7.43361	5.99
7.45028	94.6		7.45028	5.98
7.46694	94.9		7.46694	5.96
7.48361	95.3		7.48361	5.97
7.50028	95.8		7.50028	5.99
7.51694	96.1		7.51694	5.98
7.53361	96.4		7.53361	5.97
7.55028	96.9		7.55028	5.98
7.56694	97.2		7.56694	5.97
7.58361	97.6		7.58361	5.97
7.60028	98		7.60028	5.97
7.61694	98.4		7.61694	5.98
7.63361	98.7		7.63361	5.98
7.65028	99.1		7.65028	5.97
7.66694	99.4		7.66694	5.98
7.68361	99.9		7.68361	5.98
7.70028	100.3		7.70028	5.98
7.71694	100.6		7.71694	5.99
7.73361	101		7.73361	5.99
7.75028	101.3		7.75028	5.98
7.76694	101.7		7.76694	5.96
7.78361	102		7.78361	5.97
7.80028	102.4		7.80028	5.98
7.81694	102.8		7.81694	5.99
7.83361	103.1		7.83361	5.98
7.85028	103.5		7.85028	5.98
7.86694	103.9		7.86694	5.97
7.88361	104.3		7.88361	5.97
7.90028	104.6		7.90028	5.98
7.91694	105		7.91694	5.96
7.93361	105.3		7.93361	5.97
7.95028	105.7		7.95028	5.99
7.96694	106.1		7.96694	5.98
7.98361	106.4		7.98361	5.97
8.00028	106.8		8.00028	5.98
8.01694	107.2		8.01694	5.98
8.03361	107.5		8.03361	5.99
8.05028	107.8		8.05028	5.97
8.06694	108.2		8.06694	5.98
8.08361	108.6		8.08361	5.97
8.10028	108.9		8.10028	5.97
8.11694	109.3		8.11694	5.98
8.13361	109.6		8.13361	5.97
8.15028	109.9		8.15028	5.97
8.16694	110.3		8.16694	5.98
8.18361	110.7		8.18361	5.97
8.20028	111		8.20028	5.98
8.21694	111.4		8.21694	5.98
8.23361	111.7		8.23361	5.98
8.25028	112		8.25028	5.97
8.26694	112.4		8.26694	5.98
8.28361	112.8		8.28361	5.99
8.30028	113.1		8.30028	6
8.31694	113.4		8.31694	5.99
8.33361	113.8		8.33361	5.98
8.35028	114.1		8.35028	5.98
8.36694	114.5		8.36694	5.97
8.38361	114.9		8.38361	6
8.40028	115.2		8.40028	5.97
8.41694	115.5		8.41694	5.98
8.43361	115.9		8.43361	5.99
8.45028	116.3		8.45028	5.98
8.46694	116.6		8.46694	5.99
8.48361	116.9		8.48361	5.97
8.50028	117.2		8.50028	5.97
8.51694	117.6		8.51694	5.98
8.53361	118		8.53361	5.99
8.55028	118.3		8.55028	5.98
8.56694	118.6		8.56694	5.98
8.58361	119		8.58361	5.98
8.60028	119.3		8.60028	5.97
8.61694	119.7		8.61694	5.98
8.63361	120		8.63361	5.98
8.65028	120.4		8.65028	5.99
8.66694	120.7		8.66694	5.98
8.68361	121		8.68361	5.98
8.70028	121.3		8.70028	5.96
8.71694	121.7		8.71694	5.99
8.73361	122.1		8.73361	5.99
8.75028	122.4		8.75028	5.98
8.76694	122.7		8.76694	5.98
8.78361	123		8.78361	5.98
8.80028	123.4		8.80028	5.98
8.81694	123.7		8.81694	5.98
8.83361	124.1		8.83361	5.99
8.85028	124.4		8.85028	5.98
8.86694	124.7		8.86694	5.98
8.88361	125		8.88361	5.98
8.90028	125.3		8.90028	5.98
8.91694	125.7		8.91694	5.97
8.93361	126		8.93361	5.98
8.95028	126.4		8.95028	5.99
8.96694	126.7		8.96694	5.99
8.98361	127		8.98361	5.97
9.00028	127.3		9.00028	5.98
9.01694	127.6		9.01694	5.98
9.03361	128		9.03361	5.98
9.05028	128.3		9.05028	5.99
9.06694	128.6		9.06694	5.99
9.08361	128.9		9.08361	5.96
9.10028	129.3		9.10028	5.97
9.11694	129.6		9.11694	5.98
9.13361	129.9		9.13361	5.98
9.15028	130.2		9.15028	5.99
9.16694	130.5		9.16694	5.98
9.18361	130.9		9.18361	5.99
9.20028	131.2		9.20028	5.99
9.21694	131.5		9.21694	5.99
9.23361	131.8		9.23361	5.98
9.25028	132.1		9.25028	5.98
9.26694	132.5		9.26694	5.97
9.28361	132.8		9.28361	5.97
9.30028	133.1		9.30028	5.98
9.31694	133.4		9.31694	5.99
9.33361	133.8		9.33361	5.99
9.35028	134.1		9.35028	6
9.36694	134.4		9.36694	5.99
9.38361	134.6		9.38361	5.98
9.40028	134.9		9.40028	5.97
9.41694	135.3		9.41694	5.99
9.43361	135.6		9.43361	5.98
9.45028	135.9		9.45028	5.98
9.46694	136.2		9.46694	5.98
9.48361	136.5		9.48361	5.98
9.50028	136.9		9.50028	5.98
9.51694	137.2		9.51694	6
9.53361	137.5		9.53361	5.97
9.55028	137.8		9.55028	5.98
9.56694	138.1		9.56694	5.98
9.58361	138.4		9.58361	5.98
9.60028	138.7		9.60028	5.97
9.61694	139		9.61694	5.99
9.63361	139.3		9.63361	5.98
9.65028	139.7		9.65028	5.98
9.66694	140		9.66694	5.98
9.68361	140.3		9.68361	5.98
9.70028	140.6		9.70028	5.99
9.71694	140.9		9.71694	5.98
9.73361	141.2		9.73361	5.98
9.75028	141.5		9.75028	5.97
9.76694	141.8		9.76694	5.98
9.78361	142.2		9.78361	6
9.80028	142.4		9.80028	5.98
9.81694	142.7		9.81694	5.96
9.83361	143.1		9.83361	5.98
9.85028	143.4		9.85028	5.98
9.86694	143.7		9.86694	5.99
9.88361	144		9.88361	5.99
9.90028	144.3		9.90028	5.99
9.91694	144.6		9.91694	5.98
9.93361	144.9		9.93361	5.98
9.95028	145.1		9.95028	5.98
9.96694	145.4		9.96694	5.97
9.98361	145.7		9.98361	5.98
10.0003	146		10.0003	5.97
10.0169	146.3		10.0169	5.98
10.0336	146.6		10.0336	5.98
10.0503	146.9		10.0503	5.99
10.0669	147.2		10.0669	5.97
10.0836	147.5		10.0836	5.97
10.1003	147.8		10.1003	5.98
10.1169	148.1		10.1169	5.98
10.1336	148.4		10.1336	5.97
10.1503	148.7		10.1503	5.98
10.1669	149		10.1669	5.99
10.1836	149.3		10.1836	5.99
10.2003	149.6		10.2003	5.99
10.2169	149.8		10.2169	5.99
10.2336	150.1		10.2336	5.98
10.2503	150.4		10.2503	5.98
10.2669	150.7		10.2669	5.99
10.2836	151		10.2836	5.99
10.3003	151.3		10.3003	5.98
10.3169	151.6		10.3169	5.98
10.3336	151.8		10.3336	5.98
10.3503	152.1		10.3503	5.98
10.3669	152.4		10.3669	5.98
10.3836	152.7		10.3836	5.98
10.4003	153		10.4003	5.99
10.4169	153.3		10.4169	5.99
10.4336	153.6		10.4336	6
10.4503	153.8		10.4503	5.98
10.4669	154.1		10.4669	5.98
10.4836	154.4		10.4836	5.97
10.5003	154.7		10.5003	5.97
10.5169	155		10.5169	5.98
10.5336	155.2		10.5336	5.97
10.5503	155.5		10.5503	5.98
10.5669	155.8		10.5669	5.98
10.5836	156.1		10.5836	5.98
10.6003	156.3		10.6003	5.98
10.6169	156.6		10.6169	5.98
10.6336	156.9		10.6336	5.98
10.6503	157.2		10.6503	5.98
10.6669	157.5		10.6669	5.98
10.6836	157.7		10.6836	5.98
10.7003	158		10.7003	5.99
10.7169	158.3		10.7169	5.99
10.7336	158.5		10.7336	5.98
10.7503	158.8		10.7503	5.98
10.7669	159.1		10.7669	5.98
10.7836	159.3		10.7836	5.98
10.8003	159.6		10.8003	5.98
10.8169	159.9		10.8169	5.97
10.8336	160.2		10.8336	5.99
10.8503	160.4		10.8503	5.99
10.8669	160.7		10.8669	6
10.8836	161		10.8836	5.99
10.9003	161.2		10.9003	5.98
10.9169	161.5		10.9169	5.98
10.9336	161.7		10.9336	5.98
10.9503	162		10.9503	5.98
10.9669	162.3		10.9669	5.98
10.9836	162.5		10.9836	5.98
11.0003	162.8		11.0003	5.98
11.0169	163.1		11.0169	5.99
11.0336	163.4		11.0336	5.99
11.0503	163.5		11.0503	5.99
11.0669	163.7		11.0669	5.99
11.0836	163.7		11.0836	5.99
11.1003	163.7		11.1003	5.99
11.1169	163.7		11.1169	5.99
11.1336	163.7		11.1336	5.99
11.1503	163.8		11.1503	5.99
11.1669	163.8		11.1669	5.99
11.1836	163.8		11.1836	5.99
11.2003	163.8		11.2003	5.99
11.2169	163.8		11.2169	5.99
11.2336	163.8		11.2336	5.99
11.2503	163.8		11.2503	5.99
11.2669	163.8		11.2669	5.99
11.2836	163.8		11.2836	5.99
11.3003	163.8		11.3003	5.99
11.3169	163.9		11.3169	5.99
11.3336	163.9		11.3336	5.99
11.3503	163.9		11.3503	5.99
11.3669	163.9		11.3669	5.99
11.3836	163.9		11.3836	6
11.4003	163.9		11.4003	5.99
11.4169	163.9		11.4169	5.99
11.4336	163.9		11.4336	5.99
11.4503	163.9		11.4503	5.99
11.4669	163.9		11.4669	5.99
11.4836	163.9		11.4836	5.99
11.5003	164		11.5003	5.99
11.5169	164		11.5169	6
11.5336	164		11.5336	5.99
11.5503	164		11.5503	5.99
11.5669	164		11.5669	5.99
11.5836	164		11.5836	5.99
11.6003	164		11.6003	5.99
11.6169	164.1		11.6169	5.99
11.6336	164.1		11.6336	6
11.6503	164.1		11.6503	5.99
11.6669	164.1		11.6669	5.99
11.6836	164.1		11.6836	5.99
11.7003	164.1		11.7003	5.99
11.7169	164.2		11.7169	5.99
11.7336	164.2		11.7336	6
11.7503	164.2		11.7503	5.99
11.7669	164.2		11.7669	5.99
11.7836	164.3		11.7836	5.99
11.8003	164.3		11.8003	5.99
11.8169	164.3		11.8169	5.99
11.8336	164.3		11.8336	5.99
11.8503	164.3		11.8503	5.99
11.8669	164.3		11.8669	5.99
11.8836	164.4		11.8836	5.98
11.9003	164.4		11.9003	5.99
11.9169	164.4		11.9169	5.99
11.9336	164.4		11.9336	6
11.9503	164.4		11.9503	5.99
11.9669	164.5		11.9669	5.99
11.9836	164.5		11.9836	5.99
12.0003	164.5		12.0003	5.99
12.0169	164.5		12.0169	5.99
12.0336	164.6		12.0336	5.99
12.0503	164.6		12.0503	5.99
12.0669	164.6		12.0669	5.99
12.0836	164.6		12.0836	5.99
12.1003	164.7		12.1003	6
12.1169	164.7		12.1169	5.99
12.1336	164.7		12.1336	6
12.1503	164.7		12.1503	5.99
12.1669	164.8		12.1669	6
12.1836	164.8		12.1836	5.99
12.2003	164.8		12.2003	5.99
12.2169	164.8		12.2169	5.99
12.2336	164.9		12.2336	5.99
12.2503	164.9		12.2503	5.98
12.2669	164.9		12.2669	5.99
12.2836	164.9		12.2836	6
12.3003	164.9		12.3003	5.99
12.3169	165		12.3169	5.99
12.3336	165		12.3336	5.99
12.3503	165		12.3503	5.99
12.3669	165.1		12.3669	5.99
12.3836	165.1		12.3836	5.99
12.4003	165.1		12.4003	5.99
12.4169	165.1		12.4169	5.99
12.4336	165.2		12.4336	5.99
12.4503	165.2		12.4503	5.99
12.4669	165.3		12.4669	5.99
12.4836	165.3		12.4836	6
12.5003	165.3		12.5003	5.99
12.5169	165.3		12.5169	5.99
12.5336	165.4		12.5336	5.98
12.5503	165.4		12.5503	5.99
12.5669	165.4		12.5669	6
12.5836	165.4		12.5836	5.99
12.6003	165.5		12.6003	5.99
12.6169	165.5		12.6169	5.99
12.6336	165.6		12.6336	5.99
12.6503	165.6		12.6503	6
12.6669	165.6		12.6669	5.99
12.6836	165.7		12.6836	5.99
12.7003	165.7		12.7003	5.99
12.7169	165.7		12.7169	5.99
12.7336	165.8		12.7336	5.99
12.7503	165.8		12.7503	5.98
12.7669	165.8		12.7669	5.99
12.7836	165.9		12.7836	5.99
12.8003	165.9		12.8003	5.99
12.8169	165.9		12.8169	5.99
12.8336	166		12.8336	5.99
12.8503	166		12.8503	5.99
12.8669	166.1		12.8669	5.99
12.8836	166.1		12.8836	5.99
12.9003	166.1		12.9003	5.98
12.9169	166.1		12.9169	5.99
12.9336	166.2		12.9336	5.99
12.9503	166.2		12.9503	5.99
12.9669	166.3		12.9669	5.98
12.9836	166.3		12.9836	5.99
13.0003	166.3		13.0003	5.99
13.0169	166.4		13.0169	5.99
13.0336	166.4		13.0336	5.99
13.0503	166.5		13.0503	5.99
13.0669	166.5		13.0669	5.99
13.0836	166.5		13.0836	5.99
13.1003	166.6		13.1003	5.99
13.1169	166.6		13.1169	5.99
13.1336	166.7		13.1336	5.99
13.1503	166.7		13.1503	5.99
13.1669	166.7		13.1669	5.99
13.1836	166.8		13.1836	5.99
13.2003	166.8		13.2003	5.99
13.2169	166.9		13.2169	5.99
13.2336	166.9		13.2336	5.99
13.2503	167		13.2503	5.99
13.2669	167		13.2669	5.99
13.2836	167		13.2836	5.99
13.3003	167.1		13.3003	5.99
13.3169	167.1		13.3169	5.99
13.3336	167.2		13.3336	5.99
13.3503	167.2		13.3503	5.99
13.3669	167.2		13.3669	5.99
13.3836	167.3		13.3836	5.99
13.4003	167.3		13.4003	5.99
13.4169	167.4		13.4169	5.99
13.4336	167.4		13.4336	5.99
13.4503	167.5		13.4503	5.99
13.4669	167.5		13.4669	5.99
13.4836	167.5		13.4836	5.98
13.5003	167.6		13.5003	5.99
13.5169	167.6		13.5169	5.99
13.5336	167.7		13.5336	5.99
13.5503	167.7		13.5503	5.99
13.5669	167.8		13.5669	5.99
13.5836	167.8		13.5836	5.99
13.6003	167.9		13.6003	5.99
13.6169	167.9		13.6169	5.99
13.6336	168		13.6336	5.98
13.6503	168		13.6503	5.99
13.6669	168		13.6669	5.98
13.6836	168.1		13.6836	5.98
13.7003	168.1		13.7003	5.99
13.7169	168.2		13.7169	5.98
13.7336	168.2		13.7336	5.99
13.7503	168.3		13.7503	5.99
13.7669	168.3		13.7669	5.99
13.7836	168.4		13.7836	5.99
13.8003	168.4		13.8003	5.99
13.8169	168.5		13.8169	5.98
13.8336	168.5		13.8336	5.99
13.8503	168.6		13.8503	5.99
13.8669	168.6		13.8669	5.98
13.8836	168.7		13.8836	5.99
13.9003	168.7		13.9003	5.99
13.9169	168.8		13.9169	5.99
13.9336	168.9		13.9336	5.99
13.9503	168.9		13.9503	5.99
13.9669	169		13.9669	5.98
13.9836	169		13.9836	5.99
14.0003	169		14.0003	5.99
14.0169	169.1		14.0169	5.99
14.0336	169.1		14.0336	5.99
14.0503	169.2		14.0503	5.99
14.0669	169.2		14.0669	5.99
14.0836	169.3		14.0836	5.99
14.1003	169.4		14.1003	5.99
14.1169	169.4		14.1169	5.99
14.1336	169.5		14.1336	5.99
14.1503	169.5		14.1503	5.98
14.1669	169.6		14.1669	5.98
14.1836	169.6		14.1836	6
14.2003	169.7		14.2003	5.98
14.2169	169.7		14.2169	5.99
14.2336	169.8		14.2336	5.99
14.2503	169.8		14.2503	5.99
14.2669	169.9		14.2669	5.98
14.2836	170		14.2836	5.99
14.3003	170		14.3003	5.99
14.3169	170.1		14.3169	5.99
14.3336	170.1		14.3336	5.99
14.3503	170.2		14.3503	5.99
14.3669	170.2		14.3669	5.99
14.3836	170.3		14.3836	5.99
14.4003	170.3		14.4003	5.98
14.4169	170.4		14.4169	5.99
14.4336	170.5		14.4336	5.99
14.4503	170.5		14.4503	5.99
14.4669	170.6		14.4669	5.99
14.4836	170.6		14.4836	5.99
14.5003	170.7		14.5003	5.99
14.5169	170.8		14.5169	5.98
14.5336	170.8		14.5336	5.98
14.5503	170.9		14.5503	5.99
14.5669	170.9		14.5669	5.98
14.5836	171		14.5836	5.99
14.6003	171.1		14.6003	5.98
14.6169	171.1		14.6169	5.99
14.6336	171.2		14.6336	5.99
14.6503	171.2		14.6503	5.99
14.6669	171.3		14.6669	5.99
14.6836	171.4		14.6836	5.99
14.7003	171.4		14.7003	5.99
14.7169	171.5		14.7169	5.98
14.7336	171.6		14.7336	5.99
14.7503	171.6		14.7503	5.98
14.7669	171.7		14.7669	5.99
14.7836	171.7		14.7836	5.99
14.8003	171.8		14.8003	5.99
14.8169	171.9		14.8169	5.99
14.8336	171.9		14.8336	5.98
14.8503	172		14.8503	5.99
14.8669	172.1		14.8669	5.99
14.8836	172.1		14.8836	5.99
14.9003	172.2		14.9003	5.99
14.9169	172.3		14.9169	5.99
14.9336	172.3		14.9336	5.99
14.9503	172.3		14.9503	5.99
14.9669	172.5		14.9669	5.99
14.9836	172.5		14.9836	5.99
15.0003	172.6		15.0003	5.99
15.0169	172.6		15.0169	5.98
15.0336	172.7		15.0336	5.99
15.0503	172.8		15.0503	5.99
15.0669	172.8		15.0669	5.98
15.0836	172.9		15.0836	5.99
15.1003	173		15.1003	5.98
15.1169	173		15.1169	5.99
15.1336	173.1		15.1336	5.98
15.1503	173.2		15.1503	5.98
15.1669	173.2		15.1669	5.99
15.1836	173.3		15.1836	5.98
15.2003	173.4		15.2003	5.99
15.2169	173.4		15.2169	5.99
15.2336	173.5		15.2336	5.98
15.2503	173.6		15.2503	5.99
15.2669	173.7		15.2669	5.98
15.2836	173.7		15.2836	5.99
15.3003	173.8		15.3003	5.98
15.3169	173.9		15.3169	5.99
15.3336	173.9		15.3336	5.99
15.3503	174		15.3503	6
15.3669	174.1		15.3669	5.98
15.3836	174.2		15.3836	5.99
15.4003	174.2		15.4003	5.99
15.4169	174.3		15.4169	5.99
15.4336	174.4		15.4336	5.99
15.4503	174.4		15.4503	5.98
15.4669	174.5		15.4669	5.99
15.4836	174.6		15.4836	5.99
15.5003	174.7		15.5003	5.99
15.5169	174.7		15.5169	5.99
15.5336	174.8		15.5336	5.99
15.5503	174.9		15.5503	5.99
15.5669	174.9		15.5669	5.98
15.5836	175		15.5836	5.99
15.6003	175.1		15.6003	5.98
15.6169	175.1		15.6169	5.99
15.6336	175.2		15.6336	5.98
15.6503	175.3		15.6503	5.99
15.6669	175.4		15.6669	6
15.6836	175.5		15.6836	5.99
15.7003	175.5		15.7003	5.99
15.7169	175.6		15.7169	5.98
15.7336	175.7		15.7336	5.99
15.7503	175.8		15.7503	5.99
15.7669	175.8		15.7669	5.99
15.7836	175.9		15.7836	5.98
15.8003	176		15.8003	5.99
15.8169	176		15.8169	5.98
15.8336	176.1		15.8336	5.99
15.8503	176.2		15.8503	5.99
15.8669	176.3		15.8669	5.99
15.8836	176.4		15.8836	5.99
15.9003	176.4		15.9003	5.99
15.9169	176.5		15.9169	5.99
15.9336	176.6		15.9336	5.98
15.9503	176.7		15.9503	5.99
15.9669	176.7		15.9669	5.98
15.9836	176.8		15.9836	5.99
16.0003	176.9		16.0003	5.98
16.0169	177		16.0169	5.98
16.0336	177.1		16.0336	5.99
16.0503	177.1		16.0503	5.99
16.0669	177.2		16.0669	5.99
16.0836	177.3		16.0836	5.99
16.1003	177.4		16.1003	5.99
16.1169	177.5		16.1169	5.99
16.1336	177.6		16.1336	5.99
16.1503	177.6		16.1503	5.99
16.1669	177.7		16.1669	5.99
16.1836	177.8		16.1836	5.99
16.2003	177.9		16.2003	5.99
16.2169	178		16.2169	5.98
16.2336	178		16.2336	5.99
16.2503	178.1		16.2503	5.99
16.2669	178.2		16.2669	5.98
16.2836	178.3		16.2836	5.99
16.3003	178.4		16.3003	5.98
16.3169	178.4		16.3169	5.98
16.3336	178.6		16.3336	5.99
16.3503	178.6		16.3503	5.98
16.3669	178.7		16.3669	5.98
16.3836	178.8		16.3836	5.99
16.4003	178.9		16.4003	5.99
16.4169	179		16.4169	5.98
16.4336	179.1		16.4336	5.98
16.4503	179.1		16.4503	5.98
16.4669	179.2		16.4669	5.99
16.4836	179.3		16.4836	5.99
16.5003	179.4		16.5003	5.99
16.5169	179.5		16.5169	5.98
16.5336	179.5		16.5336	5.98
16.5503	179.7		16.5503	5.99
16.5669	179.7		16.5669	5.98
16.5836	179.8		16.5836	5.98
16.6003	179.9		16.6003	5.99
16.6169	180		16.6169	5.99
16.6336	180.1		16.6336	5.98
16.6503	180.2		16.6503	5.98
16.6669	180.3		16.6669	5.99
16.6836	180.4		16.6836	5.99
16.7003	180.4		16.7003	5.99
16.7169	180.5		16.7169	5.99
16.7336	180.7		16.7336	5.99
16.7503	180.7		16.7503	5.98
16.7669	180.8		16.7669	5.98
16.7836	180.9		16.7836	5.98
16.8003	181		16.8003	5.98
16.8169	181.1		16.8169	5.99
16.8336	181.1		16.8336	5.99
16.8503	181.3		16.8503	5.99
16.8669	181.4		16.8669	5.99
16.8836	181.4		16.8836	5.98
16.9003	181.5		16.9003	5.99
16.9169	181.6		16.9169	5.99
16.9336	181.7		16.9336	5.99
16.9503	181.8		16.9503	5.99
16.9669	181.9		16.9669	5.99
16.9836	182		16.9836	5.99
17.0003	182.1		17.0003	5.99
17.0169	182.2		17.0169	5.98
17.0336	182.3		17.0336	5.99
17.0503	182.3		17.0503	5.99
17.0669	182.4		17.0669	5.98
17.0836	182.5		17.0836	5.98
17.1003	182.6		17.1003	5.99
17.1169	182.7		17.1169	5.99
17.1336	182.8		17.1336	5.98
17.1503	182.9		17.1503	5.99
17.1669	183		17.1669	5.99
17.1836	183.1		17.1836	5.99
17.2003	183.2		17.2003	5.99
17.2169	183.3		17.2169	5.98
17.2336	183.4		17.2336	5.98
17.2503	183.5		17.2503	5.98
17.2669	183.6		17.2669	5.98
17.2836	183.7		17.2836	5.99
17.3003	183.7		17.3003	5.99
17.3169	183.8		17.3169	5.99
17.3336	184		17.3336	5.99
17.3503	184.1		17.3503	5.99
17.3669	184.1		17.3669	5.98
17.3836	184.2		17.3836	5.98
17.4003	184.3		17.4003	5.99
17.4169	184.4		17.4169	5.98
17.4336	184.5		17.4336	5.98
17.4503	184.6		17.4503	5.98
17.4669	184.7		17.4669	5.98
17.4836	184.8		17.4836	5.99
17.5003	184.9		17.5003	5.99
17.5169	185		17.5169	5.99
17.5336	185.1		17.5336	5.98
17.5503	185.2		17.5503	6
17.5669	185.3		17.5669	5.98
17.5836	185.4		17.5836	5.98
17.6003	185.5		17.6003	5.98
17.6169	185.6		17.6169	5.98
17.6336	185.7		17.6336	5.99
17.6503	185.8		17.6503	5.98
17.6669	185.9		17.6669	5.98
17.6836	186		17.6836	5.98
17.7003	186.1		17.7003	5.99
17.7169	186.2		17.7169	5.99
17.7336	186.3		17.7336	5.99
17.7503	186.4		17.7503	5.99
17.7669	186.5		17.7669	5.98
17.7836	186.6		17.7836	5.98
17.8003	186.7		17.8003	5.99
17.8169	186.8		17.8169	5.99
17.8336	186.9		17.8336	5.99
17.8503	187		17.8503	5.98
17.8669	187		17.8669	5.98
17.8836	187.2		17.8836	5.98
17.9003	187.3		17.9003	5.98
17.9169	187.4		17.9169	5.98
17.9336	187.5		17.9336	5.99
17.9503	187.6		17.9503	5.98
17.9669	187.7		17.9669	5.98
17.9836	187.7		17.9836	5.99
18.0003	187.9		18.0003	5.99
18.0169	188		18.0169	5.98
18.0336	188.1		18.0336	5.99
18.0503	188.2		18.0503	5.99
18.0669	188.3		18.0669	5.99
18.0836	188.4		18.0836	5.99
18.1003	188.5		18.1003	5.99
18.1169	188.6		18.1169	5.99
18.1336	188.7		18.1336	5.99
18.1503	188.8		18.1503	5.98
18.1669	188.8		18.1669	5.98
18.1836	189		18.1836	5.98
18.2003	189		18.2003	5.98
18.2169	189.2		18.2169	5.98
18.2336	189.3		18.2336	5.98
18.2503	189.4		18.2503	5.98
18.2669	189.5		18.2669	5.98
18.2836	189.6		18.2836	5.98
18.3003	189.7		18.3003	5.98
18.3169	189.8		18.3169	5.98
18.3336	189.9		18.3336	5.99
18.3503	190		18.3503	5.99
18.3669	190.1		18.3669	5.98
18.3836	190.2		18.3836	5.98
18.4003	190.3		18.4003	5.98
18.4169	190.4		18.4169	5.99
18.4336	190.5		18.4336	5.98
18.4503	190.6		18.4503	5.99
18.4669	190.8		18.4669	5.98
18.4836	190.8		18.4836	5.99
18.5003	191		18.5003	5.98
18.5169	191.1		18.5169	5.99
18.5336	191.2		18.5336	5.98
18.5503	191.3		18.5503	5.99
18.5669	191.4		18.5669	5.99
18.5836	191.5		18.5836	5.99
18.6003	191.6		18.6003	5.99
18.6169	191.7		18.6169	5.99
18.6336	191.8		18.6336	5.99
18.6503	191.9		18.6503	5.99
18.6669	192		18.6669	5.99
18.6836	192.1		18.6836	5.98
18.7003	192.2		18.7003	5.99
18.7169	192.3		18.7169	6
18.7336	192.4		18.7336	5.99
18.7503	192.5		18.7503	5.98
18.7669	192.6		18.7669	5.98
18.7836	192.7		18.7836	5.98
18.8003	192.8		18.8003	5.98
18.8169	192.9		18.8169	5.99
18.8336	193.1		18.8336	5.98
18.8503	193.2		18.8503	5.99
18.8669	193.3		18.8669	5.99
18.8836	193.4		18.8836	5.98
18.9003	193.5		18.9003	5.98
18.9169	193.6		18.9169	5.98
18.9336	193.7		18.9336	5.98
18.9503	193.8		18.9503	5.99
18.9669	194		18.9669	5.99
18.9836	194.1		18.9836	5.99
19.0003	194.1		19.0003	5.98
19.0169	194.3		19.0169	5.99
19.0336	194.3		19.0336	5.98
19.0503	194.5		19.0503	5.99
19.0669	194.6		19.0669	5.98
19.0836	194.7		19.0836	5.98
19.1003	194.8		19.1003	5.99
19.1169	194.9		19.1169	5.99
19.1336	195		19.1336	5.98
19.1503	195.1		19.1503	5.99
19.1669	195.2		19.1669	5.98
19.1836	195.4		19.1836	5.99
19.2003	195.5		19.2003	5.99
19.2169	195.6		19.2169	5.99
19.2336	195.7		19.2336	5.99
19.2503	195.8		19.2503	5.98
19.2669	195.9		19.2669	5.99
19.2836	196		19.2836	5.99
19.3003	196.1		19.3003	5.99
19.3169	196.2		19.3169	5.99
19.3336	196.4		19.3336	5.99
19.3503	196.5		19.3503	5.99
19.3669	196.6		19.3669	5.98
19.3836	196.7		19.3836	5.98
19.4003	196.8		19.4003	5.98
19.4169	196.9		19.4169	5.98
19.4336	197		19.4336	5.98
19.4503	197.1		19.4503	5.99
19.4669	197.2		19.4669	5.99
19.4836	197.4		19.4836	5.98
19.5003	197.5		19.5003	5.99
19.5169	197.6		19.5169	5.99
19.5336	197.7		19.5336	5.99
19.5503	197.8		19.5503	5.99
19.5669	197.9		19.5669	5.99
19.5836	198		19.5836	5.99
19.6003	198.2		19.6003	5.99
19.6169	198.3		19.6169	5.98
19.6336	198.4		19.6336	5.99
19.6503	198.5		19.6503	5.99
19.6669	198.6		19.6669	5.99
19.6836	198.7		19.6836	5.98
19.7003	198.8		19.7003	5.98
19.7169	198.9		19.7169	5.99
19.7336	199.1		19.7336	5.99
19.7503	199.2		19.7503	5.99
19.7669	199.3		19.7669	5.99
19.7836	199.4		19.7836	5.98
19.8003	199.5		19.8003	5.99
19.8169	199.6		19.8169	5.99
19.8336	199.7		19.8336	5.98
19.8503	199.8		19.8503	5.98
19.8669	199.9		19.8669	5.98
19.8836	200.1		19.8836	5.99
19.9003	200.2		19.9003	5.98
19.9169	200.3		19.9169	5.98
19.9336	200.4		19.9336	5.99
19.9503	200.5		19.9503	5.99
19.9669	200.6		19.9669	5.99
19.9836	200.7		19.9836	5.99
20.0003	200.9		20.0003	6
20.0169	201		20.0169	5.98
20.0336	201.1		20.0336	5.99
20.0503	201.2		20.0503	5.99
20.0669	201.3		20.0669	5.98
20.0836	201.4		20.0836	5.98
20.1003	201.5		20.1003	5.98
20.1169	201.6		20.1169	5.98
20.1336	201.8		20.1336	5.99
20.1503	201.9		20.1503	5.98
20.1669	202		20.1669	5.98
20.1836	202.1		20.1836	5.99
20.2003	202.2		20.2003	5.99
20.2169	202.4		20.2169	5.99
20.2336	202.5		20.2336	5.99
20.2503	202.6		20.2503	5.99
20.2669	202.7		20.2669	5.98
20.2836	202.8		20.2836	5.98
20.3003	202.9		20.3003	5.99
20.3169	203.1		20.3169	5.99
20.3336	203.2		20.3336	5.99
20.3503	203.3		20.3503	5.99
20.3669	203.4		20.3669	5.99
20.3836	203.5		20.3836	5.99
20.4003	203.6		20.4003	5.98
20.4169	203.8		20.4169	5.99
20.4336	203.9		20.4336	5.99
20.4503	204		20.4503	5.98
20.4669	204.1		20.4669	5.98
20.4836	204.2		20.4836	5.99
20.5003	204.3		20.5003	5.98
20.5169	204.4		20.5169	5.98
20.5336	204.5		20.5336	5.99
20.5503	204.7		20.5503	5.99
20.5669	204.7		20.5669	5.99
20.5836	204.9		20.5836	5.98
20.6003	205		20.6003	5.99
20.6169	205.1		20.6169	5.99
20.6336	205.2		20.6336	5.99
20.6503	205.3		20.6503	5.99
20.6669	205.5		20.6669	5.99
20.6836	205.6		20.6836	5.99
20.7003	205.7		20.7003	5.99
20.7169	205.8		20.7169	5.98
20.7336	205.9		20.7336	5.98
20.7503	206.1		20.7503	5.98
20.7669	206.2		20.7669	5.98
20.7836	206.3		20.7836	5.98
20.8003	206.4		20.8003	5.98
20.8169	206.5		20.8169	5.99
20.8336	206.7		20.8336	5.98
20.8503	206.8		20.8503	5.99
20.8669	206.9		20.8669	5.99
20.8836	207		20.8836	5.99
20.9003	207.1		20.9003	5.98
20.9169	207.2		20.9169	5.99
20.9336	207.4		20.9336	5.99
20.9503	207.4		20.9503	5.98
20.9669	207.6		20.9669	5.99
20.9836	207.7		20.9836	5.99
21.0003	207.8		21.0003	5.98
21.0169	207.9		21.0169	5.98
21.0336	208.1		21.0336	5.98
21.0503	208.2		21.0503	5.99
21.0669	208.3		21.0669	5.99
21.0836	208.4		21.0836	5.98
21.1003	208.5		21.1003	5.98
21.1169	208.7		21.1169	5.99
21.1336	208.8		21.1336	5.98
21.1503	208.9		21.1503	5.98
21.1669	209		21.1669	5.98
21.1836	209.1		21.1836	5.98
21.2003	209.2		21.2003	5.99
21.2169	209.4		21.2169	5.99
21.2336	209.5		21.2336	5.98
21.2503	209.6		21.2503	5.98
21.2669	209.7		21.2669	5.99
21.2836	209.8		21.2836	5.98
21.3003	210		21.3003	5.98
21.3169	210.1		21.3169	5.99
21.3336	210.2		21.3336	5.98
21.3503	210.3		21.3503	5.99
21.3669	210.4		21.3669	5.99
21.3836	210.5		21.3836	5.98
21.4003	210.7		21.4003	5.98
21.4169	210.8		21.4169	5.99
21.4336	210.9		21.4336	5.99
21.4503	211.1		21.4503	5.99
21.4669	211.1		21.4669	5.98
21.4836	211.3		21.4836	5.98
21.5003	211.4		21.5003	5.99
21.5169	211.5		21.5169	5.98
21.5336	211.6		21.5336	5.98
21.5503	211.7		21.5503	5.98
21.5669	211.9		21.5669	5.98
21.5836	212		21.5836	5.99
21.6003	212.1		21.6003	5.99
21.6169	212.2		21.6169	5.99
21.6336	212.4		21.6336	5.99
21.6503	212.5		21.6503	5.99
21.6669	212.6		21.6669	5.99
21.6836	212.7		21.6836	5.99
21.7003	212.8		21.7003	5.99
21.7169	213		21.7169	5.99
21.7336	213		21.7336	5.98
21.7503	213.2		21.7503	5.98
21.7669	213.3		21.7669	5.98
21.7836	213.4		21.7836	5.99
21.8003	213.6		21.8003	5.99
21.8169	213.6		21.8169	5.98
21.8336	213.8		21.8336	5.98
21.8503	213.9		21.8503	5.99
21.8669	214		21.8669	5.98
21.8836	214.2		21.8836	6
21.9003	214.3		21.9003	5.98
21.9169	214.4		21.9169	5.98
21.9336	214.5		21.9336	5.99
21.9503	214.6		21.9503	5.99
21.9669	214.7		21.9669	5.99
21.9836	214.8		21.9836	5.98
22.0003	215		22.0003	5.99
22.0169	215.1		22.0169	5.99
22.0336	215.2		22.0336	5.98
22.0503	215.4		22.0503	5.99
22.0669	215.5		22.0669	5.99
22.0836	215.6		22.0836	5.99
22.1003	215.7		22.1003	5.99
22.1169	215.8		22.1169	5.98
22.1336	215.9		22.1336	5.99
22.1503	216		22.1503	5.99
22.1669	216.2		22.1669	5.99
22.1836	216.3		22.1836	5.99
22.2003	216.4		22.2003	5.99
22.2169	216.5		22.2169	5.99
22.2336	216.6		22.2336	5.98
22.2503	216.8		22.2503	5.99
22.2669	216.8		22.2669	5.99
22.2836	216.9		22.2836	5.99
22.3003	217.1		22.3003	5.99
22.3169	217.2		22.3169	5.98
22.3336	217.3		22.3336	5.99
22.3503	217.4		22.3503	5.99
22.3669	217.5		22.3669	5.98
22.3836	217.6		22.3836	5.98
22.4003	217.8		22.4003	5.99
22.4169	217.9		22.4169	5.98
22.4336	218		22.4336	5.98
22.4503	218.1		22.4503	5.99
22.4669	218.3		22.4669	5.99
22.4836	218.4		22.4836	5.99
22.5003	218.5		22.5003	5.99
22.5169	218.6		22.5169	5.99
22.5336	218.7		22.5336	5.99
22.5503	218.9		22.5503	6
22.5669	219		22.5669	5.98
22.5836	219.1		22.5836	5.98
22.6003	219.2		22.6003	5.98
22.6169	219.4		22.6169	5.98
22.6336	219.4		22.6336	5.98
22.6503	219.6		22.6503	5.98
22.6669	219.7		22.6669	5.99
22.6836	219.8		22.6836	5.99
22.7003	219.9		22.7003	5.99
22.7169	220		22.7169	5.99
22.7336	220.1		22.7336	5.98
22.7503	220.3		22.7503	5.98
22.7669	220.4		22.7669	5.99
22.7836	220.5		22.7836	5.98
22.8003	220.6		22.8003	5.98
22.8169	220.7		22.8169	5.98
22.8336	220.9		22.8336	5.98
22.8503	221		22.8503	5.99
22.8669	221.1		22.8669	5.99
22.8836	221.2		22.8836	5.98
22.9003	221.3		22.9003	5.99
22.9169	221.5		22.9169	5.98
22.9336	221.6		22.9336	5.99
22.9503	221.7		22.9503	5.98
22.9669	221.8		22.9669	5.98
22.9836	221.9		22.9836	5.99
23.0003	222.1		23.0003	5.98
23.0169	222.2		23.0169	5.98
23.0336	222.3		23.0336	5.99
23.0503	222.5		23.0503	5.99
23.0669	222.6		23.0669	5.99
23.0836	222.7		23.0836	5.99
23.1003	222.8		23.1003	5.99
23.1169	222.9		23.1169	5.99
23.1336	223.1		23.1336	5.98
23.1503	223.2		23.1503	5.98
23.1669	223.3		23.1669	5.99
23.1836	223.4		23.1836	5.98
23.2003	223.5		23.2003	5.99
23.2169	223.7		23.2169	5.98
23.2336	223.8		23.2336	5.99
23.2503	223.9		23.2503	5.98
23.2669	224		23.2669	5.99
23.2836	224.2		23.2836	5.99
23.3003	224.3		23.3003	5.98
23.3169	224.4		23.3169	5.99
23.3336	224.5		23.3336	5.99
23.3503	224.7		23.3503	5.99
23.3669	224.8		23.3669	5.99
23.3836	224.8		23.3836	5.98
23.4003	225		23.4003	5.99
23.4169	225.1		23.4169	5.99
23.4336	225.2		23.4336	5.99
23.4503	225.4		23.4503	5.99
23.4669	225.5		23.4669	5.99
23.4836	225.6		23.4836	5.98
23.5003	225.7		23.5003	5.99
23.5169	225.8		23.5169	5.99
23.5336	226		23.5336	5.99
23.5503	226.1		23.5503	5.99
23.5669	226.2		23.5669	5.99
23.5836	226.3		23.5836	5.99
23.6003	226.4		23.6003	5.99
23.6169	226.5		23.6169	5.98
23.6336	226.7		23.6336	5.99
23.6503	226.8		23.6503	5.98
23.6669	226.9		23.6669	5.99
23.6836	227.1		23.6836	5.98
23.7003	227.2		23.7003	5.99
23.7169	227.3		23.7169	5.98
23.7336	227.4		23.7336	5.98
23.7503	227.5		23.7503	5.99
23.7669	227.7		23.7669	5.98
23.7836	227.8		23.7836	5.98
23.8003	227.9		23.8003	5.98
23.8169	228		23.8169	5.98
23.8336	228.1		23.8336	5.98
23.8503	228.3		23.8503	5.98
23.8669	228.4		23.8669	5.99
23.8836	228.5		23.8836	5.98
23.9003	228.6		23.9003	5.98
23.9169	228.8		23.9169	5.99
23.9336	228.9		23.9336	5.99
23.9503	229		23.9503	5.99
23.9669	229.1		23.9669	5.99
23.9836	229.2		23.9836	5.99
24.0003	229.4		24.0003	5.98
24.0169	229.5		24.0169	5.98
24.0336	229.6		24.0336	5.99
24.0503	229.7		24.0503	5.99
24.0669	229.8		24.0669	5.99
24.0836	230		24.0836	5.99
24.1003	230.1		24.1003	5.98
24.1169	230.2		24.1169	5.99
24.1336	230.3		24.1336	5.98
24.1503	230.4		24.1503	5.99
24.1669	230.5		24.1669	5.99
24.1836	230.6		24.1836	5.98
24.2003	230.8		24.2003	5.98
24.2169	230.9		24.2169	5.99
24.2336	231		24.2336	5.99
24.2503	231.1		24.2503	5.99
24.2669	231.2		24.2669	5.98
24.2836	231.4		24.2836	5.99
24.3003	231.5		24.3003	5.99
24.3169	231.6		24.3169	5.98
24.3336	231.7		24.3336	5.99
24.3503	231.8		24.3503	5.98
24.3669	232		24.3669	5.99
24.3836	232.1		24.3836	5.99
24.4003	232.2		24.4003	5.98
24.4169	232.3		24.4169	5.99
24.4336	232.4		24.4336	5.98
24.4503	232.6		24.4503	5.99
24.4669	232.7		24.4669	5.99
24.4836	232.8		24.4836	5.99
24.5003	232.9		24.5003	5.99
24.5169	233		24.5169	5.99
24.5336	233.1		24.5336	5.99
24.5503	233.3		24.5503	5.99
24.5669	233.4		24.5669	5.99
24.5836	233.5		24.5836	5.99
24.6003	233.6		24.6003	5.98
24.6169	233.7		24.6169	5.98
24.6336	233.8		24.6336	5.98
24.6503	234		24.6503	5.98
24.6669	234.1		24.6669	5.99
24.6836	234.2		24.6836	5.99
24.7003	234.3		24.7003	5.99
24.7169	234.5		24.7169	5.99
24.7336	234.6		24.7336	5.99
24.7503	234.7		24.7503	5.98
24.7669	234.8		24.7669	5.98
24.7836	234.9		24.7836	5.99
24.8003	235		24.8003	5.99
24.8169	235.1		24.8169	5.98
24.8336	235.3		24.8336	5.99
24.8503	235.4		24.8503	5.99
24.8669	235.5		24.8669	5.98
24.8836	235.6		24.8836	5.99
24.9003	235.7		24.9003	5.98
24.9169	235.8		24.9169	5.98
24.9336	236		24.9336	5.99
24.9503	236.1		24.9503	5.98
24.9669	236.2		24.9669	5.98
24.9836	236.3		24.9836	5.99
25.0003	236.4		25.0003	5.98
25.0169	236.6		25.0169	5.99
25.0336	236.7		25.0336	5.99
25.0503	236.8		25.0503	5.98
25.0669	236.9		25.0669	5.98
25.0836	237		25.0836	5.99
25.1003	237.1		25.1003	5.98
25.1169	237.2		25.1169	5.98
25.1336	237.4		25.1336	5.98
25.1503	237.4		25.1503	5.98
25.1669	237.6		25.1669	5.99
25.1836	237.7		25.1836	5.99
25.2003	237.8		25.2003	5.99
25.2169	237.9		25.2169	5.99
25.2336	238		25.2336	5.98
25.2503	238.1		25.2503	5.98
25.2669	238.2		25.2669	5.98
25.2836	238.3		25.2836	5.98
25.3003	238.4		25.3003	5.99
25.3169	238.5		25.3169	5.99
25.3336	238.6		25.3336	5.99
25.3503	238.7		25.3503	5.99
25.3669	238.8		25.3669	5.99
25.3836	238.9		25.3836	5.98
25.4003	238.9		25.4003	5.99
25.4169	239		25.4169	5.99
25.4336	239.1		25.4336	5.99
25.4503	239.2		25.4503	5.99
25.4669	239.2		25.4669	5.99
25.4836	239.3		25.4836	5.99
25.5003	239.4		25.5003	5.99
25.5169	239.5		25.5169	5.99
25.5336	239.5		25.5336	5.98
25.5503	239.6		25.5503	5.99
25.5669	239.7		25.5669	5.99
25.5836	239.8		25.5836	5.99
25.6003	239.9		25.6003	5.99
25.6169	239.9		25.6169	5.98
25.6336	240		25.6336	5.98
25.6503	240.1		25.6503	5.99
25.6669	240.2		25.6669	5.98
25.6836	240.3		25.6836	5.99
25.7003	240.3		25.7003	5.99
25.7169	240.5		25.7169	5.99
25.7336	240.5		25.7336	5.99
25.7503	240.6		25.7503	5.99
25.7669	240.7		25.7669	5.99
25.7836	240.8		25.7836	5.99
25.8003	240.8		25.8003	5.99
25.8169	240.9		25.8169	5.99
25.8336	241		25.8336	5.99
25.8503	241.1		25.8503	5.99
25.8669	241.2		25.8669	5.99
25.8836	241.2		25.8836	5.99
25.9003	241.3		25.9003	5.99
25.9169	241.4		25.9169	5.98
25.9336	241.4		25.9336	5.99
25.9503	241.6		25.9503	5.98
25.9669	241.6		25.9669	5.99
25.9836	241.7		25.9836	5.98
26.0003	241.8		26.0003	5.99
26.0169	241.9		26.0169	5.98
26.0336	242		26.0336	5.99
26.0503	242		26.0503	5.99
26.0669	242.1		26.0669	5.99
26.0836	242.2		26.0836	5.99
26.1003	242.3		26.1003	5.98
26.1169	242.3		26.1169	5.99
26.1336	242.4		26.1336	5.99
26.1503	242.5		26.1503	5.98
26.1669	242.6		26.1669	5.98
26.1836	242.7		26.1836	5.99
26.2003	242.8		26.2003	5.98
26.2169	242.8		26.2169	5.98
26.2336	242.9		26.2336	5.98
26.2503	243		26.2503	5.99
26.2669	243.1		26.2669	5.98
26.2836	243.2		26.2836	5.99
26.3003	243.3		26.3003	5.99
26.3169	243.3		26.3169	5.98
26.3336	243.4		26.3336	5.99
26.3503	243.5		26.3503	5.99
26.3669	243.6		26.3669	5.99
26.3836	243.7		26.3836	5.99
26.4003	243.7		26.4003	5.99
26.4169	243.8		26.4169	5.99
26.4336	243.9		26.4336	5.99
26.4503	244		26.4503	5.99
26.4669	244.1		26.4669	5.98
26.4836	244.2		26.4836	5.98
26.5003	244.2		26.5003	5.99
26.5169	244.3		26.5169	5.99
26.5336	244.4		26.5336	5.99
26.5503	244.5		26.5503	5.99
26.5669	244.6		26.5669	5.99
26.5836	244.7		26.5836	5.99
26.6003	244.8		26.6003	5.99
26.6169	244.8		26.6169	5.98
26.6336	244.9		26.6336	5.99
26.6503	245		26.6503	5.99
26.6669	245.1		26.6669	5.99
26.6836	245.2		26.6836	5.99
26.7003	245.2		26.7003	5.98
26.7169	245.3		26.7169	5.99
26.7336	245.4		26.7336	5.99
26.7503	245.5		26.7503	5.99
26.7669	245.6		26.7669	5.99
26.7836	245.6		26.7836	5.99
26.8003	245.7		26.8003	5.99
26.8169	245.9		26.8169	5.99
26.8336	245.9		26.8336	5.99
26.8503	246		26.8503	5.98
26.8669	246.1		26.8669	5.99
26.8836	246.1		26.8836	5.99
26.9003	246.2		26.9003	5.98
26.9169	246.3		26.9169	5.99
26.9336	246.4		26.9336	6
26.9503	246.5		26.9503	5.99
26.9669	246.5		26.9669	5.98
26.9836	246.6		26.9836	5.99
27.0003	246.7		27.0003	5.99
27.0169	246.8		27.0169	5.99
27.0336	246.9		27.0336	5.98
27.0503	246.9		27.0503	5.98
27.0669	247		27.0669	5.99
27.0836	247.1		27.0836	5.98
27.1003	247.1		27.1003	5.99
27.1169	247.2		27.1169	5.99
27.1336	247.3		27.1336	5.99
27.1503	247.4		27.1503	5.99
27.1669	247.5		27.1669	5.99
27.1836	247.5		27.1836	5.98
27.2003	247.6		27.2003	5.99
27.2169	247.7		27.2169	5.98
27.2336	247.8		27.2336	5.99
27.2503	247.8		27.2503	5.98
27.2669	247.9		27.2669	5.99
27.2836	248		27.2836	5.99
27.3003	248.1		27.3003	5.99
27.3169	248.1		27.3169	5.99
27.3336	248.2		27.3336	5.99
27.3503	248.3		27.3503	5.99
27.3669	248.3		27.3669	5.99
27.3836	248.4		27.3836	5.98
27.4003	248.4		27.4003	5.99
27.4169	248.5		27.4169	5.99
27.4336	248.5		27.4336	5.98
27.4503	248.6		27.4503	5.99
27.4669	248.6		27.4669	5.98
27.4836	248.7		27.4836	5.99
27.5003	248.7		27.5003	5.99
27.5169	248.7		27.5169	5.99
27.5336	248.7		27.5336	5.99
27.5503	248.8		27.5503	5.99
27.5669	248.8		27.5669	5.99
27.5836	248.8		27.5836	5.99
27.6003	248.8		27.6003	5.99
27.6169	248.8		27.6169	6
27.6336	248.8		27.6336	5.99
27.6503	248.8		27.6503	5.99
27.6669	248.8		27.6669	5.99
27.6836	248.8		27.6836	5.99
27.7003	248.8		27.7003	5.99
27.7169	248.8		27.7169	5.99
27.7336	248.8		27.7336	5.99
27.7503	248.8		27.7503	5.99
27.7669	248.8		27.7669	5.99
27.7836	248.8		27.7836	5.99
27.8003	248.8		27.8003	5.99
27.8169	248.8		27.8169	5.99
27.8336	248.8		27.8336	5.99
27.8503	248.8		27.8503	6
27.8669	248.8		27.8669	6
27.8836	248.8		27.8836	5.99
27.9003	248.8		27.9003	5.99
27.9169	248.8		27.9169	5.99
27.9336	248.8		27.9336	5.99
27.9503	248.8		27.9503	5.99
27.9669	248.8		27.9669	5.99
27.9836	248.8		27.9836	6
28.0003	248.8		28.0003	6
28.0169	248.8		28.0169	6
28.0336	248.8		28.0336	5.99
28.0503	248.8		28.0503	5.99
28.0669	248.8		28.0669	6
28.0836	248.8		28.0836	5.99
28.1003	248.8		28.1003	5.99
28.1169	248.8		28.1169	5.99
28.1336	248.8		28.1336	5.99
28.1503	248.8		28.1503	5.99
28.1669	248.8		28.1669	6
28.1836	248.8		28.1836	5.99
28.2003	248.8		28.2003	5.99
28.2169	248.8		28.2169	5.99
28.2336	248.8		28.2336	5.99
28.2503	248.8		28.2503	5.99
28.2669	248.8		28.2669	5.99
28.2836	248.8		28.2836	5.99
28.3003	248.8		28.3003	6
28.3169	248.8		28.3169	5.99
28.3336	248.8		28.3336	5.99
28.3503	248.8		28.3503	5.99
28.3669	248.8		28.3669	5.99
28.3836	248.8		28.3836	5.99
28.4003	248.8		28.4003	5.99
28.4169	248.8		28.4169	5.99
28.4336	248.8		28.4336	5.99
28.4503	248.8		28.4503	5.99
28.4669	248.8		28.4669	5.99
28.4836	248.8		28.4836	5.99
28.5003	248.8		28.5003	5.99
28.5169	248.8		28.5169	5.99
28.5336	248.8		28.5336	5.99
28.5503	248.8		28.5503	5.99
28.5669	248.8		28.5669	5.99
28.5836	248.8		28.5836	5.99
28.6003	248.8		28.6003	5.99
28.6169	248.8		28.6169	5.99
28.6336	248.8		28.6336	5.99
28.6503	248.8		28.6503	6
28.6669	248.8		28.6669	6
28.6836	248.8		28.6836	5.99
28.7003	248.8		28.7003	6
28.7169	248.8		28.7169	6
28.7336	248.8		28.7336	6
28.7503	248.8		28.7503	6
28.7669	248.8		28.7669	6
28.7836	248.8		28.7836	6
28.8003	248.8		28.8003	6
28.8169	248.8		28.8169	6
28.8336	248.8		28.8336	6
28.8503	248.8		28.8503	6
28.8669	248.8		28.8669	6
28.8836	248.8		28.8836	6
28.9003	248.8		28.9003	6
28.9169	248.8		28.9169	6
28.9336	248.8		28.9336	6
28.9503	248.8		28.9503	6
28.9669	248.8		28.9669	6
28.9836	248.8		28.9836	6
29.0003	248.8		29.0003	6
29.0169	248.8		29.0169	6
29.0336	248.8		29.0336	6
29.0503	248.8		29.0503	6
29.0669	248.8		29.0669	6
29.0836	248.8		29.0836	5.99
29.1003	248.8		29.1003	6
29.1169	248.8		29.1169	6
29.1336	248.8		29.1336	6
29.1503	248.8		29.1503	6
29.1669	248.8		29.1669	6
29.1836	248.8		29.1836	5.99
29.2003	248.8		29.2003	6
29.2169	248.8		29.2169	5.99
29.2336	248.8		29.2336	6
29.2503	248.8		29.2503	6
29.2669	248.8		29.2669	5.99
29.2836	248.8		29.2836	5.99
29.3003	248.8		29.3003	6
29.3169	248.8		29.3169	6
29.3336	248.8		29.3336	5.99
29.3503	248.8		29.3503	6
29.3669	248.8		29.3669	5.99
29.3836	248.8		29.3836	6
29.4003	248.8		29.4003	6
29.4169	248.8		29.4169	6
29.4336	248.8		29.4336	6
29.4503	248.8		29.4503	6
29.4669	248.8		29.4669	6
29.4836	248.8		29.4836	6
29.5003	248.8		29.5003	6
29.5169	248.8		29.5169	6
29.5336	248.8		29.5336	6
29.5503	248.8		29.5503	6
29.5669	248.8		29.5669	6
29.5836	248.8		29.5836	6
29.6003	248.8		29.6003	6
29.6169	248.8		29.6169	6
29.6336	248.8		29.6336	6
29.6503	248.8		29.6503	6
29.6669	248.8		29.6669	6
29.6836	248.8		29.6836	6
29.7003	248.8		29.7003	6
29.7169	248.8		29.7169	6
29.7336	248.8		29.7336	6
29.7503	248.8		29.7503	6
29.7669	248.8		29.7669	6
29.7836	248.8		29.7836	6
29.8003	248.8		29.8003	6
29.8169	248.8		29.8169	6
29.8336	248.8		29.8336	6
29.8503	248.8		29.8503	6
29.8669	248.8		29.8669	6
29.8836	248.8		29.8836	6
29.9003	248.8		29.9003	6
29.9169	248.8		29.9169	6
29.9336	248.8		29.9336	6
29.9503	248.8		29.9503	6
29.9669	248.8		29.9669	6
29.9836	248.8		29.9836	6
30.0003	248.8		30.0003	6
30.0169	248.8		30.0169	6
30.0336	248.8		30.0336	6
30.0503	248.8		30.0503	6
30.0669	248.8		30.0669	6
30.0836	248.8		30.0836	6
30.1003	248.8		30.1003	6
30.1169	248.8		30.1169	6
30.1336	248.8		30.1336	6
30.1503	248.8		30.1503	5.99
30.1669	248.8		30.1669	6
30.1836	248.8		30.1836	6
30.2003	248.8		30.2003	6
30.2169	248.8		30.2169	6
30.2336	248.8		30.2336	6
30.2503	248.8		30.2503	6
30.2669	248.8		30.2669	6
30.2836	248.8		30.2836	6
30.3003	248.8		30.3003	6
30.3169	248.8		30.3169	6
30.3336	248.8		30.3336	6
30.3503	248.8		30.3503	6
30.3669	248.8		30.3669	6
30.3836	248.8		30.3836	6
30.4003	248.8		30.4003	6
30.4169	248.8		30.4169	6
30.4336	248.8		30.4336	6
30.4503	248.8		30.4503	5.99
30.4669	248.8		30.4669	6
30.4836	248.8		30.4836	6
30.5003	248.8		30.5003	5.99
30.5169	248.8		30.5169	6
30.5336	248.8		30.5336	5.99
30.5503	248.8		30.5503	5.99
30.5669	248.8		30.5669	5.99
30.5836	248.8		30.5836	5.99
30.6003	248.8		30.6003	6
30.6169	248.8		30.6169	5.99
30.6336	248.8		30.6336	6
30.6503	248.8		30.6503	5.99
30.6669	248.8		30.6669	5.99
30.6836	248.8		30.6836	6
30.7003	248.8		30.7003	5.99
30.7169	248.8		30.7169	5.99
30.7336	248.8		30.7336	5.99
30.7503	248.8		30.7503	5.99
30.7669	248.8		30.7669	6
30.7836	248.8		30.7836	5.99
30.8003	248.8		30.8003	6
30.8169	248.8		30.8169	6
30.8336	248.8		30.8336	6
30.8503	248.8		30.8503	6
30.8669	248.8		30.8669	6
30.8836	248.8		30.8836	6
30.9003	248.8		30.9003	5.99
30.9169	248.8		30.9169	6
30.9336	248.8		30.9336	6
30.9503	248.8		30.9503	5.99
30.9669	248.8		30.9669	5.99
30.9836	248.8		30.9836	6
31.0003	248.8		31.0003	5.99
31.0169	248.8		31.0169	6
31.0336	248.8		31.0336	6
31.0503	248.8		31.0503	6
31.0669	248.8		31.0669	6
31.0836	248.8		31.0836	6
31.1003	248.8		31.1003	6
31.1169	248.8		31.1169	6
31.1336	248.8		31.1336	6
31.1503	248.8		31.1503	6
31.1669	248.8		31.1669	6
31.1836	248.8		31.1836	6
31.2003	248.8		31.2003	6
31.2169	248.8		31.2169	5.99
31.2336	248.8		31.2336	6
31.2503	248.8		31.2503	6
31.2669	248.8		31.2669	5.99
31.2836	248.8		31.2836	5.99
31.3003	248.8		31.3003	5.99
31.3169	248.8		31.3169	5.99
31.3336	248.8		31.3336	5.99
31.3503	248.8		31.3503	6
31.3669	248.8		31.3669	6
31.3836	248.8		31.3836	6
31.4003	248.8		31.4003	6
31.4169	248.8		31.4169	6
31.4336	248.8		31.4336	6
31.4503	248.8		31.4503	6
31.4669	248.8		31.4669	5.99
31.4836	248.8		31.4836	6
31.5003	248.8		31.5003	6
31.5169	248.8		31.5169	5.99
31.5336	248.8		31.5336	6
31.5503	248.8		31.5503	6
31.5669	248.8		31.5669	6
31.5836	248.8		31.5836	6
31.6003	248.8		31.6003	6
31.6169	248.8		31.6169	5.99
31.6336	248.8		31.6336	6
31.6503	248.8		31.6503	6
31.6669	248.8		31.6669	6
31.6836	248.8		31.6836	6
31.7003	248.8		31.7003	6
31.7169	248.8		31.7169	5.99
31.7336	248.8		31.7336	6
31.7503	248.8		31.7503	6
31.7669	248.8		31.7669	6
31.7836	248.8		31.7836	6
31.8003	248.8		31.8003	6
31.8169	248.8		31.8169	6
31.8336	248.8		31.8336	6
31.8503	248.8		31.8503	5.99
31.8669	248.8		31.8669	6
31.8836	248.8		31.8836	5.99
31.9003	248.8		31.9003	6
31.9169	248.8		31.9169	6
31.9336	248.8		31.9336	6
31.9503	248.8		31.9503	5.99
31.9669	248.8		31.9669	6
31.9836	248.8		31.9836	6
32.0003	248.8		32.0003	6
32.0169	248.8		32.0169	5.99
32.0336	248.8		32.0336	6
32.0503	248.8		32.0503	6
32.0669	248.8		32.0669	5.99
32.0836	248.8		32.0836	6
32.1003	248.8		32.1003	6
32.1169	248.8		32.1169	6
32.1336	248.8		32.1336	6
32.1503	248.8		32.1503	6
32.1669	248.8		32.1669	6
32.1836	248.8		32.1836	5.99
32.2003	248.8		32.2003	6
32.2169	248.8		32.2169	6
32.2336	248.8		32.2336	6
32.2503	248.8		32.2503	6
32.2669	248.8		32.2669	6
32.2836	248.8		32.2836	6
32.3003	248.8		32.3003	6
32.3169	248.8		32.3169	6
32.3336	248.8		32.3336	6
32.3503	248.8		32.3503	6
32.3669	248.8		32.3669	6
32.3836	248.8		32.3836	6
32.4003	248.8		32.4003	6
32.4169	248.8		32.4169	6
32.4336	248.8		32.4336	6
32.4503	248.8		32.4503	6
32.4669	248.8		32.4669	6
32.4836	248.8		32.4836	6
32.5003	248.8		32.5003	6
32.5169	248.8		32.5169	6
32.5336	248.8		32.5336	6
32.5503	248.8		32.5503	5.99
32.5669	248.8		32.5669	6
32.5836	248.8		32.5836	6
32.6003	248.8		32.6003	6
32.6169	248.8		32.6169	6
32.6336	248.8		32.6336	6
32.6503	248.8		32.6503	6
32.6669	248.8		32.6669	6
32.6836	248.8		32.6836	6
32.7003	248.8		32.7003	6
32.7169	248.8		32.7169	6
32.7336	248.8		32.7336	6
32.7503	248.8		32.7503	6
32.7669	248.8		32.7669	6
32.7836	248.8		32.7836	6
32.8003	248.8		32.8003	6
32.8169	248.8		32.8169	6
32.8336	248.8		32.8336	6
32.8503	248.8		32.8503	6
32.8669	248.8		32.8669	6
32.8836	248.8		32.8836	6
32.9003	248.8		32.9003	6
32.9169	248.8		32.9169	6
32.9336	248.8		32.9336	6
32.9503	248.8		32.9503	6
32.9669	248.8		32.9669	6
32.9836	248.8		32.9836	6
33.0003	248.8		33.0003	6
33.0169	248.8		33.0169	6
33.0336	248.8		33.0336	6
33.0503	248.8		33.0503	6
33.0669	248.8		33.0669	6
33.0836	248.8		33.0836	6
33.1003	248.8		33.1003	6
33.1169	248.8		33.1169	6
33.1336	248.8		33.1336	6
33.1503	248.8		33.1503	5.99
33.1669	248.8		33.1669	6
33.1836	248.8		33.1836	6
33.2003	248.8		33.2003	6
33.2169	248.8		33.2169	6
33.2336	248.8		33.2336	6
33.2503	248.8		33.2503	6
33.2669	248.8		33.2669	6
33.2836	248.8		33.2836	6
33.3003	248.8		33.3003	6
[truncated: 883 more rows]

## Sheet: Lignin
Lignin measurement
	dilution factor = 1:	25
	basal =	0.461
Sample	Extinction
	1	2	3	Ø
NL	0.617	0.618	0.613	0.616
0	0.605	0.608	0.598	0.603667
1	0.569	0.567	0.566	0.567333
2	0.565	0.567	0.568	0.566667
3	0.506	0.507	0.507	0.506667
4	0.495	0.489	0.495	0.493
5	0.453	0.444	0.448	0.448333
6	0.447	0.441	0.44	0.442667
7	0.486	0.485	0.479	0.483333
8	0.484	0.484	0.485	0.484333
9	0.427	0.424	0.429	0.426667
10	0.432	0.441	0.436	0.436333
Blank	-0.006	0.018	-0.007	0.00166667
	Formula:	x = ( y - 0,4074 ) / 0,3026
Sample	Time [h]	Lignin [g/l]	Volume [L]	Lignin [g]
NL	0	0.689359	2.038	1.40491
0	0	0.648601	2.016	1.30758
1	3	0.528531	1.994	1.05389
2	5	0.526327	1.995	1.05002
3	6	0.328046	1.999	0.655764
4	8	0.282882	2.022	0.571987
5	10	0.135272	2.037	0.275549
6	24	0.116545	2.095	0.244163
7	26	0.250936	2.083	0.5227
8	28	0.254241	2.065	0.525008
9	30	0.0636704	2.04	0.129888
10	32	0.0956158	2.015	0.192666
theoretical progression of the UVvis values resulting by dilution with NaOH and sampling										Summary
measured concentration [g/L]	Reactor Volume prior sampling [L]	lignin mass in the bioreactor prior sampling [g]	theoretical Lignin concentration [g/L]	Sample volume [L]	Reactor Volume after sampling [L]	lignin mass in the sample [g]	NaOH volume [L]	Delta NaOH volume [L]		lignin mass in the reactor [g]	Lignin concentration [g/L]	theoretical extinction [ - ]
0.689359	2.063	1.42215	0.689359	0	2.063	0	0.003	0.003		1.42215	0.689359	0.616
0.648601	2.066	1.42215	0.688358	0.025	2.041	0.0172089	0	0		1.42215	0.688358	0.615697
0.528531	2.041	1.40494	0.688358	0.025	2.016	0.0172089	0.003	0.003		1.40494	0.688358	0.615697
0.526327	2.019	1.38773	0.687335	0.025	1.994	0.0171834	0.029	0.026		1.38773	0.687335	0.615388
0.328046	2.02	1.37055	0.678488	0.025	1.995	0.0169622	0.058	0.029		1.37055	0.678488	0.612711
0.282882	2.024	1.35358	0.668767	0.025	1.999	0.0167192	0.106	0.048		1.35358	0.668767	0.609769
0.135272	2.047	1.33686	0.653085	0.025	2.022	0.0163271	0.146	0.04		1.33686	0.653085	0.605023
0.116545	2.062	1.32054	0.640416	0.025	2.037	0.0160104	0.229	0.083		1.32054	0.640416	0.60119
0.250936	2.12	1.30453	0.615343	0.025	2.095	0.0153836	0.242	0.013		1.30453	0.615343	0.593603
0.254241	2.108	1.28914	0.611548	0.025	2.083	0.0152887	0.249	0.007		1.28914	0.611548	0.592454
0.0636704	2.09	1.27385	0.6095	0.025	2.065	0.0152375	0.249	0		1.27385	0.6095	0.591835
0.0956158	2.065	1.25862	0.6095	0.025	2.04	0.0152375	0.249	0		1.25862	0.6095	0.591835

## Sheet: Model Parameters
						Model adjustment																	Model adjustment
						TSPAN		Biomass		Glucose		Xylose		Arabinose		Lactate							TSPAN		Biomass		Glucose		Xylose		Arabinose		Lactate
						[h]		[g/L]		[g/L]		[g/L]		[g/L]		[g/L]							[h]		[g/L]		[g/L]		[g/L]		[g/L]		[g/L]
mue_max		2.11646				0		0.02		45.5748		21.3328		10.5839		0							0		0.02		45.5748		21.3328		10.5839		0
mue_s1_max		0.50601				3		0.145241		44.4115		21.2956		10.5725		1.48493							0.5		0.0277089		45.5029		21.3314		10.5835		0.0914151
mue_s2_max		0.309015				5		0.533187		40.8415		21.0846		10.5057		6.08493							1		0.0384977		45.4023		21.3292		10.5828		0.219345
mue_s3_max		0.31075				6		0.976074		36.8		20.7444		10.3942		11.338							1.5		0.0535954		45.2618		21.3256		10.5817		0.398358
						8		2.59963		22.1801		18.9036		9.75341		30.6224							2		0.0747074		45.0655		21.3198		10.58		0.648674
K_s1		1.97625				10		4.37574		6.5104		15.7514		8.54793		51.8527							2.5		0.104186		44.7919		21.3105		10.5771		0.998177
K_s2		3.23609				24		5.38426		8.08574e-08		2.64648		1.15382		66.7893							3		0.145241		44.4115		21.2956		10.5725		1.48493
K_s3		3.21802				26		5.37598		1.98781e-08		1.95566		0.77965		67.1388							3.5		0.202193		43.8849		21.2718		10.5652		2.16018
						28		5.35933		5.71606e-09		1.44412		0.531663		67.3891							4		0.280734		43.1604		21.2342		10.5534		3.0914
k_1		2.41446				30		5.33678		1.84238e-09		1.06592		0.366937		67.5686							4.5		0.388123		42.1723		21.1754		10.5348		4.36473
k_2		0.66292				32		5.31009		6.45611e-10		0.786585		0.256358		67.6979							5		0.533187		40.8415		21.0846		10.5057		6.08493
k_3		0.562415																					5.5		0.725879		39.0795		20.9472		10.4611		8.37021
																							6		0.976074		36.8		20.7444		10.3942		11.338
																							6.5		1.29132		33.9394		20.4548		10.297		15.0786
																							7		1.67356		30.4858		20.0579		10.1614		19.6162
q_01		20.6632																					7.5		2.11571		26.5098		19.5405		9.98079		24.8684
q_02		0.0319948																					8		2.59963		22.1801		18.9036		9.75341		30.6224
q_03		0.0105112																					8.5		3.09757		17.7489		18.1669		9.48379		36.5515
v_01		0.50601																					9		3.57749		13.5027		17.367		9.18304		42.278
v_02		0.309015																					9.5		4.01034		9.6978		16.5483		8.86618		47.4587
v_03		0.31075																					10		4.37574		6.5104		15.7514		8.54793		51.8527
K_d1		14.358																					10.5		4.66396		4.02283		15.003		8.23891		55.3436
k_d2		0.0696475																					11		4.87438		2.23864		14.3118		7.9433		57.9227
																							11.5		5.01366		1.09924		13.6703		7.65868		59.6673
Y_Xs		0.0763954																					12		5.09618		0.47799		13.0609		7.37782		60.7454
Y_Xs1		0.0449302																					12.5		5.14237		0.191874		12.4655		7.09263		61.3969
Y_Xs2		0.0210311																					13		5.17052		0.0749537		11.8733		6.79778		61.8365
Y_Xs3		0.0104342																					13.5		5.19125		0.029506		11.281		6.49146		62.1893
																							14		5.20921		0.0118988		10.6901		6.17432		62.5096
Y_Xp		0.0849545																					14.5		5.22608		0.00494862		10.1038		5.84837		62.8175
Y_XH1		7.6527																					15		5.24238		0.00212801		9.52607		5.51637		63.1189
Y_XH2		4.75466																					15.5		5.2582		0.000946996		8.96076		5.18143		63.4149
Y_XH		6.20368																					16		5.27345		0.000436154		8.41126		4.84681		63.7044
Y_ps		0.899251																					16.5		5.28802		0.000207814		7.88046		4.51574		63.9861
																							17		5.30177		0.000102363		7.37066		4.19126		64.2583
RMS		5.89007																					17.5		5.31459		5.20756e-05		6.88359		3.87613		64.5199
																							18		5.3264		2.73307e-05		6.42039		3.57273		64.7697
lambda																							18.5		5.33712		1.47788e-05		5.9817		3.28301		65.007
lambda glc		0.0933985																					19		5.34673		8.2223e-06		5.56774		3.00846		65.2313
lambda Xyl		11.2411																					19.5		5.3552		4.69979e-06		5.17832		2.75012		65.4422
lambda Ara		14.6927																					20		5.36253		2.75575e-06		4.81298		2.50862		65.6399
																							20.5		5.36873		1.65507e-06		4.471		2.28417		65.8244
																							21		5.37384		1.01661e-06		4.15149		2.07668		65.9962
																							21.5		5.3779		6.37687e-07		3.85346		1.88575		66.1557
																							22		5.38096		4.07899e-07		3.5758		1.71079		66.3034
																							22.5		5.38307		2.657e-07		3.3174		1.55103		66.4399
																							23		5.38428		1.76016e-07		3.07713		1.40559		66.566
																							23.5		5.38466		1.1844e-07		2.85385		1.27351		66.6822
																							24		5.38426		8.08574e-08		2.64648		1.15382		66.7893
																							24.5		5.38313		5.59429e-08		2.45396		1.04554		66.8879
																							25		5.38135		3.91859e-08		2.27527		0.94769		66.9786
																							25.5		5.37894		2.7763e-08		2.10947		0.859353		67.0621
																							26		5.37598		1.98781e-08		1.95566		0.77965		67.1388
																							26.5		5.37249		1.43715e-08		1.81298		0.70776		67.2094
																							27		5.36853		1.0484e-08		1.68065		0.642921		67.2744
																							27.5		5.36413		7.71169e-09		1.55792		0.584435		67.3341
																							28		5.35933		5.71606e-09		1.44412		0.531663		67.3891
																							28.5		5.35416		4.26694e-09		1.33859		0.484026		67.4396
																							29		5.34867		3.20609e-09		1.24074		0.440999		67.4862
																							29.5		5.34286		2.4236e-09		1.15002		0.402111		67.5291
																							30		5.33678		1.84238e-09		1.06592		0.366937		67.5686
																							30.5		5.33044		1.40782e-09		0.98795		0.335097		67.605
																							31		5.32386		1.08094e-09		0.915675		0.306252		67.6385
																							31.5		5.31707		8.33661e-10		0.848681		0.280096		67.6694
																							32		5.31009		6.45611e-10		0.786585		0.256358		67.6979

## Sheet: Statistics
Time	Biomass [g/L]			Glucose [g/L]			Xylose [g/L]			Arabinose [g/L]			Lactate [g/L]					Variance
	Original	Model adjustment	Difference	Original	Model adjustment	Difference	Original	Model adjustment	Difference	Original	Model adjustment	Difference	Original	Model adjustment	Deiiference			based on Difference
0	-0.02	0.02	0.04	45.5748	45.5748	0	21.3328	21.3328	0	10.5839	10.5839	0	0	0	0
3	1	0.145241	0.854759	44.1514	44.4115	0.260141	20.9217	21.2956	0.373818	10.4018	10.5725	0.17069	1.61059	1.48493	0.125656		Biomass	0.362724
5	1.9	0.533187	1.36681	36.2707	40.8415	4.57074	19.5123	21.0846	1.57233	10.0918	10.5057	0.413897	9.03532	6.08493	2.9504		Glucose	12.9103
6	2.84	0.976074	1.86393	27.9231	36.8	8.87689	18.4621	20.7444	2.28234	9.9203	10.3942	0.473874	17.9619	11.338	6.62387		Xylose	0.504593
8	3.8	2.59963	1.20037	16.8243	22.1801	5.35578	17.1316	18.9036	1.77195	9.40155	9.75341	0.351855	31.3594	30.6224	0.73707		Arabinose	0.0440968
10	4.62	4.37574	0.244259	15.8833	6.5104	9.37292	16.1734	15.7514	0.422001	9.06411	8.54793	0.516173	43.2543	51.8527	8.59844		Lactate	7.51914
24	5.27	5.38426	0.114257	3.75705	8.08574e-08	3.75705	3.82567	2.64648	1.17919	0.599726	1.15382	0.554099	63.7003	66.7893	3.08897
26	5.82	5.37598	0.444024	1.61648	1.98781e-08	1.61648	1.646	1.95566	0.309652	0	0.77965	0.77965	68.8308	67.1388	1.69199		Sum of Variance	21.3409
28	5.4	5.35933	0.0406712	0	5.71606e-09	5.71606e-09	0	1.44412	1.44412	0	0.531663	0.531663	69.6844	67.3891	2.29529
30	5.75	5.33678	0.413224	0	1.84238e-09	1.84238e-09	0	1.06592	1.06592	0	0.366937	0.366937	69.2311	67.5686	1.6625		Standard Mean Deviation	4.61962
32	5.92	5.31009	0.609913	0	6.45611e-10	6.45611e-10	0	0.786585	0.786585	0	0.256358	0.256358	68.1722	67.6979	0.474255
Anova: Single Factor								Correlation
SUMMARY									Original Data	Model adjustment
Groups	Count	Sum	Average	Variance				Original	1
Original Data	70	856.211	12.2316	370.137				Model adjustment	0.99243	1
Model adjustment	70	860.159	12.288	386.606
ANOVA
Source of Variation	Sum of squares (SS)	Degrees of freedom (df)	Average sum of squares (MS)	Test statistic (F)	P-value	Critical F-value
Between the Groups	0.111341	1	0.111341	0.000294263	0.986338	3.90973
Within Groups	52215.2	138	378.371
Total	52215.3	139
