# Supplementary material for: A brief dataset on the model-based evaluation of the growth performance of Bacillus coagulans and l-lactic acid production in a lignin-supplemented medium
Source: Data Brief. 2017 Feb 11;11:236–44. doi: 10.1016/j.dib.2017.02.010 (PMC5320064; doi:10.1016/j.dib.2017.02.010)
Supplement: Supplementary file 2 — Supplementary material [file mmc2.zip › 010 - Submerged fermentation - DSM ID 14-298 - 1.250 g per L Lignin.xlsx]

## Sheet: Protocol
Define	Sample	Date	Time	Duration	Step	Volume Sample	Temperature	pH-value	Volume NaOH	Volume Start	Volume Fermenter	Volume Total
				(h)		(mL)	(°C)		(mL)	(mL)	(mL)	[L]
Fermentation	NL	2013-01-15	08:30:00	0	pH adjustment	25	52.1	5.12	2	2060	2037	2.039
	0	2013-01-15	08:50:00	0	Inoculation	25	52	6	0	2039	2014	2.014
	1	2013-01-15	10:50:00	2		25	52	6.17	1		1990	1.991
	2	2013-01-15	12:50:00	4		25	52	6.08	1		1965	1.966
	3	2013-01-15	14:50:00	6		25	52	5.99	2		1941	1.943
	4	2013-01-15	16:50:00	8		25	52	5.98	10		1924	1.934
	5	2013-01-16	03:50:00	19		25	52	5.99	174		2063	2.237
	6	2013-01-16	08:50:00	24		25	52	5.98	195		2059	2.254
	7	2013-01-16	10:50:00	26		25	52	5.99	206		2045	2.251
	8	2013-01-16	12:50:00	28		25	52	5.99	218		2032	2.25
	9	2013-01-16	14:50:00	30		25	52	5.99	230		2019	2.249
	10	2013-01-16	16:50:00	32		25	52	5.99	242		2006	2.248
	11	2013-01-17	08:50:00	48		25	52	6.05	256		1995	2.251
	12	2013-01-17	10:50:00	50	Stop	25	52	6.08	256		1970	2.226

## Sheet: Lactate
		Dilution factor: 1:	25
Sample	Time	Remarks	LacHPLC a	LacHPLC b	Lactate	AAHPLC a	AAHPLC b	Acidic acid
No.	(h)		(g/L)	(g/L)	(g/L)	(g/L)	(g/L)	(g/L)
	NL	pH adjustment	0	0	0	0	0	0
0	0	Inoculation	0	0	0	0	0	0
1	2		0	0	0	0	0	0
2	4		0	0	0	0	0	0
3	6		0	0	0	0	0	0
4	8		0.119139	0.119636	2.98469	0	0	0
5	19		1.86657	1.86899	46.6945	0	0	0
6	24		2.09701	2.10044	52.4681	0	0	0
7	26		2.16966	2.16257	54.1529	0	0	0
8	28		2.33002	2.34949	58.4939	0	0	0
9	30		2.43857	2.4298	60.8546	0	0	0
10	32		2.55147	2.5434	63.6859	0	0	0
11	48		2.63209	2.64795	66.0005	0	0	0
12	50	Stop	2.62434	2.62403	65.6046	0	0	0

## Sheet: Sugars
		Dilution factor: 1:	25
Sample	Time	Remarks	GluHPLC a	GluHPLC b	Glucose	XylHPLC a	XylHPLC b	Xylose	ArabHPLC a	ArabHPLC b	Arabinose	Total sugars
No.	(h)		(g/L)	(g/L)	(g/L)	(g/L)	(g/L)	(g/L)	(g/L)	(g/L)	(g/L)	(g/L)
	NL	pH adjustment	1.80672	1.80656	45.1661	0.921389	0.922278	23.0458	0.444459	0.44551	11.1246	79.3365
0	0	Inoculation	1.75707	1.75389	43.887	0.895391	0.891774	22.3396	0.431302	0.429407	10.7589	76.9854
1	2		1.75858	1.75755	43.9516	0.897968	0.896681	22.4331	0.429795	0.429357	10.7394	77.1241
2	4		1.78366	1.78283	44.5812	0.911041	0.909134	22.7522	0.438864	0.436754	10.9452	78.2786
3	6		1.72767	1.73147	43.2393	0.883563	0.886302	22.1233	0.414741	0.428401	10.5393	75.9019
4	8		1.6415	1.64027	41.0221	0.871297	0.872783	21.801	0.42209	0.424738	10.5854	73.4085
5	19		0.0407379	0.0419553	1.03366	0.585205	0.584858	14.6258	0.343867	0.342995	8.58577	24.2452
6	24		0	0	0	0.420146	0.419016	10.4895	0.252028	0.250894	6.28653	16.7761
7	26		0	0	0	0.338662	0.342955	8.52021	0.193125	0.197432	4.88197	13.4022
8	28		0	0	0	0.266803	0.269734	6.70671	0.142055	0.148885	3.63674	10.3435
9	30		0	0	0	0.179293	0.183805	4.53873	0.0698643	0.0886002	1.98081	6.51954
10	32		0	0	0	0.111644	0.111314	2.78697	0	0	0	2.78697
11	48		0	0	0	0	0	0	0	0	0	0
12	50	Stop	0	0	0	0	0	0	0	0	0	0

## Sheet: Biomass, TCC, CFU
Sample	Time	Remarks	BMa	BMb	BM Average	BM by Regression	BM norm	TCC	CFU		Inoculum	TCC	CFU
No.	(h)		(g/L)	(g/L)	(g/L)	(g/L)	(g/L)	(cell counts/mL)	(CFU/mL)			(cell counts/mL)	(CFU/mL)
	NL	pH adjustment	0.82	0.76	0.79							1960937500	6.66667e+06
0	0	Inoculation	0.98	0.92	0.95	0.0651562	0.16	108593750	4000000
1	2		1.02	1.16	1.09	0.0510938	0.3	85156250	400000
2	4		1.46	0.84	1.15	0.0473437	0.36	78906250	200000
3	6		1.24	1.82	1.53	0.142969	0.74	238281250	0
4	8		2.28	2.38	2.33	0.6375	1.54	1062500000	20000000
5	19		5.1	5.1	5.1	2.625	4.31	4375000000	1400000000
6	24		5.46	5.64	5.55	2.17969	4.76	3632812500	1200000000
7	26		5.48	5.64	5.56	4.96875	4.77	8281250000	4.66667e+08
8	28		5.68	5.82	5.75	4.125	4.96	6875000000	500000000
9	30		5.86	5.9	5.88	4.40625	5.09	7343750000	4.66667e+08
10	32		5.88	6.24	6.06	5.4375	5.27	9062500000	3.93333e+08
11	48		6.06	6.1	6.08	5.57812	5.29	9296875000	240000000
12	50	Stop	5.98	5.96	5.97	3.98438	5.18	6640625000	2.52667e+08

## Sheet: Online Base & pH
Age (h)	BASE_Value (mL)		Age (h)	pH_Value (-)
0	0.6		0	6
0.0166667	0.6		0.0166667	5.99
0.0333333	0.6		0.0333333	6
0.05	0.6		0.05	6
0.0666667	0.6		0.0666667	5.99
0.0833333	0.6		0.0833333	6
0.1	0.6		0.1	6
0.116667	0.6		0.116667	5.99
0.133333	0.6		0.133333	5.99
0.15	0.6		0.15	5.99
0.166667	0.6		0.166667	5.99
0.183333	0.6		0.183333	5.99
0.2	0.6		0.2	5.99
0.216667	0.6		0.216667	5.99
0.233333	0.7		0.233333	6
0.25	0.7		0.25	6
0.266667	0.7		0.266667	6
0.283333	0.7		0.283333	6
0.3	0.7		0.3	6
0.316667	0.7		0.316667	6
0.333333	0.7		0.333333	6
0.35	0.7		0.35	6
0.366667	0.7		0.366667	6
0.383333	0.7		0.383333	6
0.4	0.7		0.4	5.99
0.416667	0.7		0.416667	5.99
0.433333	0.7		0.433333	5.99
0.45	0.7		0.45	5.99
0.466667	0.7		0.466667	5.99
0.483333	0.7		0.483333	5.99
0.5	0.7		0.5	5.99
0.516667	0.7		0.516667	5.99
0.533333	0.7		0.533333	5.99
0.55	0.7		0.55	5.99
0.566667	0.7		0.566667	5.99
0.583333	0.7		0.583333	5.99
0.6	0.7		0.6	6
0.616667	0.7		0.616667	6
0.633333	0.7		0.633333	6
0.65	0.7		0.65	6
0.666667	0.7		0.666667	6
0.683333	0.7		0.683333	6
0.7	0.7		0.7	6
0.716667	0.7		0.716667	6
0.733333	0.7		0.733333	6
0.75	0.7		0.75	6
0.766667	0.7		0.766667	5.99
0.783333	0.7		0.783333	6
0.8	0.7		0.8	5.99
0.816667	0.7		0.816667	5.99
0.833333	0.7		0.833333	5.99
0.85	0.7		0.85	5.99
0.866667	0.7		0.866667	5.99
0.883333	0.7		0.883333	5.99
0.9	0.7		0.9	5.99
0.916667	0.7		0.916667	5.99
0.933333	0.8		0.933333	5.99
0.95	0.8		0.95	5.99
0.966667	0.8		0.966667	5.99
0.983333	0.8		0.983333	6
1	0.8		1	6
1.01667	0.8		1.01667	6
1.03333	0.8		1.03333	6
1.05	0.8		1.05	6
1.06667	0.8		1.06667	6
1.08333	0.8		1.08333	6
1.1	0.8		1.1	6
1.11667	0.8		1.11667	6
1.13333	0.8		1.13333	6
1.15	0.8		1.15	6
1.16667	0.8		1.16667	6
1.18333	0.8		1.18333	6
1.2	0.8		1.2	6
1.21667	0.8		1.21667	6
1.23333	0.8		1.23333	6
1.25	0.8		1.25	6
1.26667	0.8		1.26667	5.99
1.28333	0.8		1.28333	6
1.3	0.8		1.3	5.99
1.31667	0.8		1.31667	5.99
1.33333	0.8		1.33333	5.99
1.35	0.8		1.35	5.99
1.36667	0.8		1.36667	5.99
1.38333	0.8		1.38333	5.99
1.4	0.8		1.4	5.99
1.41667	0.8		1.41667	5.99
1.43333	0.8		1.43333	5.99
1.45	0.8		1.45	5.99
1.46667	0.8		1.46667	6
1.48333	0.8		1.48333	6
1.5	0.8		1.5	6
1.51667	0.8		1.51667	5.99
1.53333	0.8		1.53333	5.99
1.55	0.8		1.55	5.99
1.56667	0.8		1.56667	5.99
1.58333	0.8		1.58333	5.99
1.6	0.8		1.6	5.99
1.61667	0.8		1.61667	5.99
1.63333	0.8		1.63333	5.99
1.65	0.8		1.65	5.99
1.66667	0.8		1.66667	5.99
1.68333	0.9		1.68333	5.97
1.7	1.3		1.7	5.99
1.71667	1.3		1.71667	6.03
1.73333	1.3		1.73333	6.06
1.75	1.3		1.74722	6.18
1.8	1.3		1.76667	6.18
1.81667	1.3		1.78333	6.18
1.83333	1.3		1.8	6.18
1.85	1.3		1.81667	6.18
1.86667	1.3		1.83333	6.18
1.88333	1.3		1.85	6.18
1.9	1.3		1.86667	6.18
1.91667	1.3		1.88333	6.18
1.93333	1.3		1.9	6.18
1.95	1.3		1.91667	6.17
1.96667	1.3		1.93333	6.17
1.98333	1.3		1.95	6.17
2	1.3		1.96667	6.18
2.01667	1.3		1.98333	6.17
2.03333	1.3		2	6.17
2.05	1.3		2.01667	6.17
2.06667	1.3		2.03333	6.17
2.08333	1.3		2.05	6.17
2.1	1.3		2.06667	6.17
2.11667	1.3		2.08333	6.17
2.13333	1.3		2.1	6.16
2.15	1.3		2.11667	6.17
2.16667	1.3		2.13333	6.16
2.18333	1.3		2.15	6.16
2.2	1.3		2.16667	6.16
2.21667	1.3		2.18333	6.16
2.23333	1.3		2.2	6.16
2.25	1.3		2.21667	6.16
2.26667	1.3		2.23333	6.16
2.28333	1.3		2.25	6.16
2.3	1.3		2.26667	6.16
2.31667	1.3		2.28333	6.16
2.33333	1.3		2.3	6.16
2.35	1.3		2.31667	6.15
2.36667	1.3		2.33333	6.15
2.38333	1.3		2.35	6.15
2.4	1.3		2.36667	6.16
2.41667	1.3		2.38333	6.16
2.43333	1.3		2.4	6.16
2.45	1.3		2.41667	6.16
2.46667	1.3		2.43333	6.16
2.48333	1.3		2.45	6.16
2.5	1.3		2.46667	6.16
2.51667	1.3		2.48333	6.16
2.53333	1.3		2.5	6.15
2.55	1.3		2.51667	6.16
2.56667	1.3		2.53333	6.15
2.58333	1.3		2.55	6.15
2.6	1.3		2.56667	6.15
2.61667	1.3		2.58333	6.15
2.63333	1.3		2.6	6.15
2.65	1.3		2.61667	6.15
2.66667	1.3		2.63333	6.15
2.68333	1.3		2.65	6.15
2.7	1.3		2.66667	6.15
2.71667	1.3		2.68333	6.14
2.73333	1.3		2.7	6.14
2.75	1.3		2.71667	6.14
2.76667	1.3		2.73333	6.15
2.78333	1.3		2.75	6.14
2.8	1.3		2.76667	6.14
2.81667	1.3		2.78333	6.14
2.83333	1.3		2.8	6.14
2.85	1.3		2.81667	6.14
2.86667	1.3		2.83333	6.14
2.88333	1.3		2.85	6.14
2.9	1.3		2.86667	6.14
2.91667	1.3		2.88333	6.14
2.93333	1.3		2.9	6.14
2.95	1.3		2.91667	6.14
2.96667	1.3		2.93333	6.13
2.98333	1.3		2.95	6.13
3	1.3		2.96667	6.13
3.01667	1.3		2.98333	6.13
3.03333	1.3		3	6.13
3.05	1.3		3.01667	6.13
3.06667	1.3		3.03333	6.13
3.08333	1.3		3.05	6.13
3.1	1.3		3.06667	6.13
3.11667	1.3		3.08333	6.13
3.13333	1.3		3.1	6.13
3.15	1.3		3.11667	6.12
3.16667	1.3		3.13333	6.12
3.18333	1.3		3.15	6.12
3.2	1.3		3.16667	6.12
3.21667	1.3		3.18333	6.12
3.23333	1.3		3.2	6.12
3.25	1.3		3.21667	6.12
3.26667	1.3		3.23333	6.12
3.28333	1.3		3.25	6.13
3.3	1.3		3.26667	6.12
3.31667	1.3		3.28333	6.12
3.33333	1.3		3.3	6.12
3.35	1.3		3.31667	6.12
3.36667	1.3		3.33333	6.12
3.38333	1.3		3.35	6.12
3.4	1.3		3.36667	6.12
3.41667	1.3		3.38333	6.12
3.43333	1.3		3.4	6.12
3.45	1.3		3.41667	6.11
3.46667	1.3		3.43333	6.12
3.48333	1.3		3.45	6.12
3.5	1.3		3.46667	6.11
3.51667	1.3		3.48333	6.11
3.53333	1.3		3.5	6.11
3.55	1.3		3.51667	6.11
3.56667	1.3		3.53333	6.11
3.58333	1.3		3.55	6.11
3.6	1.3		3.56667	6.11
3.61667	1.3		3.58333	6.1
3.63333	1.3		3.6	6.1
3.65	1.3		3.61667	6.1
3.66667	1.3		3.63333	6.1
3.68333	1.3		3.65	6.1
3.7	1.3		3.66667	6.1
3.71667	1.3		3.68333	6.1
3.73333	1.3		3.7	6.1
3.75	1.3		3.71667	6.1
3.76667	1.3		3.73333	6.1
3.78333	1.3		3.75	6.1
3.8	1.3		3.76667	6.1
3.81667	1.3		3.78333	6.09
3.83333	1.3		3.8	6.09
3.85	1.3		3.81667	6.09
3.86667	1.3		3.83333	6.09
3.88333	1.3		3.85	6.09
3.9	1.3		3.86667	6.09
3.91667	1.3		3.88333	6.09
3.93333	1.3		3.9	6.09
3.95	1.3		3.91667	6.08
3.96667	1.3		3.93333	6.08
3.98333	1.3		3.95	6.08
4	1.3		3.96667	6.08
4.01667	1.3		3.98333	6.08
4.03333	1.3		4	6.09
4.05	1.3		4.01667	6.08
4.06667	1.3		4.03333	6.08
4.08333	1.3		4.05	6.08
4.1	1.3		4.06667	6.08
4.11667	1.3		4.08333	6.08
4.13333	1.3		4.1	6.08
4.15	1.3		4.11667	6.08
4.16667	1.3		4.13333	6.08
4.18333	1.3		4.15	6.08
4.2	1.3		4.16667	6.07
4.21667	1.3		4.18333	6.07
4.23333	1.3		4.2	6.07
4.25	1.3		4.21667	6.07
4.26667	1.3		4.23333	6.07
4.28333	1.3		4.25	6.07
4.3	1.3		4.26667	6.07
4.31667	1.3		4.28333	6.06
4.33333	1.3		4.3	6.07
4.35	1.3		4.31667	6.07
4.36667	1.3		4.33333	6.06
4.38333	1.3		4.35	6.06
4.4	1.3		4.36667	6.06
4.41667	1.3		4.38333	6.06
4.43333	1.3		4.4	6.06
4.45	1.3		4.41667	6.06
4.46667	1.3		4.43333	6.06
4.48333	1.3		4.45	6.06
4.5	1.3		4.46667	6.06
4.51667	1.3		4.48333	6.05
4.53333	1.3		4.5	6.05
4.55	1.3		4.51667	6.05
4.56667	1.3		4.53333	6.05
4.58333	1.3		4.55	6.05
4.6	1.3		4.56667	6.05
4.61667	1.3		4.58333	6.05
4.63333	1.3		4.6	6.05
4.65	1.3		4.61667	6.04
4.66667	1.3		4.63333	6.04
4.68333	1.3		4.65	6.04
4.7	1.3		4.66667	6.04
4.71667	1.3		4.68333	6.04
4.73333	1.3		4.7	6.04
4.75	1.3		4.71667	6.04
4.76667	1.3		4.73333	6.03
4.78333	1.3		4.75	6.03
4.8	1.3		4.76667	6.03
4.81667	1.3		4.78333	6.03
4.83333	1.3		4.8	6.02
4.85	1.3		4.81667	6.03
4.86667	1.3		4.83333	6.03
4.88333	1.3		4.85	6.02
4.9	1.3		4.86667	6.02
4.91667	1.3		4.88333	6.02
4.93333	1.3		4.9	6.02
4.95	1.3		4.91667	6.02
4.96667	1.3		4.93333	6.02
4.98333	1.3		4.95	6.02
5	1.3		4.96667	6.01
5.01667	1.3		4.98333	6.01
5.03333	1.3		5	6.01
5.05	1.3		5.01667	6
5.06667	1.3		5.03333	6
5.08333	1.3		5.05	6
5.1	1.3		5.06667	6
5.11667	1.3		5.08333	5.99
5.13333	1.4		5.1	6
5.15	1.4		5.11667	5.99
5.16667	1.4		5.13333	5.99
5.18333	1.4		5.15	6
5.2	1.4		5.16667	5.99
5.21667	1.4		5.18333	5.99
5.23333	1.4		5.2	5.99
5.25	1.4		5.21667	6
5.26667	1.5		5.23333	5.99
5.28333	1.5		5.25	5.99
5.3	1.5		5.26667	5.99
5.31667	1.5		5.28333	6
5.33333	1.5		5.3	6
5.35	1.5		5.31667	6
5.36667	1.6		5.33333	5.99
5.38333	1.6		5.35	5.99
5.4	1.6		5.36667	6
5.41667	1.6		5.38333	6
5.43333	1.7		5.4	5.99
5.45	1.7		5.41667	5.99
5.46667	1.7		5.43333	6
5.48333	1.7		5.45	6
5.5	1.7		5.46667	5.99
5.51667	1.7		5.48333	5.99
5.53333	1.7		5.5	6
5.55	1.7		5.51667	6
5.56667	1.7		5.53333	5.99
5.58333	1.7		5.55	5.99
5.6	1.7		5.56667	6
5.61667	1.8		5.58333	6
5.63333	1.8		5.6	5.99
5.65	1.8		5.61667	5.99
5.66667	1.8		5.63333	6
5.68333	1.9		5.65	6
5.7	1.9		5.66667	5.99
5.71667	1.9		5.68333	6
5.73333	1.9		5.7	6
5.75	1.9		5.71667	5.99
5.76667	1.9		5.73333	5.99
5.78333	1.9		5.75	6
5.8	2		5.76667	6
5.81667	2		5.78333	5.99
5.83333	2		5.8	6
5.85	2		5.81667	6
5.86667	2		5.83333	5.99
5.88333	2		5.85	6
5.9	2.1		5.86667	6
5.91667	2.1		5.88333	5.99
5.93333	2.1		5.9	6
5.95	2.1		5.91667	6
5.96667	2.1		5.93333	5.99
5.98333	2.2		5.95	6
6	2.2		5.96667	5.99
6.01667	2.2		5.98333	6
6.03333	2.2		6	5.99
6.05	2.2		6.01667	6
6.06667	2.3		6.03333	6
6.08333	2.3		6.05	5.99
6.1	2.3		6.06667	6
6.11667	2.3		6.08333	5.99
6.13333	2.3		6.1	6
6.15	2.4		6.11667	6
6.16667	2.4		6.13333	5.99
6.18333	2.4		6.15	6
6.2	2.4		6.16667	5.99
6.21667	2.5		6.18333	6
6.23333	2.5		6.2	5.99
6.25	2.5		6.21667	5.98
6.26667	2.5		6.23333	5.99
6.28333	2.6		6.25	6.01
6.3	2.6		6.26667	5.99
6.31667	2.6		6.28333	5.98
6.33333	2.6		6.3	6
6.35	2.7		6.31667	5.98
6.36667	2.7		6.33333	6
6.38333	2.7		6.35	6
6.4	2.7		6.36667	5.99
6.41667	2.8		6.38333	6
6.43333	2.8		6.4	5.99
6.45	2.8		6.41667	6
6.46667	2.9		6.43333	5.99
6.48333	2.9		6.45	6
6.5	2.9		6.46667	5.98
6.51667	2.9		6.48333	5.99
6.53333	3		6.5	6
6.55	3.1		6.51667	5.99
6.56667	3.1		6.53333	6
6.58333	3.1		6.55	6
6.6	3.2		6.56667	5.99
6.61667	3.2		6.58333	6
6.63333	3.2		6.6	5.98
6.65	3.3		6.61667	5.99
6.66667	3.3		6.63333	5.99
6.68333	3.3		6.65	6
6.7	3.4		6.66667	5.98
6.71667	3.5		6.68333	5.99
6.73333	3.5		6.7	6
6.75	3.5		6.71667	6.01
6.76667	3.6		6.73333	5.98
6.78333	3.6		6.75	5.99
6.8	3.7		6.76667	6
6.81667	3.7		6.78333	6
6.83333	3.7		6.8	6.01
6.85	3.8		6.81667	5.98
6.86667	3.8		6.83333	5.99
6.88333	3.9		6.85	5.99
6.9	3.9		6.86667	5.99
6.91667	4		6.88333	6
6.93333	4.1		6.9	6
6.95	4.1		6.91667	6
6.96667	4.1		6.93333	6
6.98333	4.2		6.95	5.98
7	4.2		6.96667	6
7.01667	4.3		6.98333	6.01
7.03333	4.3		7	6
7.05	4.4		7.01667	6
7.06667	4.4		7.03333	6
7.08333	4.5		7.05	6
7.1	4.6		7.06667	6
7.11667	4.6		7.08333	5.99
7.13333	4.7		7.1	5.99
7.15	4.8		7.11667	5.99
7.16667	4.8		7.13333	5.98
7.18333	4.9		7.15	5.98
7.2	4.9		7.16667	6
7.21667	5		7.18333	5.99
7.23333	5.1		7.2	5.98
7.25	5.1		7.21667	6
7.26667	5.2		7.23333	5.99
7.28333	5.3		7.25	5.99
7.3	5.4		7.26667	6
7.31667	5.5		7.28333	5.99
7.33333	5.5		7.3	5.98
7.35	5.6		7.31667	6
7.36667	5.7		7.33333	5.98
7.38333	5.8		7.35	6
7.4	5.8		7.36667	5.98
7.41667	5.9		7.38333	6
7.43333	6		7.4	5.98
7.45	6.1		7.41667	5.99
7.46667	6.2		7.43333	5.98
7.48333	6.3		7.45	5.99
7.5	6.4		7.46667	6
7.51667	6.5		7.48333	5.98
7.53333	6.6		7.5	5.99
7.55	6.7		7.51667	6
7.56667	6.8		7.53333	5.98
7.58333	6.9		7.55	5.98
7.6	7		7.56667	5.98
7.61667	7.1		7.58333	5.99
7.63333	7.2		7.6	6
7.65	7.3		7.61667	5.99
7.66667	7.4		7.63333	6
7.68333	7.6		7.65	6
7.7	7.7		7.66667	5.98
7.71667	7.8		7.68333	5.98
7.73333	7.9		7.7	5.98
7.75	8		7.71667	5.98
7.76667	8.1		7.73333	5.97
7.78333	8.3		7.75	6
7.8	8.4		7.76667	6
7.81667	8.5		7.78333	6
7.83333	8.6		7.8	6
7.85	8.8		7.81667	5.98
7.86667	8.9		7.83333	5.98
7.88333	9		7.85	5.97
7.9	9.2		7.86667	5.98
7.91667	9.3		7.88333	5.98
7.93333	9.5		7.9	6
7.95	9.6		7.91667	5.98
7.96667	9.8		7.93333	5.97
7.98333	10		7.95	5.98
8	10.1		7.96667	5.99
8.01667	10.2		7.98333	6
8.03333	10.4		8	5.98
8.05	10.5		8.01667	6
8.06667	10.7		8.03333	5.98
8.08333	10.9		8.05	5.99
8.1	11		8.06667	6
8.11667	11.1		8.08333	5.97
8.13333	11.3		8.1	5.97
8.15	11.5		8.11667	5.98
8.16667	11.7		8.13333	5.98
8.18333	11.8		8.15	5.98
8.2	12		8.16667	5.98
8.21667	12.2		8.18333	5.98
8.23333	12.4		8.2	5.98
8.25	12.5		8.21667	5.98
8.26667	12.7		8.23333	5.98
8.28333	12.9		8.25	5.97
8.3	13.1		8.26667	5.99
8.31667	13.3		8.28333	5.98
8.33333	13.4		8.3	5.97
8.35	13.6		8.31667	5.99
8.36667	13.8		8.33333	5.97
8.38333	14		8.35	5.99
8.4	14.2		8.36667	5.97
8.41667	14.4		8.38333	5.98
8.43333	14.7		8.4	5.99
8.45	14.8		8.41667	5.98
8.46667	15.1		8.43333	6.01
8.48333	15.3		8.45	5.97
8.5	15.5		8.46667	5.99
8.51667	15.7		8.48333	5.99
8.53333	15.9		8.5	5.99
8.55	16.2		8.51667	5.99
8.56667	16.4		8.53333	5.99
8.58333	16.7		8.55	5.98
8.6	17		8.56667	5.97
8.61667	17.2		8.58333	5.97
8.63333	17.4		8.6	5.98
8.65	17.6		8.61667	5.98
8.66667	17.9		8.63333	5.97
8.68333	18.1		8.65	5.96
8.7	18.4		8.66667	5.98
8.71667	18.6		8.68333	5.99
8.73333	18.9		8.7	5.98
8.75	19.1		8.71667	5.98
8.76667	19.4		8.73333	5.99
8.78333	19.7		8.75	5.98
8.8	20		8.76667	5.98
8.81667	20.2		8.78333	5.99
8.83333	20.5		8.8	5.98
8.85	20.8		8.81667	5.97
8.86667	21.1		8.83333	5.97
8.88333	21.4		8.85	5.96
8.9	21.7		8.86667	5.98
8.91667	22		8.88333	5.98
8.93333	22.3		8.9	5.97
8.95	22.5		8.91667	5.97
8.96667	22.8		8.93333	5.99
8.98333	23.2		8.95	5.98
9	23.5		8.96667	5.97
9.01667	23.8		8.98333	6
9.03333	24.2		9	5.99
9.05	24.4		9.01667	5.97
9.06667	24.8		9.03333	5.98
9.08333	25.2		9.05	5.97
9.1	25.5		9.06667	6
9.11667	25.8		9.08333	5.99
9.13333	26.1		9.1	5.98
9.15	26.5		9.11667	6
9.16667	26.8		9.13333	5.99
9.18333	27.1		9.15	5.97
9.2	27.5		9.16667	5.97
9.21667	27.9		9.18333	5.97
9.23333	28.2		9.2	5.98
9.25	28.6		9.21667	5.98
9.26667	28.9		9.23333	5.98
9.28333	29.3		9.25	5.97
9.3	29.7		9.26667	5.98
9.31667	30		9.28333	5.99
9.33333	30.5		9.3	5.98
9.35	30.8		9.31667	5.96
9.36667	31.2		9.33333	5.99
9.38333	31.6		9.35	5.97
9.4	31.9		9.36667	5.98
9.41667	32.4		9.38333	5.97
9.43333	32.7		9.4	5.98
9.45	33.1		9.41667	5.99
9.46667	33.6		9.43333	5.97
9.48333	34		9.45	5.97
9.5	34.4		9.46667	6
9.51667	34.8		9.48333	5.97
9.53333	35.3		9.5	5.98
9.55	35.7		9.51667	5.96
9.56667	36.1		9.53333	5.99
9.58333	36.6		9.55	5.97
9.6	37		9.56667	5.98
9.61667	37.4		9.58333	5.98
9.63333	37.9		9.6	5.96
9.65	38.3		9.61667	5.97
9.66667	38.8		9.63333	5.97
9.68333	39.3		9.65	5.97
9.7	39.7		9.66667	5.98
9.71667	40.2		9.68333	5.97
9.73333	40.7		9.7	5.96
9.75	41.1		9.71667	5.96
9.76667	41.6		9.73333	5.97
9.78333	42.1		9.75	5.97
9.8	42.6		9.76667	5.97
9.81667	43.2		9.78333	5.97
9.83333	43.6		9.8	5.98
9.85	44.1		9.81667	5.96
9.86667	44.7		9.83333	5.97
9.88333	45.1		9.85	5.97
9.9	45.6		9.86667	5.99
9.91667	46.1		9.88333	5.97
9.93333	46.6		9.9	5.97
9.95	47.1		9.91667	5.99
9.96667	47.6		9.93333	5.97
9.98333	48.2		9.95	5.96
10	48.6		9.96667	5.97
10.0167	49.1		9.98333	5.99
10.0333	49.6		10	5.97
10.05	50.1		10.0167	5.97
10.0667	50.7		10.0333	5.96
10.0833	51.1		10.05	5.98
10.1	51.7		10.0667	5.97
10.1167	52.1		10.0833	5.97
10.1333	52.6		10.1	5.99
10.15	53.2		10.1167	5.97
10.1667	53.6		10.1333	5.97
10.1833	54.1		10.15	5.98
10.2	54.6		10.1667	5.97
10.2167	55		10.1833	5.97
10.2333	55.5		10.2	5.97
10.25	56		10.2167	5.97
10.2667	56.4		10.2333	5.98
10.2833	56.9		10.25	6
10.3	57.3		10.2667	5.98
10.3167	57.8		10.2833	5.99
10.3333	58.2		10.3	5.97
10.35	58.7		10.3167	5.96
10.3667	59.1		10.3333	5.97
10.3833	59.6		10.35	5.96
10.4	60		10.3667	5.97
10.4167	60.5		10.3833	5.99
10.4333	60.9		10.4	5.98
10.45	61.3		10.4167	6
10.4667	61.8		10.4333	5.96
10.4833	62.1		10.45	5.97
10.5	62.6		10.4667	5.98
10.5167	63		10.4833	5.96
10.5333	63.5		10.5	5.97
10.55	63.8		10.5167	5.98
10.5667	64.3		10.5333	5.98
10.5833	64.8		10.55	5.97
10.6	65.1		10.5667	5.98
10.6167	65.6		10.5833	5.97
10.6333	66		10.6	5.98
10.65	66.5		10.6167	5.96
10.6667	66.8		10.6333	5.97
10.6833	67.2		10.65	5.98
10.7	67.7		10.6667	5.96
10.7167	68		10.6833	5.96
10.7333	68.4		10.7	5.97
10.75	68.9		10.7167	5.97
10.7667	69.3		10.7333	5.98
10.7833	69.7		10.75	5.98
10.8	70.1		10.7667	5.99
10.8167	70.5		10.7833	5.97
10.8333	70.9		10.8	5.99
10.85	71.3		10.8167	5.98
10.8667	71.6		10.8333	5.97
10.8833	72.1		10.85	5.98
10.9	72.4		10.8667	5.98
10.9167	72.9		10.8833	5.98
10.9333	73.3		10.9	5.97
10.95	73.7		10.9167	5.97
10.9667	74.1		10.9333	5.99
10.9833	74.4		10.95	5.97
11	74.9		10.9667	5.99
11.0167	75.2		10.9833	5.96
11.0333	75.7		11	5.99
11.05	76		11.0167	5.96
11.0667	76.4		11.0333	5.98
11.0833	76.8		11.05	5.98
11.1	77.2		11.0667	5.97
11.1167	77.5		11.0833	5.98
11.1333	77.9		11.1	5.97
11.15	78.3		11.1167	5.97
11.1667	78.7		11.1333	5.98
11.1833	79		11.15	5.98
11.2	79.4		11.1667	5.97
11.2167	79.9		11.1833	5.97
11.2333	80.2		11.2	5.97
11.25	80.7		11.2167	5.99
11.2667	81		11.2333	5.97
11.2833	81.4		11.25	5.98
11.3	81.8		11.2667	5.97
11.3167	82.1		11.2833	5.98
11.3333	82.5		11.3	5.99
11.35	82.9		11.3167	5.97
11.3667	83.2		11.3333	5.98
11.3833	83.6		11.35	5.99
11.4	84		11.3667	5.98
11.4167	84.5		11.3833	5.98
11.4333	84.7		11.4	5.96
11.45	85.2		11.4167	5.98
11.4667	85.5		11.4333	5.98
11.4833	85.9		11.45	5.99
11.5	86.3		11.4667	5.97
11.5167	86.6		11.4833	5.98
11.5333	87		11.5	5.98
11.55	87.3		11.5167	5.97
11.5667	87.8		11.5333	5.97
11.5833	88.1		11.55	5.97
11.6	88.5		11.5667	5.98
11.6167	88.9		11.5833	5.96
11.6333	89.2		11.6	5.97
11.65	89.6		11.6167	5.98
11.6667	90		11.6333	5.99
11.6833	90.3		11.65	5.97
11.7	90.7		11.6667	5.97
11.7167	91.1		11.6833	5.99
11.7333	91.4		11.7	5.97
11.75	91.9		11.7167	5.99
11.7667	92.2		11.7333	5.97
11.7833	92.5		11.75	5.98
11.8	92.9		11.7667	5.97
11.8167	93.2		11.7833	5.98
11.8333	93.6		11.8	5.98
11.85	94		11.8167	5.97
11.8667	94.4		11.8333	5.98
11.8833	94.7		11.85	5.97
11.9	95		11.8667	5.98
11.9167	95.4		11.8833	5.97
11.9333	95.7		11.9	5.97
11.95	96.1		11.9167	5.98
11.9667	96.4		11.9333	5.97
11.9833	96.8		11.95	5.98
12	97.1		11.9667	5.99
12.0167	97.5		11.9833	5.97
12.0333	97.9		12	5.98
12.05	98.2		12.0167	5.97
12.0667	98.6		12.0333	5.97
12.0833	98.9		12.05	5.96
12.1	99.3		12.0667	5.97
12.1167	99.6		12.0833	5.98
12.1333	99.9		12.1	5.98
12.15	100.4		12.1167	5.98
12.1667	100.7		12.1333	5.97
12.1833	101.1		12.15	5.98
12.2	101.4		12.1667	5.98
12.2167	101.8		12.1833	5.97
12.2333	102.1		12.2	5.98
12.25	102.5		12.2167	5.97
12.2667	102.9		12.2333	5.98
12.2833	103.2		12.25	5.97
12.3	103.5		12.2667	5.98
12.3167	103.9		12.2833	5.97
12.3333	104.3		12.3	5.97
12.35	104.6		12.3167	5.97
12.3667	104.9		12.3333	5.98
12.3833	105.3		12.35	5.97
12.4	105.6		12.3667	5.98
12.4167	106		12.3833	5.97
12.4333	106.3		12.4	5.97
12.45	106.6		12.4167	5.98
12.4667	107		12.4333	5.98
12.4833	107.4		12.45	5.96
12.5	107.7		12.4667	5.98
12.5167	108.1		12.4833	5.98
12.5333	108.4		12.5	5.98
12.55	108.7		12.5167	5.98
12.5667	109.1		12.5333	5.98
12.5833	109.5		12.55	5.98
12.6	109.7		12.5667	5.98
12.6167	110.1		12.5833	5.99
12.6333	110.4		12.6	5.98
12.65	110.8		12.6167	5.97
12.6667	111.1		12.6333	5.98
12.6833	111.5		12.65	5.98
12.7	111.8		12.6667	5.98
12.7167	112.2		12.6833	5.98
12.7333	112.6		12.7	5.98
12.75	112.9		12.7167	5.98
12.7667	113.2		12.7333	5.98
12.7833	113.5		12.75	5.99
12.8	113.9		12.7667	5.99
12.8167	114.2		12.7833	5.97
12.8333	114.5		12.8	5.98
12.85	114.9		12.8167	5.97
12.8667	115.2		12.8333	5.98
12.8833	115.5		12.85	5.99
12.9	115.9		12.8667	5.97
12.9167	116.2		12.8833	5.98
12.9333	116.6		12.9	5.97
12.95	116.9		12.9167	5.98
12.9667	117.2		12.9333	5.98
12.9833	117.5		12.95	5.98
13	117.9		12.9667	5.98
13.0167	118.2		12.9833	5.96
13.0333	118.5		13	5.97
13.05	118.9		13.0167	5.98
13.0667	119.2		13.0333	5.97
13.0833	119.6		13.05	5.97
13.1	119.9		13.0667	5.98
13.1167	120.2		13.0833	5.98
13.1333	120.5		13.1	5.98
13.15	120.9		13.1167	5.98
13.1667	121.2		13.1333	5.97
13.1833	121.5		13.15	5.98
13.2	121.9		13.1667	5.97
13.2167	122.2		13.1833	5.97
13.2333	122.6		13.2	5.97
13.25	122.9		13.2167	5.98
13.2667	123.2		13.2333	5.97
13.2833	123.6		13.25	5.99
13.3	123.9		13.2667	5.96
13.3167	124.2		13.2833	5.98
13.3333	124.5		13.3	5.99
13.35	124.9		13.3167	5.98
13.3667	125.2		13.3333	5.97
13.3833	125.6		13.35	5.98
13.4	125.9		13.3667	5.97
13.4167	126.2		13.3833	5.98
13.4333	126.5		13.4	5.98
13.45	126.8		13.4167	5.97
13.4667	127.2		13.4333	5.98
13.4833	127.5		13.45	5.97
13.5	127.8		13.4667	5.99
13.5167	128.1		13.4833	5.98
13.5333	128.4		13.5	5.98
13.55	128.8		13.5167	5.98
13.5667	129.1		13.5333	5.97
13.5833	129.4		13.55	5.98
13.6	129.7		13.5667	5.99
13.6167	130		13.5833	5.98
13.6333	130.3		13.6	5.98
13.65	130.6		13.6167	5.98
13.6667	130.9		13.6333	5.98
13.6833	131.3		13.65	5.97
13.7	131.6		13.6667	5.98
13.7167	131.9		13.6833	5.98
13.7333	132.2		13.7	5.98
13.75	132.5		13.7167	5.98
13.7667	132.9		13.7333	5.97
13.7833	133.2		13.75	5.99
13.8	133.5		13.7667	5.98
13.8167	133.8		13.7833	5.98
13.8333	134.1		13.8	5.98
13.85	134.4		13.8167	5.98
13.8667	134.8		13.8333	5.97
13.8833	135.1		13.85	5.97
13.9	135.4		13.8667	5.98
13.9167	135.7		13.8833	5.98
13.9333	136		13.9	5.97
13.95	136.3		13.9167	5.97
13.9667	136.6		13.9333	5.98
13.9833	137		13.95	5.98
14	137.3		13.9667	5.97
14.0167	137.6		13.9833	5.97
14.0333	137.9		14	5.98
14.05	138.2		14.0167	5.99
14.0667	138.4		14.0333	5.97
14.0833	138.8		14.05	5.99
14.1	139.1		14.0667	5.98
14.1167	139.4		14.0833	5.97
14.1333	139.7		14.1	5.98
14.15	140		14.1167	5.97
14.1667	140.3		14.1333	5.99
14.1833	140.6		14.15	5.98
14.2	140.9		14.1667	5.99
14.2167	141.2		14.1833	5.98
14.2333	141.5		14.2	5.97
14.25	141.8		14.2167	5.98
14.2667	142.1		14.2333	5.98
14.2833	142.4		14.25	5.98
14.3	142.7		14.2667	5.98
14.3167	143		14.2833	5.98
14.3333	143.3		14.3	5.99
14.35	143.6		14.3167	5.97
14.3667	143.9		14.3333	5.98
14.3833	144.2		14.35	5.99
14.4	144.5		14.3667	5.98
14.4167	144.8		14.3833	5.98
14.4333	145.1		14.4	5.99
14.45	145.4		14.4167	5.98
14.4667	145.6		14.4333	5.98
14.4833	145.9		14.45	5.99
14.5	146.2		14.4667	5.98
14.5167	146.5		14.4833	5.99
14.5333	146.9		14.5	5.97
14.55	147.1		14.5167	5.98
14.5667	147.4		14.5333	5.98
14.5833	147.7		14.55	5.99
14.6	148		14.5667	5.97
14.6167	148.2		14.5833	5.98
14.6333	148.6		14.6	5.98
14.65	148.8		14.6167	5.98
14.6667	149.1		14.6333	5.99
14.6833	149.4		14.65	5.98
14.7	149.7		14.6667	5.98
14.7167	150		14.6833	5.98
14.7333	150.3		14.7	5.98
14.75	150.6		14.7167	5.98
14.7667	150.9		14.7333	5.98
14.7833	151.2		14.75	5.97
14.8	151.5		14.7667	5.99
14.8167	151.8		14.7833	5.98
14.8333	152		14.8	5.98
14.85	152.4		14.8167	5.99
14.8667	152.7		14.8333	5.97
14.8833	153		14.85	5.98
14.9	153.2		14.8667	5.99
14.9167	153.5		14.8833	5.98
14.9333	153.8		14.9	5.98
14.95	154.1		14.9167	5.98
14.9667	154.4		14.9333	5.98
14.9833	154.7		14.95	5.98
15	154.9		14.9667	5.98
15.0167	155.2		14.9833	5.98
15.0333	155.5		15	5.98
15.05	155.7		15.0167	5.97
15.0667	156		15.0333	5.98
15.0833	156.3		15.05	5.98
15.1	156.7		15.0667	5.97
15.1167	156.9		15.0833	5.98
15.1333	157.2		15.1	5.99
15.15	157.5		15.1167	5.98
15.1667	157.8		15.1333	5.98
15.1833	158		15.15	5.98
15.2	158.4		15.1667	5.98
15.2167	158.6		15.1833	5.97
15.2333	158.9		15.2	5.99
15.25	159.2		15.2167	5.98
15.2667	159.5		15.2333	5.98
15.2833	159.7		15.25	5.98
15.3	160		15.2667	5.99
15.3167	160.3		15.2833	5.98
15.3333	160.6		15.3	5.99
15.35	160.9		15.3167	5.98
15.3667	161.2		15.3333	5.98
15.3833	161.4		15.35	5.99
15.4	161.7		15.3667	5.99
15.4167	162		15.3833	5.98
15.4333	162.2		15.4	5.98
15.45	162.5		15.4167	5.98
15.4667	162.8		15.4333	5.97
15.4833	163		15.45	5.98
15.5	163.3		15.4667	5.98
15.5167	163.6		15.4833	5.98
15.5333	163.8		15.5	5.98
15.55	164		15.5167	5.98
15.5667	164.3		15.5333	5.98
15.5833	164.6		15.55	5.98
15.6	164.9		15.5667	5.98
15.6167	165.1		15.5833	5.98
15.6333	165.4		15.6	5.98
15.65	165.7		15.6167	5.99
15.6667	166		15.6333	5.98
15.6833	166.2		15.65	5.98
15.7	166.5		15.6667	5.99
15.7167	166.7		15.6833	5.99
15.7333	167		15.7	5.99
15.75	167.2		15.7167	5.99
15.7667	167.5		15.7333	5.98
15.7833	167.8		15.75	5.98
15.8	168		15.7667	5.98
15.8167	168.2		15.7833	5.98
15.8333	168.4		15.8	5.98
15.85	168.6		15.8167	5.98
15.8667	168.7		15.8333	5.99
15.8833	168.7		15.85	5.99
15.9	168.8		15.8667	5.98
15.9167	168.8		15.8833	5.99
15.9333	168.8		15.9	5.99
15.95	168.8		15.9167	5.98
15.9667	168.8		15.9333	6
15.9833	168.9		15.95	5.99
16	168.9		15.9667	5.99
16.0167	168.9		15.9833	6
16.0333	168.9		16	5.99
16.05	168.9		16.0167	5.99
16.0667	168.9		16.0333	5.99
16.0833	168.9		16.05	5.99
16.1	168.9		16.0667	6
16.1167	168.9		16.0833	5.99
16.1333	168.9		16.1	5.99
16.15	169		16.1167	5.99
16.1667	169		16.1333	5.99
16.1833	169		16.15	5.99
16.2	169		16.1667	5.99
16.2167	169		16.1833	5.99
16.2333	169		16.2	6
16.25	169		16.2167	5.99
16.2667	169		16.2333	5.99
16.2833	169		16.25	6
16.3	169		16.2667	5.99
16.3167	169.1		16.2833	5.99
16.3333	169.1		16.3	5.99
16.35	169.1		16.3167	6
16.3667	169.1		16.3333	6
16.3833	169.2		16.35	5.99
16.4	169.2		16.3667	5.99
16.4167	169.2		16.3833	6
16.4333	169.2		16.4	5.99
16.45	169.2		16.4167	5.99
16.4667	169.2		16.4333	5.99
16.4833	169.2		16.45	5.99
16.5	169.3		16.4667	5.99
16.5167	169.3		16.4833	5.99
16.5333	169.3		16.5	5.99
16.55	169.3		16.5167	5.99
16.5667	169.3		16.5333	5.99
16.5833	169.4		16.55	6
16.6	169.4		16.5667	5.99
16.6167	169.4		16.5833	5.99
16.6333	169.4		16.6	6
16.65	169.4		16.6167	5.99
16.6667	169.4		16.6333	5.99
16.6833	169.5		16.65	5.99
16.7	169.5		16.6667	5.99
16.7167	169.5		16.6833	5.99
16.7333	169.6		16.7	5.99
16.75	169.6		16.7167	5.99
16.7667	169.6		16.7333	5.99
16.7833	169.6		16.75	5.99
16.8	169.6		16.7667	5.98
16.8167	169.7		16.7833	5.99
16.8333	169.7		16.8	5.99
16.85	169.7		16.8167	5.99
16.8667	169.7		16.8333	5.99
16.8833	169.7		16.85	5.99
16.9	169.8		16.8667	5.99
16.9167	169.8		16.8833	5.99
16.9333	169.8		16.9	5.99
16.95	169.8		16.9167	5.99
16.9667	169.9		16.9333	5.99
16.9833	169.9		16.95	5.99
17	169.9		16.9667	5.99
17.0167	169.9		16.9833	5.99
17.0333	170		17	6
17.05	170		17.0167	5.99
17.0667	170		17.0333	5.99
17.0833	170.1		17.05	5.99
17.1	170.1		17.0667	5.99
17.1167	170.1		17.0833	5.99
17.1333	170.1		17.1	5.99
17.15	170.2		17.1167	5.99
17.1667	170.2		17.1333	5.99
17.1833	170.2		17.15	5.99
17.2	170.2		17.1667	5.99
17.2167	170.3		17.1833	5.99
17.2333	170.3		17.2	5.99
17.25	170.3		17.2167	5.99
17.2667	170.4		17.2333	6
17.2833	170.4		17.25	5.99
17.3	170.4		17.2667	5.99
17.3167	170.5		17.2833	5.99
17.3333	170.5		17.3	5.99
17.35	170.5		17.3167	5.99
17.3667	170.6		17.3333	5.99
17.3833	170.6		17.35	6
17.4	170.6		17.3667	5.99
17.4167	170.6		17.3833	5.99
17.4333	170.7		17.4	5.99
17.45	170.7		17.4167	5.99
17.4667	170.7		17.4333	5.98
17.4833	170.7		17.45	5.99
17.5	170.8		17.4667	5.99
17.5167	170.8		17.4833	5.99
17.5333	170.9		17.5	5.99
17.55	170.9		17.5167	5.98
17.5667	170.9		17.5333	5.99
17.5833	171		17.55	6
17.6	171		17.5667	5.99
17.6167	171		17.5833	5.99
17.6333	171.1		17.6	5.99
17.65	171.1		17.6167	5.99
17.6667	171.1		17.6333	5.99
17.6833	171.2		17.65	5.99
17.7	171.2		17.6667	5.99
17.7167	171.2		17.6833	5.98
17.7333	171.2		17.7	5.99
17.75	171.3		17.7167	5.99
17.7667	171.3		17.7333	5.99
17.7833	171.3		17.75	5.99
17.8	171.4		17.7667	5.99
17.8167	171.4		17.7833	5.99
17.8333	171.4		17.8	5.99
17.85	171.5		17.8167	5.98
17.8667	171.5		17.8333	5.99
17.8833	171.5		17.85	5.99
17.9	171.6		17.8667	5.98
17.9167	171.6		17.8833	5.99
17.9333	171.6		17.9	5.99
17.95	171.7		17.9167	5.99
17.9667	171.7		17.9333	5.99
17.9833	171.7		17.95	5.99
18	171.8		17.9667	5.99
18.0167	171.8		17.9833	5.99
18.0333	171.8		18	5.99
18.05	171.9		18.0167	5.99
18.0667	171.9		18.0333	5.99
18.0833	172		18.05	5.99
18.1	172		18.0667	5.99
18.1167	172		18.0833	5.99
18.1333	172.1		18.1	5.99
18.15	172.1		18.1167	5.99
18.1667	172.1		18.1333	5.99
18.1833	172.2		18.15	5.99
18.2	172.2		18.1667	5.99
18.2167	172.3		18.1833	5.99
18.2333	172.3		18.2	5.99
18.25	172.3		18.2167	5.99
18.2667	172.4		18.2333	5.99
18.2833	172.4		18.25	5.99
18.3	172.4		18.2667	5.98
18.3167	172.5		18.2833	5.99
18.3333	172.5		18.3	5.99
18.35	172.5		18.3167	5.99
18.3667	172.6		18.3333	5.99
18.3833	172.7		18.35	5.99
18.4	172.7		18.3667	5.99
18.4167	172.7		18.3833	5.99
18.4333	172.8		18.4	5.99
18.45	172.8		18.4167	5.98
18.4667	172.8		18.4333	5.99
18.4833	172.9		18.45	5.99
18.5	172.9		18.4667	5.99
18.5167	172.9		18.4833	5.99
18.5333	173		18.5	5.99
18.55	173		18.5167	5.99
18.5667	173.1		18.5333	5.99
18.5833	173.1		18.55	5.99
18.6	173.2		18.5667	5.99
18.6167	173.2		18.5833	6
18.6333	173.2		18.6	5.98
18.65	173.3		18.6167	5.98
18.6667	173.3		18.6333	5.99
18.6833	173.4		18.65	5.99
18.7	173.4		18.6667	5.99
18.7167	173.5		18.6833	5.99
18.7333	173.5		18.7	5.99
18.75	173.6		18.7167	5.99
18.7667	173.6		18.7333	5.99
18.7833	173.7		18.75	5.99
18.8	173.7		18.7667	5.99
18.8167	173.7		18.7833	5.98
18.8333	173.8		18.8	6
18.85	173.8		18.8167	5.98
18.8667	173.8		18.8333	5.99
18.8833	173.9		18.85	5.99
18.9	173.9		18.8667	5.99
18.9167	174		18.8833	5.99
18.9333	174		18.9	5.99
18.95	174.1		18.9167	6
18.9667	174.1		18.9333	5.99
18.9833	174.2		18.95	5.99
19	174.2		18.9667	5.99
19.0167	174.3		18.9833	5.99
19.0333	174.3		19	5.99
19.05	174.4		19.0167	6
19.0667	174.4		19.0333	5.99
19.0833	174.5		19.05	5.99
19.1	174.5		19.0667	5.99
19.1167	174.5		19.0833	5.98
19.1333	174.6		19.1	5.99
19.15	174.6		19.1167	5.99
19.1667	174.6		19.1333	5.99
19.1833	174.7		19.15	5.99
19.2	174.8		19.1667	5.99
19.2167	174.8		19.1833	5.99
19.2333	174.9		19.2	5.99
19.25	174.9		19.2167	5.99
19.2667	175		19.2333	5.99
19.2833	175		19.25	5.99
19.3	175		19.2667	5.99
19.3167	175.1		19.2833	5.98
19.3333	175.1		19.3	5.98
19.35	175.2		19.3167	5.99
19.3667	175.3		19.3333	5.99
19.3833	175.3		19.35	5.99
19.4	175.4		19.3667	5.99
19.4167	175.4		19.3833	5.99
19.4333	175.5		19.4	5.99
19.45	175.5		19.4167	5.99
19.4667	175.6		19.4333	5.99
19.4833	175.6		19.45	5.99
19.5	175.7		19.4667	5.99
19.5167	175.7		19.4833	5.98
19.5333	175.8		19.5	5.98
19.55	175.8		19.5167	5.98
19.5667	175.9		19.5333	5.98
19.5833	175.9		19.55	5.98
19.6	175.9		19.5667	5.98
19.6167	176		19.5833	5.98
19.6333	176.1		19.6	5.99
19.65	176.1		19.6167	5.98
19.6667	176.2		19.6333	5.99
19.6833	176.2		19.65	5.99
19.7	176.3		19.6667	5.98
19.7167	176.3		19.6833	5.98
19.7333	176.4		19.7	5.99
19.75	176.4		19.7167	5.99
19.7667	176.5		19.7333	5.99
19.7833	176.5		19.75	5.99
19.8	176.6		19.7667	5.99
19.8167	176.7		19.7833	5.98
19.8333	176.7		19.8	5.98
19.85	176.8		19.8167	5.99
19.8667	176.8		19.8333	5.98
19.8833	176.9		19.85	5.98
19.9	176.9		19.8667	5.99
19.9167	176.9		19.8833	5.99
19.9333	177		19.9	5.99
19.95	177		19.9167	5.99
19.9667	177.1		19.9333	5.99
19.9833	177.2		19.95	5.99
20	177.2		19.9667	5.99
20.0167	177.2		19.9833	5.99
20.0333	177.3		20	5.99
20.05	177.4		20.0167	5.99
20.0667	177.4		20.0333	5.99
20.0833	177.5		20.05	5.99
20.1	177.5		20.0667	5.99
20.1167	177.6		20.0833	6
20.1333	177.6		20.1	5.98
20.15	177.7		20.1167	5.99
20.1667	177.7		20.1333	5.99
20.1833	177.8		20.15	5.98
20.2	177.8		20.1667	5.99
20.2167	177.9		20.1833	5.99
20.2333	178		20.2	5.99
20.25	178		20.2167	5.99
20.2667	178.1		20.2333	5.99
20.2833	178.1		20.25	5.99
20.3	178.2		20.2667	5.98
20.3167	178.3		20.2833	5.98
20.3333	178.3		20.3	5.99
20.35	178.4		20.3167	5.98
20.3667	178.5		20.3333	5.99
20.3833	178.5		20.35	5.99
20.4	178.6		20.3667	5.99
20.4167	178.6		20.3833	5.99
20.4333	178.7		20.4	5.99
20.45	178.8		20.4167	5.98
20.4667	178.8		20.4333	5.98
20.4833	178.9		20.45	5.99
20.5	178.9		20.4667	5.99
20.5167	179		20.4833	5.99
20.5333	179.1		20.5	5.99
20.55	179.2		20.5167	5.99
20.5667	179.2		20.5333	5.99
20.5833	179.3		20.55	5.99
20.6	179.3		20.5667	5.99
20.6167	179.4		20.5833	5.99
20.6333	179.4		20.6	5.99
20.65	179.5		20.6167	5.99
20.6667	179.6		20.6333	5.98
20.6833	179.7		20.65	5.98
20.7	179.7		20.6667	5.98
20.7167	179.8		20.6833	5.99
20.7333	179.8		20.7	5.99
20.75	179.9		20.7167	5.99
20.7667	180		20.7333	5.98
20.7833	180		20.75	5.99
20.8	180.1		20.7667	5.99
20.8167	180.1		20.7833	5.99
20.8333	180.2		20.8	5.99
20.85	180.2		20.8167	5.98
20.8667	180.3		20.8333	5.99
20.8833	180.3		20.85	5.99
20.9	180.4		20.8667	5.99
20.9167	180.5		20.8833	5.98
20.9333	180.6		20.9	5.98
20.95	180.6		20.9167	5.99
20.9667	180.7		20.9333	5.99
20.9833	180.8		20.95	5.99
21	180.8		20.9667	5.99
21.0167	180.9		20.9833	5.99
21.0333	181		21	5.99
21.05	181		21.0167	5.99
21.0667	181.1		21.0333	5.98
21.0833	181.2		21.05	5.99
21.1	181.2		21.0667	5.99
21.1167	181.3		21.0833	5.98
21.1333	181.4		21.1	5.99
21.15	181.5		21.1167	5.99
21.1667	181.5		21.1333	5.99
21.1833	181.6		21.15	5.98
21.2	181.6		21.1667	5.98
21.2167	181.7		21.1833	5.99
21.2333	181.8		21.2	5.99
21.25	181.8		21.2167	5.98
21.2667	181.9		21.2333	5.99
21.2833	182		21.25	5.99
21.3	182.1		21.2667	5.98
21.3167	182.1		21.2833	5.98
21.3333	182.2		21.3	5.99
21.35	182.3		21.3167	5.99
21.3667	182.3		21.3333	5.98
21.3833	182.4		21.35	5.98
21.4	182.5		21.3667	5.99
21.4167	182.6		21.3833	5.98
21.4333	182.6		21.4	5.99
21.45	182.7		21.4167	5.99
21.4667	182.8		21.4333	5.99
21.4833	182.8		21.45	5.98
21.5	182.9		21.4667	5.99
21.5167	183		21.4833	5.99
21.5333	183.1		21.5	5.99
21.55	183.2		21.5167	5.98
21.5667	183.2		21.5333	5.99
21.5833	183.3		21.55	5.99
21.6	183.3		21.5667	5.99
21.6167	183.4		21.5833	5.99
21.6333	183.5		21.6	5.99
21.65	183.6		21.6167	5.99
21.6667	183.6		21.6333	5.99
21.6833	183.7		21.65	5.98
21.7	183.7		21.6667	5.99
21.7167	183.8		21.6833	5.99
21.7333	183.9		21.7	5.99
21.75	184		21.7167	5.99
21.7667	184.1		21.7333	5.99
21.7833	184.2		21.75	5.98
21.8	184.2		21.7667	5.99
21.8167	184.3		21.7833	5.99
21.8333	184.3		21.8	5.98
21.85	184.4		21.8167	5.99
21.8667	184.5		21.8333	5.98
21.8833	184.6		21.85	5.99
21.9	184.7		21.8667	5.99
21.9167	184.7		21.8833	5.98
21.9333	184.8		21.9	5.98
21.95	184.9		21.9167	5.99
21.9667	184.9		21.9333	5.98
21.9833	185		21.95	5.99
22	185.1		21.9667	5.98
22.0167	185.2		21.9833	5.99
22.0333	185.3		22	6
22.05	185.3		22.0167	5.99
22.0667	185.4		22.0333	5.99
22.0833	185.5		22.05	5.98
22.1	185.6		22.0667	5.99
22.1167	185.6		22.0833	5.98
22.1333	185.7		22.1	5.99
22.15	185.8		22.1167	5.99
22.1667	185.9		22.1333	5.99
22.1833	185.9		22.15	5.99
22.2	186		22.1667	5.98
22.2167	186.1		22.1833	5.99
22.2333	186.2		22.2	5.98
22.25	186.3		22.2167	5.99
22.2667	186.4		22.2333	5.98
22.2833	186.4		22.25	5.99
22.3	186.5		22.2667	5.98
22.3167	186.6		22.2833	5.99
22.3333	186.6		22.3	5.98
22.35	186.7		22.3167	5.98
22.3667	186.8		22.3333	5.99
22.3833	186.8		22.35	5.98
22.4	186.9		22.3667	5.99
22.4167	187		22.3833	5.98
22.4333	187.1		22.4	5.99
22.45	187.2		22.4167	5.99
22.4667	187.2		22.4333	5.99
22.4833	187.3		22.45	5.99
22.5	187.4		22.4667	5.99
22.5167	187.5		22.4833	5.98
22.5333	187.5		22.5	5.99
22.55	187.7		22.5167	5.99
22.5667	187.7		22.5333	5.99
22.5833	187.8		22.55	5.99
22.6	187.9		22.5667	5.99
22.6167	187.9		22.5833	5.98
22.6333	188		22.6	5.99
22.65	188.1		22.6167	5.98
22.6667	188.2		22.6333	5.99
22.6833	188.3		22.65	5.98
22.7	188.3		22.6667	5.99
22.7167	188.4		22.6833	5.99
22.7333	188.5		22.7	5.99
22.75	188.6		22.7167	5.98
22.7667	188.7		22.7333	5.99
22.7833	188.7		22.75	5.98
22.8	188.8		22.7667	5.99
22.8167	188.9		22.7833	5.98
22.8333	189		22.8	5.99
22.85	189.1		22.8167	5.98
22.8667	189.1		22.8333	6
22.8833	189.3		22.85	5.99
22.9	189.3		22.8667	5.98
22.9167	189.4		22.8833	5.99
22.9333	189.5		22.9	5.98
22.95	189.6		22.9167	5.99
22.9667	189.7		22.9333	5.98
22.9833	189.7		22.95	5.99
23	189.8		22.9667	5.99
23.0167	189.9		22.9833	5.98
23.0333	190		23	5.99
23.05	190.1		23.0167	5.98
23.0667	190.2		23.0333	5.99
23.0833	190.2		23.05	5.99
23.1	190.3		23.0667	5.99
23.1167	190.4		23.0833	5.99
23.1333	190.5		23.1	5.99
23.15	190.6		23.1167	5.99
23.1667	190.7		23.1333	5.98
23.1833	190.7		23.15	5.99
23.2	190.8		23.1667	5.99
23.2167	190.9		23.1833	5.98
23.2333	191		23.2	5.99
23.25	191.1		23.2167	5.98
23.2667	191.2		23.2333	5.98
23.2833	191.2		23.25	5.99
23.3	191.3		23.2667	5.99
23.3167	191.4		23.2833	5.99
23.3333	191.5		23.3	5.99
23.35	191.5		23.3167	5.98
23.3667	191.6		23.3333	5.99
23.3833	191.7		23.35	5.99
23.4	191.8		23.3667	5.99
23.4167	191.9		23.3833	5.99
23.4333	191.9		23.4	5.98
23.45	192		23.4167	5.99
23.4667	192.1		23.4333	5.99
23.4833	192.2		23.45	5.99
23.5	192.3		23.4667	5.99
23.5167	192.4		23.4833	5.98
23.5333	192.5		23.5	5.98
23.55	192.5		23.5167	5.98
23.5667	192.6		23.5333	5.99
23.5833	192.8		23.55	5.99
23.6	192.9		23.5667	5.99
23.6167	192.9		23.5833	5.99
23.6333	193		23.6	5.99
23.65	193.1		23.6167	5.99
23.6667	193.2		23.6333	5.99
23.6833	193.3		23.65	5.99
23.7	193.4		23.6667	5.99
23.7167	193.5		23.6833	5.98
23.7333	193.5		23.7	5.99
23.75	193.6		23.7167	5.99
23.7667	193.7		23.7333	5.98
23.7833	193.8		23.75	5.98
23.8	193.9		23.7667	5.99
23.8167	194		23.7833	5.98
23.8333	194.1		23.8	5.99
23.85	194.2		23.8167	5.99
23.8667	194.3		23.8333	5.98
23.8833	194.3		23.85	5.99
23.9	194.4		23.8667	5.98
23.9167	194.5		23.8833	5.98
23.9333	194.6		23.9	5.99
23.95	194.7		23.9167	5.98
23.9667	194.8		23.9333	5.98
23.9833	194.9		23.95	5.98
24	195		23.9667	5.99
24.0167	195.1		23.9833	5.98
24.0333	195.2		24	5.99
24.05	195.3		24.0167	5.99
24.0667	195.3		24.0333	5.99
24.0833	195.4		24.05	6
24.1	195.5		24.0667	5.99
24.1167	195.6		24.0833	5.99
24.1333	195.7		24.1	5.98
24.15	195.8		24.1167	5.99
24.1667	195.8		24.1333	5.99
24.1833	195.9		24.15	5.98
24.2	196		24.1667	5.99
24.2167	196.1		24.1833	5.99
24.2333	196.2		24.2	5.98
24.25	196.3		24.2167	5.99
24.2667	196.4		24.2333	5.98
24.2833	196.5		24.25	5.99
24.3	196.5		24.2667	5.99
24.3167	196.6		24.2833	5.98
24.3333	196.7		24.3	5.98
24.35	196.8		24.3167	5.98
24.3667	196.9		24.3333	5.99
24.3833	197		24.35	5.98
24.4	197		24.3667	5.99
24.4167	197.1		24.3833	5.98
24.4333	197.2		24.4	5.98
24.45	197.3		24.4167	5.98
24.4667	197.4		24.4333	5.99
24.4833	197.5		24.45	5.98
24.5	197.5		24.4667	5.99
24.5167	197.6		24.4833	5.99
24.5333	197.7		24.5	5.99
24.55	197.8		24.5167	5.99
24.5667	197.9		24.5333	5.98
24.5833	198		24.55	5.99
24.6	198.1		24.5667	5.98
24.6167	198.2		24.5833	5.98
24.6333	198.3		24.6	5.99
24.65	198.3		24.6167	5.99
24.6667	198.5		24.6333	5.98
24.6833	198.6		24.65	5.98
24.7	198.6		24.6667	5.99
24.7167	198.7		24.6833	5.99
24.7333	198.8		24.7	5.98
24.75	198.9		24.7167	5.99
24.7667	199		24.7333	5.99
24.7833	199.1		24.75	5.98
24.8	199.1		24.7667	5.99
24.8167	199.2		24.7833	5.98
24.8333	199.4		24.8	5.98
24.85	199.4		24.8167	5.98
24.8667	199.5		24.8333	5.99
24.8833	199.6		24.85	5.99
24.9	199.7		24.8667	5.99
24.9167	199.8		24.8833	5.99
24.9333	199.9		24.9	5.99
24.95	200		24.9167	5.98
24.9667	200.1		24.9333	5.99
24.9833	200.2		24.95	5.99
25	200.3		24.9667	5.98
25.0167	200.4		24.9833	5.99
25.0333	200.5		25	5.99
25.05	200.6		25.0167	5.99
25.0667	200.7		25.0333	5.99
25.0833	200.7		25.05	5.98
25.1	200.9		25.0667	5.99
25.1167	200.9		25.0833	5.99
25.1333	201		25.1	5.99
25.15	201.1		25.1167	5.99
25.1667	201.2		25.1333	5.99
25.1833	201.3		25.15	5.99
25.2	201.4		25.1667	5.99
25.2167	201.5		25.1833	5.99
25.2333	201.6		25.2	5.99
25.25	201.7		25.2167	5.99
25.2667	201.8		25.2333	5.99
25.2833	201.9		25.25	5.99
25.3	202		25.2667	5.99
25.3167	202		25.2833	5.99
25.3333	202.1		25.3	5.98
25.35	202.2		25.3167	5.98
25.3667	202.3		25.3333	5.98
25.3833	202.4		25.35	5.98
25.4	202.5		25.3667	5.99
25.4167	202.6		25.3833	5.99
25.4333	202.7		25.4	5.98
25.45	202.8		25.4167	5.98
25.4667	202.9		25.4333	5.99
25.4833	203		25.45	5.99
25.5	203.1		25.4667	5.99
25.5167	203.2		25.4833	5.99
25.5333	203.2		25.5	5.99
25.55	203.4		25.5167	5.99
25.5667	203.5		25.5333	5.98
25.5833	203.5		25.55	5.98
25.6	203.6		25.5667	5.99
25.6167	203.7		25.5833	5.99
25.6333	203.8		25.6	5.99
25.65	203.9		25.6167	5.99
25.6667	204		25.6333	5.98
25.6833	204.1		25.65	5.98
25.7	204.1		25.6667	5.98
25.7167	204.3		25.6833	5.99
25.7333	204.4		25.7	5.99
25.75	204.5		25.7167	5.98
25.7667	204.5		25.7333	5.99
25.7833	204.6		25.75	5.99
25.8	204.7		25.7667	5.99
25.8167	204.8		25.7833	5.98
25.8333	205		25.8	5.99
25.85	205		25.8167	5.99
25.8667	205.2		25.8333	5.98
25.8833	205.2		25.85	5.99
25.9	205.4		25.8667	5.99
25.9167	205.4		25.8833	5.99
25.9333	205.5		25.9	5.99
25.95	205.6		25.9167	5.98
25.9667	205.7		25.9333	5.98
25.9833	205.8		25.95	5.98
26	205.9		25.9667	5.98
26.0167	206		25.9833	5.98
26.0333	206.1		26	5.98
26.05	206.1		26.0167	5.99
26.0667	206.2		26.0333	5.99
26.0833	206.3		26.05	5.99
26.1	206.5		26.0667	5.99
26.1167	206.5		26.0833	5.99
26.1333	206.6		26.1	5.99
26.15	206.7		26.1167	5.98
26.1667	206.8		26.1333	5.99
26.1833	206.9		26.15	5.98
26.2	207		26.1667	5.99
26.2167	207.1		26.1833	5.99
26.2333	207.2		26.2	5.99
26.25	207.3		26.2167	5.99
26.2667	207.4		26.2333	5.98
26.2833	207.5		26.25	5.98
26.3	207.5		26.2667	5.99
26.3167	207.7		26.2833	5.98
26.3333	207.7		26.3	5.98
26.35	207.8		26.3167	5.99
26.3667	207.9		26.3333	5.99
26.3833	208		26.35	5.99
26.4	208.1		26.3667	5.99
26.4167	208.2		26.3833	5.98
26.4333	208.3		26.4	5.99
26.45	208.4		26.4167	5.99
26.4667	208.5		26.4333	5.99
26.4833	208.6		26.45	5.98
26.5	208.7		26.4667	5.98
26.5167	208.8		26.4833	5.99
26.5333	208.9		26.5	5.99
26.55	209		26.5167	5.99
26.5667	209.1		26.5333	5.99
26.5833	209.2		26.55	5.99
26.6	209.3		26.5667	5.99
26.6167	209.4		26.5833	5.98
26.6333	209.5		26.6	5.99
26.65	209.5		26.6167	5.98
26.6667	209.6		26.6333	5.98
26.6833	209.7		26.65	5.99
26.7	209.8		26.6667	5.98
26.7167	210		26.6833	5.98
26.7333	210		26.7	5.98
26.75	210.1		26.7167	5.99
26.7667	210.2		26.7333	5.99
26.7833	210.3		26.75	5.98
26.8	210.5		26.7667	5.98
26.8167	210.5		26.7833	5.99
26.8333	210.6		26.8	5.99
26.85	210.7		26.8167	5.99
26.8667	210.8		26.8333	5.99
26.8833	210.9		26.85	5.98
26.9	211		26.8667	5.99
26.9167	211.1		26.8833	5.98
26.9333	211.2		26.9	5.99
26.95	211.3		26.9167	5.99
26.9667	211.4		26.9333	5.98
26.9833	211.5		26.95	5.99
27	211.6		26.9667	5.99
27.0167	211.7		26.9833	5.99
27.0333	211.8		27	5.99
27.05	211.9		27.0167	5.99
27.0667	212		27.0333	5.99
27.0833	212.1		27.05	5.99
27.1	212.2		27.0667	5.98
27.1167	212.3		27.0833	5.98
27.1333	212.4		27.1	5.98
27.15	212.5		27.1167	5.99
27.1667	212.6		27.1333	5.98
27.1833	212.7		27.15	5.98
27.2	212.8		27.1667	5.98
27.2167	212.9		27.1833	5.98
27.2333	213		27.2	5.98
27.25	213.1		27.2167	5.99
27.2667	213.2		27.2333	5.99
27.2833	213.3		27.25	5.99
27.3	213.4		27.2667	5.99
27.3167	213.5		27.2833	5.98
27.3333	213.6		27.3	5.99
27.35	213.7		27.3167	5.99
27.3667	213.8		27.3333	5.98
27.3833	213.9		27.35	5.98
27.4	214		27.3667	5.99
27.4167	214.1		27.3833	5.98
27.4333	214.2		27.4	5.98
27.45	214.3		27.4167	5.98
27.4667	214.4		27.4333	5.99
27.4833	214.5		27.45	5.99
27.5	214.6		27.4667	5.99
27.5167	214.7		27.4833	5.98
27.5333	214.7		27.5	5.98
27.55	214.9		27.5167	5.99
27.5667	215		27.5333	5.99
27.5833	215.1		27.55	5.99
27.6	215.1		27.5667	5.98
27.6167	215.3		27.5833	6
27.6333	215.4		27.6	5.98
27.65	215.5		27.6167	5.99
27.6667	215.6		27.6333	5.98
27.6833	215.7		27.65	5.99
27.7	215.8		27.6667	5.98
27.7167	215.9		27.6833	5.98
27.7333	216		27.7	5.99
27.75	216.1		27.7167	5.98
27.7667	216.2		27.7333	5.99
27.7833	216.3		27.75	5.99
27.8	216.4		27.7667	5.98
27.8167	216.5		27.7833	5.98
27.8333	216.6		27.8	5.98
27.85	216.7		27.8167	5.98
27.8667	216.8		27.8333	5.98
27.8833	216.9		27.85	5.99
27.9	217		27.8667	5.99
27.9167	217.1		27.8833	5.98
27.9333	217.2		27.9	5.99
27.95	217.3		27.9167	5.99
27.9667	217.4		27.9333	5.98
27.9833	217.5		27.95	5.99
28	217.6		27.9667	5.99
28.0167	217.8		27.9833	5.99
28.0333	217.9		28	5.99
28.05	217.9		28.0167	5.99
28.0667	218		28.0333	5.99
28.0833	218.1		28.05	5.98
28.1	218.2		28.0667	5.99
28.1167	218.3		28.0833	5.99
28.1333	218.4		28.1	5.99
28.15	218.5		28.1167	5.99
28.1667	218.6		28.1333	5.98
28.1833	218.7		28.15	5.99
28.2	218.8		28.1667	5.99
28.2167	219		28.1833	5.99
28.2333	219.1		28.2	5.99
28.25	219.2		28.2167	5.99
28.2667	219.3		28.2333	5.99
28.2833	219.4		28.25	5.98
28.3	219.5		28.2667	5.98
28.3167	219.6		28.2833	5.99
28.3333	219.7		28.3	5.98
28.35	219.8		28.3167	5.99
28.3667	219.9		28.3333	5.98
28.3833	220		28.35	5.99
28.4	220.1		28.3667	5.99
28.4167	220.1		28.3833	5.98
28.4333	220.3		28.4	5.99
28.45	220.3		28.4167	5.99
28.4667	220.4		28.4333	5.99
28.4833	220.5		28.45	5.98
28.5	220.6		28.4667	5.99
28.5167	220.7		28.4833	5.98
28.5333	220.9		28.5	5.98
28.55	221		28.5167	5.98
28.5667	221.1		28.5333	5.98
28.5833	221.2		28.55	5.99
28.6	221.3		28.5667	5.98
28.6167	221.4		28.5833	5.98
28.6333	221.5		28.6	5.98
28.65	221.6		28.6167	5.99
28.6667	221.7		28.6333	5.98
28.6833	221.8		28.65	5.99
28.7	221.9		28.6667	5.99
28.7167	222		28.6833	5.98
28.7333	222.1		28.7	5.99
28.75	222.2		28.7167	5.98
28.7667	222.3		28.7333	5.98
28.7833	222.4		28.75	5.99
28.8	222.5		28.7667	5.98
28.8167	222.6		28.7833	5.99
28.8333	222.6		28.8	5.98
28.85	222.8		28.8167	5.99
28.8667	222.9		28.8333	5.98
28.8833	223		28.85	5.99
28.9	223.1		28.8667	5.99
28.9167	223.2		28.8833	5.99
28.9333	223.3		28.9	5.99
28.95	223.4		28.9167	5.99
28.9667	223.5		28.9333	5.99
28.9833	223.6		28.95	5.99
29	223.7		28.9667	5.99
29.0167	223.8		28.9833	5.99
29.0333	223.9		29	5.99
29.05	224		29.0167	5.99
29.0667	224.1		29.0333	5.99
29.0833	224.2		29.05	5.99
29.1	224.3		29.0667	5.99
29.1167	224.4		29.0833	5.99
29.1333	224.5		29.1	5.99
29.15	224.6		29.1167	5.99
29.1667	224.7		29.1333	5.98
29.1833	224.9		29.15	5.99
29.2	224.9		29.1667	5.99
29.2167	225		29.1833	5.99
29.2333	225.2		29.2	5.98
29.25	225.2		29.2167	5.98
29.2667	225.3		29.2333	5.99
29.2833	225.5		29.25	5.98
29.3	225.6		29.2667	5.98
29.3167	225.6		29.2833	5.99
29.3333	225.8		29.3	5.99
29.35	225.9		29.3167	5.98
29.3667	225.9		29.3333	5.99
29.3833	226.1		29.35	5.99
29.4	226.2		29.3667	5.99
29.4167	226.3		29.3833	5.99
29.4333	226.4		29.4	5.99
29.45	226.5		29.4167	5.99
29.4667	226.6		29.4333	5.99
29.4833	226.7		29.45	5.98
29.5	226.8		29.4667	5.99
29.5167	226.9		29.4833	5.99
29.5333	227		29.5	5.98
29.55	227.1		29.5167	5.99
29.5667	227.2		29.5333	5.99
29.5833	227.3		29.55	5.99
29.6	227.4		29.5667	5.98
29.6167	227.5		29.5833	5.98
29.6333	227.6		29.6	5.98
29.65	227.7		29.6167	5.98
29.6667	227.8		29.6333	5.98
29.6833	227.9		29.65	5.99
29.7	228		29.6667	5.98
29.7167	228.1		29.6833	5.98
29.7333	228.2		29.7	5.98
29.75	228.3		29.7167	5.99
29.7667	228.4		29.7333	5.99
29.7833	228.5		29.75	5.99
29.8	228.7		29.7667	5.98
29.8167	228.7		29.7833	5.98
29.8333	228.9		29.8	5.98
29.85	229		29.8167	5.98
29.8667	229.1		29.8333	5.98
29.8833	229.2		29.85	5.98
29.9	229.3		29.8667	5.99
29.9167	229.4		29.8833	5.98
29.9333	229.5		29.9	5.99
29.95	229.6		29.9167	5.99
29.9667	229.7		29.9333	5.99
29.9833	229.8		29.95	5.99
30	229.9		29.9667	5.98
30.0167	230		29.9833	5.98
30.0333	230.1		30	5.99
30.05	230.2		30.0167	5.99
30.0667	230.3		30.0333	5.99
30.0833	230.4		30.05	5.99
30.1	230.5		30.0667	5.99
30.1167	230.6		30.0833	5.99
30.1333	230.7		30.1	5.99
30.15	230.8		30.1167	5.99
30.1667	230.9		30.1333	5.99
30.1833	231		30.15	5.99
30.2	231.1		30.1667	5.99
30.2167	231.2		30.1833	5.99
30.2333	231.4		30.2	5.98
30.25	231.5		30.2167	5.99
30.2667	231.6		30.2333	5.99
30.2833	231.7		30.25	5.99
30.3	231.8		30.2667	5.99
30.3167	231.9		30.2833	5.98
30.3333	232		30.3	5.98
30.35	232.1		30.3167	5.99
30.3667	232.2		30.3333	5.98
30.3833	232.3		30.35	5.99
30.4	232.4		30.3667	5.99
30.4167	232.5		30.3833	5.99
30.4333	232.6		30.4	5.98
30.45	232.7		30.4167	5.99
30.4667	232.8		30.4333	5.99
30.4833	232.9		30.45	5.99
30.5	233		30.4667	5.99
30.5167	233.1		30.4833	5.99
30.5333	233.2		30.5	5.99
30.55	233.3		30.5167	5.99
30.5667	233.4		30.5333	5.98
30.5833	233.5		30.55	5.98
30.6	233.6		30.5667	5.98
30.6167	233.7		30.5833	5.99
30.6333	233.8		30.6	5.99
30.65	233.9		30.6167	5.98
30.6667	234		30.6333	5.98
30.6833	234.1		30.65	5.98
30.7	234.2		30.6667	5.98
30.7167	234.3		30.6833	5.98
30.7333	234.4		30.7	5.98
30.75	234.5		30.7167	5.98
30.7667	234.6		30.7333	5.98
30.7833	234.7		30.75	5.98
30.8	234.8		30.7667	5.99
30.8167	234.9		30.7833	5.98
30.8333	235		30.8	5.98
30.85	235.1		30.8167	5.99
30.8667	235.2		30.8333	5.98
30.8833	235.3		30.85	5.99
30.9	235.4		30.8667	5.99
30.9167	235.5		30.8833	5.99
30.9333	235.7		30.9	5.98
30.95	235.8		30.9167	5.99
30.9667	235.9		30.9333	5.99
30.9833	236		30.95	5.98
31	236.1		30.9667	5.99
31.0167	236.2		30.9833	5.99
31.0333	236.3		31	5.99
31.05	236.4		31.0167	5.99
31.0667	236.5		31.0333	5.99
31.0833	236.6		31.05	5.99
31.1	236.7		31.0667	5.99
31.1167	236.8		31.0833	5.99
31.1333	236.9		31.1	5.99
31.15	237		31.1167	5.98
31.1667	237.1		31.1333	5.99
31.1833	237.2		31.15	5.99
31.2	237.3		31.1667	5.99
31.2167	237.4		31.1833	5.99
31.2333	237.5		31.2	5.98
31.25	237.7		31.2167	5.99
31.2667	237.7		31.2333	5.99
31.2833	237.8		31.25	5.99
31.3	237.9		31.2667	5.99
31.3167	238		31.2833	5.98
31.3333	238.1		31.3	5.99
31.35	238.2		31.3167	5.99
31.3667	238.3		31.3333	5.99
31.3833	238.4		31.35	5.99
31.4	238.5		31.3667	5.99
31.4167	238.6		31.3833	5.99
31.4333	238.7		31.4	5.99
31.45	238.8		31.4167	5.99
31.4667	239		31.4333	5.98
31.4833	239		31.45	5.98
31.5	239.1		31.4667	5.99
31.5167	239.3		31.4833	5.98
31.5333	239.4		31.5	5.98
31.55	239.5		31.5167	5.99
31.5667	239.6		31.5333	5.99
31.5833	239.7		31.55	5.98
31.6	239.8		31.5667	5.99
31.6167	239.9		31.5833	5.99
31.6333	240		31.6	5.99
31.65	240.1		31.6167	5.99
31.6667	240.2		31.6333	5.99
31.6833	240.3		31.65	5.99
31.7	240.4		31.6667	5.99
31.7167	240.5		31.6833	5.99
31.7333	240.6		31.7	5.99
31.75	240.7		31.7167	5.98
31.7667	240.8		31.7333	5.99
31.7833	240.9		31.75	5.99
31.8	241		31.7667	5.98
31.8167	241.1		31.7833	5.99
31.8333	241.3		31.8	5.99
31.85	241.3		31.8167	5.99
31.8667	241.4		31.8333	5.98
31.8833	241.6		31.85	5.99
31.9	241.7		31.8667	5.98
31.9167	241.8		31.8833	5.99
31.9333	241.9		31.9	5.99
31.95	242		31.9167	5.99
31.9667	242.1		31.9333	5.99
31.9833	242.2		31.95	5.99
32	242.3		31.9667	5.98
32.0167	242.4		31.9833	5.98
32.0333	242.5		32	5.98
32.05	242.6		32.0167	5.99
32.0667	242.7		32.0333	5.99
32.0833	242.8		32.05	5.99
32.1	242.9		32.0667	5.99
32.1167	243		32.0833	5.99
32.1333	243.1		32.1	5.99
32.15	243.2		32.1167	5.99
32.1667	243.3		32.1333	5.99
32.1833	243.4		32.15	5.99
32.2	243.5		32.1667	5.99
32.2167	243.7		32.1833	5.99
32.2333	243.7		32.2	5.98
32.25	243.9		32.2167	5.99
32.2667	243.9		32.2333	5.99
32.2833	244		32.25	5.99
32.3	244.2		32.2667	5.98
32.3167	244.3		32.2833	5.99
32.3333	244.4		32.3	5.99
32.35	244.5		32.3167	5.98
32.3667	244.6		32.3333	5.99
32.3833	244.7		32.35	5.99
32.4	244.7		32.3667	5.99
32.4167	244.9		32.3833	5.99
32.4333	245		32.4	5.98
32.45	245.1		32.4167	5.98
32.4667	245.2		32.4333	5.98
32.4833	245.3		32.45	5.98
32.5	245.4		32.4667	5.99
32.5167	245.5		32.4833	5.99
32.5333	245.6		32.5	5.99
32.55	245.7		32.5167	5.99
32.5667	245.8		32.5333	5.99
32.5833	245.9		32.55	5.98
32.6	245.9		32.5667	5.98
32.6167	246.1		32.5833	5.99
32.6333	246.2		32.6	5.99
32.65	246.2		32.6167	5.99
32.6667	246.3		32.6333	5.98
32.6833	246.4		32.65	5.98
32.7	246.6		32.6667	5.99
32.7167	246.6		32.6833	5.98
32.7333	246.7		32.7	5.98
32.75	246.8		32.7167	5.98
32.7667	246.9		32.7333	5.99
32.7833	247		32.75	5.99
32.8	247.1		32.7667	5.99
32.8167	247.1		32.7833	5.99
32.8333	247.2		32.8	5.99
32.85	247.3		32.8167	5.99
32.8667	247.3		32.8333	5.99
32.8833	247.4		32.85	5.99
32.9	247.5		32.8667	5.99
32.9167	247.5		32.8833	5.99
32.9333	247.6		32.9	5.99
32.95	247.7		32.9167	5.99
32.9667	247.7		32.9333	5.99
32.9833	247.8		32.95	5.99
33	247.9		32.9667	5.99
33.0167	247.9		32.9833	5.99
33.0333	248		33	5.98
33.05	248.1		33.0167	5.99
33.0667	248.2		33.0333	5.99
33.0833	248.2		33.05	5.99
33.1	248.3		33.0667	5.98
33.1167	248.4		33.0833	5.99
33.1333	248.4		33.1	5.99
33.15	248.5		33.1167	5.99
33.1667	248.6		33.1333	5.99
33.1833	248.6		33.15	5.98
33.2	248.7		33.1667	5.99
33.2167	248.8		33.1833	5.98
33.2333	248.9		33.2	5.99
33.25	248.9		33.2167	5.99
33.2667	249		33.2333	5.99
33.2833	249		33.25	5.99
33.3	249.1		33.2667	5.98
33.3167	249.2		33.2833	5.99
33.3333	249.2		33.3	5.98
[truncated: 1,006 more rows]

## Sheet: Lignin
Lignin measurement
	dilution factor = 1:	25
	basal =	0.517
Sample	Extinction
	1	2	3	Ø
NL	0.844	0.835	0.834	0.837667
0	0.809	0.8	0.801	0.803333
1	0.704	0.699	0.692	0.698333
2	0.718	0.708	0.705	0.710333
3	0.7	0.694	0.691	0.695
4	0.699	0.692	0.69	0.693667
5	0.506	0.502	0.497	0.501667
6	0.529	0.525	0.523	0.525667
7	0.518	0.514	0.51	0.514
8	0.471	0.468	0.462	0.467
9	0.533	0.531	0.526	0.53
10	0.474	0.475	0.468	0.472333
11	0.426	0.423	0.422	0.423667
12	0.426	0.427	0.422	0.425
Blank	-0.01	-0.01	-0.011	-0.0103333
Formula:		x = ( y - 0,3973 ) / 0,3175
Sample	Time [h]	Lignin [g/l]	Volume [L]	Lignin [g]
NL	0	1.38698	2.037	2.82528
0	0	1.27885	2.014	2.57559
1	2	0.948136	1.99	1.88679
2	4	0.985932	1.965	1.93736
3	6	0.937638	1.941	1.81995
4	8	0.933438	1.924	1.79594
5	19	0.328714	2.063	0.678137
6	24	0.404304	2.059	0.832463
7	26	0.367559	2.045	0.751658
8	28	0.219528	2.032	0.44608
9	30	0.417953	2.019	0.843847
10	32	0.236325	2.006	0.474069
11	48	0.0830446	1.995	0.165674
12	50	0.0872441	1.97	0.171871
theoretical progression of the UVvis values resulting by dilution with NaOH and sampling										Summary
measured concentration [g/L]	Reactor Volume prior sampling [L]	lignin mass in the bioreactor prior sampling [g]	theoretical Lignin concentration [g/L]	Sample volume [L]	Reactor Volume after sampling [L]	lignin mass in the sample [g]	NaOH volume [L]	Delta NaOH volume [L]		lignin mass in the reactor [g]	Lignin concentration [g/L]	theoretical extinction [ - ]
1.38698	2.062	2.85996	1.38698	0.025	2.037	0.0346745	0.002	0.002		2.85996	1.38698	0.827101
1.27885	2.039	2.82528	1.38562	0.025	2.014	0.0346405	0	0		2.82528	1.38562	0.826689
0.948136	2.014	2.79064	1.38562	0.025	1.989	0.0346405	0.001	0.001		2.79064	1.38562	0.826689
0.985932	1.99	2.756	1.38492	0.025	1.965	0.0346231	0.001	0		2.756	1.38492	0.826478
0.937638	1.965	2.72138	1.38492	0.025	1.94	0.0346231	0.002	0.001		2.72138	1.38492	0.826478
0.933438	1.941	2.68675	1.38421	0.025	1.916	0.0346053	0.01	0.008		2.68675	1.38421	0.826262
0.328714	1.924	2.65215	1.37846	0.025	1.899	0.0344614	0.174	0.164		2.65215	1.37846	0.824521
0.404304	2.063	2.61769	1.26887	0.025	2.038	0.0317219	0.195	0.021		2.61769	1.26887	0.791361
0.367559	2.059	2.58597	1.25593	0.025	2.034	0.0313983	0.206	0.011		2.58597	1.25593	0.787445
0.219528	2.045	2.55457	1.24918	0.025	2.02	0.0312294	0.218	0.012		2.55457	1.24918	0.785401
0.417953	2.032	2.52334	1.2418	0.025	2.007	0.031045	0.23	0.012		2.52334	1.2418	0.783169
0.236325	2.019	2.49229	1.23442	0.025	1.994	0.0308605	0.242	0.012		2.49229	1.23442	0.780935
0.0830446	2.006	2.46143	1.22704	0.025	1.981	0.0306759	0.256	0.014		2.46143	1.22704	0.778701
0.0872441	1.995	2.43076	1.21842	0.025	1.97	0.0304606	0.256	0		2.43076	1.21842	0.776095

## Sheet: Model Parameters
						Model adjustment																	Model adjustment
						TSPAN		Biomass		Glucose		Xylose		Arabinose		Lactate							TSPAN		Biomass		Glucose		Xylose		Arabinose		Lactate
						[h]		[g/L]		[g/L]		[g/L]		[g/L]		[g/L]							[h]		[g/L]		[g/L]		[g/L]		[g/L]		[g/L]
mue_max		2.67485				0		0.0651562		43.887		22.3396		10.7589		0							0		0.0651562		43.887		22.3396		10.7589		0
mue_s1_max		0.422304				2		0.0735452		43.781		22.3313		10.7325		0.105753							0.5		0.066676		43.8683		22.3379		10.7529		0.0192211
mue_s2_max		0.196536				4		0.0924295		43.5318		22.317		10.6956		0.342653							1		0.0685265		43.8452		22.336		10.7466		0.0425758
mue_s3_max		0.108132				6		0.135748		42.9483		22.2887		10.6375		0.884865							1.5		0.0707845		43.8165		22.3338		10.7398		0.0710237
						8		0.235569		41.5977		22.2235		10.5311		2.1331							2		0.0735452		43.781		22.3313		10.7325		0.105753
K_s1		2.36796				19		3.75871		0.0123041		15.5918		6.29125		46.2364							2.5		0.0769262		43.737		22.3285		10.7245		0.148233
K_s2		5.08814				24		4.34027		3.13501e-08		9.71318		4.26033		53.6379							3		0.0810733		43.6826		22.3252		10.7158		0.200286
K_s3		9.24792				26		4.53629		6.16663e-10		7.69422		3.6932		56.1467							3.5		0.0861667		43.6152		22.3214		10.7062		0.264163
						28		4.69556		2.40549e-11		6.03822		3.25026		58.1994							4		0.0924295		43.5318		22.317		10.6956		0.342653
k_1		1.55702				30		4.81846		1.69954e-12		4.74638		2.9075		59.8001							4.5		0.100137		43.4286		22.3117		10.6838		0.4392
k_2		2.16088				32		4.91024		1.95019e-13		3.76807		2.6412		61.0138							5		0.109631		43.301		22.3055		10.6704		0.558055
k_3		0.416206				48		5.14084		2.97867e-17		1.02494		1.7034		64.4605							5.5		0.121329		43.1432		22.2979		10.6551		0.70446
						50		5.14611		1.62774e-17		0.918575		1.64828		64.5984							6		0.135748		42.9483		22.2887		10.6375		0.884865
																							6.5		0.153521		42.7078		22.2774		10.6171		1.10718
																							7		0.175421		42.4112		22.2633		10.5932		1.38107
q_01		0.0950668																					7.5		0.202392		42.0462		22.2457		10.5648		1.71831
q_02		0.0211113																					8		0.235569		41.5977		22.2235		10.5311		2.1331
q_03		0.257109																					8.5		0.276316		41.0478		22.1954		10.4907		2.64249
v_01		0.422304																					9		0.326249		40.3757		22.1595		10.4422		3.26666
v_02		0.196536																					9.5		0.387253		39.5572		22.1137		10.3835		4.02917
v_03		0.108132																					10		0.461483		38.5651		22.0552		10.3128		4.95695
K_d1		39.6921																					10.5		0.551335		37.3696		21.9804		10.2274		6.07997
k_d2		0.025194																					11		0.659373		35.9395		21.8852		10.1249		7.43025
																							11.5		0.788188		34.2441		21.7647		10.0025		9.04022
Y_Xs		0.0675791																					12		0.940175		32.2563		21.6135		9.85752		10.9398
Y_Xs1		0.0384876																					12.5		1.11721		29.957		21.4258		9.68791		13.1526
Y_Xs2		0.0196423																					13		1.32025		27.34		21.1963		9.4923		15.6905
Y_Xs3		0.00944918																					13.5		1.54885		24.4182		20.9202		9.27064		18.548
																							14		1.80069		21.2289		20.5949		9.02452		21.6965
Y_Xp		0.0801509																					14.5		2.07125		17.8378		20.2201		8.75742		25.0794
Y_XH1		7.21999																					15		2.3536		14.341		19.7988		8.47464		28.6104
Y_XH2		4.1325																					15.5		2.63847		10.8643		19.3373		8.18282		32.1739
Y_XH		5.67625																					16		2.91428		7.56325		18.8446		7.88909		35.6253
Y_ps		0.843149																					16.5		3.1669		4.63006		18.3306		7.59998		38.7884
																							17		3.37886		2.3084		17.8039		7.32008		41.4448
RMS		1.90084																					17.5		3.53264		0.849636		17.2686		7.05087		43.376
																							18		3.63		0.230741		16.7231		6.7908		44.6038
lambda																							18.5		3.69838		0.0539589		16.1643		6.53782		45.4702
lambda glc		5.78729																					19		3.75871		0.0123041		15.5918		6.29125		46.2364
lambda Xyl		19.7361																					19.5		3.81784		0.00285795		15.0074		6.05136		46.9879
lambda Ara		14.6771																					20		3.87721		0.000684627		14.4137		5.81863		47.7424
																							20.5		3.93689		0.000169896		13.8138		5.59359		48.5011
																							21		3.99666		4.37867e-05		13.2109		5.37666		49.2612
																							21.5		4.05623		1.17481e-05		12.6084		5.16823		50.0188
																							22		4.11527		3.28706e-06		12.0095		4.96857		50.7701
																							22.5		4.17348		9.60418e-07		11.4175		4.77789		51.5112
																							23		4.23056		2.93356e-07		10.8356		4.59629		52.2384
																							23.5		4.28624		9.37398e-08		10.2667		4.42379		52.9483
																							24		4.34027		3.13501e-08		9.71318		4.26033		53.6379
																							24.5		4.39245		1.09741e-08		9.17748		4.10577		54.3045
																							25		4.4426		4.01995e-09		8.66147		3.9599		54.9459
																							25.5		4.49058		1.54014e-09		8.16667		3.82248		55.5604
																							26		4.53629		6.16663e-10		7.69422		3.6932		56.1467
																							26.5		4.57965		2.57769e-10		7.24489		3.57171		56.704
																							27		4.62065		1.12349e-10		6.8191		3.45765		57.2318
																							27.5		4.65928		5.09859e-11		6.41693		3.35063		57.7302
																							28		4.69556		2.40549e-11		6.03822		3.25026		58.1994
																							28.5		4.72954		1.17792e-11		5.68251		3.15616		58.6401
																							29		4.7613		5.97649e-12		5.34919		3.06791		59.0531
																							29.5		4.79091		3.13646e-12		5.03745		2.98515		59.4394
																							30		4.81846		1.69954e-12		4.74638		2.9075		59.8001
																							30.5		4.84406		9.49233e-13		4.47497		2.83461		60.1366
																							31		4.86782		5.45531e-13		4.22218		2.76613		60.4502
																							31.5		4.88984		3.22072e-13		3.98691		2.70177		60.7421
																							32		4.91024		1.95019e-13		3.76807		2.6412		61.0138
																							32.5		4.92911		1.20928e-13		3.5646		2.58416		61.2667
																							33		4.94657		7.66775e-14		3.37543		2.53039		61.5019
																							33.5		4.96271		4.96476e-14		3.19955		2.47964		61.7207
																							34		4.97764		3.2783e-14		3.03601		2.43169		61.9244
																							34.5		4.99143		2.20489e-14		2.88387		2.38634		62.114
																							35		5.00418		1.50873e-14		2.74229		2.3434		62.2907
																							35.5		5.01597		1.04918e-14		2.61045		2.30268		62.4553
																							36		5.02686		7.40744e-15		2.4876		2.26404		62.6089
																							36.5		5.03694		5.30462e-15		2.37305		2.22732		62.7523
																							37		5.04626		3.84972e-15		2.26614		2.19239		62.8863
																							37.5		5.05487		2.82903e-15		2.16627		2.15912		63.0115
																							38		5.06285		2.10353e-15		2.07291		2.1274		63.1288
																							38.5		5.07023		1.58147e-15		1.98555		2.09712		63.2387
																							39		5.07706		1.2014e-15		1.90371		2.06819		63.3417
																							39.5		5.08338		9.21639e-16		1.82698		2.04052		63.4385
																							40		5.08924		7.13575e-16		1.75496		2.01403		63.5294
																							40.5		5.09466		5.57307e-16		1.68729		1.98864		63.6149
																							41		5.09969		4.38846e-16		1.62365		1.96428		63.6954
																							41.5		5.10434		3.48255e-16		1.56374		1.9409		63.7714
																							42		5.10865		2.78397e-16		1.50728		1.91842		63.843
																							42.5		5.11263		2.24101e-16		1.45402		1.8968		63.9107
																							43		5.11633		1.81583e-16		1.40373		1.87598		63.9747
																							43.5		5.11974		1.48051e-16		1.35619		1.85593		64.0353
																							44		5.12291		1.21426e-16		1.31122		1.83659		64.0928
																							44.5		5.12583		1.0015e-16		1.26862		1.81792		64.1472
																							45		5.12853		8.30436e-17		1.22825		1.7999		64.1989
																							45.5		5.13103		6.92091e-17		1.18994		1.78248		64.248
																							46		5.13333		5.79586e-17		1.15356		1.76563		64.2947
																							46.5		5.13545		4.87608e-17		1.11899		1.74933		64.3392
																							47		5.1374		4.12031e-17		1.0861		1.73354		64.3815
																							47.5		5.13919		3.49629e-17		1.05478		1.71824		64.4219
																							48		5.14084		2.97867e-17		1.02494		1.7034		64.4605
																							48.5		5.14235		2.5474e-17		0.996479		1.68901		64.4973
																							49		5.14372		2.18656e-17		0.969317		1.67504		64.5325
																							49.5		5.14497		1.88341e-17		0.943374		1.66146		64.5661
																							50		5.14611		1.62774e-17		0.918575		1.64828		64.5984

## Sheet: Statistics
Time	Biomass [g/L]			Glucose [g/L]			Xylose [g/L]			Arabinose [g/L]			Lactate [g/L]					Variance
	Original	Model adjustment	Difference	Original	Model adjustment	Difference	Original	Model adjustment	Difference	Original	Model adjustment	Difference	Original	Model adjustment	Deiiference			based on Difference
0	0.0651562	0.0651562	0	43.887	43.887	0	22.3396	22.3396	0	10.7589	10.7589	0	0	0	0
2	0.0510938	0.0735452	0.0224515	43.9516	43.781	0.170604	22.4331	22.3313	0.101789	10.7394	10.7325	0.00694673	0	0.105753	0.105753		Biomass	0.375469
4	0.0473437	0.0924295	0.0450858	44.5812	43.5318	1.04935	22.7522	22.317	0.435193	10.9452	10.6956	0.249595	0	0.342653	0.342653		Glucose	0.153864
6	0.142969	0.135748	0.00722119	43.2393	42.9483	0.291027	22.1233	22.2887	0.165372	10.5393	10.6375	0.0982453	0	0.884865	0.884865		Xylose	0.137554
8	0.6375	0.235569	0.401931	41.0221	41.5977	0.575552	21.801	22.2235	0.42251	10.5854	10.5311	0.0542214	2.98469	2.1331	0.851589		Arabinose	0.917325
19	2.625	3.75871	1.13371	1.03366	0.0123041	1.02136	14.6258	15.5918	0.966009	8.58577	6.29125	2.29452	46.6945	46.2364	0.458064		Lactate	0.594636
24	2.17969	4.34027	2.16059	0	3.13501e-08	3.13501e-08	10.4895	9.71318	0.776348	6.28653	4.26033	2.0262	52.4681	53.6379	1.16984
26	4.96875	4.53629	0.432465	0	6.16663e-10	6.16663e-10	8.52021	7.69422	0.825993	4.88197	3.6932	1.18877	54.1529	56.1467	1.99385		Sum of Variance	2.17885
28	4.125	4.69556	0.57056	0	2.40549e-11	2.40549e-11	6.70671	6.03822	0.668494	3.63674	3.25026	0.386477	58.4939	58.1994	0.294426
30	4.40625	4.81846	0.412212	0	1.69954e-12	1.69954e-12	4.53873	4.74638	0.207644	1.98081	2.9075	0.926692	60.8546	59.8001	1.05451		Standard Mean Deviation	1.47609
32	5.4375	4.91024	0.527261	0	1.95019e-13	1.95019e-13	2.78697	3.76807	0.981101	0	2.6412	2.6412	63.6859	61.0138	2.6721
48	5.57812	5.14084	0.437286	0	2.97867e-17	2.97867e-17	0	1.02494	1.02494	0	1.7034	1.7034	66.0005	64.4605	1.54007
50	3.98438	5.14611	1.16174	0	1.62774e-17	1.62774e-17	0	0.918575	0.918575	0	1.64828	1.64828	65.6046	64.5984	1.00621
Anova: Single Factor								Correlation
SUMMARY									Original Data	Model adjustment
Groups	Count	Sum	Average	Variance				Original	1
Original Data	39	411.081	10.5405	215.003				Model adjustment	0.998935	1
Model adjustment	39	414.703	10.6334	211.506
ANOVA
Source of Variation	Sum of squares (SS)	Degrees of freedom (df)	Average sum of squares (MS)	Test statistic (F)	P-value	Critical F-value
Between the Groups	0.168165	1	0.168165	0.000788566	0.977671	3.96676
Within Groups	16207.3	76	213.255
Total	16207.5	77
