# Supplementary material for: A brief dataset on the model-based evaluation of the growth performance of Bacillus coagulans and l-lactic acid production in a lignin-supplemented medium
Source: Data Brief. 2017 Feb 11;11:236–44. doi: 10.1016/j.dib.2017.02.010 (PMC5320064; doi:10.1016/j.dib.2017.02.010)
Supplement: Supplementary file 2 — Supplementary material [file mmc2.zip › 011 - Submerged fermentation - DSM ID 14-298 - 2.500 g per L Lignin.xlsx]

## Sheet: Protocol
Define	Sample	Date	Time	Duration	Step	Volume Sample	Temperature	pH-value	Volume NaOH	Volume Start	Volume Fermenter	Volume Total
				(h)		(mL)	(°C)		(mL)	(mL)	(mL)	[L]
Fermentation	NL	2012-11-20	08:30:00	0	pH adjustment	25	52.1	5.15	2	2060	2037	2.039
	0	2012-11-20	08:48:00	0	Inoculation	25	52.2	6	0	2039	2014	2.014
	1	2012-11-20	10:48:00	2		25	52	6.01	1		1990	1.991
	2	2012-11-20	12:48:00	4		25	52	5.99	1		1965	1.966
	3	2012-11-20	14:48:00	6		25	52	5.99	1		1940	1.941
	4	2012-11-20	16:48:00	8		25	52	5.99	1		1915	1.916
	5	2012-11-21	03:50:00	19.0333		25	52	5.99	2		1891	1.893
	6	2012-11-21	08:48:00	24		25	52	5.99	2		1866	1.868
	7	2012-11-21	10:48:00	26		25	52	6	3		1842	1.845
	8	2012-11-21	14:48:00	30		25	52	5.99	3		1817	1.82
	9	2012-11-22	08:48:00	48		25	52	5.99	4		1793	1.797
	10	2012-11-22	10:48:00	50	Stop	25	52	5.99	4		1768	1.772

## Sheet: Lactate
		Dilution factor: 1:	25
Sample	Time	Remarks	LacHPLC a	LacHPLC b	Lactate	AAHPLC a	AAHPLC b	Acidic acid
No.	(h)		(g/L)	(g/L)	(g/L)	(g/L)	(g/L)	(g/L)
	NL	pH adjustment	0	0	0	0	0	0
0	0	Inoculation	0	0	0	0	0	0
1	2		0	0	0	0	0	0
2	4		0	0	0	0	0	0
3	6		0	0	0	0	0	0
4	8		0	0	0	0	0	0
5	19.0333		0	0	0	0	0	0
6	24		0	0	0	0	0	0
7	26		0	0	0	0	0	0
8	30		0	0	0	0	0	0
9	48		0	0	0	0	0	0
10	50	Stop	0	0	0	0	0	0

## Sheet: Sugars
		Dilution factor: 1:	25
Sample	Time	Remarks	GluHPLC a	GluHPLC b	Glucose	XylHPLC a	XylHPLC b	Xylose	ArabHPLC a	ArabHPLC b	Arabinose	Total sugars
No.	(h)		(g/L)	(g/L)	(g/L)	(g/L)	(g/L)	(g/L)	(g/L)	(g/L)	(g/L)	(g/L)
	NL	pH adjustment	1.73732	1.77225	43.8697	0.907368	0.937699	23.0633	0.442334	0.460159	11.2812	78.2142
0	0	Inoculation	1.76196	1.76775	44.1214	0.923948	0.935066	23.2377	0.458113	0.491639	11.8719	79.231
1	2		1.74456	1.74649	43.6381	0.914878	0.914976	22.8732	0.4509	0.453972	11.3109	77.8222
2	4		1.75817	1.75883	43.9626	0.917776	0.921381	22.9895	0.458313	0.453394	11.3963	78.3484
3	6		1.74583	1.74109	43.5865	0.914568	0.917507	22.9009	0.453219	0.452874	11.3262	77.8136
4	8		1.75369	1.76125	43.9366	0.928701	0.922057	23.1345	0.454268	0.457488	11.397	78.4681
5	19.0333		1.75572	1.73566	43.6422	0.917492	0.910323	22.8477	0.457125	0.446836	11.2995	77.7894
6	24		1.72765	1.7631	43.6343	0.902065	0.915758	22.7228	0.446392	0.456998	11.2924	77.6495
7	26		1.71856	1.69834	42.7113	0.89935	0.882743	22.2762	0.444858	0.436855	11.0214	76.0089
8	30		1.76342	1.78825	44.3958	0.922683	0.932385	23.1883	0.456996	0.461836	11.4854	79.0695
9	48		1.78322	1.77349	44.459	0.930669	0.927221	23.2236	0.46275	0.458079	11.5104	79.193
10	50	Stop	1.73728	1.74051	43.4724	0.908655	0.906132	22.6848	0.451499	0.446887	11.2298	77.3871

## Sheet: Biomass, TCC, CFU
Sample	Time	Remarks	BMa	BMb	BM Average	BM by Regression	BM norm	TCC	CFU		Inoculum	TCC	CFU
No.	(h)		(g/L)	(g/L)	(g/L)	(g/L)	(g/L)	(cell counts/mL)	(CFU/mL)			(cell counts/mL)	(CFU/mL)
	NL	pH adjustment	5.18	8.66	6.92							3343750000	1.66667e+08
0	0	Inoculation	4.9	3.54	4.22		-2.7	226562500	200000
1	2		1.12	0.98	1.05		-5.87	119531250	0
2	4		0.96	0.82	0.89		-6.03	125000000	0
3	6		0.74	1.68	1.21		-5.71	100000000	0
4	8		1.8	1.16	1.48		-5.44	121875000	6666.67
5	19.0333		1.24	0.44	0.84		-6.08	89062500	0
6	24		0.4	1.08	0.74		-6.18	135937500	2666.67
7	26		1.64	0.22	0.93		-5.99	150781250	0
8	30		1.12	1.2	1.16		-5.76	115625000	6666.67
9	48		0.38	0.48	0.43		-6.49	121093750	66666.7
10	50	Stop	0.36	0.3	0.33		-6.59	127343750	4133.33
