# Supplementary material for: A brief dataset on the model-based evaluation of the growth performance of Bacillus coagulans and l-lactic acid production in a lignin-supplemented medium
Source: Data Brief. 2017 Feb 11;11:236–44. doi: 10.1016/j.dib.2017.02.010 (PMC5320064; doi:10.1016/j.dib.2017.02.010)
Supplement: Supplementary file 2 — Supplementary material [file mmc2.zip › 012 - Submerged fermentation - DSM ID 14-301 - 0.000 g per L Lignin.xlsx]

## Sheet: Protocol
Define	Sample	Date	Time	Duration	Step	Volume Sample	Temperature	pH-value	Volume NaOH	Volume Start	Volume Fermenter	Volume Total
				(h)		(mL)	(°C)		(mL)	(mL)	(mL)	[L]
Fermentation	NL	2013-01-09	08:06:00	0	pH adjustment	25	52	5.16	2	2060	2037	2.039
SF 1841	0	2013-01-09	08:35:00	0	Inoculation	25	52	6.04	0	2039	2014	2.037
	1	2013-01-09	10:35:00	2		25	52	6	1		1990	2.038
	2	2013-01-09	12:35:00	4		25	52	5.97	15		1979	2.052
	3	2013-01-09	14:35:00	6		25	52	5.98	71		2010	2.108
	4	2013-01-09	16:35:00	8		25	52	5.97	125		2039	2.162
	5	2013-01-09	18:35:00	10		25	52	5.99	165		2054	2.202
	6	2013-01-10	03:35:00	19		25	52	5.99	172		2036	2.209
	7	2013-01-10	08:35:00	24		25	52	6	175		2014	2.212
	8	2013-01-10	10:35:00	26		25	52	5.99	176		1990	2.213
	9	2013-01-10	12:35:00	28		25	52	5.99	178		1967	2.215
	10	2013-01-10	14:35:00	30		25	52	5.99	179		1943	2.216
	11	2013-01-10	16:35:00	32		25	52	5.99	180		1919	2.217
	12	2013-01-11	03:35:00	43		25	52	5.99	186		1900	2.223
	13	2013-01-11	08:35:00	48	stop	25	52	5.99	189		1878	2.226

## Sheet: Lactate
		Dilution factor: 1:	25
Sample	Time	Remarks	LacHPLC a	LacHPLC b	Lactate	AAHPLC a	AAHPLC b	Acidic acid
No.	(h)		(g/L)	(g/L)	(g/L)	(g/L)	(g/L)	(g/L)
	NL	pH adjustment	0	0	0	0	0	0
0	0	Inoculation	0	0	0	0	0	0
1	2		0	0	0	0	0	0
2	4		0.208871	0.183359	4.90287	0	0	0
3	6		0.796028	0.798962	19.9374	0	0	0
4	8		1.40075	1.41125	35.1499	0	0	0
5	10		1.76523	1.76311	44.1042	0	0	0
6	19		1.8496	1.84516	46.1845	0	0	0
7	24		1.88039	1.8553	46.6962	0	0	0
8	26		1.87464	1.88171	46.9543	0	0	0
9	28		1.87498	1.86632	46.7662	0	0	0
10	30		1.86781	1.87159	46.7426	0	0	0
11	32		1.87159	1.6398	43.8924	0	0	0
12	43		1.6398	1.66442	41.3028	0	0	0
13	48	stop	1.66442	1.93952	45.0493	0	0	0

## Sheet: Sugars
		Dilution factor: 1:	25
Sample	Time	Remarks	GluHPLC a	GluHPLC b	Glucose	XylHPLC a	XylHPLC b	Xylose	ArabHPLC a	ArabHPLC b	Arabinose	Total sugars
No.	(h)		(g/L)	(g/L)	(g/L)	(g/L)	(g/L)	(g/L)	(g/L)	(g/L)	(g/L)	(g/L)
	NL	pH adjustment	1.96943	1.99065	49.5009	0.837972	0.850079	21.1006	0.424179	0.425808	10.6248	81.2264
0	0	Inoculation	1.99065	1.99161	49.7782	0.850079	0.847635	21.2214	0.425808	0.430073	10.6985	81.6982
1	2		1.96871	1.96971	49.2303	0.842568	0.841045	21.0452	0.428786	0.428389	10.7147	80.9902
2	4		1.76583	1.76319	44.1128	0.816172	0.814526	20.3837	0.418967	0.412096	10.3883	74.8848
3	6		1.0365	1.03648	25.9123	0.738209	0.738608	18.4602	0.391135	0.393551	9.80857	54.181
4	8		0.743023	0.74132	18.5543	0.714448	0.712811	17.8407	0.39469	0.391677	9.8296	46.2246
5	10		0.668772	0.666882	16.6957	0.626719	0.625566	15.6536	0.362239	0.362238	9.05596	41.4052
6	19		0.604139	0.603403	15.0943	0.580905	0.580197	14.5138	0.364345	0.363886	9.10289	38.7109
7	24		0.581471	0.576837	14.4788	0.559109	0.554653	13.922	0.364221	0.357973	9.02742	37.4283
8	26		0.55972	0.560452	14.0021	0.538195	0.538898	13.4637	0.361328	0.362176	9.04381	36.5096
9	28		0.5586	0.552786	13.8923	0.537117	0.531527	13.3581	0.36285	0.347489	8.87923	36.1296
10	30		0.542045	0.541335	13.5422	0.521199	0.520516	13.0214	0.357803	0.35497	8.90966	35.4734
11	32		0.46501	0.472277	11.7161	0.447127	0.454114	11.2655	0.304458	0.317946	7.78005	30.7617
12	43		0.501405	0.498355	12.497	0.482122	0.479189	12.0164	0.3589	0.353645	8.90681	33.4202
13	48	stop	0.478381	0.473921	11.9038	0.459983	0.455695	11.446	0.354911	0.349536	8.80559	32.1553

## Sheet: Biomass, TCC, CFU
Sample	Time	Remarks	BMa	BMb	BM Average	BM by Regression	BM norm	TCC	CFU		Inoculum	TCC	CFU
No.	(h)		(g/L)	(g/L)	(g/L)	(g/L)	(g/L)	(cell counts/mL)	(CFU/mL)			(cell counts/mL)	(CFU/mL)
	NL	pH adjustment	0.24	0.38	0.31							2304687500	160000000
0	0	Inoculation	0.56	0.48	0.52	0.0328125	0.21	54687500	0
1	2		0.48	0.86	0.67	0.105	0.36	175000000	2.06667e+07
2	4		1.2	1.56	1.38	1.10156	1.07	1835937500	3.66667e+08
3	6		3.34	3.52	3.43	3.1875	3.12	5312500000	2200000000
4	8		4.78	4.5	4.64	8.0625	4.33	13437500000	3.06667e+09
5	10		5.32	5.3	5.31	6.375	5	10625000000	2.06667e+09
6	19		5.1	4.98	5.04	6.09375	4.73	10156250000	540000000
7	24		5.16	5.14	5.15	5.29688	4.84	8828125000	3.26667e+08
8	26		4.76	4.78	4.77	5.25	4.46	8750000000	2.66667e+08
9	28		4.84	4.8	4.82	5.625	4.51	9375000000	320000000
10	30		4.64	4.82	4.73	6.23438	4.42	10390625000	3.33333e+08
11	32		4.88	4.86	4.87	6.60938	4.56	11015625000	300000000
12	43		4.64	4.46	4.55	3.52031	4.24	5867187500	0
13	48	stop	4.78	4.68	4.73	4.96875	4.42	8281250000	1.56667e+08

## Sheet: Lignin
Lignin measurement
	dilution factor = 1:	25
	basal =	0.487
Sample	Extinction
	1	2	3	Ø
NL	0.352	0.35	0.349	0.350333
0	0.406	0.398	0.395	0.399667
1	0.435	0.438	0.434	0.435667
2	0.361	0.356	0.357	0.358
3	0.361	0.36	0.356	0.359
4	0.334	0.329	0.328	0.330333
5	0.336	0.333	0.33	0.333
6	0.42	0.421	0.415	0.418667
7	0.414	0.413	0.407	0.411333
8	0.426	0.426	0.42	0.424
9	0.36	0.359	0.356	0.358333
10	0.374	0.374	0.369	0.372333
11	0.335	0.336	0.334	0.335
12	0.357	0.397	0.396	0.383333
13	0.412	0.412	0.407	0.410333
Blank	-0.004	0.002	-0.006	-0.00266667
	Formula:	x = ( y - 0.3973 ) / 0.3175
Sample	Time [h]	Lignin [g/l]	Volume [L]	Lignin [g]
NL	0	-0.147927	2.037	-0.301326
0	0	0.00745407	2.014	0.0150125
1	2	0.12084	1.99	0.240471
2	4	-0.12378	1.979	-0.24496
3	6	-0.12063	2.01	-0.242466
4	8	-0.210919	2.039	-0.430063
5	10	-0.20252	2.054	-0.415975
6	19	0.0672966	2.036	0.137016
7	24	0.0441995	2.014	0.0890177
8	26	0.0840945	1.99	0.167348
9	28	-0.12273	1.967	-0.241409
10	30	-0.0786352	1.943	-0.152788
11	32	-0.19622	1.919	-0.376547
12	43	-0.0439895	1.9	-0.0835801
13	48	0.0410499	1.878	0.0770917
theoretical progression of the UVvis values resulting by dilution with NaOH and sampling										Summary
measured concentration [g/L]	Reactor Volume prior sampling [L]	lignin mass in the bioreactor prior sampling [g]	theoretical Lignin concentration [g/L]	Sample volume [L]	Reactor Volume after sampling [L]	lignin mass in the sample [g]	NaOH volume [L]	Delta NaOH volume [L]		lignin mass in the reactor [g]	Lignin concentration [g/L]	theoretical extinction [ - ]
-0.147927	2.062	-0.305024	-0.147927	0.025	2.037	-0.00369816	0.002	0.002		-0.305024	-0.147927	0.362637
0.00745407	2.039	-0.301326	-0.147781	0.025	2.014	-0.00369454	0	0		-0.301326	-0.147781	0.362681
0.12084	2.014	-0.297632	-0.147781	0.025	1.989	-0.00369454	0.001	0.001		-0.297632	-0.147781	0.362681
-0.12378	1.99	-0.293937	-0.147707	0.025	1.965	-0.00369268	0.015	0.014		-0.293937	-0.147707	0.362704
-0.12063	1.979	-0.290245	-0.146662	0.025	1.954	-0.00366656	0.071	0.056		-0.290245	-0.146662	0.36302
-0.210919	2.01	-0.286578	-0.142576	0.025	1.985	-0.0035644	0.125	0.054		-0.286578	-0.142576	0.364256
-0.20252	2.039	-0.283014	-0.1388	0.025	2.014	-0.00347	0.165	0.04		-0.283014	-0.1388	0.365399
0.0672966	2.054	-0.279544	-0.136097	0.025	2.029	-0.00340243	0.172	0.007		-0.279544	-0.136097	0.366217
0.0441995	2.036	-0.276141	-0.135629	0.025	2.011	-0.00339073	0.175	0.003		-0.276141	-0.135629	0.366359
0.0840945	2.014	-0.27275	-0.135427	0.025	1.989	-0.00338568	0.176	0.001		-0.27275	-0.135427	0.36642
-0.12273	1.99	-0.269365	-0.135359	0.025	1.965	-0.00338398	0.178	0.002		-0.269365	-0.135359	0.36644
-0.0786352	1.967	-0.265981	-0.135222	0.025	1.942	-0.00338054	0.179	0.001		-0.265981	-0.135222	0.366482
-0.19622	1.943	-0.2626	-0.135152	0.025	1.918	-0.0033788	0.18	0.001		-0.2626	-0.135152	0.366503
-0.0439895	1.919	-0.259221	-0.135082	0.025	1.894	-0.00337704	0.186	0.006		-0.259221	-0.135082	0.366524
0.0410499	1.9	-0.255844	-0.134655	0.025	1.875	-0.00336637	0.189	0.003		-0.255844	-0.134655	0.366653

## Sheet: Model Parameters
						Model adjustment																	Model adjustment
						TSPAN		Biomass		Glucose		Xylose		Arabinose		Lactate							TSPAN		Biomass		Glucose		Xylose		Arabinose		Lactate
						[h]		[g/L]		[g/L]		[g/L]		[g/L]		[g/L]							[h]		[g/L]		[g/L]		[g/L]		[g/L]		[g/L]
mue_max		2.91575				0		0.0328125		49.7782		21.2214		10.6985		0							0		0.0328125		49.7782		21.2214		10.6985		0
mue_s1_max		0.485123				2		0.120558		49.1284		21.0674		10.6632		0.833891							0.5		0.043592		49.6985		21.2004		10.6936		0.102669
mue_s2_max		0.163122				4		0.592088		45.6323		20.3272		10.4942		5.30546							1		0.0596246		49.5798		21.171		10.6869		0.25517
mue_s3_max		0.0957498				6		2.34543		32.614		17.6201		9.86857		21.9508							1.5		0.0837816		49.4009		21.1289		10.6772		0.484713
						8		4.25184		18.3126		14.6026		9.15202		40.2505							2		0.120558		49.1284		21.0674		10.6632		0.833891
K_s1		2.06133				10		4.78703		14.0049		13.6519		8.91735		45.7724							2.5		0.17691		48.7107		20.9759		10.6423		1.36861
K_s2		6.1304				19		4.66861		13.0854		13.4373		8.8617		46.954							3		0.263342		48.0699		20.8387		10.611		2.18841
K_s3		10.4439				24		4.53642		13.0851		13.4372		8.86168		46.9543							3.5		0.395017		47.0936		20.6327		10.564		3.43699
						26		4.48428		13.0851		13.4372		8.86168		46.9543							4		0.592088		45.6323		20.3272		10.4942		5.30546
k_1		1.84837				28		4.43257		13.0851		13.4372		8.86168		46.9543							4.5		0.877493		43.5155		19.8867		10.3932		8.01168
k_2		0.120273				30		4.38128		13.0851		13.4372		8.86168		46.9543							5		1.26965		40.6061		19.2824		10.2542		11.7314
k_3		0.518822				32		4.33043		13.0851		13.4372		8.86168		46.9543							5.5		1.76912		36.898		18.5119		10.0761		16.4726
						43		4.0583		13.0851		13.4372		8.86168		46.9543							6		2.34543		32.614		17.6201		9.86857		21.9508
						48		3.93883		13.0851		13.4372		8.86168		46.9543							6.5		2.93807		28.199		16.6978		9.65229		27.5976
																							7		3.47896		24.1544		15.8478		9.45111		32.7721
q_01		1.0941																					7.5		3.92137		20.8254		15.1418		9.28232		37.0328
q_02		1.11966																					8		4.25184		18.3126		14.6026		9.15202		40.2505
q_03		0.469709																					8.5		4.48201		16.532		14.2152		9.05741		42.5317
v_01		0.485123																					9		4.63391		15.3229		13.9484		8.99156		44.0816
v_02		0.163122																					9.5		4.72964		14.524		13.7696		8.94699		45.1063
v_03		0.0957498																					10		4.78703		14.0049		13.6519		8.91735		45.7724
K_d1		11.09																					10.5		4.81904		13.6711		13.5753		8.89786		46.201
k_d2		0.0901712																					11		4.83455		13.4577		13.5258		8.88513		46.4751
																							11.5		4.83945		13.3219		13.494		8.87686		46.6497
Y_Xs		0.0611888																					12		4.83758		13.2355		13.4736		8.8715		46.7607
Y_Xs1		0.0372746																					12.5		4.8314		13.1807		13.4605		8.86803		46.8313
Y_Xs2		0.0158909																					13		4.8225		13.1459		13.4521		8.86579		46.8761
Y_Xs3		0.00802329																					13.5		4.81188		13.1238		13.4467		8.86434		46.9045
																							14		4.80017		13.1097		13.4433		8.8634		46.9226
Y_Xp		0.106486																					14.5		4.78779		13.1008		13.4411		8.86279		46.9341
Y_XH1		9.5923																					15		4.77499		13.0951		13.4397		8.8624		46.9414
Y_XH2		5.29061																					15.5		4.76193		13.0915		13.4388		8.86215		46.9461
Y_XH		7.44145																					16		4.74871		13.0892		13.4382		8.86198		46.9491
Y_ps		0.574616																					16.5		4.73541		13.0877		13.4379		8.86188		46.951
																							17		4.72206		13.0868		13.4376		8.86181		46.9522
RMS		3.02025																					17.5		4.70869		13.0862		13.4375		8.86176		46.953
																							18		4.69532		13.0858		13.4374		8.86174		46.9535
lambda																							18.5		4.68196		13.0856		13.4373		8.86172		46.9538
lambda glc		1.3382																					19		4.66861		13.0854		13.4373		8.8617		46.954
lambda Xyl		3.9126																					19.5		4.65528		13.0853		13.4372		8.8617		46.9541
lambda Ara		11.9134																					20		4.64197		13.0852		13.4372		8.86169		46.9542
																							20.5		4.62869		13.0852		13.4372		8.86169		46.9542
																							21		4.61543		13.0852		13.4372		8.86169		46.9543
																							21.5		4.60219		13.0852		13.4372		8.86168		46.9543
																							22		4.58899		13.0851		13.4372		8.86168		46.9543
																							22.5		4.57581		13.0851		13.4372		8.86168		46.9543
																							23		4.56265		13.0851		13.4372		8.86168		46.9543
																							23.5		4.54952		13.0851		13.4372		8.86168		46.9543
																							24		4.53642		13.0851		13.4372		8.86168		46.9543
																							24.5		4.52335		13.0851		13.4372		8.86168		46.9543
																							25		4.5103		13.0851		13.4372		8.86168		46.9543
																							25.5		4.49728		13.0851		13.4372		8.86168		46.9543
																							26		4.48428		13.0851		13.4372		8.86168		46.9543
																							26.5		4.47131		13.0851		13.4372		8.86168		46.9543
																							27		4.45837		13.0851		13.4372		8.86168		46.9543
																							27.5		4.44546		13.0851		13.4372		8.86168		46.9543
																							28		4.43257		13.0851		13.4372		8.86168		46.9543
																							28.5		4.41971		13.0851		13.4372		8.86168		46.9543
																							29		4.40687		13.0851		13.4372		8.86168		46.9543
																							29.5		4.39407		13.0851		13.4372		8.86168		46.9543
																							30		4.38128		13.0851		13.4372		8.86168		46.9543
																							30.5		4.36853		13.0851		13.4372		8.86168		46.9543
																							31		4.3558		13.0851		13.4372		8.86168		46.9543
																							31.5		4.3431		13.0851		13.4372		8.86168		46.9543
																							32		4.33043		13.0851		13.4372		8.86168		46.9543
																							32.5		4.31778		13.0851		13.4372		8.86168		46.9543
																							33		4.30516		13.0851		13.4372		8.86168		46.9543
																							33.5		4.29256		13.0851		13.4372		8.86168		46.9543
																							34		4.28		13.0851		13.4372		8.86168		46.9543
																							34.5		4.26745		13.0851		13.4372		8.86168		46.9543
																							35		4.25494		13.0851		13.4372		8.86168		46.9543
																							35.5		4.24245		13.0851		13.4372		8.86168		46.9543
																							36		4.22999		13.0851		13.4372		8.86168		46.9543
																							36.5		4.21755		13.0851		13.4372		8.86168		46.9543
																							37		4.20515		13.0851		13.4372		8.86168		46.9543
																							37.5		4.19276		13.0851		13.4372		8.86168		46.9543
																							38		4.18041		13.0851		13.4372		8.86168		46.9543
																							38.5		4.16808		13.0851		13.4372		8.86168		46.9543
																							39		4.15577		13.0851		13.4372		8.86168		46.9543
																							39.5		4.1435		13.0851		13.4372		8.86168		46.9543
																							40		4.13125		13.0851		13.4372		8.86168		46.9543
																							40.5		4.11902		13.0851		13.4372		8.86168		46.9543
																							41		4.10683		13.0851		13.4372		8.86168		46.9543
																							41.5		4.09466		13.0851		13.4372		8.86168		46.9543
																							42		4.08251		13.0851		13.4372		8.86168		46.9543
																							42.5		4.07039		13.0851		13.4372		8.86168		46.9543
																							43		4.0583		13.0851		13.4372		8.86168		46.9543
																							43.5		4.04624		13.0851		13.4372		8.86168		46.9543
																							44		4.0342		13.0851		13.4372		8.86168		46.9543
																							44.5		4.02218		13.0851		13.4372		8.86168		46.9543
																							45		4.0102		13.0851		13.4372		8.86168		46.9543
																							45.5		3.99824		13.0851		13.4372		8.86168		46.9543
																							46		3.9863		13.0851		13.4372		8.86168		46.9543
																							46.5		3.9744		13.0851		13.4372		8.86168		46.9543
																							47		3.96251		13.0851		13.4372		8.86168		46.9543
																							47.5		3.95066		13.0851		13.4372		8.86168		46.9543
																							48		3.93883		13.0851		13.4372		8.86168		46.9543

## Sheet: Statistics
Time	Biomass [g/L]			Glucose [g/L]			Xylose [g/L]			Arabinose [g/L]			Lactate [g/L]					Variance
	Original	Model adjustment	Difference	Original	Model adjustment	Difference	Original	Model adjustment	Difference	Original	Model adjustment	Difference	Original	Model adjustment	Deiiference			based on Difference
0	0.21	0.0328125	0.177188	49.7782	49.7782	0	21.2214	21.2214	0	10.6985	10.6985	0	0	0	0
2	0.36	0.120558	0.239442	49.2303	49.1284	0.101949	21.0452	21.0674	0.0221894	10.7147	10.6632	0.0514874	0	0.833891	0.833891		Biomass	0.0449482
4	1.07	0.592088	0.477912	44.1128	45.6323	1.51943	20.3837	20.3272	0.0565406	10.3883	10.4942	0.105903	4.90287	5.30546	0.402586		Glucose	2.87057
6	3.12	2.34543	0.774566	25.9123	32.614	6.70173	18.4602	17.6201	0.840068	9.80857	9.86857	0.0599964	19.9374	21.9508	2.0134		Xylose	1.06331
8	4.33	4.25184	0.0781555	18.5543	18.3126	0.241712	17.8407	14.6026	3.23816	9.8296	9.15202	0.67758	35.1499	40.2505	5.10054		Arabinose	0.0925816
10	5	4.78703	0.212968	16.6957	14.0049	2.69081	15.6536	13.6519	2.00163	9.05596	8.91735	0.138615	44.1042	45.7724	1.66822		Lactate	3.43217
19	4.73	4.66861	0.0613913	15.0943	13.0854	2.00886	14.5138	13.4373	1.07651	9.10289	8.8617	0.241189	46.1845	46.954	0.769455
24	4.84	4.53642	0.30358	14.4788	13.0851	1.39372	13.922	13.4372	0.484835	9.02742	8.86168	0.165735	46.6962	46.9543	0.258166		Sum of Variance	7.50358
26	4.46	4.48428	0.0242809	14.0021	13.0851	0.91702	13.4637	13.4372	0.0264694	9.04381	8.86168	0.182125	46.9543	46.9543	8.05394e-07
28	4.51	4.43257	0.0774308	13.8923	13.0851	0.807194	13.3581	13.4372	0.0791341	8.87923	8.86168	0.0175484	46.7662	46.9543	0.18809		Standard Mean Deviation	2.73927
30	4.42	4.38128	0.0387151	13.5422	13.0851	0.457121	13.0214	13.4372	0.415744	8.90966	8.86168	0.0479816	46.7426	46.9543	0.211784
32	4.56	4.33043	0.229573	11.7161	13.0851	1.36904	11.2655	13.4372	2.17167	7.78005	8.86168	1.08163	43.8924	46.9543	3.06191
43	4.24	4.0583	0.181698	12.497	13.0851	0.588137	12.0164	13.4372	1.4208	8.90681	8.86168	0.0451298	41.3028	46.9543	5.65154
48	4.42	3.93883	0.481171	11.9038	13.0851	1.18136	11.446	13.4372	1.99121	8.80559	8.86168	0.0560896	45.0493	46.9543	1.90509
Anova: Single Factor								Correlation
SUMMARY
Groups	Count	Sum	Average	Variance					Original Data	Model adjustment
Original Data	70	1190.12	17.0017	212.333				Original	1
Model adjustment	70	1197.53	17.1076	234.83				Model adjustment	0.994573	1
ANOVA
Source of Variation	Sum of squares (SS)	Degrees of freedom (df)	Average sum of squares (MS)	Test statistic (F)	P-value	Critical F-value
Between the Groups	0.392882	1	0.392882	0.00175722	0.966624	3.90973
Within Groups	30854.3	138	223.582
Total	30854.7	139
