# Supplementary material for: A brief dataset on the model-based evaluation of the growth performance of Bacillus coagulans and l-lactic acid production in a lignin-supplemented medium
Source: Data Brief. 2017 Feb 11;11:236–44. doi: 10.1016/j.dib.2017.02.010 (PMC5320064; doi:10.1016/j.dib.2017.02.010)
Supplement: Supplementary file 2 — Supplementary material [file mmc2.zip › 013 - Submerged fermentation - DSM ID 14-301 - 0.625 g per L Lignin.xlsx]

## Sheet: Protocol
Define	Sample	Date	Time	Duration	Step	Volume Sample	Temperature	pH-value	Volume NaOH	Volume Start	Volume Fermenter	Volume Total
				(h)		(mL)	(°C)		(mL)	(mL)	(mL)	[L]
Fermentation	NL	2013-01-09	08:07:00	0	pH adjustment	25	52.1	4.7	3	2060	2038	2.041
	0	2013-01-09	08:40:00	0	Inoculation	25	51.7	6.35	0	2041	2016	2.038
	1	2013-01-09	10:40:00	2		25	52	6.07	0		1991	2.038
	2	2013-01-09	12:40:00	4		25	52	5.98	2		1968	2.04
	3	2013-01-09	14:40:00	6		25	52	5.98	29		1970	2.067
	4	2013-01-09	16:40:00	8		25	52	5.98	97		2013	2.135
	5	2013-01-09	18:40:00	10		25	52	5.98	155		2046	2.193
	6	2013-01-10	03:40:00	19		25	52	5.99	170		2036	2.208
	7	2013-01-10	08:40:00	24		25	52	5.99	175		2016	2.213
	8	2013-01-10	10:40:00	26		25	52	5.99	177		1993	2.215
	9	2013-01-10	12:40:00	28		25	52	5.99	179		1970	2.217
	10	2013-01-10	14:40:00	30		25	52	6	180		1946	2.218
	11	2013-01-10	16:40:00	32		25	52	5.99	181		1922	2.219
	12	2013-01-11	03:40:00	43		25	52	5.99	184		1900	2.222
	13	2013-01-11	08:40:00	48	Stop	25	52	5.99	185		1876	2.223

## Sheet: Lactate
		Dilution factor: 1:	25
Sample	Time	Remarks	LacHPLC a	LacHPLC b	Lactate	AAHPLC a	AAHPLC b	Acidic acid
No.	(h)		(g/L)	(g/L)	(g/L)	(g/L)	(g/L)	(g/L)
	NL	pH adjustment	0	0	0	0	0	0
0	0	Inoculation	0	0	0	0	0	0
1	2		0	0	0	0	0	0
2	4		0	0	0	0	0	0
3	6		0.31247	0.325901	7.97963	0	0	0
4	8		1.16504	1.14766	28.9087	0	0	0
5	10		1.73009	1.71225	43.0292	0	0	0
6	19		1.90861	1.90891	47.719	0	0	0
7	24		1.96342	1.9658	49.1152	0	0	0
8	26		1.95859	1.95716	48.9468	0	0	0
9	28		1.95442	1.95267	48.8386	0	0	0
10	30		2.00154	2.00303	50.0571	0	0	0
11	32		1.99866	2.00463	50.0411	0	0	0
12	43		1.98959	1.99709	49.8334	0	0	0
13	48	Stop	2.02434	2.02678	50.639	0	0	0

## Sheet: Sugars
		Dilution factor: 1:	25
Sample	Time	Remarks	GluHPLC a	GluHPLC b	Glucose	XylHPLC a	XylHPLC b	Xylose	ArabHPLC a	ArabHPLC b	Arabinose	Total sugars
No.	(h)		(g/L)	(g/L)	(g/L)	(g/L)	(g/L)	(g/L)	(g/L)	(g/L)	(g/L)	(g/L)
	NL	pH adjustment	1.95756	1.95261	48.8772	0.901224	0.902599	22.5478	0.444925	0.440037	11.062	82.487
0	0	Inoculation	1.88583	1.88348	47.1164	0.868895	0.867976	21.7109	0.422692	0.423349	10.5755	79.4028
1	2		1.89732	1.89428	47.395	0.874518	0.873008	21.8441	0.433243	0.42866	10.7738	80.0128
2	4		1.85715	1.85917	46.4539	0.866489	0.862712	21.615	0.427968	0.433224	10.7649	78.8339
3	6		1.59054	1.59579	39.829	0.802983	0.804785	20.0971	0.409472	0.416504	10.3247	70.2508
4	8		0.680432	0.67782	16.9781	0.697473	0.696451	17.4241	0.388891	0.380468	9.61698	44.0192
5	10		0.625308	0.622943	15.6031	0.584611	0.580037	14.5581	0.352233	0.328192	8.50532	38.6666
6	19		0.522763	0.524292	13.0882	0.502658	0.504129	12.5848	0.370802	0.367013	9.22269	34.8957
7	24		0.468902	0.469369	11.7284	0.450869	0.451318	11.2773	0.368976	0.366904	9.1985	32.2042
8	26		0.439056	0.437695	10.9594	0.422171	0.420863	10.5379	0.354705	0.359349	8.92568	30.423
9	28		0.419335	0.423769	10.5388	0.403209	0.407471	10.1335	0.344328	0.347548	8.64844	29.3207
10	30		0.416513	0.415666	10.4022	0.400495	0.39968	10.0022	0.361047	0.362596	9.04554	29.45
11	32		0.396864	0.40077	9.97043	0.381601	0.385358	9.58698	0.352866	0.361879	8.9343	28.4917
12	43		0.348589	0.349898	8.73109	0.335183	0.336442	8.39531	0.345794	0.349818	8.69515	25.8216
13	48	Stop	0.294358	0.295683	7.37551	0.283037	0.284312	7.09186	0.305735	0.304402	7.62671	22.0941

## Sheet: Biomass, TCC, CFU
Sample	Time	Remarks	BMa	BMb	BM Average	BM by Regression	BM norm	TCC	CFU		Inoculum	TCC	CFU
No.	(h)		(g/L)	(g/L)	(g/L)	(g/L)	(g/L)	(cell counts/mL)	(CFU/mL)			(cell counts/mL)	(CFU/mL)
	NL	pH adjustment	0.38	0.84	0.61							2304687500	160000000
0	0	Inoculation	0.76	0.62	0.69	0.0403125	0.08	67187500	0
1	2		1	1.48	1.24	0.0717187	0.63	119531250	1.13333e+06
2	4		1.18	1.1	1.14	0.365625	0.53	609375000	4.86667e+07
3	6		1.88	2.02	1.95	1.06875	1.34	1781250000	7.33333e+08
4	8		4.42	4.94	4.68	5.01562	4.07	8359375000	3.66667e+08
5	10		6	6.14	6.07	4.125	5.46	6875000000	2400000000
6	19		5.04	5.18	5.11	5.85938	4.5	9765625000	8.66667e+08
7	24		5.26	5.38	5.32	5.15625	4.71	8593750000	1.46667e+08
8	26		5.06	5.4	5.23	5.20312	4.62	8671875000	5.53333e+08
9	28		5.2	5.14	5.17	4.875	4.56	8125000000	800000000
10	30		5.22	5.08	5.15	6	4.54	10000000000	4.93333e+08
11	32		5.24	5.6	5.42	4.54688	4.81	7578125000	4.33333e+08
12	43		5.28	5.28	5.28	6.5625	4.67	10937500000	0
13	48	Stop	5.02	5.4	5.21	5.01562	4.6	8359375000	74000000

## Sheet: Lignin
Lignin measurement
	dilution= 1:	25
	basal=	0.487
Sample	Extinction
	1	2	3	Ø
NL	0.628	0.624	0.624	0.625333
0	0.61	0.604	0.601	0.605
1	0.631	0.634	0.628	0.631
2	0.606	0.601	0.602	0.603
3	0.56	0.556	0.553	0.556333
4	0.432	0.426	0.424	0.427333
5	0.414	0.414	0.411	0.413
6	0.452	0.45	0.448	0.45
7	0.443	0.44	0.438	0.440333
8	0.522	0.519	0.515	0.518667
9	0.471	0.472	0.468	0.470333
10	0.443	0.44	0.437	0.44
11	0.484	0.49	0.499	0.491
12	0.417	0.419	0.43	0.422
13	0.467	0.47	0.477	0.471333
Blank	0	-0.002	-0.003	-0.00166667
Equation:		x = ( y - 0,3973 ) / 0,3175
Sample	Time [h]	Lignin [g/l]	Volume [L]	Lignin [g]
0	0	0.718215	2.038	1.46372
0	0	0.654173	2.016	1.31881
1	2	0.736063	1.991	1.4655
2	4	0.647874	1.968	1.27502
3	6	0.500892	1.97	0.986758
0	8	0.0945932	2.014	0.190511
5	10	0.0494488	2.046	0.101172
6	19	0.165984	2.036	0.337944
7	24	0.135538	2.016	0.273245
8	26	0.382257	1.993	0.761839
9	28	0.230026	1.97	0.453152
10	30	0.134488	1.946	0.261714
11	32	0.295118	1.922	0.567217
12	43	0.0777953	1.9	0.147811
13	48	0.233176	1.876	0.437438
theoretical progression of the UVvis values resulting by dilution with NaOH and sampling										Summary
measured Lignin concentration [g/L]	Reactor Volume prior sampling [L]	lignin mass in the bioreactor prior sampling [g]	theoretical Lignin concentration [g/L]	Sample volume [L]	Reactor Volume after sampling [L]	lignin mass in the sample [g]	NaOH volume [L]	Delta NaOH volume [L]		lignin mass in the reactor [g]	Lignin concentration [g/L]	theoretical extinction [ - ]
0.718215	2.063	1.48168	0.718215	0.025	2.038	0.0179554	0.003	0.003		1.48168	0.718215	0.624732
0.654173	2.041	1.46372	0.71716	0.025	2.016	0.017929	0	0		1.46372	0.71716	0.624412
0.736063	2.016	1.44579	0.71716	0.025	1.991	0.017929	0	0		1.44579	0.71716	0.624412
0.647874	1.991	1.42786	0.71716	0.025	1.966	0.017929	0.002	0.002		1.42786	0.71716	0.624412
0.500892	1.968	1.40994	0.716431	0.025	1.943	0.0179108	0.029	0.027		1.40994	0.716431	0.624192
0.0945932	1.97	1.39202	0.706612	0.025	1.945	0.0176653	0.097	0.068		1.39202	0.706612	0.621221
0.0494488	2.013	1.37436	0.682742	0.025	1.988	0.0170685	0.155	0.058		1.37436	0.682742	0.613998
0.165984	2.046	1.35729	0.663388	0.025	2.021	0.0165847	0.17	0.015		1.35729	0.663388	0.608141
0.135538	2.036	1.34071	0.6585	0.025	2.011	0.0164625	0.175	0.005		1.34071	0.6585	0.606662
0.382257	2.016	1.32424	0.656867	0.025	1.991	0.0164217	0.177	0.002		1.32424	0.656867	0.606168
0.230026	1.993	1.30782	0.656208	0.025	1.968	0.0164052	0.179	0.002		1.30782	0.656208	0.605968
0.134488	1.97	1.29142	0.655542	0.025	1.945	0.0163885	0.18	0.001		1.29142	0.655542	0.605767
0.295118	1.946	1.27503	0.655205	0.025	1.921	0.0163801	0.181	0.001		1.27503	0.655205	0.605665
0.0777953	1.922	1.25865	0.654864	0.025	1.897	0.0163716	0.184	0.003		1.25865	0.654864	0.605562
0.233176	1.9	1.24228	0.65383	0.025	1.875	0.0163457	0.185	0.001		1.24228	0.65383	0.605249

## Sheet: Model Parameters
						Model adjustment																	Model adjustment
						TSPAN		Biomass		Glucose		Xylose		Arabinose		Lactate							TSPAN		Biomass		Glucose		Xylose		Arabinose		Lactate
						[h]		[g/L]		[g/L]		[g/L]		[g/L]		[g/L]							[h]		[g/L]		[g/L]		[g/L]		[g/L]		[g/L]
mue_max		2.4365				0		0.08		47.1164		21.7109		10.5755		0							0		0.08		47.1164		21.7109		10.5755		0
mue_s1_max		0.526989				2		0.124231		46.7953		21.656		10.5268		0.429353							0.5		0.0864123		47.069		21.7023		10.5654		0.0635535
mue_s2_max		0.374395				4		0.302734		45.5271		21.4408		10.4263		2.12223							1		0.0951982		47.0048		21.6911		10.5542		0.149487
mue_s3_max		0.0735484				6		1.10519		39.898		20.2797		10.1227		9.67744							1.5		0.107327		46.917		21.6762		10.5415		0.266925
						8		3.34464		24.3428		15.9881		9.41124		30.7888							2		0.124231		46.7953		21.656		10.5268		0.429353
K_s1		1.89757				10		4.96386		13.0056		11.8514		8.9115		46.3959							2.5		0.148057		46.6248		21.6279		10.5093		0.656955
K_s2		2.67098				19		5.09573		9.98162		10.3859		8.7722		50.6381							3		0.18205		46.3825		21.5878		10.488		0.980218
K_s3		13.5965				24		4.91946		9.98105		10.3855		8.77217		50.639							3.5		0.231131		46.0339		21.529		10.4611		1.44538
						26		4.85006		9.98105		10.3855		8.77217		50.639							4		0.302734		45.5271		21.4408		10.4263		2.12223
k_1		2.00121				28		4.78131		9.98105		10.3855		8.77217		50.639							4.5		0.407888		44.7851		21.3058		10.3803		3.11432
k_2		0.338167				30		4.71322		9.98105		10.3855		8.77217		50.639							5		0.56233		43.6987		21.0967		10.3183		4.56938
k_3		0.0426041				32		4.64579		9.98105		10.3855		8.77217		50.639							5.5		0.786867		42.1239		20.7727		10.2346		6.68281
						43		4.28659		9.98105		10.3855		8.77217		50.639							6		1.10519		39.898		20.2797		10.1227		9.67744
						48		4.12985		9.98105		10.3855		8.77217		50.639							6.5		1.53639		36.8918		19.5589		9.97843		13.7338
																							7		2.08088		33.1061		18.5736		9.80304		18.8588
q_01		0.158772																					7.5		2.70569		28.7712		17.3478		9.60749		24.7486
q_02		0.0402927																					8		3.34464		24.3428		15.9881		9.41124		30.7888
q_03		1.05385																					8.5		3.92281		20.3319		14.6529		9.23507		36.2821
v_01		0.526989																					9		4.38938		17.0813		13.4821		9.09235		40.7537
v_02		0.374395																					9.5		4.73139		14.6744		12.5472		8.986		44.0795
v_03		0.0735484																					10		4.96386		13.0056		11.8514		8.9115		46.3959
K_d1		9.67106																					10.5		5.11259		11.8983		11.3586		8.86145		47.9396
k_d2		0.103401																					11		5.20246		11.1838		11.0215		8.82876		48.94
																							11.5		5.253		10.7306		10.7963		8.80779		49.577
Y_Xs		0.0682391																					12		5.27801		10.4463		10.6486		8.79449		49.9781
Y_Xs1		0.0404209																					12.5		5.28678		10.2691		10.5528		8.78611		50.2289
Y_Xs2		0.0186298																					13		5.28534		10.1591		10.4913		8.78087		50.3849
Y_Xs3		0.00918844																					13.5		5.27751		10.091		10.4522		8.77759		50.4817
																							14		5.26574		10.049		10.4274		8.77555		50.5417
Y_Xp		0.107822																					14.5		5.25153		10.023		10.4118		8.77428		50.5788
Y_XH1		9.71261																					15		5.23582		10.007		10.4019		8.77348		50.6017
Y_XH2		5.90226																					15.5		5.21921		9.9971		10.3958		8.77299		50.6159
Y_XH		7.80744																					16		5.20206		9.99099		10.3919		8.77268		50.6247
Y_ps		0.632886																					16.5		5.18458		9.98721		10.3895		8.77249		50.6301
																							17		5.16692		9.98487		10.388		8.77237		50.6335
RMS		3.07049																					17.5		5.14916		9.98342		10.3871		8.7723		50.6356
																							18		5.13136		9.98253		10.3865		8.77225		50.6368
lambda																							18.5		5.11354		9.98197		10.3861		8.77222		50.6376
lambda glc		3.77171																					19		5.09573		9.98162		10.3859		8.7722		50.6381
lambda Xyl		8.68358																					19.5		5.07795		9.98141		10.3858		8.77219		50.6385
lambda Ara		9.07249																					20		5.06019		9.98127		10.3857		8.77219		50.6387
																							20.5		5.04246		9.98119		10.3856		8.77218		50.6388
																							21		5.02477		9.98114		10.3856		8.77218		50.6388
																							21.5		5.00712		9.9811		10.3856		8.77218		50.6389
																							22		4.98951		9.98108		10.3856		8.77218		50.6389
																							22.5		4.97193		9.98107		10.3855		8.77218		50.6389
																							23		4.9544		9.98106		10.3855		8.77217		50.639
																							23.5		4.93691		9.98106		10.3855		8.77217		50.639
																							24		4.91946		9.98105		10.3855		8.77217		50.639
																							24.5		4.90205		9.98105		10.3855		8.77217		50.639
																							25		4.88468		9.98105		10.3855		8.77217		50.639
																							25.5		4.86735		9.98105		10.3855		8.77217		50.639
																							26		4.85006		9.98105		10.3855		8.77217		50.639
																							26.5		4.83281		9.98105		10.3855		8.77217		50.639
																							27		4.8156		9.98105		10.3855		8.77217		50.639
																							27.5		4.79844		9.98105		10.3855		8.77217		50.639
																							28		4.78131		9.98105		10.3855		8.77217		50.639
																							28.5		4.76423		9.98105		10.3855		8.77217		50.639
																							29		4.74719		9.98105		10.3855		8.77217		50.639
																							29.5		4.73018		9.98105		10.3855		8.77217		50.639
																							30		4.71322		9.98105		10.3855		8.77217		50.639
																							30.5		4.6963		9.98105		10.3855		8.77217		50.639
																							31		4.67942		9.98105		10.3855		8.77217		50.639
																							31.5		4.66259		9.98105		10.3855		8.77217		50.639
																							32		4.64579		9.98105		10.3855		8.77217		50.639
																							32.5		4.62903		9.98105		10.3855		8.77217		50.639
																							33		4.61232		9.98105		10.3855		8.77217		50.639
																							33.5		4.59564		9.98105		10.3855		8.77217		50.639
																							34		4.57901		9.98105		10.3855		8.77217		50.639
																							34.5		4.56242		9.98105		10.3855		8.77217		50.639
																							35		4.54586		9.98105		10.3855		8.77217		50.639
																							35.5		4.52935		9.98105		10.3855		8.77217		50.639
																							36		4.51288		9.98105		10.3855		8.77217		50.639
																							36.5		4.49645		9.98105		10.3855		8.77217		50.639
																							37		4.48007		9.98105		10.3855		8.77217		50.639
																							37.5		4.46372		9.98105		10.3855		8.77217		50.639
																							38		4.44741		9.98105		10.3855		8.77217		50.639
																							38.5		4.43115		9.98105		10.3855		8.77217		50.639
																							39		4.41492		9.98105		10.3855		8.77217		50.639
																							39.5		4.39874		9.98105		10.3855		8.77217		50.639
																							40		4.38259		9.98105		10.3855		8.77217		50.639
																							40.5		4.36649		9.98105		10.3855		8.77217		50.639
																							41		4.35043		9.98105		10.3855		8.77217		50.639
																							41.5		4.33441		9.98105		10.3855		8.77217		50.639
																							42		4.31843		9.98105		10.3855		8.77217		50.639
																							42.5		4.30249		9.98105		10.3855		8.77217		50.639
																							43		4.28659		9.98105		10.3855		8.77217		50.639
																							43.5		4.27074		9.98105		10.3855		8.77217		50.639
																							44		4.25492		9.98105		10.3855		8.77217		50.639
																							44.5		4.23914		9.98105		10.3855		8.77217		50.639
																							45		4.22341		9.98105		10.3855		8.77217		50.639
																							45.5		4.20771		9.98105		10.3855		8.77217		50.639
																							46		4.19206		9.98105		10.3855		8.77217		50.639
																							46.5		4.17644		9.98105		10.3855		8.77217		50.639
																							47		4.16087		9.98105		10.3855		8.77217		50.639
																							47.5		4.14534		9.98105		10.3855		8.77217		50.639
																							48		4.12985		9.98105		10.3855		8.77217		50.639

## Sheet: Statistics
Time	Biomass [g/L]			Glucose [g/L]			Xylose [g/L]			Arabinose [g/L]			Lactate [g/L]					Variance
	Original	Model adjustment	Difference	Original	Model adjustment	Difference	Original	Model adjustment	Difference	Original	Model adjustment	Difference	Original	Model adjustment	Deiiference			based on Difference
0	0.08	0.08	0	47.1164	47.1164	0	21.7109	21.7109	0	10.5755	10.5755	0	0	0	0
2	0.63	0.124231	0.505769	47.395	46.7953	0.599628	21.8441	21.656	0.188091	10.7738	10.5268	0.247003	0	0.429353	0.429353		Biomass	0.0403698
4	0.53	0.302734	0.227266	46.4539	45.5271	0.926821	21.615	21.4408	0.17417	10.7649	10.4263	0.338573	0	2.12223	2.12223		Glucose	3.79969
6	1.34	1.10519	0.23481	39.829	39.898	0.0689958	20.0971	20.2797	0.182553	10.3247	10.1227	0.201948	7.97963	9.67744	1.6978		Xylose	1.19013
8	4.07	3.34464	0.72536	16.9781	24.3428	7.36466	17.4241	15.9881	1.43595	9.61698	9.41124	0.205743	28.9087	30.7888	1.88007		Arabinose	0.07688
10	5.46	4.96386	0.49614	15.6031	13.0056	2.59757	14.5581	11.8514	2.70673	8.50532	8.9115	0.406174	43.0292	46.3959	3.36668		Lactate	1.06179
19	4.5	5.09573	0.595732	13.0882	9.98162	3.10656	12.5848	10.3859	2.19893	9.22269	8.7722	0.450487	47.719	50.6381	2.91913
24	4.71	4.91946	0.209456	11.7284	9.98105	1.74733	11.2773	10.3855	0.891798	9.1985	8.77217	0.426329	49.1152	50.639	1.52378		Sum of Variance	6.16886
26	4.62	4.85006	0.230057	10.9594	9.98105	0.978348	10.5379	10.3855	0.152391	8.92568	8.77217	0.153501	48.9468	50.639	1.69219
28	4.56	4.78131	0.221313	10.5388	9.98105	0.557753	10.1335	10.3855	0.252029	8.64844	8.77217	0.12373	48.8386	50.639	1.80041		Standard Mean Deviation	2.48372
30	4.54	4.71322	0.173223	10.4022	9.98105	0.42119	10.0022	10.3855	0.38334	9.04554	8.77217	0.273361	50.0571	50.639	0.581868
32	4.81	4.64579	0.164211	9.97043	9.98105	0.0106216	9.58698	10.3855	0.798545	8.9343	8.77217	0.16213	50.0411	50.639	0.597862
43	4.67	4.28659	0.383407	8.73109	9.98105	1.24996	8.39531	10.3855	1.99022	8.69515	8.77217	0.0770222	49.8334	50.639	0.805577
48	4.6	4.12985	0.470152	7.37551	9.98105	2.60554	7.09186	10.3855	3.29367	7.62671	8.77217	1.14546	50.639	50.639	7.10543e-15
Anova: Single Factor								Correlation
SUMMARY
Groups	Count	Sum	Average	Variance					Original Data	Model adjustment
Original Data	70	1148.11	16.4016	256.094				Original	1
Model adjustment	70	1164.56	16.6366	267.717				Model adjustment	0.99591	1
ANOVA
Source of Variation	Sum of squares (SS)	Degrees of freedom (df)	Average sum of squares (MS)	Test statistic (F)	P-value	Critical F-value
Between the Groups	1.93283	1	1.93283	0.00737986	0.931666	3.90973
Within Groups	36143	138	261.906
Total	36144.9	139
