# Supplementary material for: A brief dataset on the model-based evaluation of the growth performance of Bacillus coagulans and l-lactic acid production in a lignin-supplemented medium
Source: Data Brief. 2017 Feb 11;11:236–44. doi: 10.1016/j.dib.2017.02.010 (PMC5320064; doi:10.1016/j.dib.2017.02.010)
Supplement: Supplementary file 2 — Supplementary material [file mmc2.zip › 014 - Submerged fermentation - DSM ID 14-301 - 1.250 g per L Lignin.xlsx]

## Sheet: Protocol
Define	Sample	Date	Time	Duration	Step	Volume Sample	Temperature	pH-value	Volume NaOH	Volume Start	Volume Fermenter	Volume Total
				(h)		(mL)	(°C)		(mL)	(mL)	(mL)	[L]
Fermentation	NL	2013-01-09	08:10:00	0	pH adjustment	25	52	5.25	2	2060	2037	2.039
	0	2013-01-09	08:45:00	0	Inoculation	25	51.7	6	0	2039	2014	2.037
	1	2013-01-09	10:45:00	2		25	52	5.99	0		1989	2.037
	2	2013-01-09	12:45:00	4		25	52	6	1		1965	2.038
	3	2013-01-09	14:45:00	6		25	52	6	10		1949	2.047
	4	2013-01-09	16:45:00	8		25	52	6	58		1972	2.095
	5	2013-01-09	18:45:00	10		25	52	5.96	119		2008	2.156
	6	2013-01-10	03:45:00	19		25	52	5.99	167		2031	2.204
	7	2013-01-10	08:45:00	24		25	52	5.99	169		2008	2.206
	8	2013-01-10	10:45:00	26		25	52	5.99	170		1984	2.207
	9	2013-01-10	12:45:00	28		25	52	5.99	171		1960	2.208
	10	2013-01-10	14:45:00	30		25	52	5.99	171		1935	2.208
	11	2013-01-10	16:45:00	32		25	52	5.99	172		1911	2.209
	12	2013-01-11	03:45:00	43		25	52	5.99	174		1888	2.211
	13	2013-01-11	08:45:00	48	Stop	25	52	5.99	175		1864	2.212

## Sheet: Lactate
		Dilution factor: 1:	25
Sample	Time	Remarks	LacHPLC a	LacHPLC b	Lactate	AAHPLC a	AAHPLC b	Acidic acid
No.	(h)		(g/L)	(g/L)	(g/L)	(g/L)	(g/L)	(g/L)
	NL	pH adjustment	0	0	0	0	0	0
0	0	Inoculation	0	0	0	0	0	0
1	2		0	0	0	0	0	0
2	4		0	0	0	0	0	0
3	6		0.138689	0.116885	3.19467	0	0	0
4	8		0.680461	0.678824	16.9911	0	0	0
5	10		1.34306	1.34069	33.5469	0	0	0
6	19		1.78872	1.78252	44.6405	0	0	0
7	24		1.81884	1.80482	45.2958	0	0	0
8	26		1.8178	1.80502	45.2853	0	0	0
9	28		1.82029	1.82476	45.5631	0	0	0
10	30		1.81112	1.80965	45.2596	0	0	0
11	32		1.82476	1.81112	45.4485	0	0	0
12	43		1.80965	1.82432	45.4246	0	0	0
13	48	Stop	1.83073	1.81371	45.5555	0	0	0

## Sheet: Sugars
		Dilution factor: 1:	25
Sample	Time	Remarks	GluHPLC a	GluHPLC b	Glucose	XylHPLC a	XylHPLC b	Xylose	ArabHPLC a	ArabHPLC b	Arabinose	Total sugars
No.	(h)		(g/L)	(g/L)	(g/L)	(g/L)	(g/L)	(g/L)	(g/L)	(g/L)	(g/L)	(g/L)
	NL	pH adjustment	1.78561	1.78543	44.638	0.921056	0.916229	22.9661	0.438168	0.438987	10.9644	78.5684
0	0	Inoculation	1.66479	1.66354	41.6041	0.856994	0.85181	21.36	0.407623	0.401493	10.1139	73.0781
1	2		1.71137	1.70943	42.76	0.880133	0.881822	22.0244	0.422761	0.423948	10.5839	75.3682
2	4		1.70686	1.70601	42.6608	0.875427	0.882649	21.9759	0.415994	0.421615	10.4701	75.1069
3	6		1.54845	1.5439	38.6544	0.838044	0.820912	20.7369	0.40865	0.374086	9.78421	69.1756
4	8		1.05847	1.0639	26.5297	0.767879	0.773841	19.2715	0.397429	0.400906	9.97918	55.7804
5	10		0.435405	0.436011	10.8927	0.67257	0.675069	16.8455	0.387225	0.386515	9.67176	37.4099
6	19		0	0	0	0.563774	0.564502	14.1034	0.36409	0.36536	9.11813	23.2216
7	24		0	0	0	0.545202	0.546836	13.6505	0.365699	0.367863	9.16953	22.82
8	26		0	0	0	0.527016	0.526532	13.1693	0.359142	0.360126	8.99085	22.1602
9	28		0	0	0	0.526437	0.530905	13.2168	0.362739	0.364626	9.09207	22.3088
10	30		0	0	0	0.513701	0.515205	12.8613	0.359864	0.358788	8.98315	21.8445
11	32		0	0	0	0.510066	0.508388	12.7307	0.359248	0.357922	8.96462	21.6953
12	43		0	0	0	0.474426	0.474549	11.8622	0.350894	0.350904	8.77248	20.6347
13	48	Stop	0	0	0	0.461575	0.462288	11.5483	0.349461	0.352047	8.76885	20.3171

## Sheet: Biomass, TCC, CFU
Sample	Time	Remarks	BMa	BMb	BM Average	BM by Regression	BM norm	TCC	CFU		Inoculum	TCC	CFU
No.	(h)		(g/L)	(g/L)	(g/L)	(g/L)	(g/L)	(cell counts/mL)	(CFU/mL)			(cell counts/mL)	(CFU/mL)
	NL	pH adjustment	0.5	0.4	0.45							2304687500	160000000
0	0	Inoculation	0.64	0.4	0.52	0.0435938	0.07	72656250	0
1	2		0.52	0.42	0.47	0.0585938	0.02	97656250	1.06667e+06
2	4		0.36	0.46	0.41	0.075	-0.04	125000000	3.86667e+06
3	6		0.9	0.86	0.88	0.590625	0.43	984375000	5.26667e+07
4	8		3.56	3.66	3.61	2.325	3.16	3875000000	1400000000
5	10		5.38	5.38	5.38	4.59375	4.93	7656250000	2.13333e+09
6	19		5.24	5.68	5.46	4.5	5.01	7500000000	1.66667e+09
7	24		5.5	5.74	5.62	6.42188	5.17	10703125000	2.86667e+08
8	26		5.38	5.36	5.37	5.4375	4.92	9062500000	3.26667e+08
9	28		5.2	5.08	5.14	4.59375	4.69	7656250000	220000000
10	30		5.06	5.4	5.23	5.25	4.78	8750000000	2.26667e+08
11	32		5.3	5.5	5.4	5.57812	4.95	9296875000	3.33333e+08
12	43		5.18	5.06	5.12	5.53125	4.67	9218750000	0
13	48	Stop	5.16	5.1	5.13	5.53125	4.68	9218750000	6.06667e+07

## Sheet: Lignin
Lignin measurement
	Dilution = 1:	25
	basal =	0.466
Sample	Extinction
	1	2	3	Ø
NL	0.783	0.792	0.797	0.790667
0	0.742	0.741	0.741	0.741333
1	0.847	0.846	0.847	0.846667
2	0.801	0.798	0.801	0.8
3	0.748	0.746	0.745	0.746333
4	0.608	0.598	0.598	0.601333
5	0.58	0.579	0.578	0.579
6	0.572	0.581	0.573	0.575333
7	0.577	0.582	0.581	0.58
8	0.604	0.602	0.601	0.602333
9	0.55	0.546	0.544	0.546667
10	0.571	0.579	0.578	0.576
11	0.557	0.557	0.555	0.556333
12	0.556	0.548	0.549	0.551
13	0.59	0.591	0.589	0.59
Blank	0	-0.002	-0.003	-0.00166667
	Equation:	x = ( y - 0,3973 ) / 0,3175
Sample	Time [h]	Lignin [g/l]	Volume [L]	Lignin [g]
NL	0	1.23895	2.037	2.52374
0	0	1.08357	2.014	2.18231
1	2	1.41533	1.989	2.81509
2	4	1.26835	1.965	2.4923
3	6	1.09932	1.949	2.14257
4	8	0.642625	1.972	1.26726
5	10	0.572283	2.008	1.14915
6	19	0.560735	2.031	1.13885
7	24	0.575433	2.008	1.15547
8	26	0.645774	1.984	1.28122
9	28	0.470446	1.96	0.922075
10	30	0.562835	1.935	1.08909
11	32	0.500892	1.911	0.957205
12	43	0.484094	1.888	0.91397
13	48	0.606929	1.864	1.13132
theoretical progression of the UVvis values resulting by dilution with NaOH and sampling										Summary
measured Lignin concentration [g/L]	Reactor Volume prior sampling [L]	lignin mass in the bioreactor prior sampling [g]	theoretical Lignin concentration [g/L]	Sample volume [L]	Reactor Volume after sampling [L]	lignin mass in the sample [g]	NaOH volume [L]	Delta NaOH volume [L]		lignin mass in the reactor [g]	Lignin concentration [g/L]	theoretical extinction [ - ]
1.23895	2.062	2.55472	1.23895	0.025	2.037	0.0309738	0.002	0.002		2.55472	1.23895	0.782306
1.08357	2.039	2.52374	1.23773	0.025	2.014	0.0309434	0	0		2.52374	1.23773	0.781939
1.41533	2.014	2.4928	1.23773	0.025	1.989	0.0309434	0	0		2.4928	1.23773	0.781939
1.26835	1.989	2.46185	1.23773	0.025	1.964	0.0309434	0.001	0.001		2.46185	1.23773	0.781939
1.09932	1.965	2.43091	1.2371	0.025	1.94	0.0309276	0.01	0.009		2.43091	1.2371	0.781748
0.642625	1.949	2.39998	1.23139	0.025	1.924	0.0307848	0.058	0.048		2.39998	1.23139	0.780019
0.572283	1.972	2.3692	1.20142	0.025	1.947	0.0300355	0.119	0.061		2.3692	1.20142	0.770949
0.560735	2.008	2.33916	1.16492	0.025	1.983	0.0291231	0.167	0.048		2.33916	1.16492	0.759905
0.575433	2.031	2.31004	1.13739	0.025	2.006	0.0284348	0.169	0.002		2.31004	1.13739	0.751574
0.645774	2.008	2.28161	1.13626	0.025	1.983	0.0284064	0.17	0.001		2.28161	1.13626	0.751232
0.470446	1.984	2.2532	1.13569	0.025	1.959	0.0283921	0.171	0.001		2.2532	1.13569	0.751058
0.562835	1.96	2.22481	1.13511	0.025	1.935	0.0283776	0.171	0		2.22481	1.13511	0.750883
0.500892	1.935	2.19643	1.13511	0.025	1.91	0.0283776	0.172	0.001		2.19643	1.13511	0.750883
0.484094	1.911	2.16805	1.13451	0.025	1.886	0.0283628	0.174	0.002		2.16805	1.13451	0.750703
0.606929	1.888	2.13969	1.13331	0.025	1.863	0.0283327	0.175	0.001		2.13969	1.13331	0.75034

## Sheet: Model Parameters
						Model adjustment																	Model adjustment
						TSPAN		Biomass		Glucose		Xylose		Arabinose		Lactate							TSPAN		Biomass		Glucose		Xylose		Arabinose		Lactate
						[h]		[g/L]		[g/L]		[g/L]		[g/L]		[g/L]							[h]		[g/L]		[g/L]		[g/L]		[g/L]		[g/L]
mue_max		2.00329				0		0.07		41.6041		21.36		10.1139		0							0		0.07		41.6041		21.36		10.1139		0
mue_s1_max		0.432131				2		0.11906		41.203		21.257		10.1062		0.436265							0.5		0.0778791		41.5397		21.3402		10.1125		0.0702366
mue_s2_max		0.125341				4		0.270013		39.969		21.0259		10.0878		1.77437							1		0.0881102		41.456		21.317		10.1108		0.161298
mue_s3_max		0.103025				6		0.74725		36.0674		20.3994		10.0337		5.99996							1.5		0.101479		41.3468		21.2898		10.1087		0.28014
						8		1.96158		26.1364		18.867		9.88883		16.754							2		0.11906		41.203		21.257		10.1062		0.436265
K_s1		2.31411				10		3.60209		12.692		16.7211		9.66253		31.3182							2.5		0.142321		41.0129		21.2171		10.1031		0.642669
K_s2		7.97825				19		5.03159		0.424844		13.767		9.26293		44.6676							3		0.173267		40.7599		21.1676		10.0992		0.917085
K_s3		9.70641				24		5.01687		0.163335		13.3583		9.16973		44.9748							3.5		0.214616		40.4218		21.1053		10.0942		1.28357
						26		5.00351		0.11917		13.2268		9.13295		45.0313							4		0.270013		39.969		21.0259		10.0878		1.77437
k_1		0.820173				28		4.98844		0.0890269		13.1057		9.09538		45.0724							4.5		0.344248		39.3621		20.9237		10.0793		2.43187
k_2		0.0323873				30		4.97231		0.0677461		12.9926		9.05677		45.1037							5		0.443429		38.5513		20.7914		10.0681		3.31012
k_3		0.0714705				32		4.9555		0.0523271		12.8859		9.01702		45.1285							5.5		0.574977		37.4758		20.6201		10.0532		4.47481
						43		4.858		0.0152073		12.3787		8.7832		45.2118							6		0.74725		36.0674		20.3994		10.0337		5.99996
						48		4.81278		0.00934942		12.1807		8.67451		45.2367							6.5		0.968506		34.2585		20.1191		10.0084		7.95877
																							7		1.24498		31.9978		19.7707		9.9761		10.4066
q_01		0.370848																					7.5		1.57809		29.2735		19.3514		9.9362		13.3567
q_02		0.661612																					8		1.96158		26.1364		18.867		9.88883		16.754
q_03		0.0531516																					8.5		2.37993		22.7125		18.3342		9.8352		20.4621
v_01		0.432131																					9		2.80981		19.1918		17.7793		9.77761		24.2756
v_02		0.125341																					9.5		3.2249		15.7889		17.2325		9.71906		27.9623
v_03		0.103025																					10		3.60209		12.692		16.7211		9.66253		31.3182
K_d1		20.145																					10.5		3.92641		10.0236		16.2638		9.61031		34.2109
k_d2		0.04964																					11		4.19242		7.82824		15.8688		9.56372		36.592
																							11.5		4.40255		6.08637		15.5355		9.52311		38.4823
Y_Xs		0.0685965																					12		4.56401		4.73959		15.2578		9.48818		39.9451
Y_Xs1		0.038918																					12.5		4.68579		3.71486		15.0271		9.45822		41.0593
Y_Xs2		0.0200456																					13		4.77668		2.94087		14.8348		9.43244		41.9018
Y_Xs3		0.00963292																					13.5		4.8442		2.35643		14.6729		9.41006		42.539
																							14		4.89434		1.91283		14.5351		9.39041		43.0236
Y_Xp		0.113469																					14.5		4.93167		1.57311		14.4163		9.37291		43.3954
Y_XH1		10.2213																					15		4.95954		1.31002		14.3124		9.35714		43.6841
Y_XH2		5.90813																					15.5		4.98038		1.10371		14.2204		9.34273		43.9112
Y_XH		8.0647																					16		4.99598		0.939857		14.138		9.3294		44.092
Y_ps		0.60454																					16.5		5.00761		0.808068		14.0633		9.31696		44.2381
																							17		5.01621		0.700781		13.995		9.30521		44.3574
RMS		1.65538																					17.5		5.02245		0.612447		13.932		9.29404		44.4561
																							18		5.02686		0.538946		13.8734		9.28332		44.5386
lambda																							18.5		5.02981		0.477191		13.8186		9.27297		44.6082
lambda glc		3.02545																					19		5.03159		0.424844		13.767		9.26293		44.6676
lambda Xyl		7.34688																					19.5		5.03242		0.380108		13.7181		9.25312		44.7187
lambda Ara		28.9872																					20		5.03249		0.341593		13.6716		9.24351		44.763
																							20.5		5.03191		0.308209		13.6272		9.23405		44.8017
																							21		5.03081		0.279094		13.5847		9.2247		44.8356
																							21.5		5.02926		0.253559		13.5437		9.21545		44.8657
																							22		5.02733		0.231048		13.5043		9.20625		44.8924
																							22.5		5.02509		0.211109		13.4661		9.1971		44.9163
																							23		5.02258		0.193373		13.4292		9.18797		44.9378
																							23.5		5.01983		0.177533		13.3932		9.17885		44.9572
																							24		5.01687		0.163335		13.3583		9.16973		44.9748
																							24.5		5.01374		0.150566		13.3243		9.16058		44.9909
																							25		5.01046		0.139047		13.291		9.15141		45.0055
																							25.5		5.00705		0.128624		13.2585		9.1422		45.0189
																							26		5.00351		0.11917		13.2268		9.13295		45.0313
																							26.5		4.99987		0.110573		13.1956		9.12365		45.0428
																							27		4.99614		0.102736		13.1651		9.11429		45.0534
																							27.5		4.99233		0.0955782		13.1351		9.10487		45.0632
																							28		4.98844		0.0890269		13.1057		9.09538		45.0724
																							28.5		4.98449		0.0830196		13.0767		9.08583		45.081
																							29		4.98048		0.0775015		13.0482		9.07622		45.089
																							29.5		4.97642		0.0724245		13.0202		9.06653		45.0966
																							30		4.97231		0.0677461		12.9926		9.05677		45.1037
																							30.5		4.96816		0.0634286		12.9654		9.04694		45.1104
																							31		4.96397		0.0594389		12.9385		9.03703		45.1168
																							31.5		4.95975		0.0557472		12.912		9.02706		45.1228
																							32		4.9555		0.0523271		12.8859		9.01702		45.1285
																							32.5		4.95122		0.0491549		12.8601		9.0069		45.134
																							33		4.94692		0.0462094		12.8346		8.99672		45.1392
																							33.5		4.94259		0.0434716		12.8095		8.98648		45.1441
																							34		4.93824		0.0409242		12.7846		8.97617		45.1489
																							34.5		4.93387		0.0385517		12.76		8.9658		45.1535
																							35		4.92949		0.0363402		12.7357		8.95537		45.1578
																							35.5		4.92509		0.0342768		12.7116		8.94488		45.1621
																							36		4.92068		0.0323501		12.6879		8.93434		45.1661
																							36.5		4.91625		0.0305496		12.6643		8.92376		45.1701
																							37		4.91182		0.0288657		12.641		8.91312		45.1739
																							37.5		4.90737		0.0272897		12.618		8.90245		45.1775
																							38		4.90291		0.0258137		12.5952		8.89173		45.1811
																							38.5		4.89845		0.0244303		12.5726		8.88098		45.1845
																							39		4.89398		0.0231328		12.5502		8.8702		45.1879
																							39.5		4.8895		0.0219152		12.5281		8.85939		45.1912
																							40		4.88501		0.0207718		12.5061		8.84855		45.1943
																							40.5		4.88052		0.0196975		12.4844		8.83769		45.1974
																							41		4.87603		0.0186874		12.4629		8.82682		45.2004
																							41.5		4.87153		0.0177372		12.4415		8.81593		45.2034
																							42		4.86702		0.016843		12.4204		8.80502		45.2063
																							42.5		4.86251		0.0160008		12.3994		8.79411		45.2091
																							43		4.858		0.0152073		12.3787		8.7832		45.2118
																							43.5		4.85349		0.0144592		12.3581		8.77228		45.2145
																							44		4.84897		0.0137537		12.3377		8.76137		45.2172
																							44.5		4.84445		0.013088		12.3175		8.75046		45.2198
																							45		4.83993		0.0124595		12.2975		8.73957		45.2223
																							45.5		4.83541		0.0118659		12.2776		8.72868		45.2248
																							46		4.83088		0.0113049		12.2579		8.71781		45.2273
																							46.5		4.82636		0.0107747		12.2384		8.70695		45.2297
																							47		4.82183		0.0102731		12.219		8.69611		45.2321
																							47.5		4.81731		0.0097986		12.1998		8.6853		45.2344
																							48		4.81278		0.00934942		12.1807		8.67451		45.2367

## Sheet: Statistics
Time	Biomass [g/L]			Glucose [g/L]			Xylose [g/L]			Arabinose [g/L]			Lactate [g/L]					Variance
	Original	Model adjustment	Difference	Original	Model adjustment	Difference	Original	Model adjustment	Difference	Original	Model adjustment	Difference	Original	Model adjustment	Deiiference			based on Difference
0	0.07	0.07	0	41.6041	41.6041	0	21.36	21.36	0	10.1139	10.1139	0	0	0	0
2	0.02	0.11906	0.0990599	42.76	41.203	1.55693	22.0244	21.257	0.767408	10.5839	10.1062	0.477649	0	0.436265	0.436265		Biomass	0.175242
4	-0.04	0.270013	0.310013	42.6608	39.969	2.69188	21.9759	21.0259	0.950047	10.4701	10.0878	0.382355	0	1.77437	1.77437		Glucose	0.991748
6	0.43	0.74725	0.31725	38.6544	36.0674	2.587	20.7369	20.3994	0.33754	9.78421	10.0337	0.249539	3.19467	5.99996	2.80529		Xylose	0.0807547
8	3.16	1.96158	1.19842	26.5297	26.1364	0.393341	19.2715	18.867	0.404498	9.97918	9.88883	0.0903538	16.9911	16.754	0.237095		Arabinose	0.0222524
10	4.93	3.60209	1.32791	10.8927	12.692	1.79932	16.8455	16.7211	0.124378	9.67176	9.66253	0.00923284	33.5469	31.3182	2.22869		Lactate	0.796626
19	5.01	5.03159	0.0215891	0	0.424844	0.424844	14.1034	13.767	0.336478	9.11813	9.26293	0.144796	44.6405	44.6676	0.0271116
24	5.17	5.01687	0.153127	0	0.163335	0.163335	13.6505	13.3583	0.292161	9.16953	9.16973	0.000192648	45.2958	44.9748	0.321006		Sum of Variance	2.06662
26	4.92	5.00351	0.0835103	0	0.11917	0.11917	13.1693	13.2268	0.0574151	8.99085	9.13295	0.142102	45.2853	45.0313	0.253966
28	4.69	4.98844	0.29844	0	0.0890269	0.0890269	13.2168	13.1057	0.111108	9.09207	9.09538	0.00331693	45.5631	45.0724	0.490755		Standard Mean Deviation	1.43758
30	4.78	4.97231	0.192312	0	0.0677461	0.0677461	12.8613	12.9926	0.131251	8.98315	9.05677	0.0736209	45.2596	45.1037	0.155953
32	4.95	4.9555	0.00550136	0	0.0523271	0.0523271	12.7307	12.8859	0.155232	8.96462	9.01702	0.052399	45.4485	45.1285	0.320016
43	4.67	4.858	0.188001	0	0.0152073	0.0152073	11.8622	12.3787	0.516495	8.77248	8.7832	0.0107242	45.4246	45.2118	0.212741
48	4.68	4.81278	0.13278	0	0.00934942	0.00934942	11.5483	12.1807	0.63246	8.76885	8.67451	0.0943403	45.5555	45.2367	0.318779
Anova: Single Factor								Correlation
SUMMARY
Groups	Count	Sum	Average	Variance					Original Data	Model adjustment
Original Data	70	1024.57	14.6367	230.062				Original	1
Model adjustment	70	1017.34	14.5335	219.451				Model adjustment	0.998892	1
ANOVA
Source of Variation	Sum of squares (SS)	Degrees of freedom (df)	Average sum of squares (MS)	Test statistic (F)	P-value	Critical F-value
Between the Groups	0.372738	1	0.372738	0.00165841	0.967575	3.90973
Within Groups	31016.4	138	224.756
Total	31016.8	139
