# Supplementary material for: A brief dataset on the model-based evaluation of the growth performance of Bacillus coagulans and l-lactic acid production in a lignin-supplemented medium
Source: Data Brief. 2017 Feb 11;11:236–44. doi: 10.1016/j.dib.2017.02.010 (PMC5320064; doi:10.1016/j.dib.2017.02.010)
Supplement: Supplementary file 2 — Supplementary material [file mmc2.zip › 015 - Submerged fermentation - DSM ID 14-301 - 2.500 g per L Lignin.xlsx]

## Sheet: Protocol
Define	Sample	Date	Time	Duration	Step	Volume Sample	Temperature	pH-value	Volume NaOH	Volume Start	Volume Fermenter	Volume Total
				(h)		(mL)	(°C)		(mL)	(mL)	(mL)	[L]
Fermentation	NL	2013-01-23	08:30:00	0	pH adjustment	25	52.2	5.15	3	2060	2038	2.041
	0	2013-01-23	08:50:00	0	Inoculation	25	52.1	5.98	0	2041	2016	2.038
	1	2013-01-23	10:50:00	2		25	52	5.98	1		1992	2.039
	2	2013-01-23	12:50:00	4		25	52	5.98	1		1967	2.039
	3	2013-01-23	14:50:00	6		25	52	5.98	3		1944	2.041
	4	2013-01-23	16:50:00	8		25	52	5.98	9		1925	2.047
	5	2013-01-23	19:50:00	11		25	52	5.94	65		1956	2.103
	6	2013-01-24	03:50:00	19		25	51.7	5.98	166		2032	2.204
	7	2013-01-24	08:50:00	24		25	52	5.98	170		2011	2.208
	8	2013-01-24	10:50:00	26		25	52	5.98	171		1987	2.209
	9	2013-01-24	12:50:00	28		25	52	5.98	173		1964	2.211
	10	2013-01-24	14:50:00	30		25	52	5.98	174		1940	2.212
	11	2013-01-24	16:50:00	32		25	52	5.98	175		1916	2.213
	12	2013-01-25	03:50:00	43		25	51.9	5.98	184		1900	2.222
	13	2013-01-25	08:50:00	48		25	51.9	5.98	187		1878	2.225
	14	2013-01-25	10:50:00	50	Stop	25	52	5.98	189		1855	2.227

## Sheet: Lactate
		Dilution factor: 1:	25
Sample	Time	Remarks	LacHPLC a	LacHPLC b	Lactate	AAHPLC a	AAHPLC b	Acidic acid
No.	(h)		(g/L)	(g/L)	(g/L)	(g/L)	(g/L)	(g/L)
	NL	pH adjustment	0	0	0	0	0	0
0	0	Inoculation	0	0	0	0	0	0
1	2		0	0	0	0	0	0
2	4		0	0	0	0	0	0
3	6		0	0	0	0	0	0
4	8		0.110645	0.106828	2.71841	0	0	0
5	11		0.730117	0.728805	18.2365	0	0	0
6	19		1.70858	1.71316	42.7718	0	0	0
7	24		1.66536	1.66345	41.6101	0	0	0
8	26		1.74976	1.74815	43.7238	0	0	0
9	28		1.73935	1.73845	43.4725	0	0	0
10	30		1.58509	1.58495	39.6255	0	0	0
11	32		1.73845	1.58509	41.5443	0	0	0
12	43		1.58495	1.70829	41.1655	0	0	0
13	48		1.70895	1.74837	43.2165	0	0	0
14	50	Stop	1.74837	1.75141	43.7473	0	0	0

## Sheet: Sugars
		Dilution factor: 1:	25
Sample	Time	Remarks	GluHPLC a	GluHPLC b	Glucose	XylHPLC a	XylHPLC b	Xylose	ArabHPLC a	ArabHPLC b	Arabinose	Total sugars
No.	(h)		(g/L)	(g/L)	(g/L)	(g/L)	(g/L)	(g/L)	(g/L)	(g/L)	(g/L)	(g/L)
	NL		1.7757	1.78187	44.4696	0.956802	0.955518	23.904	0.44789	0.449948	11.223	79.5965
0	0	Inoculation	1.62956	1.6326	40.7769	0.877042	0.877903	21.9368	0.412025	0.414256	10.3285	73.0423
1	2		1.6749	1.67059	41.8187	0.899501	0.894573	22.4259	0.420408	0.42325	10.5457	74.7903
2	4		1.65736	1.65877	41.4517	0.888264	0.891905	22.2521	0.419754	0.418564	10.479	74.1827
3	6		1.66702	1.66671	41.6716	0.902098	0.900662	22.5345	0.423458	0.424592	10.6006	74.8067
4	8		1.59944	1.59425	39.9211	0.886682	0.883003	22.1211	0.420237	0.420156	10.5049	72.5471
5	11		0.991412	0.98652	24.7242	0.82526	0.769208	19.9309	0.410011	0.372344	9.77945	54.4345
6	19		0	0	0	0.511977	0.511144	12.789	0.321638	0.321954	8.04491	20.8339
7	24		0	0	0	0.487615	0.488269	12.1985	0.310851	0.311139	7.77487	19.9734
8	26		0	0	0	0.508047	0.508426	12.7059	0.325347	0.327184	8.15664	20.8626
9	28		0	0	0	0.500714	0.500923	12.5205	0.319862	0.322923	8.03482	20.5553
10	30		0	0	0	0.447144	0.445575	11.159	0.284864	0.281056	7.074	18.233
11	32		0	0	0	0.491152	0.492197	12.2919	0.316267	0.318863	7.93914	20.231
12	43		0	0	0	0.485878	0.487016	12.1612	0.321396	0.320594	8.02487	20.1861
13	48		0	0	0	0.467889	0.466004	11.6737	0.310372	0.308814	7.73982	19.4135
14	50	Stop	0	0	0	0.464603	0.465927	11.6316	0.309676	0.309666	7.74177	19.3734

## Sheet: Biomass, TCC, CFU
Sample	Time	Remarks	BMa	BMb	BM Average	BM by Regression	BM norm	TCC	CFU		Inoculum	TCC	CFU
No.	(h)		(g/L)	(g/L)	(g/L)	(g/L)	(g/L)	(cell counts/mL)	(CFU/mL)			(cell counts/mL)	(CFU/mL)
	NL	pH adjustment	0.54	0.66	0.6							2929687500	9.33333e+07
0	0	Inoculation	0.48	0.54	0.51	0.0557812	-0.09	92968750	333333
1	2		0.7	0.58	0.64	0.106406	0.04	177343750	1400000
2	4		0.86	0.76	0.81	0.109219	0.21	182031250	133333
3	6		1.06	0.96	1.01	0.107344	0.41	178906250	1000000
4	8		1.08	1.06	1.07	0.278438	0.47	464062500	2.46667e+07
5	11		3.32	3.48	3.4	1.37344	2.8	2289062500	160000000
6	19		6.16	5.66	5.91	4.3125	5.31	7187500000	5000000000
7	24		5.82	5.88	5.85	5.0625	5.25	8437500000	1600000000
8	26		5.76	5.8	5.78	3.1875	5.18	5312500000	2.93333e+08
9	28		5.38	5.52	5.45	5.15625	4.85	8593750000	140000000
10	30		4.62	4.96	4.79	4.03125	4.19	6718750000	80000000
11	32		5.38	5.6	5.49	4.35938	4.89	7265625000	68000000
12	43		5.34	5.26	5.3	5.4375	4.7	9062500000	6.66667e+06
13	48		5.6	5.06	5.33	5.4375	4.73	9062500000	3.13333e+07
14	50	Stop	5.32	5.1	5.21	4.3125	4.61	7187500000	20000000

## Sheet: Lignin
Lignin measurement
	Dilution = 1:	25
	basal =	0.466
Sample	Extinction
	1	2	3	Ø
NL	1.148	1.142	1.139	1.143
0	0.993	0.99	0.984	0.989
1	1.062	1.061	1.059	1.06067
2	1.056	1.051	1.051	1.05267
3	1.076	1.068	1.066	1.07
4	1.101	1.095	1.094	1.09667
5	0.906	0.904	0.904	0.904667
6	0.681	0.678	0.675	0.678
7	0.71	0.707	0.701	0.706
8	0.755	0.754	0.75	0.753
9	0.773	0.77	0.767	0.77
10	0.702	0.698	0.693	0.697667
11	0.696	0.703	0.696	0.698333
12	0.788	0.787	0.781	0.785333
13	0.806	0.812	0.807	0.808333
14	0.714	0.714	0.708	0.712
Blank	0	-0.003	-0.004	-0.00233333
	Equation:	x = ( y - 0,3973 ) / 0,3175
Sample	Time [h]	Lignin [g/l]	Volume [L]	Lignin [g]
NL	0	2.34866	2.038	4.78657
0	0	1.86362	2.016	3.75706
1	2	2.08934	1.992	4.16197
2	4	2.06415	1.967	4.06018
3	6	2.11874	1.944	4.11883
4	8	2.20273	1.925	4.24025
5	11	1.59801	1.956	3.1257
6	19	0.884094	2.032	1.79648
7	24	0.972283	2.011	1.95526
8	26	1.12031	1.987	2.22607
9	28	1.17386	1.964	2.30546
10	30	0.946037	1.94	1.83531
11	32	0.948136	1.916	1.81663
12	43	1.22215	1.9	2.32209
13	48	1.29459	1.878	2.43125
14	50	0.991181	1.855	1.83864
theoretical progression of the UVvis values resulting by dilution with NaOH and sampling										Summary
measured Lignin concentration [g/L]	Reactor Volume prior sampling [L]	lignin mass in the bioreactor prior sampling [g]	theoretical Lignin concentration [g/L]	Sample volume [L]	Reactor Volume after sampling [L]	lignin mass in the sample [g]	NaOH volume [L]	Delta NaOH volume [L]		lignin mass in the reactor [g]	Lignin concentration [g/L]	theoretical extinction [ - ]
2.34866	2.063	4.84529	2.34866	0.025	2.038	0.0587165	0.003	0.003		4.84529	2.34866	1.1181
1.86362	2.041	4.78657	2.34521	0.025	2.016	0.0586302	0	0		4.78657	2.34521	1.11706
2.08934	2.016	4.72794	2.34521	0.025	1.991	0.0586302	0.001	0.001		4.72794	2.34521	1.11706
2.06415	1.992	4.66931	2.34403	0.025	1.967	0.0586008	0.001	0		4.66931	2.34403	1.1167
2.11874	1.967	4.61071	2.34403	0.025	1.942	0.0586008	0.003	0.002		4.61071	2.34403	1.1167
2.20273	1.944	4.55211	2.34162	0.025	1.919	0.0585405	0.009	0.006		4.55211	2.34162	1.11597
1.59801	1.925	4.49357	2.33432	0.025	1.9	0.058358	0.065	0.056		4.49357	2.33432	1.11377
0.884094	1.956	4.43521	2.26749	0.025	1.931	0.0566873	0.166	0.101		4.43521	2.26749	1.09354
0.972283	2.032	4.37852	2.15479	0.025	2.007	0.0538696	0.17	0.004		4.37852	2.15479	1.05944
1.12031	2.011	4.32465	2.1505	0.025	1.986	0.0537625	0.171	0.001		4.32465	2.1505	1.05814
1.17386	1.987	4.27089	2.14942	0.025	1.962	0.0537354	0.173	0.002		4.27089	2.14942	1.05781
0.946037	1.964	4.21716	2.14723	0.025	1.939	0.0536807	0.174	0.001		4.21716	2.14723	1.05715
0.948136	1.94	4.16348	2.14612	0.025	1.915	0.053653	0.175	0.001		4.16348	2.14612	1.05682
1.22215	1.916	4.10982	2.145	0.025	1.891	0.053625	0.184	0.009		4.10982	2.145	1.05648
1.29459	1.9	4.0562	2.13484	0.025	1.875	0.053371	0.187	0.003		4.0562	2.13484	1.0534

## Sheet: Model Parameters
						Model adjustment																	Model adjustment
						TSPAN		Biomass		Glucose		Xylose		Arabinose		Lactate							TSPAN		Biomass		Glucose		Xylose		Arabinose		Lactate
						[h]		[g/L]		[g/L]		[g/L]		[g/L]		[g/L]							[h]		[g/L]		[g/L]		[g/L]		[g/L]		[g/L]
mue_max		1.85864				0		0.09		40.7769		21.9368		10.3285		0							0		0.09		40.7769		21.9368		10.3285		0
mue_s1_max		0.473988				2		0.0994903		40.6934		21.7907		10.3052		0.0897754							0.5		0.0914995		40.763		21.9024		10.3232		0.0151531
mue_s2_max		0.112452				4		0.127315		40.4641		21.6076		10.2741		0.332689							1		0.0934816		40.7452		21.8668		10.3175		0.0343363
mue_s3_max		0.0841467				6		0.211985		39.7828		21.3292		10.2233		1.05009							1.5		0.0960848		40.7225		21.8296		10.3116		0.0587051
						8		0.49012		37.564		20.769		10.1132		3.38065							2		0.0994903		40.6934		21.7907		10.3052		0.0897754
K_s1		2.10976				11		2.16189		24.2543		18.3308		9.58313		17.346							2.5		0.103938		40.656		21.7497		10.2984		0.12955
K_s2		8.89266				19		5.00664		0.442929		13.6981		8.41013		42.3398							3		0.109747		40.6078		21.7059		10.2911		0.180695
K_s3		11.884				24		4.92467		0.0677843		13.1065		8.2149		42.7447							3.5		0.117345		40.5454		21.6589		10.283		0.246792
						26		4.87755		0.0343042		12.9054		8.14197		42.7841							4		0.127315		40.4641		21.6076		10.2741		0.332689
k_1		2.05747				28		4.82863		0.0177027		12.7123		8.06872		42.8058							4.5		0.140449		40.3577		21.5508		10.264		0.445002
k_2		0.0240866				30		4.77903		0.00927042		12.5248		7.99468		42.8188							5		0.157838		40.2174		21.4871		10.2525		0.592826
k_3		0.0523247				32		4.72929		0.00491406		12.3418		7.91978		42.8276							5.5		0.180987		40.0313		21.4142		10.2392		0.788724
						43		4.45996		0.000179036		11.4011		7.50074		42.8553							6		0.211985		39.7828		21.3292		10.2233		1.05009
						48		4.34099		4.34815e-05		11.0075		7.31277		42.8652							6.5		0.253717		39.449		21.2282		10.2041		1.40097
						50		4.29404		2.5057e-05		10.8558		7.23891		42.8691							7		0.310141		38.9985		21.1061		10.1804		1.87435
q_01		0.0450205																					7.5		0.386602		38.3887		20.9559		10.1508		2.51475
q_02		1.98668																					8		0.49012		37.564		20.769		10.1132		3.38065
q_03		0.266018																					8.5		0.62949		36.4544		20.5349		10.0652		4.54538
v_01		0.473988																					9		0.814919		34.9788		20.2415		10.004		6.09409
v_02		0.112452																					9.5		1.05674		33.0547		19.8775		9.92647		8.11313
v_03		0.0841467																					10		1.36276		30.6194		19.4352		9.83043		10.6683
K_d1		11.508																					10.5		1.73429		27.6616		18.9151		9.71523		13.7714
k_d2		0.0868964																					11		2.16189		24.2543		18.3308		9.58313		17.346
																							11.5		2.62356		20.57		17.7097		9.43979		21.2111
Y_Xs		0.0708436																					12		3.08774		16.8568		17.089		9.29351		25.1065
Y_Xs1		0.0395255																					12.5		3.52139		13.3751		16.506		9.15316		28.7591
Y_Xs2		0.0212988																					13		3.89894		10.3271		15.988		9.02583		31.9569
Y_Xs3		0.0100193																					13.5		4.2076		7.81456		15.548		8.91538		34.5933
																							14		4.447		5.84189		15.1854		8.82251		36.6635
Y_Xp		0.121379																					14.5		4.62508		4.34786		14.8913		8.74571		38.2319
Y_XH1		10.9338																					15		4.75336		3.24269		14.6536		8.68241		39.3924
Y_XH2		5.61863																					15.5		4.84353		2.43526		14.4599		8.62986		40.2408
Y_XH		8.27622																					16		4.90564		1.84724		14.2998		8.58563		40.8589
Y_ps		0.583657																					16.5		4.94751		1.41735		14.1649		8.5477		41.3112
																							17		4.97495		1.10036		14.0489		8.51453		41.6451
RMS		1.54613																					17.5		4.99208		0.86394		13.9473		8.48496		41.8944
																							18		5.00182		0.685362		13.8565		8.4581		42.083
lambda																							18.5		5.0062		0.54874		13.774		8.43332		42.2276
lambda glc		6.6345																					19		5.00664		0.442929		13.6981		8.41013		42.3398
lambda Xyl		3.62551																					19.5		5.00417		0.360048		13.6273		8.38816		42.428
lambda Ara		18.5398																					20		4.9995		0.294463		13.5606		8.36714		42.498
																							20.5		4.99316		0.24209		13.4971		8.34685		42.5541
																							21		4.98552		0.199934		13.4363		8.32712		42.5994
																							21.5		4.97689		0.165764		13.3776		8.30782		42.6364
																							22		4.96746		0.1379		13.3208		8.28886		42.6667
																							22.5		4.95741		0.115056		13.2655		8.27015		42.6918
																							23		4.94687		0.0962443		13.2115		8.25161		42.7126
																							23.5		4.93593		0.0806898		13.1585		8.23321		42.73
																							24		4.92467		0.0677843		13.1065		8.2149		42.7447
																							24.5		4.91316		0.0570442		13.0552		8.19665		42.757
																							25		4.90145		0.0480822		13.0047		8.17842		42.7675
																							25.5		4.88956		0.0405866		12.9547		8.1602		42.7764
																							26		4.87755		0.0343042		12.9054		8.14197		42.7841
																							26.5		4.86543		0.0290291		12.8565		8.12371		42.7907
																							27		4.85322		0.0245923		12.808		8.10542		42.7964
																							27.5		4.84095		0.020855		12.7599		8.08709		42.8014
																							28		4.82863		0.0177027		12.7123		8.06872		42.8058
																							28.5		4.81627		0.0150405		12.6649		8.05029		42.8096
																							29		4.80387		0.0127896		12.6179		8.0318		42.813
																							29.5		4.79146		0.0108845		12.5712		8.01327		42.8161
																							30		4.77903		0.00927042		12.5248		7.99468		42.8188
																							30.5		4.7666		0.00790166		12.4786		7.97603		42.8213
																							31		4.75416		0.00673991		12.4328		7.95733		42.8236
																							31.5		4.74173		0.00575304		12.3872		7.93858		42.8257
																							32		4.72929		0.00491406		12.3418		7.91978		42.8276
																							32.5		4.71687		0.00420026		12.2967		7.90093		42.8294
																							33		4.70445		0.00359251		12.2518		7.88204		42.8311
																							33.5		4.69205		0.00307469		12.2071		7.86312		42.8327
																							34		4.67966		0.00263319		12.1627		7.84415		42.8342
																							34.5		4.66729		0.0022565		12.1186		7.82515		42.8357
																							35		4.65493		0.0019349		12.0746		7.80612		42.837
																							35.5		4.64259		0.00166015		12.0309		7.78707		42.8384
																							36		4.63027		0.00142528		11.9874		7.768		42.8397
																							36.5		4.61797		0.00122437		11.9441		7.7489		42.8409
																							37		4.60568		0.00105241		11.901		7.7298		42.8421
																							37.5		4.59342		0.000905131		11.8582		7.71068		42.8433
																							38		4.58118		0.00077892		11.8156		7.69156		42.8445
																							38.5		4.56896		0.000670697		11.7732		7.67243		42.8456
																							39		4.55676		0.000577847		11.731		7.65331		42.8467
																							39.5		4.54458		0.000498133		11.689		7.63419		42.8478
																							40		4.53243		0.000429663		11.6472		7.61508		42.8489
																							40.5		4.52029		0.000370815		11.6057		7.59597		42.85
																							41		4.50818		0.000320207		11.5643		7.57689		42.8511
																							41.5		4.49609		0.00027666		11.5232		7.55782		42.8521
																							42		4.48402		0.000239168		11.4823		7.53877		42.8532
																							42.5		4.47198		0.000206871		11.4416		7.51974		42.8542
																							43		4.45996		0.000179036		11.4011		7.50074		42.8553
																							43.5		4.44796		0.000155031		11.3608		7.48177		42.8563
																							44		4.43598		0.000134316		11.3207		7.46284		42.8573
																							44.5		4.42402		0.000116435		11.2809		7.44393		42.8583
																							45		4.41209		0.000100987		11.2412		7.42507		42.8593
																							45.5		4.40019		8.7638e-05		11.2017		7.40624		42.8603
																							46		4.3883		7.60937e-05		11.1625		7.38745		42.8613
																							46.5		4.37644		6.61052e-05		11.1234		7.36871		42.8623
																							47		4.3646		5.74599e-05		11.0846		7.35002		42.8633
																							47.5		4.35278		4.99703e-05		11.046		7.33137		42.8642
																							48		4.34099		4.34815e-05		11.0075		7.31277		42.8652

## Sheet: Statistics
Time	Biomass [g/L]			Glucose [g/L]			Xylose [g/L]			Arabinose [g/L]			Lactate [g/L]					Variance
	Original	Model adjustment	Difference	Original	Model adjustment	Difference	Original	Model adjustment	Difference	Original	Model adjustment	Difference	Original	Model adjustment	Deiiference			based on Difference
0	-0.09	0.09	0.18	40.7769	40.7769	0	21.9368	21.9368	0	10.3285	10.3285	0	0	0	0
2	0.04	0.0994903	0.0594903	41.8187	40.6934	1.12527	22.4259	21.7907	0.635202	10.5457	10.3052	0.240492	0	0.0897754	0.0897754		Biomass	0.0370185
4	0.21	0.127315	0.0826847	41.4517	40.4641	0.987542	22.2521	21.6076	0.644545	10.479	10.2741	0.204892	0	0.332689	0.332689		Glucose	0.605458
6	0.41	0.211985	0.198015	41.6716	39.7828	1.88884	22.5345	21.3292	1.20531	10.6006	10.2233	0.377338	0	1.05009	1.05009		Xylose	0.263124
8	0.47	0.49012	0.0201195	39.9211	37.564	2.35715	22.1211	20.769	1.35202	10.5049	10.1132	0.391701	2.71841	3.38065	0.662238		Arabinose	0.0641578
11	2.8	2.16189	0.638107	24.7242	24.2543	0.469824	19.9309	18.3308	1.60011	9.77945	9.58313	0.196317	18.2365	17.346	0.890493		Lactate	0.655968
19	5.31	5.00664	0.303356	0	0.442929	0.442929	12.789	13.6981	0.90909	8.04491	8.41013	0.36522	42.7718	42.3398	0.432003
24	5.25	4.92467	0.325326	0	0.0677843	0.0677843	12.1985	13.1065	0.907921	7.77487	8.2149	0.440031	41.6101	42.7447	1.13454		Sum of Variance	1.62573
26	5.18	4.87755	0.302451	0	0.0343042	0.0343042	12.7059	12.9054	0.199443	8.15664	8.14197	0.0146723	43.7238	42.7841	0.939759
28	4.85	4.82863	0.0213719	0	0.0177027	0.0177027	12.5205	12.7123	0.191793	8.03482	8.06872	0.0338983	43.4725	42.8058	0.666706		Standard Mean Deviation	1.27504
30	4.19	4.77903	0.589034	0	0.00927042	0.00927042	11.159	12.5248	1.36579	7.074	7.99468	0.92068	39.6255	42.8188	3.19333
32	4.89	4.72929	0.160707	0	0.00491406	0.00491406	12.2919	12.3418	0.0499178	7.93914	7.91978	0.0193565	41.5443	42.8276	1.28336
43	4.7	4.45996	0.240045	0	0.000179036	0.000179036	12.1612	11.4011	0.760089	8.02487	7.50074	0.524126	41.1655	42.8553	1.68971
48	4.73	4.34099	0.389014	0	4.34815e-05	4.34815e-05	11.6737	11.0075	0.666147	7.73982	7.31277	0.427055	43.2165	42.8652	0.351311
50	4.61	4.29404	0.315961	0	2.5057e-05	2.5057e-05	11.6316	10.8558	0.77588	7.74177	7.23891	0.502865	43.7473	42.8691	0.878279
Anova: Single Factor								Correlation
SUMMARY
Groups	Count	Sum	Average	Variance					Original Data	Model adjustment
Original Data	75	1052.85	14.038	221.441				Original	1
Model adjustment	75	1044.59	13.9279	218.312				Model adjustment	0.998569	1
ANOVA
Source of Variation	Sum of squares (SS)	Degrees of freedom (df)	Average sum of squares (MS)	Test statistic (F)	P-value	Critical F-value
Between the Groups	0.454523	1	0.454523	0.00206718	0.963797	3.90506
Within Groups	32541.7	148	219.876
Total	32542.2	149
