# Supplementary material for: A brief dataset on the model-based evaluation of the growth performance of Bacillus coagulans and l-lactic acid production in a lignin-supplemented medium
Source: Data Brief. 2017 Feb 11;11:236–44. doi: 10.1016/j.dib.2017.02.010 (PMC5320064; doi:10.1016/j.dib.2017.02.010)
Supplement: Supplementary file 2 — Supplementary material [file mmc2.zip › 016 - Submerged fermentation - DSM ID 14-301 - 3.750 g per L Lignin.xlsx]

## Sheet: Protocol
Define	Sample	Date	Time	Duration	Step	Volume Sample	Temperature	pH-value	Volume NaOH	Volume Start	Volume Fermenter	Volume Total
				(h)		(mL)	(°C)		(mL)	(mL)	(mL)	[L]
Fermentation	NL	2013-02-12	09:35:00	0	pH adjustment	25	52	5.24	3	2060	2038	2.041
	0	2013-02-12	09:45:00	0	Inoculation	25	51.8	6	0	2041	2016	2.038
	1	2013-02-12	11:45:00	2		25	52	5.99	0		1991	2.038
	2	2013-02-12	13:45:00	4		25	52	5.99	1		1967	2.039
	3	2013-02-12	15:45:00	6		25	52	5.99	1		1942	2.039
	4	2013-02-13	03:45:00	18		25	52	5.99	2		1918	2.04
	5	2013-02-13	09:45:00	24		25	52	5.99	2		1893	2.04
	6	2013-02-13	13:45:00	28		25	52	6	3		1869	2.041
	7	2013-02-13	15:45:00	30		25	52	5.99	3		1844	2.041
	8	2013-02-14	09:45:00	48		25	52	5.99	4		1820	2.042
	9	2013-02-14	11:45:00	50		25	52	5.99	4		1795	2.042
	10	2013-02-15	09:45:00	72	Stop	25	52	5.99	6		1772	2.044

## Sheet: Lactate
		Dilution factor: 1:	25
Sample	Time	Remarks	LacHPLC a	LacHPLC b	Lactate	AAHPLC a	AAHPLC b	Acidic acid
No.	(h)		(g/L)	(g/L)	(g/L)	(g/L)	(g/L)	(g/L)
	NL	pH adjustment	0	0	0	0	0	0
0	0	Inoculation	0	0	0	0	0	0
1	2		0	0	0	0	0	0
2	4		0	0	0	0	0	0
3	6		0	0	0	0	0	0
4	18		0	0	0	0	0	0
5	24		0	0	0	0	0	0
6	28		0	0	0	0	0	0
7	30		0	0	0	0	0	0
8	48		0	0	0	0	0	0
9	50		0	0	0	0	0	0
10	72	Stop	0	0	0	0	0	0

## Sheet: Sugars
		Dilution factor: 1:	25
Sample	Time	Remarks	GluHPLC a	GluHPLC b	Glucose	XylHPLC a	XylHPLC b	Xylose	ArabHPLC a	ArabHPLC b	Arabinose	Total sugars
No.	(h)		(g/L)	(g/L)	(g/L)	(g/L)	(g/L)	(g/L)	(g/L)	(g/L)	(g/L)	(g/L)
	NL	pH adjustment	1.51999	1.51955	37.9942	0.982651	0.982015	24.5583	0.420656	0.422372	10.5379	73.0904
0	0	Inoculation	1.43584	1.48324	36.4885	0.798665	0.958206	21.9609	0.295275	0.412218	8.84367	67.2931
1	2		1.49812	1.49717	37.4411	0.960743	0.961592	24.0292	0.399917	0.401863	10.0223	71.4925
2	4		1.42374	1.42534	35.6136	0.915543	0.919854	22.9425	0.394998	0.393016	9.85017	68.4062
3	6		1.49099	1.49207	37.2883	0.959077	0.960683	23.997	0.413883	0.412821	10.3338	71.619
4	18		1.48002	1.47571	36.9467	0.949457	0.944526	23.6748	0.407448	0.396297	10.0468	70.6683
5	24		1.49967	1.49994	37.4951	0.958534	0.956543	23.9385	0.414252	0.398994	10.1656	71.5991
6	28		1.48878	1.4906	37.2421	0.944073	0.950733	23.6851	0.397802	0.412447	10.1281	71.0553
7	30		1.50248	1.5008	37.5409	0.96055	0.960538	24.0136	0.41461	0.41369	10.3538	71.9083
8	48		1.48622	1.48897	37.1899	0.943695	0.950985	23.6835	0.397175	0.409994	10.0896	70.963
9	50		1.49727	1.50156	37.4854	0.951948	0.95772	23.8708	0.398228	0.413526	10.1469	71.5032
10	72	Stop	1.50156	1.49044	37.4	0.95772	0.940713	23.7304	0.413526	0.395193	10.109	71.2394

## Sheet: Biomass, TCC, CFU
Sample	Time	Remarks	BMa	BMb	BM Average	BM by Regression	BM norm	TCC	CFU		Inoculum	TCC	CFU
No.	(h)		(g/L)	(g/L)	(g/L)	(g/L)	(g/L)	(cell counts/mL)	(CFU/mL)			(cell counts/mL)	(CFU/mL)
	NL	pH adjustment	2.1	1.08	1.59							2273437500	2.86667e+08
0	0	Inoculation	1.8	0.84	1.32		-0.27	71093750	66666.7
1	2		0.98	1.06	1.02		-0.57	78906250	100000
2	4		1.18	0.78	0.98		-0.61	113281250	20000
3	6		1.02	0.92	0.97		-0.62	125000000	26666.7
4	18		0.74	0.82	0.78		-0.81	71875000	0
5	24		0.48	0.64	0.56		-1.03	98437500	13333.3
6	28		0.56	1.08	0.82		-0.77	104687500	6666.67
7	30		0.48	0.36	0.42		-1.17	87500000	20000
8	48		0.8	0.8	0.8		-0.79	103906250	6666.67
9	50		0.48	0.66	0.57		-1.02	119531250	13333.3
10	72	Stop	0.7	0.76	0.73		-0.86	111718750	0

## Sheet: Lignin
Lignin measurement
	dilution = 1:	25					dilution = 1:	50
	basal =	0.436					basal =	0.436
Sample	Extinction					Sample	Extinction
	1	2	3	Ø			1	2	3	Ø
NL	1.557	1.554	1.555	1.55533		NL	0.81	0.809	0.808	0.809
0	1.515	1.513	1.515	1.51433		0	0.786	0.784	0.785	0.785
1	1.568	1.563	1.562	1.56433		1	0.788	0.787	0.783	0.786
2	1.508	1.514	1.505	1.509		2	0.76	0.758	0.756	0.758
3	1.536	1.532	1.532	1.53333		3	0.794	0.792	0.79	0.792
4	1.574	1.578	1.574	1.57533		4	0.838	0.84	0.834	0.837333
5	1.617	1.613	1.615	1.615		5	0.796	0.795	0.793	0.794667
6	1.589	1.589	1.589	1.589		6	0.816	0.817	0.816	0.816333
7	1.561	1.567	1.565	1.56433		7	0.836	0.845	0.843	0.841333
8	1.603	1.609	1.605	1.60567		8	0.797	0.795	0.794	0.795333
9	1.565	1.565	1.561	1.56367		9	0.793	0.793	0.792	0.792667
10	1.632	1.625	1.626	1.62767		10	0.797	0.801	0.797	0.798333
Blank	-0.002	-0.007	-0.008	-0.00566667		Blank	-0.001	-0.002	-0.002	-0.00166667
	Equation:	x = ( y - 0,3973 ) / 0,3175					Equation:	x = ( y - 0,3973 ) / 0,3175
Sample	Time [h]	Lignin [g/l]	Volume [L]	Lignin [g]		Sample	Time [h]	Lignin [g/l]	Volume [L]	Lignin [g]
NL	0	3.64735	2.038	7.4333		NL	0	1.29669	2.038	2.64266
0	0	3.51822	2.016	7.09272		0	0	1.2211	2.016	2.46174
1	2	3.6757	1.991	7.31831		1	2	1.22425	1.991	2.43749
2	4	3.50142	1.967	6.88729		2	4	1.13606	1.967	2.23464
3	6	3.57806	1.942	6.94859		3	6	1.24315	1.942	2.4142
4	18	3.71034	1.918	7.11643		4	18	1.38593	1.918	2.65822
5	24	3.83528	1.893	7.26018		5	24	1.25155	1.893	2.36918
6	28	3.75339	1.869	7.01508		6	28	1.31979	1.869	2.46669
7	30	3.6757	1.844	6.77798		7	30	1.39853	1.844	2.57889
8	48	3.80588	1.82	6.9267		8	48	1.25365	1.82	2.28164
9	50	3.6736	1.795	6.5941		9	50	1.24525	1.795	2.23522
10	72	3.87517	1.772	6.8668		10	72	1.2631	1.772	2.23821
