# Supplementary material for: A brief dataset on the model-based evaluation of the growth performance of Bacillus coagulans and l-lactic acid production in a lignin-supplemented medium
Source: Data Brief. 2017 Feb 11;11:236–44. doi: 10.1016/j.dib.2017.02.010 (PMC5320064; doi:10.1016/j.dib.2017.02.010)
Supplement: Supplementary file 2 — Supplementary material [file mmc2.zip › 017 - Submerged fermentation - DSM ID 14-298 - Growth prediction in AM-arabinose.xlsx]

## Sheet: Protocol
Define	Sample	Date	Time	Duration	Step	Volume Sample	Temperature	pH-value	Volume NaOH	Volume Start	Volume Fermenter	Volume Total
				(h)		(mL)	(°C)		(mL)	(mL)	(mL)	[L]
Fermentation	NL	2012-11-13	08:10:00	0	pH adjustment	25	52	5.12	1	1060	1036	1.037
SF 1813	0	2012-11-13	08:30:00	0	Inoculation	25	51.9	6.47	0	1036	1011	1.011
	1	2012-11-13	10:30:00	2		25	52	5.98	1		987	0.988
	2	2012-11-13	12:30:00	4		25	52	5.96	12		973	0.985
	3	2012-11-13	14:30:00	6		25	52	5.99	28		964	0.992
	4	2012-11-13	15:30:00	7		25	52	5.99	36		947	0.983
	5	2012-11-13	16:30:00	8		25	52	5.97	41		927	0.968
	6	2012-11-13	17:30:00	9		25	52	5.99	47		908	0.955
	7	2012-11-14	08:30:00	24		25	52	6.01	87		923	1.01
	8	2012-11-14	10:30:00	26		25	52	6.01	89		900	0.989
	9	2012-11-14	11:30:00	27		25	52	5.99	91		877	0.968
	10	2012-11-14	13:30:00	29		25	52	6	93		854	0.947
	11	2012-11-14	14:30:00	30		25	52	6	94		830	0.924
	12	2012-11-14	16:30:00	32		25	52	5.99	96		807	0.903
	13	2012-11-15	08:30:00	48		25	52	6.21	101		787	0.888
	14	2012-11-15	10:30:00	50	Stop	25	52	6.35	101		762	0.863

## Sheet: Lactate
		Dilution factor: 1:	25
Sample	Time	Remarks	LacHPLC a	LacHPLC b	Lactate	AAHPLC a	AAHPLC b	Acidic acid
No.	(h)		(g/L)	(g/L)	(g/L)	(g/L)	(g/L)	(g/L)
	NL	pH adjustment	0	0	0	0	0	0
0	0	Inoculation	0	0	0	0	0	0
1	2		0.055786	0.0582324	1.42523	0	0	0
2	4		0.332339	0.335777	8.35145	0	0	0
3	6		0.639763	0.643802	16.0446	0	0	0
4	7		0.830881	0.853497	21.0547	0	0	0
5	8		0.962619	0.982453	24.3134	0	0	0
6	9		1.10351	1.08361	27.3389	0	0	0
7	24		1.97281	1.95539	49.1025	0	0	0
8	26		1.82512	1.82567	45.6349	0	0	0
9	27		2.21897	2.15135	54.629	0	0	0
10	29		2.14689	2.14233	53.6153	0	0	0
11	30		1.903	1.9145	47.7188	0	0	0
12	32		2.28459	2.28217	57.0845	0	0	0
13	48		1.99156	1.97997	49.6441	0	0	0
14	50	Stop	2.24861	2.35286	57.5184	0	0	0

## Sheet: Sugars
		Dilution factor: 1:	25
Sample	Time	Remarks	GluHPLC a	GluHPLC b	Glucose	XylHPLC a	XylHPLC b	Xylose	ArabHPLC a	ArabHPLC b	Arabinose	Total sugars
No.	(h)		(g/L)	(g/L)	(g/L)	(g/L)	(g/L)	(g/L)	(g/L)	(g/L)	(g/L)	(g/L)
	NL	pH adjustment	2.17784	2.17769	54.4442	0.849081	0.84157	21.1331	0	0	0	75.5773
0	0	Inoculation	1.96512	1.98443	49.3693	0.763947	0.784657	19.3576	0	0	0	68.7268
1	2		1.95611	1.96462	49.0092	0.775892	0.769682	19.3197	0	0	0	68.3289
2	4		1.68058	1.67466	41.9405	0.770998	0.781392	19.4049	0	0	0	61.3454
3	6		1.24834	1.25746	31.3225	0.714772	0.720401	17.9397	0	0	0	49.2622
4	7		1.09937	1.1099	27.616	0.716143	0.722573	17.9839	0	0	0	45.5999
5	8		0.946599	0.947051	23.6706	0.689473	0.691657	17.2641	0	0	0	40.9348
6	9		0.818052	0.803598	20.2706	0.673038	0.658858	16.6487	0	0	0	36.9193
7	24		0	0	0	0.33088	0.329745	8.25782	0	0	0	8.25782
8	26		0	0	0	0.249771	0.234137	6.04885	0	0	0	6.04885
9	27		0.0562284	0.0136822	0.873883	0.286593	0.251258	6.72313	0	0	0	7.59701
10	29		0	0	0	0.176581	0.178199	4.43474	0	0	0	4.43474
11	30		0	0	0	0.0774716	0.137403	2.68593	0	0	0	2.68593
12	32		0	0	0	0.0580881	0.111975	2.12579	0	0	0	2.12579
13	48		0	0	0	0	0	0	0	0	0	0
14	50	Stop	0	0	0	0	0	0	0	0	0	0

## Sheet: Biomass, TCC, CFU
Sample	Time	Remarks	BMa	BMb	BM Average	BM by Regression	BM norm	TCC	CFU		Inoculum	TCC	CFU
No.	(h)		(g/L)	(g/Ll)	(g/L)	(g/L)	(g/L)	(cell counts/ml)	(CFU/ml)			(cell counts/ml)	(CFU/ml)
	NL	pH adjustment	0.14	1.02	0.58							1062500000	79800000
0	0	Inoculation	0.96	0.32	0.64	0.159375	0.06	265625000	600000
1	2		1.56	1.78	1.67	0.4875	1.09	812500000	10600000
2	4		2.18	1.54	1.86	1.51406	1.28	2523437500	494000000
3	6		2.12	2.3	2.21	2.85	1.63	4750000000	5.33333e+08
4	7		2.86	3.42	3.14	3.32812	2.56	5546875000	770000000
5	8		2.68	2.78	2.73	3.42188	2.15	5703125000	800000000
6	9		2.88	2.88	2.88	3.42656	2.3	5710937500	800000000
7	24		2.78	2.66	2.72	3.31875	2.14	5531250000	2.66667e+08
8	26		3.46	3.4	3.43	3.46875	2.85	5781250000	2.66667e+08
9	27		2.94	2.92	2.93	3.69844	2.35	6164062500	2.06667e+08
10	29		2.82	2.8	2.81	3.82969	2.23	6382812500	2.26667e+08
11	30		3.08	2.94	3.01	3.60469	2.43	6007812500	1.73333e+08
12	32		2.74	3	2.87	3.53437	2.29	5890625000	1.73333e+08
13	48		2.94	2.86	2.9	2.88281	2.32	4804687500	1.08667e+08
14	50	Stop	2.84	2.8	2.82	3.04687	2.24	5078125000	3.26667e+07

## Sheet: Prediction
						TSPAN		Biomass		Glucose		Xylose		Arabinose		Lactate
						[h]		[g/L]		[g/L]		[g/L]		[g/L]		[g/L]
						0		0.06		47.55		19.36		0		0
						0.5		0.0821316		47.1262		19.3459		0		0.342821
						1		0.11285		46.5379		19.3265		0		0.818652
						1.5		0.155159		45.7278		19.2996		0		1.47403
						2		0.212878		44.623		19.2627		0		2.3681
						2.5		0.290649		43.1352		19.2122		0		3.57278
						3		0.393739		41.1645		19.144		0		5.16967
						3.5		0.527478		38.6103		19.0537		0		7.24129
						4		0.696162		35.3927		18.9365		0		9.85422
						4.5		0.901382		31.4845		18.7887		0		13.0331
						5		1.14002		26.9502		18.6085		0		16.7296
						5.5		1.40259		21.977		18.3973		0		20.7969
						6		1.67301		16.8802		18.1593		0		24.9857
						6.5		1.93062		12.0629		17.9017		0		28.9761
						7		2.15469		7.9287		17.632		0		32.447
						7.5		2.33054		4.76296		17.3561		0		35.1709
						8		2.45485		2.62742		17.0776		0		37.0965
						8.5		2.53596		1.35438		16.7977		0		38.353
						9		2.58774		0.667687		16.5165		0		39.155
						9.5		2.62255		0.321082		16.2335		0		39.6942
						10		2.64855		0.152565		15.9486		0		40.097
						10.5		2.67026		0.0721431		15.6615		0		40.4332
						11		2.68997		0.0340741		15.3723		0		40.7386
						11.5		2.70881		0.0161043		15.0809		0		41.0304
						12		2.7273		0.00762337		14.7874		0		41.3169
						12.5		2.7457		0.00361625		14.4919		0		41.6018
						13		2.7641		0.00171949		14.1945		0		41.8869
						13.5		2.78258		0.000819704		13.8951		0		42.1731
						14		2.80114		0.000391822		13.594		0		42.4606
						14.5		2.81979		0.000187823		13.2911		0		42.7495
						15		2.83854		9.02965e-05		12.9866		0		43.04
						15.5		2.85738		4.3539e-05		12.6806		0		43.3318
						16		2.87631		2.10573e-05		12.3732		0		43.625
						16.5		2.89532		1.02159e-05		12.0644		0		43.9195
						17		2.91441		4.97367e-06		11.7544		0		44.2151
						17.5		2.93356		2.43036e-06		11.4432		0		44.5118
						18		2.95278		1.19209e-06		11.131		0		44.8096
						18.5		2.97206		5.87015e-07		10.8179		0		45.1082
						19		2.99139		2.9023e-07		10.5039		0		45.4075
						19.5		3.01076		1.44105e-07		10.1892		0		45.7076
						20		3.03017		7.1857e-08		9.87396		0		46.0083
						20.5		3.04961		3.59862e-08		9.55818		0		46.3094
						21		3.06907		1.81059e-08		9.24201		0		46.6109
						21.5		3.08855		9.15097e-09		8.92556		0		46.9126
						22		3.10804		4.64748e-09		8.60895		0		47.2146
						22.5		3.12754		2.37181e-09		8.29229		0		47.5165
						23		3.14703		1.21645e-09		7.97568		0		47.8184
						23.5		3.16651		6.27072e-10		7.65925		0		48.1202
						24		3.18597		3.24941e-10		7.34311		0		48.4217
						24.5		3.20541		1.69277e-10		7.02737		0		48.7228
						25		3.22481		8.86612e-11		6.71215		0		49.0233
						25.5		3.24418		4.66939e-11		6.39755		0		49.3233
						26		3.2635		2.47312e-11		6.0837		0		49.6226
						26.5		3.28277		1.31731e-11		5.77071		0		49.9211
						27		3.30198		7.05772e-12		5.45868		0		50.2187
						27.5		3.32112		3.80364e-12		5.14773		0		50.5152
						28		3.34019		2.06219e-12		4.83797		0		50.8106
						28.5		3.35918		1.12483e-12		4.52951		0		51.1047
						29		3.37808		6.17335e-13		4.22247		0		51.3975
						29.5		3.39689		3.40921e-13		3.91695		0		51.6888
						30		3.4156		1.89463e-13		3.61307		0		51.9786

## Sheet: Statistics
Time	Biomass [g/L]			Glucose [g/L]			Xylose [g/L]			Arabinose [g/L]			Lactate [g/L]					Variance
	Original	Prediction	Difference	Original	Prediction	Difference	Original	Prediction	Difference	Original	Prediction	Difference	Original	Prediction	Deiiference			based on Difference
0	0.06	0.06	3.17468e-13	49.3693	47.55	1.81928	19.3576	19.36	0.00244365	0	0	0	0	0	0
2	1.09	0.212878	0.877122	49.0092	44.623	4.38627	19.3197	19.2627	0.0570096	0	0	0	1.42523	2.3681	0.942867		Biomass	0.21652
4	1.28	0.696162	0.583838	41.9405	35.3927	6.54785	19.4049	18.9365	0.468409	0	0	0	8.35145	9.85422	1.50278		Glucose	69.1744
6	1.63	1.67301	0.0430078	31.3225	16.8802	14.4423	17.9397	18.1593	0.219676	0	0	0	16.0446	24.9857	8.94113		Xylose	0.154607
7	2.56	2.15469	0.405313	27.616	7.9287	19.6873	17.9839	17.632	0.351983	0	0	0	21.0547	32.447	11.3922		Arabinose	0
8	2.15	2.45485	0.304848	23.6706	2.62742	21.0432	17.2641	17.0776	0.186528	0	0	0	24.3134	37.0965	12.7831		Lactate	18.2539
9	2.3	2.58774	0.287737	20.2706	0.667687	19.6029	16.6487	16.5165	0.132231	0	0	0	27.3389	39.155	11.816
24	2.14	3.18597	1.04597	0	3.24941e-10	3.24941e-10	8.25782	7.34311	0.914711	0	0	0	49.1025	48.4217	0.680827		Sum of Variance	87.7994
26	2.85	3.2635	0.413501	0	2.47312e-11	2.47312e-11	6.04885	6.0837	0.0348563	0	0	0	45.6349	49.6226	3.98772
27	2.35	3.30198	0.951978	0.873883	7.05772e-12	0.873883	6.72313	5.45868	1.26445	0	0	0	54.629	50.2187	4.41032		Standard Mean Deviation	9.37013
29	2.23	3.37808	1.14808	0	6.17335e-13	6.17335e-13	4.43474	4.22247	0.21227	0	0	0	53.6153	51.3975	2.21784
30	2.43	3.4156	0.985596	0	1.89463e-13	1.89463e-13	2.68593	3.61307	0.927143	0	0	0	47.7188	51.9786	4.25978
32	2.29	3.48928	1.19928	0	1.9271e-14	1.9271e-14	2.12579	2.41622	0.290434	0	0	0	57.0845	53.1199	3.9646
48	2.32	3.63802	1.31802	0	8.15123e-19	8.15123e-19	0	-1.43605e-15	1.43605e-15	0	0	0	49.6441	55.424	5.77995
50	2.24	3.63802	1.39802	0	3.32468e-20	3.32468e-20	0	1.15723e-16	1.15723e-16	0	0	0	57.5184	55.424	2.09434
Anova: Single Factor								Correlation
SUMMARY
Groups	Count	Sum	Average	Variance					Original Data	Prediction
Original Data	60	945.663	15.7611	352.112				Original	1
Prediction	60	910.415	15.1736	355.149				Prediction	0.949397	1
ANOVA
Source of Variation	Sum of squares (SS)	Degrees of freedom (df)	Average sum of squares (MS)	Test statistic (F)	P-value	Critical F-value
Between the Groups	10.3539	1	10.3539	0.0292788	0.86443	3.92148
Within Groups	41728.4	118	353.63
Total	41738.7	119
