# Supplementary material for: A brief dataset on the model-based evaluation of the growth performance of Bacillus coagulans and l-lactic acid production in a lignin-supplemented medium
Source: Data Brief. 2017 Feb 11;11:236–44. doi: 10.1016/j.dib.2017.02.010 (PMC5320064; doi:10.1016/j.dib.2017.02.010)
Supplement: Supplementary file 2 — Supplementary material [file mmc2.zip › 018 - Submerged fermentation - DSM ID 14-298 - Growth prediction in AM.xlsx]

## Sheet: Protocol
Define	Sample	Date	Time	Duration	Step	Volume Sample	Temperature	pH-value	Volume NaOH	Volume Start	Volume Fermenter	Volume Total
				(h)		(mL)	(°C)		(mL)	(mL)	(mL)	[L]
Fermentation	NL	2012-11-20	08:30:00	0	pH adjustment	25	52.1	6.02	2	2060	2037	2.039
SF 1815	0	2012-11-20	08:40:00	0	Inoculation	25	52	6	0	2039	2014	2.014
	1	2012-11-20	10:40:00	2		25	52	5.99	1		1990	1.991
	2	2012-11-20	12:40:00	4		25	52	5.99	5		1969	1.974
	3	2012-11-20	14:40:00	6		25	52	5.97	44		1983	2.027
	4	2012-11-20	16:40:00	8		25	52	5.98	91		2005	2.096
	5	2012-11-21	03:40:00	19		25	52	5.99	173		2062	2.235
	6	2012-11-21	08:40:00	24		25	52	5.99	183		2047	2.23
	7	2012-11-21	10:40:00	26		25	52	5.99	188		2027	2.215
	8	2012-11-21	12:40:00	28		25	52	5.99	194		2008	2.202
	9	2012-11-21	14:40:00	30		25	52	5.99	200		1989	2.189
	10	2012-11-21	16:40:00	32		25	52	5.99	206		1970	2.176
	11	2012-11-22	08:40:00	48		25	52	6	248		1987	2.235
	12	2012-11-22	10:40:00	50	Stop	25	52	6	248		1962	2.21

## Sheet: Lactate
		Dilution factor: 1:	25
Sample	Time	Remarks	LacHPLC a	LacHPLC b	Lactate	AAHPLC a	AAHPLC b	Acidic acid
No.	(h)		(g/L)	(g/L)	(g/L)	(g/L)	(g/L)	(g/L)
	NL	pH adjustment	0	0	0	0	0	0
0	0	Inoculation	0	0	0	0	0	0
1	2		0	0	0	0	0	0
2	4		0.0775174	0.0889343	2.08065	0	0	0
3	6		0.547033	0.554088	13.764	0	0	0
4	8		1.10881	1.10793	27.7092	0	0	0
5	19		1.99377	2.00454	49.9789	0	0	0
6	24		2.09248	2.09717	52.3707	0	0	0
7	26		2.11603	2.11028	52.8289	0	0	0
8	28		2.18491	2.18134	54.578	0	0	0
9	30		2.25442	2.26678	56.515	0	0	0
10	32		2.30494	2.30431	57.6155	0	0	0
11	48		2.7446	2.74311	68.5964	0	0	0
12	50	Stop	2.75364	2.75081	68.8056	0	0	0

## Sheet: Sugars
		Dilution factor: 1:	25
Sample	Time	Remarks	GluHPLC a	GluHPLC b	Glucose	XylHPLC a	XylHPLC b	Xylose	ArabHPLC a	ArabHPLC b	Arabinose	Total sugars
No.	(h)		(g/L)	(g/L)	(g/L)	(g/L)	(g/L)	(g/L)	(g/L)	(g/L)	(g/L)	(g/L)
	NL	pH adjustment	1.97783	1.95975	49.2197	0.831831	0.824432	20.7033	0.451486	0.446626	11.2264	81.1494
0	0	Inoculation	1.93413	1.93207	48.3275	0.811237	0.806274	20.2189	0.438489	0.440159	10.9831	79.5295
1	2		1.9306	1.92642	48.2128	0.80797	0.805238	20.1651	0.440142	0.437904	10.9756	79.3535
2	4		1.87107	1.87396	46.8129	0.80825	0.812867	20.264	0.438313	0.436804	10.939	78.0158
3	6		1.29377	1.31435	32.6016	0.750349	0.7492	18.7444	0.395614	0.399168	9.93477	61.2807
4	8		0.768515	0.76815	19.2083	0.737643	0.735426	18.4134	0.383705	0.380587	9.55365	47.1753
5	19		0	0	0	0.542571	0.541802	13.5547	0.314041	0.315778	7.87274	21.4274
6	24		0	0	0	0.472027	0.46936	11.7673	0.26509	0.267513	6.65755	18.4249
7	26		0	0	0	0.423103	0.423961	10.5883	0.235301	0.235563	5.88579	16.4741
8	28		0	0	0	0.393733	0.39115	9.81104	0.207964	0.208069	5.20041	15.0115
9	30		0	0	0	0.356687	0.35655	8.91547	0.183312	0.180702	4.55017	13.4656
10	32		0	0	0	0.315775	0.31272	7.85619	0.150529	0.149967	3.7562	11.6124
11	48		0	0	0	0	0	0	0	0	0	0
12	50	Stop	0	0	0	0	0	0	0	0	0	0

## Sheet: Biomass, TCC, CFU
Sample	Time	Remarks	BMa	BMb	BM Average	BM by Regression	BM norm	TCC	CFU		Inoculum	TCC	CFU
No.	(h)		(g/L)	(g/Ll)	(g/L)	(g/L)	(g/L)	(cell counts/ml)	(CFU/ml)			(cell counts/ml)	(CFU/ml)
	NL	pH adjustment	0.54	0.6	0.57							3343750000	1.66667e+08
0	0	Inoculation	2.56	2.68	2.62	0.0754688	2.05	125781250	1.06667e+06
1	2		4.12	2.78	3.45	0.0932812	2.88	155468750	2.13333e+06
2	4		1.14	1.92	1.53	0.623437	0.96	1039062500	6.33333e+07
3	6		2.66	3.32	2.99	2.83594	2.42	4726562500	2.06667e+09
4	8		4.52	4.2	4.36	4.22344	3.79	7039062500	2600000000
5	19		4.12	4.2	4.16	3.83437	3.59	6390625000	1.46667e+09
6	24		4.48	4.62	4.55	4.54688	3.98	7578125000	1400000000
7	26		4.28	4.14	4.21	6.75	3.64	11250000000	5.73333e+08
8	28		4.42	4.4	4.41	6.84375	3.84	11406250000	2.46667e+08
9	30		4.6	4.48	4.54	6.375	3.97	10625000000	4.66667e+08
10	32		4.42	4.58	4.5	7.21875	3.93	12031250000	380000000
11	48		4.9	4.72	4.81	5.71875	4.24	9531250000	160000000
12	50	Stop	4.72	4.56	4.64	7.17187	4.07	11953125000	1.86667e+08

## Sheet: Prediction
						TSPAN		Biomass		Glucose		Xylose		Arabinose		Lactate
						[h]		[g/L]		[g/L]		[g/L]		[g/L]		[g/L]
						0		0.08		48.33		20.22		10.98		0
						0.5		0.110373		47.7614		20.2012		10.9689		0.47048
						1		0.152713		46.9686		20.1751		10.9536		1.12633
						1.5		0.211153		45.8744		20.1388		10.9324		2.03158
						2		0.290791		44.3842		20.0889		10.9035		3.26517
						2.5		0.397496		42.3892		20.0211		10.8643		4.91805
						3		0.5373		39.7786		19.9303		10.8122		7.08364
						3.5		0.71516		36.4629		19.8117		10.7445		9.83871
						4		0.933023		32.4107		19.6614		10.659		13.2134
						4.5		1.1875		27.6925		19.4777		10.5551		17.1553
						5		1.46801		22.5159		19.2622		10.4338		21.5005
						5.5		1.75671		17.2261		19.0202		10.2983		25.9725
						6		2.03111		12.2559		18.7598		10.153		30.2229
						6.5		2.26937		8.02458		18.489		10.0026		33.9137
						7		2.4569		4.81119		18.2142		9.8507		36.8185
						7.5		2.59127		2.65736		17.9388		9.69911		38.8999
						8		2.68176		1.37672		17.6637		9.5483		40.3015
						8.5		2.74268		0.684532		17.3885		9.39808		41.2452
						9		2.78653		0.333013		17.1127		9.24814		41.9244
						9.5		2.82144		0.160496		16.8361		9.09828		42.4653
						10		2.85196		0.0771683		16.5582		8.94837		42.9379
						10.5		2.88037		0.0371507		16.2793		8.7984		43.3781
						11		2.90781		0.017942		15.9992		8.64838		43.8032
						11.5		2.93481		0.00870145		15.7181		8.49834		44.2214
						12		2.96163		0.00424025		15.4361		8.34834		44.6368
						12.5		2.98838		0.00207702		15.1534		8.19843		45.0511
						13		3.01509		0.00102299		14.87		8.04867		45.4649
						13.5		3.0418		0.000506742		14.5862		7.89912		45.8786
						14		3.06849		0.000252513		14.302		7.74985		46.2922
						14.5		3.09517		0.000126603		14.0177		7.60092		46.7054
						15		3.12183		6.38789e-05		13.7333		7.45239		47.1183
						15.5		3.14844		3.24392e-05		13.449		7.30434		47.5306
						16		3.17501		1.65845e-05		13.165		7.15682		47.9421
						16.5		3.20151		8.53962e-06		12.8815		7.0099		48.3526
						17		3.22793		4.42916e-06		12.5985		6.86365		48.7619
						17.5		3.25427		2.31434e-06		12.3162		6.71813		49.1698
						18		3.2805		1.21854e-06		12.0349		6.5734		49.5761
						18.5		3.30661		6.46609e-07		11.7546		6.42953		49.9806
						19		3.33259		3.45861e-07		11.4755		6.28658		50.3831
						19.5		3.35843		1.86503e-07		11.1978		6.14461		50.7833
						20		3.38411		1.01404e-07		10.9215		6.00369		51.1811
						20.5		3.40962		5.55997e-08		10.6469		5.86386		51.5763
						21		3.43495		3.07482e-08		10.3741		5.7252		51.9687
						21.5		3.46009		1.71523e-08		10.1032		5.58775		52.3581
						22		3.48502		9.65259e-09		9.83443		5.45158		52.7443
						22.5		3.50974		5.4807e-09		9.56781		5.31673		53.1271
						23		3.53423		3.14008e-09		9.30352		5.18325		53.5064
						23.5		3.55847		1.81545e-09		9.0417		5.05121		53.882
						24		3.58247		1.05931e-09		8.78245		4.92064		54.2537
						24.5		3.60621		6.23855e-10		8.5259		4.79159		54.6214
						25		3.62968		3.70841e-10		8.27217		4.66411		54.9849
						25.5		3.65287		2.22515e-10		8.02135		4.53824		55.3442
						26		3.67577		1.34779e-10		7.77356		4.41402		55.6989
						26.5		3.69837		8.24121e-11		7.52889		4.29148		56.0491
						27		3.72068		5.08716e-11		7.28743		4.17066		56.3945
						27.5		3.74267		3.17019e-11		7.04928		4.0516		56.7352
						28		3.76434		1.99447e-11		6.81451		3.93432		57.0709
						28.5		3.78569		1.26676e-11		6.5832		3.81886		57.4016
						29		3.8067		8.12243e-12		6.35543		3.70523		57.7271
						29.5		3.82739		5.25766e-12		6.13125		3.59347		58.0475
						30		3.84773		3.43561e-12		5.91073		3.48359		58.3625

## Sheet: Statistics
Time	Biomass [g/L]			Glucose [g/L]			Xylose [g/L]			Arabinose [g/L]			Lactate [g/L]					Variance
	Original	Prediction	Difference	Original	Prediction	Difference	Original	Prediction	Difference	Original	Prediction	Difference	Original	Prediction	Deiiference			based on Difference
0	2.05	0.08	1.97	48.3275	48.33	0.00248599	20.2189	20.22	0.00110257	10.9831	10.98	0.00310468	0	0	0
2	2.88	0.290791	2.58921	48.2128	44.3842	3.82864	20.1651	20.0889	0.0761578	10.9756	10.9035	0.0720799	0	3.26517	3.26517		Biomass	0.67628
4	0.96	0.933023	0.0269766	46.8129	32.4107	14.4022	20.264	19.6614	0.602557	10.939	10.659	0.27992	2.08065	13.2134	11.1328		Glucose	59.101
6	2.42	2.03111	0.388893	32.6016	12.2559	20.3457	18.7444	18.7598	0.0153804	9.93477	10.153	0.21819	13.764	30.2229	16.4589		Xylose	1.74982
8	3.79	2.68176	1.10824	19.2083	1.37672	17.8316	18.4134	17.6637	0.749694	9.55365	9.5483	0.00535387	27.7092	40.3015	12.5923		Arabinose	0.388228
19	3.59	3.33259	0.257409	0	3.45861e-07	3.45861e-07	13.5547	11.4755	2.07914	7.87274	6.28658	1.58616	49.9789	50.3831	0.404103		Lactate	27.2599
24	3.98	3.58247	0.397529	0	1.05931e-09	1.05931e-09	11.7673	8.78245	2.98488	6.65755	4.92064	1.73691	52.3707	54.2537	1.88303
26	3.64	3.67577	0.0357681	0	1.34779e-10	1.34779e-10	10.5883	7.77356	2.81475	5.88579	4.41402	1.47178	52.8289	55.6989	2.87		Sum of Variance	89.1753
28	3.84	3.76434	0.0756609	0	1.99447e-11	1.99447e-11	9.81104	6.81451	2.99653	5.20041	3.93432	1.26609	54.578	57.0709	2.49285
30	3.97	3.84773	0.122275	0	3.43562e-12	3.43562e-12	8.91547	5.91073	3.00474	4.55017	3.48359	1.06658	56.515	58.3625	1.84757		Standard Mean Deviation	9.44327
32	3.93	3.92559	0.00440549	0	6.87893e-13	6.87893e-13	7.85619	5.06619	2.79	3.7562	3.06323	0.692965	57.6155	59.5687	1.95321
48	4.24	4.3472	0.107203	0	1.94239e-16	1.94239e-16	0	0.498104	0.498104	0	0.78275	0.78275	68.5964	66.0995	2.4969
50	4.07	4.37727	0.307267	0	1.10585e-16	1.10585e-16	0	0.177294	0.177294	0	0.615203	0.615203	68.8056	66.5652	2.24044
Anova: Single Factor								Correlation
SUMMARY
Groups	Count	Sum	Average	Variance					Original Data	Prediction
Original Data	65	989.974	15.2304	384.82				Original	1
Prediction	65	953.269	14.6657	388.861				Prediction	0.967569	1
ANOVA
Source of Variation	Sum of squares (SS)	Degrees of freedom (df)	Average sum of squares (MS)	Test statistic (F)	P-value	Critical F-value
Between the Groups	10.3634	1	10.3634	0.0267898	0.870244	3.91514
Within Groups	49515.6	128	386.841
Total	49526	129
