# Supplementary material for: A brief dataset on the model-based evaluation of the growth performance of Bacillus coagulans and l-lactic acid production in a lignin-supplemented medium
Source: Data Brief. 2017 Feb 11;11:236–44. doi: 10.1016/j.dib.2017.02.010 (PMC5320064; doi:10.1016/j.dib.2017.02.010)
Supplement: Supplementary file 2 — Supplementary material [file mmc2.zip › 019 - Submerged fermentation - DSM No 2314 - Wheat straw hydrolysate - 1.xlsx]

## Sheet: Protocol
Define	Sample	Date	Time	Duration	Step	Volume Sample	Temperature	pH-value	Volume NaOH	Volume Start	Volume Fermenter	Volume Total
				(h)		(mL)	(°C)		(mL)	(mL)	(mL)	[L]
Fermentation	NL	2013-08-28	08:40:00	0	pH adjustment	15	52	6.02	7	1425	1417	1.424
	0	2013-08-28	09:05:00	0	Inoculation	15	52	6.02	0	1454	1439	1.439
	1	2013-08-28	12:05:00	3		15	52	6	8		1432	1.44
	2	2013-08-28	13:35:00	4.5		15	52	6	23		1432	1.455
	3	2013-08-28	15:05:00	6		15	52	5.99	28		1422	1.45
	4	2013-08-29	09:05:00	24	stop	15	52	6	29		1408	1.437

## Sheet: Lactate
		Dilution factor: 1:	5
Sample	Time	Remarks	LacHPLC a	LacHPLC b	Lactate	AAHPLC a	AAHPLC b	Acidic acid
No.	(h)		(g/L)	(g/L)	(g/L)	(g/L)	(g/L)	(g/L)
	NL	pH adjustment	0	0	0	0.137315	0.141106	0.696051
0	0	Inoculation	0.0696105	0.0698637	0.348686	0.173257	0.165496	0.846881
1	3		0.63079	0.629383	3.15043	0.168821	0.160034	0.82214
2	4.5		1.82756	1.82842	9.13995	0.179948	0.184225	0.910433
3	6		2.07601	2.07462	10.3766	0.218392	0.224071	1.10616
4	24	stop	1.92712	1.92867	9.63949	0.269142	0.275718	1.36215

## Sheet: Sugars
		Dilution factor: 1:	5
Sample	Time	Remarks	GluHPLC a	GluHPLC b	Glucose	XylHPLC a	XylHPLC b	Xylose	ArabHPLC a	ArabHPLC b	Arabinose	Total sugars
No.	(h)		(g/L)	(g/L)	(g/L)	(g/L)	(g/L)	(g/L)	(g/L)	(g/L)	(g/L)	(g/L)
	NL	pH adjustment	1.48185	1.48014	7.40497	0.581209	0.582619	2.90957	0.125001	0.124938	0.624846	10.9394
0	0	Inoculation	1.46142	1.46015	7.30392	0.566506	0.565405	2.82978	0.124593	0.125851	0.626109	10.7598
1	3		0.888409	0.89813	4.46635	0.478758	0.482734	2.40373	0.084889	0.0853252	0.425536	7.29561
2	4.5		0.300398	0.300379	1.50194	0.296239	0.29622	1.48115	0	0	0	2.98309
3	6		0	0	0	0.0312564	0.0316035	0.15715	0	0	0	0.15715
4	24	stop	0	0	0	0.025888	0.0271181	0.132515	0	0	0	0.132515

## Sheet: Biomass, TCC, CFU
Sample	Time	Remarks	BMa	BMb	BM Average	BM by Regression	BM norm	TCC	CFU		Inoculum	TCC	CFU
No.	(h)		(g/L)	(g/Ll)	(g/L)	(g/L)	(g/L)	(cell counts/ml)	(CFU/ml)			(cell counts/ml)	(CFU/ml)
	NL	pH adjustment	-	-	-	-	-	-	-			16718750000	0.0326667
0	0	Inoculation	-	-	-	0.248437	-	414062500	7000000
1	3		-	-	-	0.529687	-	882812500	4.86667e+06
2	4.5		-	-	-	1.0875	-	1812500000	2.39333e+08
3	6		-	-	-	1.00781	-	1679687500	3.06667e+08
4	24	stop	-	-	-	1.37812	-	2296875000	0

## Sheet: Prediction
						TSPAN		Biomass		Glucose		Xylose		Arabinose		Lactate
						[h]		[g/L]		[g/L]		[g/L]		[g/L]		[g/L]
						0		0.248438		7.3		2.83		0.63		0.35
						0.5		0.277461		7.03057		2.82528		0.626353		0.678183
						1		0.316332		6.66964		2.81919		0.621824		1.1177
						1.5		0.368069		6.1892		2.8112		0.616106		1.70268
						2		0.436155		5.557		2.80055		0.608789		2.47251
						2.5		0.52399		4.74168		2.78618		0.599342		3.46563
						3		0.633352		3.72716		2.76672		0.58713		4.70214
						3.5		0.760701		2.54719		2.74051		0.571509		6.14202
						4		0.889699		1.35508		2.70595		0.552044		7.60058
						4.5		0.985787		0.474165		2.66223		0.528911		8.68711
						5		1.02756		0.104326		2.60993		0.503054		9.15957
						5.5		1.03934		0.017748		2.54992		0.475471		9.29307
						6		1.0438		0.00273916		2.48222		0.446667		9.34364
						6.5		1.04723		0.00040288		2.40638		0.416914		9.38275
						7		1.05082		5.72813e-05		2.32185		0.386461		9.42357
						7.5		1.05476		7.92453e-06		2.22812		0.355583		9.46838
						8		1.0591		1.07248e-06		2.12485		0.324588		9.51763
						8.5		1.06384		1.42465e-07		2.01186		0.293806		9.57147
						9		1.06897		1.86172e-08		1.88927		0.263585		9.62982
						9.5		1.07449		2.39718e-09		1.75753		0.234269		9.69248
						10		1.08036		3.04472e-10		1.61753		0.206191		9.75901
						10.5		1.0865		3.81789e-11		1.47065		0.179653		9.82877
						11		1.09285		4.73016e-12		1.31883		0.154912		9.90082
						11.5		1.0993		5.79254e-13		1.16458		0.132172		9.97399
						12		1.10573		7.01453e-14		1.01089		0.111569		10.0469
						12.5		1.11198		8.40397e-15		0.861129		0.0931748		10.1178
						13		1.11792		9.96802e-16		0.718764		0.0769903		10.1853
						13.5		1.12342		1.17145e-16		0.587078		0.0629561		10.2477
						14		1.12835		1.36533e-17		0.468805		0.0509597		10.3037
						14.5		1.13264		1.5798e-18		0.365824		0.0408469		10.3525
						15		1.13625		1.81673e-19		0.278966		0.0324358		10.3936
						15.5		1.1392		2.07859e-20		0.208002		0.0255289		10.4272
						16		1.14153		2.36851e-21		0.15179		0.0199256		10.4538
						16.5		1.14332		2.69028e-22		0.108554		0.0154309		10.4743
						17		1.14465		3.04837e-23		0.0761937		0.0118635		10.4896
						17.5		1.14562		3.44784e-24		0.0525723		0.00905945		10.5008
						18		1.1463		3.89447e-25		0.0357147		0.00687523		10.5088
						18.5		1.14677		4.39464e-26		0.023925		0.00518779		10.5144
						19		1.14709		4.95528e-27		0.0158267		0.00389396		10.5182
						19.5		1.14729		5.58406e-28		0.0103523		0.00290876		10.5208
						20		1.14742		6.28929e-29		0.00670363		0.00216328		10.5226
						20.5		1.1475		7.07988e-30		0.0043022		0.0016024		10.5237
						21		1.14754		7.96491e-31		0.00273909		0.00118262		10.5245
						21.5		1.14756		8.95417e-32		0.00173159		0.000869913		10.5249
						22		1.14756		1.00548e-32		0.00108781		0.000637967		10.5252
						22.5		1.14755		1.12767e-33		0.000679588		0.000466591		10.5254
						23		1.14754		1.2626e-34		0.000422477		0.000340411		10.5256
						23.5		1.14752		1.41067e-35		0.000261502		0.000247801		10.5256
						24		1.1475		1.57076e-36		0.000161243		0.000180023		10.5257
						24.5		1.14748		1.74077e-37		9.90867e-05		0.000130546		10.5257
						25		1.14746		1.91497e-38		6.07076e-05		9.45112e-05		10.5257
						25.5		1.14744		2.09169e-39		3.7096e-05		6.83225e-05		10.5257
						26		1.14741		2.25536e-40		2.26139e-05		4.93241e-05		10.5258
						26.5		1.14739		2.36967e-41		1.3755e-05		3.55642e-05		10.5258
						27		1.14736		2.46781e-42		8.35162e-06		2.56155e-05		10.5258
						27.5		1.14734		2.45706e-43		5.06124e-06		1.84304e-05		10.5258
						28		1.14732		2.23401e-44		3.06065e-06		1.32464e-05		10.5258
						28.5		1.14729		2.061e-45		1.84896e-06		9.51369e-06		10.5258
						29		1.14727		1.57912e-46		1.11451e-06		6.82593e-06		10.5258
						29.5		1.14724		1.27974e-47		6.71834e-07		4.89585e-06		10.5258
						30		1.14722		8.53742e-49		4.04072e-07		3.5081e-06		10.5258

## Sheet: Statistics
Time	Biomass [g/L]			Glucose [g/L]			Xylose [g/L]			Arabinose [g/L]			Lactate [g/L]					Variance
	Original	Prediction	Difference	Original	Prediction	Difference	Original	Prediction	Difference	Original	Prediction	Difference	Original	Prediction	Deiiference			based on Difference
0	0.248437	0.248438	5.55112e-17	7.30392	7.3	0.00392055	2.82978	2.83	0.00022402	0.626109	0.63	0.00389094	0.348686	0.35	0.00131441
3	0.529687	0.633352	0.103664	4.46635	3.72716	0.739185	2.40373	2.76672	0.362989	0.425536	0.58713	0.161595	3.15043	4.70214	1.55171		Biomass	0.00775492
4.5	1.0875	0.985787	0.101713	1.50194	0.474165	1.02778	1.48115	2.66223	1.18108	0	0.528911	0.528911	9.13995	8.68711	0.45284		Glucose	0.243399
6	1.00781	1.0438	0.0359826	0	0.00273916	0.00273916	0.15715	2.48222	2.32507	0	0.446667	0.446667	10.3766	9.34364	1.03292		Xylose	0.93686
24	1.37813	1.1475	0.230622	0	1.57027e-36	1.57027e-36	0.132515	0.000161242	0.132354	0	0.000180022	0.000180022	9.63949	10.5257	0.886199		Arabinose	0.0612246
																	Lactate	0.346009
																	Sum of Variance	1.59525
																	Standard Mean Deviation	1.26303
Anova: Single Factor								Correlation
SUMMARY
Groups	Count	Sum	Average	Variance					Original Data	Prediction
Original Data	25	58.2349	2.32939	10.6297				Original	1
Prediction	25	62.1057	2.48423	10.1203				Prediction	0.97419	1
ANOVA
Source of Variation	Sum of squares (SS)	Degrees of freedom (df)	Average sum of squares (MS)	Test statistic (F)	P-value	Critical F-value
Between the Groups	0.299674	1	0.299674	0.0288842	0.865761	4.04265
Within Groups	498.001	48	10.375
Total	498.3	49
