# Supplementary material for: A brief dataset on the model-based evaluation of the growth performance of Bacillus coagulans and l-lactic acid production in a lignin-supplemented medium
Source: Data Brief. 2017 Feb 11;11:236–44. doi: 10.1016/j.dib.2017.02.010 (PMC5320064; doi:10.1016/j.dib.2017.02.010)
Supplement: Supplementary file 2 — Supplementary material [file mmc2.zip › 020 - Submerged fermentation - DSM No 2314 - Wheat straw hydrolysate - 2.xlsx]

## Sheet: Protocol
Define	Sample	Date	Time	Duration	Step	Volume Sample	Temperature	pH-value	Volume NaOH	Volume Start	Volume Fermenter	Volume Total
				(h)		(mL)	(°C)		(mL)	(mL)	(mL)	[L]
Fermentation	NL	2013-08-28	08:50:00	0	pH adjustment	15	52	4.04	7	1425	1425	1.432
	0	2013-08-28	09:10:00	0	Inoculation	15	52	6	0	1462	1447	1.447
	1	2013-08-28	12:10:00	3		15	52	5.97	8		1440	1.448
	2	2013-08-28	13:40:00	4.5		15	52	5.98	25		1442	1.467
	3	2013-08-28	15:10:00	6		15	52	5.99	29		1431	1.46
	4	2013-08-29	09:10:00	24	stop	15	52	5.99	34		1421	1.455

## Sheet: Lactate
		Dilution factor: 1:	5
Sample	Time	Remarks	LacHPLC a	LacHPLC b	Lactate	AAHPLC a	AAHPLC b	Acidic acid
No.	(h)		(g/L)	(g/L)	(g/L)	(g/L)	(g/L)	(g/L)
	NL	pH adjustment	0	0	0	0.124118	0.12461	0.621819
0	0	Inoculation	0.0700635	0.0698381	0.349754	0.167702	0.15937	0.817681
1	3		0.67782	0.682372	3.40048	0.154098	0.16385	0.794872
2	4.5		1.71172	1.71455	8.56567	0.179986	0.171518	0.87876
3	6		1.93957	1.93322	9.68197	0.209469	0.216274	1.06436
4	24	stop	1.8757	1.87481	9.37627	0.244905	0.257619	1.25631

## Sheet: Sugars
		Dilution factor: 1:	5
Sample	Time	Remarks	GluHPLC a	GluHPLC b	Glucose	XylHPLC a	XylHPLC b	Xylose	ArabHPLC a	ArabHPLC b	Arabinose	Total sugars
No.	(h)		(g/L)	(g/L)	(g/L)	(g/L)	(g/L)	(g/L)	(g/L)	(g/L)	(g/L)	(g/L)
	NL	pH adjustment	1.3831	1.38466	6.91939	0.471645	0.471872	2.35879	0.108466	0.109021	0.543719	9.82191
0	0	Inoculation	1.37952	1.34039	6.79978	0.465221	0.419539	2.2119	0.105802	0.0750186	0.452052	9.46373
1	3		0.776892	0.803881	3.95193	0.387104	0.427747	2.03713	0.0758044	0.101843	0.444117	6.43318
2	4.5		0.222209	0.222183	1.11098	0.219133	0.219107	1.0956	0	0	0	2.20658
3	6		0	0	0	0.0304196	0.0309592	0.153447	0	0	0	0.153447
4	24	stop	0	0	0	0.0277721	0.0282334	0.140014	0	0	0	0.140014

## Sheet: Biomass, TCC, CFU
Sample	Time	Remarks	BMa	BMb	BM Average	BM by Regression	BM norm	TCC	CFU		Inoculum	TCC	CFU
No.	(h)		(g/L)	(g/Ll)	(g/L)	(g/L)	(g/L)	(cell counts/ml)	(CFU/ml)			(cell counts/ml)	(CFU/ml)
	NL	pH adjustment	-	-	-	-	-	-	-			16718750000	0.0326667
0	0	Inoculation	-	-	-	0.24375	-	406250000	5000000
1	3		-	-	-	0.1125	-	187500000	3.73333e+06
2	4.5		-	-	-	0.548438	-	914062500	23800000
3	6		-	-	-	0.885938	-	1476562500	46000000
4	24	stop	-	-	-	1.66406	-	2773437500	0

## Sheet: Prediction
						TSPAN		Biomass		Glucose		Xylose		Arabinose		Lactate
						[h]		[g/L]		[g/L]		[g/L]		[g/L]		[g/L]
						0		0.24375		6.8		2.21		0.45		0.35
						0.5		0.271781		6.53955		2.20599		0.44735		0.666966
						1		0.309231		6.19152		2.20083		0.444065		1.09041
						1.5		0.358915		5.72978		2.19408		0.439928		1.65218
						2		0.424018		5.12477		2.1851		0.434649		2.38829
						2.5		0.507512		4.3491		2.17304		0.427854		3.33233
						3		0.610581		3.39212		2.15675		0.419106		4.49768
						3.5		0.729001		2.29383		2.13492		0.407968		5.83661
						4		0.846365		1.20807		2.1063		0.394165		7.16364
						4.5		0.931417		0.427209		2.07033		0.377857		8.12539
						5		0.968269		0.0995271		2.02751		0.359699		8.54225
						5.5		0.979		0.0184218		1.97851		0.340353		8.66379
						6		0.982948		0.00311279		1.92338		0.320161		8.70866
						6.5		0.985809		0.000502433		1.86179		0.299314		8.74123
						7		0.988721		7.85626e-05		1.79336		0.277984		8.77439
						7.5		0.991893		1.19766e-05		1.71779		0.256359		8.81049
						8		0.995366		1.78892e-06		1.63488		0.234647		8.84999
						8.5		0.999145		2.62712e-07		1.54461		0.213072		8.89295
						9		1.00322		3.80227e-08		1.44721		0.191868		8.93927
						9.5		1.00757		5.43251e-09		1.34318		0.171267		8.9887
						10		1.01216		7.67164e-10		1.23336		0.151492		9.04086
						10.5		1.01694		1.07196e-10		1.11898		0.132746		9.09515
						11		1.02185		1.4829e-11		1.00165		0.115206		9.15081
						11.5		1.02679		2.03175e-12		0.883377		0.099009		9.20689
						12		1.03167		2.75844e-13		0.766457		0.0842541		9.26231
						12.5		1.03639		3.71303e-14		0.653356		0.0709944		9.31591
						13		1.04084		4.9583e-15		0.546526		0.0592399		9.36651
						13.5		1.04494		6.57327e-16		0.448183		0.0489596		9.41309
						14		1.04861		8.65785e-17		0.360087		0.0400872		9.45482
						14.5		1.0518		1.13391e-17		0.283371		0.0325282		9.49114
						15		1.05449		1.47793e-18		0.218453		0.0261678		9.52189
						15.5		1.05671		1.91864e-19		0.16506		0.0208792		9.54717
						16		1.05848		2.48273e-20		0.12234		0.0165311		9.5674
						16.5		1.05985		3.20451e-21		0.0890446		0.0129939		9.58317
						17		1.06089		4.12792e-22		0.0637241		0.0101446		9.59517
						17.5		1.06165		5.30952e-23		0.0448984		0.00787044		9.60409
						18		1.06221		6.82155e-24		0.031187		0.00607066		9.61059
						18.5		1.0626		8.75669e-25		0.0213846		0.00465739		9.61524
						19		1.06286		1.12334e-25		0.0144931		0.00355556		9.61851
						19.5		1.06304		1.44022e-26		0.00971988		0.00270214		9.62078
						20		1.06316		1.84565e-27		0.00645767		0.00204509		9.62233
						20.5		1.06323		2.3641e-28		0.00425443		0.00154198		9.62338
						21		1.06326		3.02647e-29		0.00278197		0.00115865		9.62408
						21.5		1.06328		3.87155e-30		0.00180705		0.000867897		9.62454
						22		1.06329		4.94898e-31		0.00116687		0.000648269		9.62485
						22.5		1.06328		6.31859e-32		0.000749553		0.000482979		9.62505
						23		1.06327		8.05804e-33		0.000479262		0.000358999		9.62518
						23.5		1.06326		1.02549e-33		0.000305189		0.000266285		9.62526
						24		1.06324		1.30052e-34		0.00019364		0.000197142		9.62532
						24.5		1.06322		1.64403e-35		0.000122473		0.000145703		9.62535
						25		1.0632		2.07219e-36		7.72462e-05		0.000107521		9.62537
						25.5		1.06318		2.58522e-37		4.85979e-05		7.92331e-05		9.62539
						26		1.06316		3.20981e-38		3.05084e-05		5.83151e-05		9.62539
						26.5		1.06313		3.91073e-39		1.91133e-05		4.28699e-05		9.6254
						27		1.06311		4.71039e-40		1.19535e-05		3.14832e-05		9.6254
						27.5		1.06309		5.49911e-41		7.46295e-06		2.30985e-05		9.62541
						28		1.06307		6.27495e-42		4.65304e-06		1.69328e-05		9.62541
						28.5		1.06305		6.42726e-43		2.89505e-06		1.24005e-05		9.62541
						29		1.06302		6.95493e-44		1.80074e-06		9.0773e-06		9.62541
						29.5		1.063		6.38664e-45		1.1174e-06		6.63794e-06		9.62541
						30		1.06298		5.10227e-46		6.92534e-07		4.85102e-06		9.62541

## Sheet: Statistics
Time	Biomass [g/L]			Glucose [g/L]			Xylose [g/L]			Arabinose [g/L]			Lactate [g/L]					Variance
	Original	Prediction	Difference	Original	Prediction	Difference	Original	Prediction	Difference	Original	Prediction	Difference	Original	Prediction	Deiiference			based on Difference
0	0.24375	0.24375	0	6.79978	6.8	0.000222695	2.2119	2.21	0.00189897	0.452052	0.45	0.00205201	0.349754	0.35	0.000245996
3	0.1125	0.610581	0.498081	3.95193	3.39212	0.559814	2.03713	2.15675	0.119622	0.444117	0.419106	0.025011	3.40048	4.49768	1.0972		Biomass	0.0666439
4.5	0.548438	0.931417	0.382979	1.11098	0.427209	0.683771	1.0956	2.07033	0.974731	0	0.377857	0.377857	8.56567	8.12539	0.440284		Glucose	0.117495
6	0.885938	0.982948	0.0970109	0	0.00311279	0.00311279	0.153447	1.92338	1.76993	0	0.320161	0.320161	9.68197	8.70866	0.973309		Xylose	0.577353
24	1.66406	1.06324	0.600823	0	1.30086e-34	1.30086e-34	0.140014	0.00019364	0.13982	0	0.000197142	0.000197142	9.37627	9.62532	0.249048		Arabinose	0.0351758
																	Lactate	0.220859
																	Sum of Variance	1.01753
																	Standard Mean Deviation	1.00873
Anova: Single Factor								Correlation
SUMMARY
Groups	Count	Sum	Average	Variance					Original Data	Prediction
Original Data	25	53.2258	2.12903	9.62897				Original	1
Prediction	25	55.6894	2.22758	8.76162				Prediction	0.982803	1
ANOVA
Source of Variation	Sum of squares (SS)	Degrees of freedom (df)	Average sum of squares (MS)	Test statistic (F)	P-value	Critical F-value
Between the Groups	0.121388	1	0.121388	0.0132011	0.909007	4.04265
Within Groups	441.374	48	9.1953
Total	441.496	49
