# Supplementary material for: A brief dataset on the model-based evaluation of the growth performance of Bacillus coagulans and l-lactic acid production in a lignin-supplemented medium
Source: Data Brief. 2017 Feb 11;11:236–44. doi: 10.1016/j.dib.2017.02.010 (PMC5320064; doi:10.1016/j.dib.2017.02.010)
Supplement: Supplementary file 2 — Supplementary material [file mmc2.zip › 021 - Submerged fermentation - DSM No 2314 - Wheat straw hydrolysate - 3.xlsx]

## Sheet: Protocol
Define	Sample	Date	Time	Duration	Step	Volume Sample	Temperature	pH-value	Volume NaOH	Volume Start	Volume Fermenter	Volume Total
				(h)		(mL)	(°C)		(mL)	(mL)	(mL)	[L]
Fermentation	NL	2013-08-28	08:50:00	0	pH adjustment	15	52	4.04	7	1425	1425	1.432
	0	2013-08-28	09:10:00	0	Inoculation	15	52	6	0	1462	1447	1.447
	1	2013-08-28	12:10:00	3		15	52	5.97	8		1440	1.448
	2	2013-08-28	13:40:00	4.5		15	52	5.98	25		1442	1.467
	3	2013-08-28	15:10:00	6		15	52	5.99	29		1431	1.46
	4	2013-08-29	09:10:00	24	stop	15	52	5.99	34		1421	1.455

## Sheet: Lactate
		Dilution factor: 1:	5
Sample	Time	Remarks	LacHPLC a	LacHPLC b	Lactate	AAHPLC a	AAHPLC b	Acidic acid
No.	(h)		(g/L)	(g/L)	(g/L)	(g/L)	(g/L)	(g/L)
	NL	pH adjustment	0	0	0	0.133312	0.127936	0.653118
0	0	Inoculation	0.073505	0.0729517	0.366142	0.168461	0.156928	0.813474
1	3		0.675833	0.667729	3.35891	0.151978	0.158207	0.775465
2	4.5		1.57224	1.5703	7.85633	0.160142	0.164461	0.811506
3	6		1.64942	1.64381	8.23308	0.194423	0.185497	0.949801
4	24	stop	1.77538	1.77814	8.8838	0.288876	0.303384	1.48065

## Sheet: Sugars
		Dilution factor: 1:	5
Sample	Time	Remarks	GluHPLC a	GluHPLC b	Glucose	XylHPLC a	XylHPLC b	Xylose	ArabHPLC a	ArabHPLC b	Arabinose	Total sugars
No.	(h)		(g/L)	(g/L)	(g/L)	(g/L)	(g/L)	(g/L)	(g/L)	(g/L)	(g/L)	(g/L)
	NL	pH adjustment	1.36013	1.35981	6.79986	0.488001	0.488425	2.44107	0	0	0	9.24093
0	0	Inoculation	1.33146	1.32762	6.6477	0.471863	0.470581	2.35611	0	0	0	9.00381
1	3		0.815868	0.81833	4.08549	0.404863	0.404913	2.02444	0	0	0	6.10993
2	4.5		0.330066	0.330313	1.65095	0.325496	0.32574	1.62809	0	0	0	3.27904
3	6		0.218956	0.217488	1.09111	0.215925	0.214477	1.07601	0	0	0	2.16712
4	24	stop	0	0	0	0.031014	0.0298255	0.152099	0	0	0	0.152099

## Sheet: Biomass, TCC, CFU
Sample	Time	Remarks	BMa	BMb	BM Average	BM by Regression	BM norm	TCC	CFU		Inoculum	TCC	CFU
No.	(h)		(g/L)	(g/Ll)	(g/L)	(g/L)	(g/L)	(cell counts/ml)	(CFU/ml)			(cell counts/ml)	(CFU/ml)
	NL	pH adjustment	-	-	-	-	-	-	-			16718750000	0.0326667
0	0	Inoculation	-	-	-	0.1125	-	187500000	5000000
1	3		-	-	-	0.220312	-	367187500	3.73333e+06
2	4.5		-	-	-	0.782813	-	1304687500	23800000
3	6		-	-	-	0.614062	-	1023437500	46000000
4	24	stop	-	-	-	1.51875	-	2531250000	0

## Sheet: Prediction
						TSPAN		Biomass		Glucose		Xylose		Arabinose		Lactate
						[h]		[g/L]		[g/L]		[g/L]		[g/L]		[g/L]
						0		0.1125		6.65		2.36		0		0.37
						0.5		0.125418		6.52999		2.35807		0		0.516074
						1		0.142823		6.36825		2.35558		0		0.712872
						1.5		0.166229		6.15074		2.3523		0		0.977519
						2		0.197583		5.85936		2.34789		0		1.33203
						2.5		0.239292		5.47184		2.34186		0		1.80361
						3		0.294112		4.96266		2.33351		0		2.42344
						3.5		0.364744		4.30699		2.32183		0		3.22203
						4		0.452752		3.49069		2.30553		0		4.21708
						4.5		0.556169		2.53278		2.283		0		5.38637
						5		0.66497		1.52759		2.25261		0		6.61654
						5.5		0.756798		0.68452		2.21326		0		7.65486
						6		0.809307		0.212349		2.16517		0		8.24867
						6.5		0.828931		0.0505468		2.10935		0		8.47072
						7		0.835799		0.0107503		2.0464		0		8.54857
						7.5		0.839624		0.00219		1.97628		0		8.59201
						8		0.84303		0.000436204		1.89875		0		8.63072
						8.5		0.846605		8.54704e-05		1.81359		0		8.67133
						9		0.85047		1.65103e-05		1.72074		0		8.71523
						9.5		0.854644		3.14596e-06		1.62034		0		8.76263
						10		0.859115		5.92682e-07		1.51282		0		8.81337
						10.5		0.863851		1.10706e-07		1.39891		0		8.86712
						11		0.868808		2.04765e-08		1.27973		0		8.92337
						11.5		0.873923		3.75068e-09		1.15676		0		8.9814
						12		0.879117		6.80458e-10		1.03188		0		9.04033
						12.5		0.8843		1.22304e-10		0.907262		0		9.09914
						13		0.889371		2.17854e-11		0.785331		0		9.15668
						13.5		0.894227		3.84747e-12		0.668555		0		9.21179
						14		0.898769		6.74088e-13		0.559276		0		9.26336
						14.5		0.902916		1.17243e-13		0.45949		0		9.31045
						15		0.906604		2.02594e-14		0.37067		0		9.35236
						15.5		0.9098		3.48088e-15		0.293637		0		9.38871
						16		0.912499		5.95177e-16		0.228535		0		9.41944
						16.5		0.914719		1.01356e-16		0.174881		0		9.44476
						17		0.916502		1.7204e-17		0.131711		0		9.46513
						17.5		0.9179		2.91257e-18		0.0977465		0		9.48116
						18		0.918973		4.92084e-19		0.0715684		0		9.49351
						18.5		0.919781		8.30093e-20		0.051765		0		9.50286
						19		0.920376		1.39861e-20		0.0370325		0		9.50981
						19.5		0.920807		2.35437e-21		0.0262345		0		9.51491
						20		0.921114		3.96059e-22		0.0184237		0		9.51859
						20.5		0.921328		6.659e-23		0.0128389		0		9.52123
						21		0.921473		1.11907e-23		0.0088861		0		9.52309
						21.5		0.921569		1.8799e-24		0.00611335		0		9.5244
						22		0.921631		3.15685e-25		0.00418352		0		9.52531
						22.5		0.921667		5.2987e-26		0.00284956		0		9.52594
						23		0.921686		8.89046e-27		0.001933		0		9.52637
						23.5		0.921692		1.49059e-27		0.00130653		0		9.52667
						24		0.921691		2.49713e-28		0.00088031		0		9.52687
						24.5		0.921683		4.17951e-29		0.000591491		0		9.52701
						25		0.921672		6.9888e-30		0.000396467		0		9.5271
						25.5		0.921658		1.16574e-30		0.000265178		0		9.52716
						26		0.921642		1.94067e-31		0.000177034		0		9.5272
						26.5		0.921625		3.22605e-32		0.000117997		0		9.52723
						27		0.921607		5.33263e-33		7.85325e-05		0		9.52725
						27.5		0.921589		8.78482e-34		5.22011e-05		0		9.52726
						28		0.92157		1.43731e-34		3.46591e-05		0		9.52727
						28.5		0.921551		2.31484e-35		2.29867e-05		0		9.52727
						29		0.921532		3.73385e-36		1.52337e-05		0		9.52728
						29.5		0.921513		5.88878e-37		1.00861e-05		0		9.52728
						30		0.921493		8.90716e-38		6.67089e-06		0		9.52728

## Sheet: Statistics
Time	Biomass [g/L]			Glucose [g/L]			Xylose [g/L]			Arabinose [g/L]			Lactate [g/L]					Variance
	Original	Prediction	Difference	Original	Prediction	Difference	Original	Prediction	Difference	Original	Prediction	Difference	Original	Prediction	Deiiference			based on Difference
0	0.1125	0.1125	0	6.6477	6.65	0.00230131	2.35611	2.36	0.00388936	0	0	0	0.366142	0.37	0.00385828
3	0.220312	0.294112	0.0737999	4.08549	4.96266	0.87717	2.02444	2.33351	0.309065	0	0	0	3.35891	2.42344	0.935467		Biomass	0.0531487
4.5	0.782813	0.556169	0.226643	1.65095	2.53278	0.881829	1.62809	2.283	0.654912	0	0	0	7.85633	5.38637	2.46997		Glucose	0.231323
6	0.614062	0.809307	0.195245	1.09111	0.212349	0.878763	1.07601	2.16517	1.08916	0	0	0	8.23308	8.24867	0.0155967		Xylose	0.189578
24	1.51875	0.921691	0.597059	0	2.49753e-28	2.49753e-28	0.152099	0.000880312	0.151219	0	0	0	8.8838	9.52687	0.64307		Arabinose	0
																	Lactate	1.01999
																	Sum of Variance	1.49404
																	Standard Mean Deviation	1.22231
Anova: Single Factor								Correlation
SUMMARY
Groups	Count	Sum	Average	Variance					Original Data	Prediction
Original Data	25	52.6587	2.10635	7.94018				Original	1
Prediction	25	52.1495	2.08598	7.63252				Prediction	0.968393	1
ANOVA
Source of Variation	Sum of squares (SS)	Degrees of freedom (df)	Average sum of squares (MS)	Test statistic (F)	P-value	Critical F-value
Between the Groups	0.00518615	1	0.00518615	0.000666056	0.979517	4.04265
Within Groups	373.745	48	7.78635
Total	373.75	49
