# Supplementary material for: A brief dataset on the model-based evaluation of the growth performance of Bacillus coagulans and l-lactic acid production in a lignin-supplemented medium
Source: Data Brief. 2017 Feb 11;11:236–44. doi: 10.1016/j.dib.2017.02.010 (PMC5320064; doi:10.1016/j.dib.2017.02.010)
Supplement: Supplementary file 2 — Supplementary material [file mmc2.zip › 022 - Submerged fermentation - DSM No 2314 - Aspen wood hydrolysate - 1.xlsx]

## Sheet: Protocol
Define	Sample	Date	Time	Duration	Step	Volume Sample	Temperature	pH-value	Volume NaOH	Volume Start	Volume Fermenter	Volume Total
				(h)		(mL)	(°C)		(mL)	(mL)	(mL)	[L]
Fermentation	NL	2012-10-01	09:00:00	0	pH adjustment	25	52.1	6	0	920	895	0.895
	0	2012-10-01	09:30:00	0	Inoculation	25	52	6	0	920	895	0.895
	1		11:40:00	2.15		25	52	5.99	1		871	0.872
	2		12:45:00	3.25		25	52	5.99	5.4		850.4	0.8558
	3		13:45:00	4.25		25	52	6.01	8.8		828.8	0.8376
	4		14:45:00	5.25		25	52	6	9.8		804.8	0.8146
	5		15:45:00	6.25		25	52	6	9.8		779.8	0.7896
	6		09:15:00	23.75	Stop	25	52	6	10.3		755.3	0.7656

## Sheet: Lactate
		Dilution factor: 1:	5
Sample	Time	Remarks	LacHPLC a	LacHPLC b	Lactate	AAHPLC a	AAHPLC b	Acidic acid
No.	(h)		(g/L)	(g/L)	(g/L)	(g/L)	(g/L)	(g/L)
	NL	pH adjustment	0	0	0	0.0746796	0.0759664	0.388955
0	0	Inoculation	0	0	0.495629	0.077767	0.0778151	0.55505
1	2.15		0.293255	0.290141	1.45849	0.112376	0.113634	0.565025
2	3.25		0.952532	0.95234	4.76218	0.105113	0.107707	0.532049
3	4.25		1.36108	1.35781	6.79722	0.139981	0.1423	0.705702
4	5.25		1.40757	1.40826	7.03956	0.169756	0.168405	0.845402
5	6.25		1.35499	1.37943	6.83604	0.17053	0.174125	0.861638
6	23.75	stop	1.08341	1.09162	5.43758	0.355061	0.356265	1.77831

## Sheet: Sugars
		Dilution factor: 1:	5
Sample	Time	Remarks	GluHPLC a	GluHPLC b	Glucose	XylHPLC a	XylHPLC b	Xylose	ArabHPLC a	ArabHPLC b	Arabinose	Total sugars
No.	(h)		(g/L)	(g/L)	(g/L)	(g/L)	(g/L)	(g/L)	(g/L)	(g/L)	(g/L)	(g/L)
	NL	pH adjustment	1.30682	1.3146	6.37104	0.221665	0.219876	1.1152	0	0	0	7.48624
0	0	Inoculation	1.26473	1.28369	5.96401	0.222467	0.223612	1.02186	0	0	0	6.98587
1	2.15		1.0161	1.01096	5.06763	0.210356	0.209063	1.04855	0	0	0	6.11618
2	3.25		0.311781	0.312106	1.55972	0.200786	0.202024	1.00702	0	0	0	2.56674
3	4.25		0	0	0	0.0869874	0.0865872	0.433937	0	0	0	0.433937
4	5.25		0	0	0	0	0	0	0	0	0	0
5	6.25		0	0	0	0	0	0	0	0	0	0
6	23.75	stop	0	0	0	0	0	0	0	0	0	0

## Sheet: Biomass, TCC, CFU
Sample	Time	Remarks	BMa	BMb	BM Average	BM by Regression	BM norm	TCC	CFU		Inoculum	TCC	CFU
No.	(h)		(g/L)	(g/Ll)	(g/L)	(g/L)	(g/L)	(cell counts/ml)	(CFU/ml)			(cell counts/ml)	(CFU/ml)
	NL	pH adjustment	-	-	-	-	-	-	-			3343750000	1.66667e+08
0	0	Inoculation	-	-	-	0.604687	-	1007812500000	1.34667e+07
1	2.15		-	-	-	0.426562	-	710937500000	830000
2	3.25		-	-	-	0.689062	-	1148437500000	200000
3	4.25		-	-	-	0.6375	-	1062500000000	94000000
4	5.25		-	-	-	0.834375	-	1390625000000	1.14833e+08
5	6.25		-	-	-	0.684375	-	1140625000000	1.35667e+08
6	23.75	stop	-	-	-	1.0875	-	1812500000000	47000000

## Sheet: Prediction
						TSPAN		Biomass		Glucose		Xylose		Arabinose		Lactate
						[h]		[g/L]		[g/L]		[g/L]		[g/L]		[g/L]
						0		0.43		5.964		1.0219		0		0.4956
						0.5		0.477487		5.52167		1.0178		0		1.03256
						1		0.539582		4.94323		1.01258		0		1.73468
						1.5		0.619174		4.20182		1.00587		0		2.63463
						2		0.717582		3.2853		0.997155		0		3.74733
						2.5		0.831114		2.22841		0.985861		0		5.03102
						3		0.944325		1.17572		0.971434		0		6.31113
						3.5		1.02667		0.412827		0.953607		0		7.24231
						4		1.06171		0.0933027		0.932582		0		7.63871
						4.5		1.07093		0.0162526		0.908648		0		7.74321
						5		1.0735		0.00251192		0.881823		0		7.77248
						5.5		1.07495		0.000361951		0.851974		0		7.78917
						6		1.07634		4.95422e-05		0.81896		0		7.80513
						6.5		1.07784		6.51124e-06		0.782675		0		7.8223
						7		1.07947		8.29285e-07		0.743087		0		7.84099
						7.5		1.08123		1.02982e-07		0.700251		0		7.86121
						8		1.08313		1.24793e-08		0.654339		0		7.88288
						8.5		1.08514		1.49405e-09		0.605658		0		7.90585
						9		1.08724		1.77123e-10		0.554669		0		7.92991
						9.5		1.08942		2.07931e-11		0.501996		0		7.95477
						10		1.09163		2.42056e-12		0.448419		0		7.98005
						10.5		1.09384		2.79749e-13		0.394853		0		8.00533
						11		1.09602		3.21285e-14		0.342309		0		8.03013
						11.5		1.0981		3.6697e-15		0.291824		0		8.05395
						12		1.10006		4.17152e-16		0.244394		0		8.07633
						12.5		1.10185		4.72237e-17		0.200884		0		8.09686
						13		1.10345		5.32697e-18		0.161956		0		8.11524
						13.5		1.10484		5.99075e-19		0.128018		0		8.13125
						14		1.10602		6.72009e-20		0.0991979		0		8.14485
						14.5		1.107		7.5226e-21		0.0753612		0		8.1561
						15		1.10777		8.4067e-22		0.0561526		0		8.16517
						15.5		1.10838		9.38193e-23		0.0410608		0		8.17229
						16		1.10884		1.04591e-23		0.0294889		0		8.17775
						16.5		1.10918		1.16499e-24		0.020819		0		8.18184
						17		1.10942		1.29672e-25		0.0144635		0		8.18484
						17.5		1.10959		1.44251e-26		0.00989841		0		8.18699
						18		1.1097		1.60384e-27		0.00668058		0		8.18851
						18.5		1.10977		1.78221e-28		0.00445145		0		8.18956
						19		1.10981		1.97928e-29		0.00293157		0		8.19028
						19.5		1.10983		2.19624e-30		0.00191015		0		8.19076
						20		1.10983		2.43534e-31		0.00123266		0		8.19108
						20.5		1.10983		2.69681e-32		0.000788557		0		8.19129
						21		1.10982		2.98172e-33		0.000500528		0		8.19143
						21.5		1.1098		3.28962e-34		0.000315489		0		8.19152
						22		1.10978		3.61844e-35		0.000197618		0		8.19157
						22.5		1.10976		3.96157e-36		0.000123098		0		8.19161
						23		1.10974		4.31328e-37		7.63005e-05		0		8.19163
						23.5		1.10972		4.65057e-38		4.70851e-05		0		8.19164
						24		1.1097		4.9931e-39		2.89447e-05		0		8.19165
						24.5		1.10967		5.25093e-40		1.77302e-05		0		8.19166
						25		1.10965		5.38029e-41		1.08257e-05		0		8.19166
						25.5		1.10963		5.31446e-42		6.59086e-06		0		8.19166
						26		1.1096		5.12843e-43		4.0028e-06		0		8.19166
						26.5		1.10958		4.51666e-44		2.42501e-06		0		8.19166
						27		1.10956		3.72284e-45		1.46542e-06		0		8.19166
						27.5		1.10953		2.37824e-46		8.82783e-07		0		8.19166
						28		1.10951		1.11484e-47		5.30615e-07		0		8.19166
						28.5		1.10949		1.30415e-49		3.18468e-07		0		8.19166
						29		1.10946		-1.49165e-50		1.90458e-07		0		8.19166
						29.5		1.10944		3.17332e-51		1.12296e-07		0		8.19166
						30		1.10942		4.49099e-52		6.72984e-08		0		8.19166

## Sheet: Statistics
Time	Biomass [g/L]			Glucose [g/L]			Xylose [g/L]			Arabinose [g/L]			Lactate [g/L]					Variance
	Original	Prediction	Difference	Original	Prediction	Difference	Original	Prediction	Difference	Original	Prediction	Difference	Original	Prediction	Deiiference			based on Difference
2	0.271875	0.43	0.158125	4.90155	5.964	1.06245	1.52233	1.0219	0.500428	0	0	0	0.614492	0.4956	0.118892
3	0.590625	0.750453	0.159828	4.04151	2.97923	1.06228	1.35908	0.994065	0.365014	0	0	0	1.48143	4.119	2.63757		Biomass	0.00975623
3.5	0.5625	0.991373	0.428873	1.52733	0.739208	0.788119	1.15195	0.962942	0.189007	0	0	0	4.41526	6.84313	2.42786		Glucose	0.272285
4	0.7875	1.06792	0.280415	0	0.0397582	0.0397582	0.857345	0.920972	0.0636273	0	0	0	6.36386	7.70896	1.3451		Xylose	0.0819944
6	0.904687	1.07426	0.169574	0	0.000960483	0.000960483	0.764876	0.867286	0.10241	0	0	0	6.70914	7.78122	1.07209		Arabinose	0
12.5	0.890625	1.07707	0.18645	0	1.80408e-05	1.80408e-05	0	0.80123	0.80123	0	0	0	5.55804	7.81353	2.25549		Lactate	0.80759
25.05	0.848437	1.10971	0.261269	0	1.52918e-38	1.52918e-38	0	3.69347e-05	3.69347e-05	0	0	0	6.93468	8.19165	1.25697
																	Sum of Variance	1.17163
																	Standard Mean Deviation	1.08242
Anova: Single Factor								Correlation
SUMMARY
Groups	Count	Sum	Average	Variance					Original Data	Prediction
Original Data	28	53.0591	1.89497	5.15587				Original	1
Prediction	28	50.7809	1.81361	3.14936				Prediction	0.793991	1
ANOVA
Source of Variation	Sum of squares (SS)	Degrees of freedom (df)	Average sum of squares (MS)	Test statistic (F)	P-value	Critical F-value
Between the Groups	0.0926792	1	0.0926792	0.0223183	0.8818	4.01954
Within Groups	224.241	54	4.15261
Total	224.334	55
