# Supplementary material for: A brief dataset on the model-based evaluation of the growth performance of Bacillus coagulans and l-lactic acid production in a lignin-supplemented medium
Source: Data Brief. 2017 Feb 11;11:236–44. doi: 10.1016/j.dib.2017.02.010 (PMC5320064; doi:10.1016/j.dib.2017.02.010)
Supplement: Supplementary file 2 — Supplementary material [file mmc2.zip › 023 - Submerged fermentation - DSM No 2314 - Aspen wood hydrolysate - 2.xlsx]

## Sheet: Protocol
Define	Sample	Date	Time	Duration	Step	Volume Sample	Temperature	pH-value	Volume NaOH	Volume Start	Volume Fermenter	Volume Total
				(h)		(mL)	(°C)		(mL)	(mL)	(mL)	[L]
Fermentation	NL	2012-10-01	08:50:00	0	pH adjustment	25	52.1	4.92	2	920	910	0.912
	0	2012-10-01	09:40:00	0	Inoculation	25	52	6.01	0	947	922	0.922
	1	2012-10-01	11:45:00	2.15		25	52	6	1.2		898.2	0.8994
	2	2012-10-01	12:50:00	3.16		25	52	5.98	4.5		876.5	0.881
	3	2012-10-01	13:50:00	4.16		25	52	6	8.8		855.8	0.8646
	4	2012-10-01	14:50:00	5.16		25	52	6	9.8		831.8	0.8416
	5	2012-10-01	15:50:00	6.16		25	52	6.03	9.8		806.8	0.8166
	6	2012-10-02	09:15:00	23.5833	Stop	25	52	6	10.3		782.3	0.7926

## Sheet: Lactate
		Dilution factor: 1:	5
Sample	Time	Remarks	LacHPLC a	LacHPLC b	Lactate	AAHPLC a	AAHPLC b	Acidic acid
No.	(h)		(g/L)	(g/L)	(g/L)	(g/L)	(g/L)	(g/L)
	NL	pH adjustment	0	0	0	0.0740804	0.0736974	0.369445
0	0	Inoculation	0.0747978	0.0741369	0.372337	0.0915046	0.0921286	0.459083
1	2.15		0.213797	0.212742	1.06635	0.106026	0.113634	0.53045
2	3.16		0.742019	0.74406	3.7152	0.106976	0.105007	0.529957
3	4.16		1.34309	1.34457	6.71916	0.127339	0.128166	0.638763
4	5.16		1.40816	1.42296	7.07779	0.158433	0.168488	0.817302
5	6.16		1.31776	1.3217	6.59866	0.158425	0.159624	0.795122
6	23.5833	stop	1.1516	1.15831	5.77478	0.351589	0.339026	1.72654

## Sheet: Sugars
		Dilution factor: 1:	5
Sample	Time	Remarks	GluHPLC a	GluHPLC b	Glucose	XylHPLC a	XylHPLC b	Xylose	ArabHPLC a	ArabHPLC b	Arabinose	Total sugars
No.	(h)		(g/L)	(g/L)	(g/L)	(g/L)	(g/L)	(g/L)	(g/L)	(g/L)	(g/L)	(g/L)
	NL	pH adjustment	1.27529	1.24326	6.29639	0.223145	0.214637	1.09446	0	0	0	7.39085
0	0	Inoculation	1.11126	1.11429	5.56389	0.195159	0.194188	0.973368	0	0	0	6.53725
1	2.15		1.07673	1.07117	5.36975	0.210937	0.2085	1.04859	0	0	0	6.41835
2	3.16		0.553877	0.552297	2.76544	0.211518	0.215406	1.06731	0	0	0	3.83274
3	4.16		0	0	0	0.118928	0.118629	0.593893	0	0	0	0.593893
4	5.16		0	0	0	0	0	0	0	0	0	0
5	6.16		0	0	0	0	0	0	0	0	0	0
6	23.5833	stop	0	0	0	0	0	0	0	0	0	0

## Sheet: Biomass, TCC, CFU
Sample	Time	Remarks	BMa	BMb	BM Average	BM by Regression	BM norm	TCC	CFU		Inoculum	TCC	CFU
No.	(h)		(g/L)	(g/Ll)	(g/L)	(g/L)	(g/L)	(cell counts/ml)	(CFU/ml)			(cell counts/ml)	(CFU/ml)
	NL	pH adjustment	-	-	-	-	-	-	-			3343750000	1.66667e+08
0	0	Inoculation	-	-	-	0.548438	-	914062500000	4400000
1	2.15		-	-	-	0.46875	-	781250000000	773333
2	3.16		-	-	-	0.665625	-	1109375000000	1.33333e+06
3	4.16		-	-	-	0.567187	-	945312500000	8.2e+07
4	5.16		-	-	-	0.91875	-	1531250000000	3.43667e+08
5	6.16		-	-	-	0.69375	-	1156250000000	1.02333e+08
6	23.5833	stop	-	-	-	1.28906	-	2148437500000	5.9e+07

## Sheet: Prediction
						TSPAN		Biomass		Glucose		Xylose		Arabinose		Lactate
						[h]		[g/L]		[g/L]		[g/L]		[g/L]		[g/L]
						0		0.47		5.5639		0.9734		0		0.3723
						0.5		0.521025		5.08858		0.969082		0		0.949267
						1		0.587211		4.47199		0.963607		0		1.69765
						1.5		0.670917		3.69224		0.956591		0		2.64412
						2		0.771947		2.75133		0.947552		0		3.78647
						2.5		0.883052		1.71723		0.935958		0		5.04274
						3		0.983068		0.787921		0.92138		0		6.17368
						3.5		1.04314		0.23313		0.903738		0		6.85306
						4		1.06384		0.0474241		0.88328		0		7.08734
						4.5		1.06901		0.00794895		0.860156		0		7.146
						5		1.07079		0.00120616		0.834294		0		7.16636
						5.5		1.07207		0.000171224		0.805549		0		7.18118
						6		1.07339		2.30883e-05		0.773783		0		7.19635
						6.5		1.07483		2.98994e-06		0.738908		0		7.21283
						7		1.07639		3.75194e-07		0.700901		0		7.23077
						7.5		1.07808		4.58853e-08		0.659829		0		7.25015
						8		1.0799		5.46967e-09		0.615871		0		7.2709
						8.5		1.08182		6.45814e-10		0.56934		0		7.29285
						9		1.08382		7.54325e-11		0.52069		0		7.31581
						9.5		1.08589		8.72622e-12		0.470534		0		7.33948
						10		1.088		1.00104e-12		0.419629		0		7.3635
						10.5		1.09009		1.1402e-13		0.368855		0		7.38747
						11		1.09214		1.29075e-14		0.319173		0		7.41091
						11.5		1.09411		1.45336e-15		0.271567		0		7.43338
						12		1.09595		1.6289e-16		0.226964		0		7.45442
						12.5		1.09763		1.81834e-17		0.186164		0		7.47368
						13		1.09912		2.02283e-18		0.149765		0		7.49086
						13.5		1.10042		2.24381e-19		0.118122		0		7.50579
						14		1.10152		2.48286e-20		0.0913268		0		7.51843
						14.5		1.10241		2.74191e-21		0.0692266		0		7.52886
						15		1.10313		3.02309e-22		0.0514656		0		7.53724
						15.5		1.10369		3.32888e-23		0.0375482		0		7.54381
						16		1.10411		3.66176e-24		0.0269044		0		7.54883
						16.5		1.10442		4.02471e-25		0.0189503		0		7.55259
						17		1.10464		4.42058e-26		0.0131342		0		7.55533
						17.5		1.10479		4.85247e-27		0.00896709		0		7.5573
						18		1.10489		5.32368e-28		0.00603721		0		7.55868
						18.5		1.10495		5.8378e-29		0.00401272		0		7.55964
						19		1.10498		6.39664e-30		0.00263591		0		7.56029
						19.5		1.105		7.00465e-31		0.00171305		0		7.56072
						20		1.105		7.66218e-32		0.00110254		0		7.56101
						20.5		1.105		8.37063e-33		0.000703421		0		7.5612
						21		1.10498		9.12401e-34		0.000445267		0		7.56132
						21.5		1.10497		9.92715e-35		0.000279879		0		7.5614
						22		1.10495		1.07681e-35		0.00017482		0		7.56145
						22.5		1.10493		1.16226e-36		0.000108588		0		7.56148
						23		1.10491		1.24405e-37		6.71114e-05		0		7.5615
						23.5		1.10488		1.3247e-38		4.12953e-05		0		7.56151
						24		1.10486		1.38595e-39		2.53085e-05		0		7.56152
						24.5		1.10484		1.43648e-40		1.5457e-05		0		7.56152
						25		1.10481		1.42929e-41		9.40893e-06		0		7.56153
						25.5		1.10479		1.37987e-42		5.71099e-06		0		7.56153
						26		1.10477		1.27149e-43		3.45701e-06		0		7.56153
						26.5		1.10474		1.11602e-44		2.08846e-06		0		7.56153
						27		1.10472		8.47428e-46		1.25756e-06		0		7.56153
						27.5		1.1047		4.91868e-47		7.55044e-07		0		7.56153
						28		1.10467		1.93355e-48		4.52378e-07		0		7.56153
						28.5		1.10465		-3.26758e-50		2.70632e-07		0		7.56153
						29		1.10463		5.43156e-51		1.60689e-07		0		7.56153
						29.5		1.1046		-7.25807e-52		9.47441e-08		0		7.56153
						30		1.10458		-3.68813e-52		5.64306e-08		0		7.56153

## Sheet: Statistics
Time	Biomass [g/L]			Glucose [g/L]			Xylose [g/L]			Arabinose [g/L]			Lactate [g/L]					Variance
	Original	Prediction	Difference	Original	Prediction	Difference	Original	Prediction	Difference	Original	Prediction	Difference	Original	Prediction	Deiiference			based on Difference
0	0.122813	0	0.122813	4.61741	0	4.61741	1.54224	0	1.54224	0	0	0	0	0	0
2.15	0.271875	0.47	0.198125	4.90155	5.5639	0.662347	1.52233	0.9734	0.548928	0	0	0	0.614492	0.3723	0.242192		Biomass	0.011267
3.16	0.590625	0.804856	0.214231	4.04151	2.44493	1.59657	1.35908	0.944366	0.414714	0	0	0	1.48143	4.15858	2.67715		Glucose	2.73226
4.16	0.5625	1.00755	0.445055	1.52733	0.561069	0.966259	1.15195	0.916059	0.23589	0	0	0	4.41526	6.45059	2.03532		Xylose	0.276413
5.16	0.7875	1.0663	0.278798	0	0.0271705	0.0271705	0.857345	0.876171	0.0188257	0	0	0	6.36386	7.11519	0.751334		Arabinose	0
6.16	0.904687	1.07121	0.166521	0	0.00064991	0.00064991	0.764876	0.825417	0.060541	0	0	0	6.70914	7.17122	0.462087		Lactate	1.02168
23.5833	0.890625	1.07384	0.183213	0	1.20511e-05	1.20511e-05	0	0.762964	0.762964	0	0	0	5.55804	7.20147	1.64343
																	Sum of Variance	4.04162
																	Standard Mean Deviation	2.01038
Anova: Single Factor								Correlation
SUMMARY
Groups	Count	Sum	Average	Variance					Original Data	Prediction
Original Data	28	53.0591	1.89497	5.15587				Original	1
Prediction	28	50.7809	1.81361	3.14936				Prediction	0.793991	1
ANOVA
Source of Variation	Sum of squares (SS)	Degrees of freedom (df)	Average sum of squares (MS)	Test statistic (F)	P-value	Critical F-value
Between the Groups	0.0926792	1	0.0926792	0.0223183	0.8818	4.01954
Within Groups	224.241	54	4.15261
Total	224.334	55
