# Supplementary material for: A brief dataset on the model-based evaluation of the growth performance of Bacillus coagulans and l-lactic acid production in a lignin-supplemented medium
Source: Data Brief. 2017 Feb 11;11:236–44. doi: 10.1016/j.dib.2017.02.010 (PMC5320064; doi:10.1016/j.dib.2017.02.010)
Supplement: Supplementary file 2 — Supplementary material [file mmc2.zip › 024 - Submerged fermentation - DSM No 2314 - Pine wood hydrolysate - 1.xlsx]

## Sheet: Protocol
Define	Sample	Date	Time	Duration	Step	Volume Sample	Temperature	pH-value	Volume NaOH	Volume Start	Volume Fermenter	Volume Total
				(h)		(mL)	(°C)		(mL)	(mL)	(mL)	[L]
Fermentation	NL	2012-06-09	08:50:00	0	pH adjustment	25	52	6.03	0	920	910	0.91
	0	2012-06-09	04:15:00	0	Inoculation	25	52	6.02	0	935	910	0.91
	1	2012-06-09	05:15:00	1		25	52	6.05	0.4		885.4	0.8858
	2	2012-06-09	06:15:00	2		25	52	6.01	0.4		860.4	0.8608
	3	2012-06-09	07:15:00	3		25	52	6	0.6		835.6	0.8362
	4	2012-06-09	07:45:00	3.5		25	52.1	6	1.1		811.1	0.8122
	5	2012-06-09	08:15:00	4		25	52	6.02	2.1		787.1	0.7892
	6	2012-06-09	08:45:00	4.5		25	52	6	5		765	0.77
	7	2012-06-09	09:15:00	5		25	52	6.01	8.4		743.4	0.7518
	8	2012-06-09	09:45:00	5.5	Stop	25	52	6.03	9.8		719.8	0.7296

## Sheet: Lactate
		Dilution factor: 1:	3.33
Sample	Time	Remarks	LacHPLC a	LacHPLC b	Lactate	AAHPLC a	AAHPLC b	Acidic acid
No.	(h)		(g/L)	(g/L)	(g/L)	(g/L)	(g/L)	(g/L)
	NL	pH adjustment	0	0	0	0.133643	0.133427	0.444671
0	0	Inoculation	0.107456	0.108232	0.359121	0.170189	0.173876	0.572868
1	1		0.106013	0.105951	0.35292	0.175417	0.180968	0.593381
2	2		0.107786	0.107243	0.358022	0.188717	0.183125	0.619117
3	3		0.116769	0.116422	0.388262	0.200283	0.198506	0.663984
4	3.5		0.1774	0.176832	0.589796	0.200012	0.191088	0.651182
5	4		0.439128	0.438327	1.46096	0.187402	0.197814	0.641384
6	4.5		0.864413	0.869397	2.88679	0.176809	0.184626	0.601789
7	5		1.74404	1.74558	5.81021	0.178608	0.177904	0.593592
8	5.5	stop	1.8302	1.8316	6.09689	0.196765	0.197233	0.656006

## Sheet: Sugars
		Dilution factor: 1:	3.33
Sample	Time	Remarks	GluHPLC a	GluHPLC b	Glucose	XylHPLC a	XylHPLC b	Xylose	ArabHPLC a	ArabHPLC b	Arabinose	Total sugars
No.	(h)		(g/L)	(g/L)	(g/L)	(g/L)	(g/L)	(g/L)	(g/L)	(g/L)	(g/L)	(g/L)
	NL	pH adjustment	1.42251	1.42411	4.73962	0.312982	0.315059	1.04569	0	0	0	5.78531
0	0	Inoculation	1.40778	1.40804	4.68835	0.331723	0.332737	1.10633	0	0	0	5.79468
1	1		1.36543	1.36386	4.54428	0.321189	0.321688	1.07039	0	0	0	5.61467
2	2		1.35995	1.36706	4.54047	0.3195	0.321714	1.06762	0	0	0	5.60809
3	3		1.35864	1.35375	4.51612	0.322815	0.318118	1.06715	0	0	0	5.58327
4	3.5		1.29337	1.29463	4.30901	0.305149	0.306101	1.01773	0	0	0	5.32674
5	4		1.08904	1.08908	3.62658	0.298819	0.301511	0.999549	0	0	0	4.62613
6	4.5		0.735209	0.736332	2.45012	0.29746	0.296587	0.989088	0	0	0	3.4392
7	5		0.0405617	0.0376687	0.130254	0.272447	0.272446	0.907247	0	0	0	1.0375
8	5.5	stop	0	0	0	0.187351	0.182806	0.616311	0	0	0	0.616311

## Sheet: Biomass, TCC, CFU
Sample	Time	Remarks	BMa	BMb	BM Average	BM by Regression	BM norm	TCC	CFU		Inoculum	TCC	CFU
No.	(h)		(g/L)	(g/Ll)	(g/L)	(g/L)	(g/L)	(cell counts/ml)	(CFU/ml)			(cell counts/ml)	(CFU/ml)
	NL	pH adjustment	-	-	-	-	-	-	-			1359375000000	6.16667e+08
0	0	Inoculation	-	-	-	0.13125	-	218750000000	1.05e+06
1	1		-	-	-	0.0984375	-	164062500000	106667
2	2		-	-	-	0.0984375	-	164062500000	60000
3	3		-	-	-	0.065625	-	109375000000	66666.7
4	3.5		-	-	-	0.0796875	-	132812500000	760000
5	4		-	-	-	0.1875	-	312500000000	300000
6	4.5		-	-	-	0.285938	-	476562500000	60000
7	5		-	-	-	0.309375	-	515625000000	4.26667e+06
8	5.5	stop	-	-	-	0.39375	-	656250000000	4.12667e+06

## Sheet: Prediction
						TSPAN		Biomass		Glucose		Xylose		Arabinose		Lactate
						[h]		[g/L]		[g/L]		[g/L]		[g/L]		[g/L]
						0		0.07		4.6884		1.1063		0		0.3591
						0.5		0.0773635		4.61984		1.10559		0		0.442365
						1		0.0872		4.52824		1.10468		0		0.553589
						1.5		0.1003		4.40624		1.10348		0		0.701715
						2		0.117667		4.24452		1.1019		0		0.898078
						2.5		0.140529		4.03165		1.09976		0		1.15657
						3		0.17031		3.75441		1.09682		0		1.49329
						3.5		0.208496		3.39905		1.09275		0		1.92504
						4		0.256296		2.95444		1.08709		0		2.46549
						4.5		0.313936		2.41871		1.07926		0		3.11719
						5		0.379379		1.81114		1.06856		0		3.85713
						5.5		0.446592		1.18841		1.05429		0		4.61709
						6		0.505025		0.649313		1.03599		0		5.2778
						6.5		0.544664		0.287456		1.01358		0		5.72606
						7		0.565062		0.106908		0.98739		0		5.95681
						7.5		0.573881		0.0359356		0.957758		0		6.05664
						8		0.577854		0.0115218		0.924859		0		6.10169
						8.5		0.580195		0.0036137		0.888743		0		6.1283
						9		0.58209		0.00111972		0.849444		0		6.14986
						9.5		0.583931		0.000344058		0.807044		0		6.17081
						10		0.585836		0.000105		0.761709		0		6.19249
						10.5		0.587835		3.18499e-05		0.713715		0		6.21523
						11		0.589923		9.61091e-06		0.663455		0		6.23898
						11.5		0.592082		2.8857e-06		0.611443		0		6.26353
						12		0.594288		8.62265e-07		0.558311		0		6.2886
						12.5		0.596509		2.56448e-07		0.504786		0		6.31386
						13		0.598714		7.59269e-08		0.451661		0		6.33893
						13.5		0.600868		2.23827e-08		0.399757		0		6.36343
						14		0.602938		6.57117e-09		0.349874		0		6.38697
						14.5		0.604893		1.92175e-09		0.30274		0		6.40921
						15		0.606707		5.60018e-10		0.258968		0		6.42987
						15.5		0.608362		1.62663e-10		0.219019		0		6.44872
						16		0.609845		4.71092e-11		0.183182		0		6.46563
						16.5		0.611151		1.36081e-11		0.151571		0		6.48055
						17		0.612283		3.92198e-12		0.124136		0		6.4935
						17.5		0.613249		1.12816e-12		0.10069		0		6.50456
						18		0.614061		3.23985e-13		0.0809405		0		6.51388
						18.5		0.614733		9.29143e-14		0.0645268		0		6.52163
						19		0.615282		2.66163e-14		0.0510527		0		6.52799
						19.5		0.615726		7.61746e-15		0.0401152		0		6.53315
						20		0.616079		2.17843e-15		0.0313262		0		6.53729
						20.5		0.616359		6.22606e-16		0.0243275		0		6.5406
						21		0.616576		1.77853e-16		0.0187993		0		6.54321
						21.5		0.616744		5.07852e-17		0.0144639		0		6.54525
						22		0.616872		1.44968e-17		0.0110853		0		6.54685
						22.5		0.616968		4.13688e-18		0.00846693		0		6.54808
						23		0.61704		1.18022e-18		0.00644771		0		6.54904
						23.5		0.617091		3.36632e-19		0.00489715		0		6.54977
						24		0.617128		9.59946e-20		0.00371094		0		6.55033
						24.5		0.617152		2.73694e-20		0.00280641		0		6.55075
						25		0.617168		7.80035e-21		0.00211864		0		6.55108
						25.5		0.617177		2.22262e-21		0.00159697		0		6.55132
						26		0.61718		6.33175e-22		0.00120215		0		6.55151
						26.5		0.61718		1.80292e-22		0.000903893		0		6.55165
						27		0.617176		5.13058e-23		0.000678945		0		6.55176
						27.5		0.61717		1.45947e-23		0.00050953		0		6.55184
						28		0.617162		4.14697e-24		0.000382094		0		6.5519
						28.5		0.617153		1.17767e-24		0.000286339		0		6.55194
						29		0.617143		3.34188e-25		0.000214456		0		6.55198
						29.5		0.617132		9.4661e-26		0.000160536		0		6.552
						30		0.617121		2.67901e-26		0.00012012		0		6.55202

## Sheet: Statistics
Time	Biomass [g/L]			Glucose [g/L]			Xylose [g/L]			Arabinose [g/L]			Lactate [g/L]					Variance
	Original	Prediction	Difference	Original	Prediction	Difference	Original	Prediction	Difference	Original	Prediction	Difference	Original	Prediction	Deiiference			based on Difference
0	0.13125	0.07	0.06125	4.68835	4.6884	4.73158e-05	1.10633	1.1063	2.67436e-05	0	0	0	0.359121	0.3591	2.05022e-05
1	0.0984375	0.0872	0.0112375	4.54428	4.52824	0.0160417	1.07039	1.10468	0.0342854	0	0	0	0.35292	0.553589	0.200669		Biomass	0.00150289
2	0.0984375	0.117667	0.0192297	4.54047	4.24452	0.295951	1.06762	1.1019	0.0342797	0	0	0	0.358022	0.898078	0.540056		Glucose	0.344494
3	0.065625	0.17031	0.104685	4.51612	3.75441	0.761708	1.06715	1.09682	0.0296667	0	0	0	0.388262	1.49329	1.10503		Xylose	0.0177707
3.5	0.0796875	0.208496	0.128809	4.30901	3.39905	0.909956	1.01773	1.09275	0.0750168	0	0	0	0.589796	1.92504	1.33524		Arabinose	0
4	0.1875	0.256296	0.0687964	3.62658	2.95444	0.672135	0.999549	1.08709	0.0875409	0	0	0	1.46096	2.46549	1.00453		Lactate	0.444687
4.5	0.285938	0.313936	0.0279983	2.45012	2.41871	0.0314063	0.989088	1.07926	0.090169	0	0	0	2.88679	3.11719	0.230396
5	0.309375	0.379379	0.0700039	0.130254	1.81114	1.68089	0.907247	1.06856	0.16131	0	0	0	5.81021	3.85713	1.95308		Sum of Variance	0.808455
5.5	0.39375	0.446592	0.052842	0	1.18841	1.18841	0.616311	1.05429	0.437984	0	0	0	6.09689	4.61709	1.4798
																	Standard Mean Deviation	0.899141
Anova: Single Factor								Correlation
SUMMARY
Groups	Count	Sum	Average	Variance					Original Data	Prediction
Original Data	36	57.5996	1.59999	3.4509				Original	1
Prediction	36	60.1148	1.66986	2.15627				Prediction	0.940308	1
ANOVA
Source of Variation	Sum of squares (SS)	Degrees of freedom (df)	Average sum of squares (MS)	Test statistic (F)	P-value	Critical F-value
Between the Groups	0.0878692	1	0.0878692	0.0313417	0.859991	3.97778
Within Groups	196.251	70	2.80359
Total	196.339	71
