# Supplementary material for: A brief dataset on the model-based evaluation of the growth performance of Bacillus coagulans and l-lactic acid production in a lignin-supplemented medium
Source: Data Brief. 2017 Feb 11;11:236–44. doi: 10.1016/j.dib.2017.02.010 (PMC5320064; doi:10.1016/j.dib.2017.02.010)
Supplement: Supplementary file 2 — Supplementary material [file mmc2.zip › 025 - Submerged fermentation - DSM No 2314 - Pine wood hydrolysate - 2.xlsx]

## Sheet: Protocol
Define	Sample	Date	Time	Duration	Step	Volume Sample	Temperature	pH-value	Volume NaOH	Volume Start	Volume Fermenter	Volume Total
				(h)		(mL)	(°C)		(mL)	(mL)	(mL)	[L]
Fermentation	NL	2012-06-09	13:50:00	0	pH adjustment	25	52	6.06	0	920	910	0.91
	0	2012-06-09	04:20:00	0	Inoculation	25	51.8	6	0	935	910	0.91
	1	2012-06-09	05:20:00	1		25	52	6.02	0		885	0.885
	2	2012-06-09	06:20:00	2		25	52	3	0.7		860.7	0.8614
	3	2012-06-09	07:20:00	3		25	52	3	1.8		836.8	0.8386
	4	2012-06-09	07:50:00	3.5		25	52	6.01	3.9		813.9	0.8178
	5	2012-06-09	08:20:00	4		25	52	5.97	7.6		792.6	0.8002
	6	2012-06-09	08:50:00	4.5		25	52	6.02	9.2		769.2	0.7784
	7	2012-06-09	09:20:00	5		25	52	5.99	9.6		744.6	0.7542
	8	2012-06-09	09:50:00	5.5	Stop	25	52	5.99	9.7		719.7	0.7294

## Sheet: Lactate
		Dilution factor: 1:	3.33
Sample	Time	Remarks	LacHPLC a	LacHPLC b	Lactate	AAHPLC a	AAHPLC b	Acidic acid
No.	(h)		(g/L)	(g/L)	(g/L)	(g/L)	(g/L)	(g/L)
	NL	pH adjustment	0	0	0	0.121236	0.121498	0.404151
0	0	Inoculation	0.096027	0.09737	0.322006	0.167901	0.160637	0.547015
1	1		0.100431	0.100967	0.335328	0.164051	0.160149	0.539793
2	2		0.137525	0.137954	0.458674	0.164549	0.169858	0.556788
3	3		0.412665	0.408863	1.36784	0.162109	0.168092	0.549786
4	3.5		0.796528	0.798804	2.65623	0.171152	0.160704	0.552541
5	4		1.52176	1.53195	5.08442	0.163476	0.156691	0.533078
6	4.5		1.79683	1.7994	5.98772	0.171054	0.177149	0.579757
7	5		1.80681	1.80792	6.01853	0.184992	0.185892	0.617522
8	5.5	stop	1.82673	1.82939	6.08745	0.193064	0.192456	0.641891

## Sheet: Sugars
		Dilution factor: 1:	3.33
Sample	Time	Remarks	GluHPLC a	GluHPLC b	Glucose	XylHPLC a	XylHPLC b	Xylose	ArabHPLC a	ArabHPLC b	Arabinose	Total sugars
No.	(h)		(g/L)	(g/L)	(g/L)	(g/L)	(g/L)	(g/L)	(g/L)	(g/L)	(g/L)	(g/L)
	NL	pH adjustment	1.34058	1.34018	4.46347	0.280828	0.283434	0.939496	0	0	0	5.40297
0	0	Inoculation	1.33657	1.33936	4.45542	0.292553	0.288013	0.966641	0	0	0	5.42206
1	1		1.32133	1.31936	4.39675	0.283855	0.28819	0.952455	0	0	0	5.3492
2	2		1.25819	1.26069	4.19394	0.273952	0.270546	0.90659	0	0	0	5.10053
3	3		1.03354	1.03335	3.44138	0.268002	0.266926	0.890655	0	0	0	4.33204
4	3.5		0.746446	0.745729	2.48447	0.272208	0.272233	0.906495	0	0	0	3.39097
5	4		0.181135	0.182331	0.605171	0.267166	0.266199	0.888054	0	0	0	1.49323
6	4.5		0	0	0	0.177887	0.176576	0.590182	0	0	0	0.590182
7	5		0	0	0	0.156328	0.160108	0.526867	0	0	0	0.526867
8	5.5	stop	0	0	0	0.140155	0.140248	0.46687	0	0	0	0.46687

## Sheet: Biomass, TCC, CFU
Sample	Time	Remarks	BMa	BMb	BM Average	BM by Regression	BM norm	TCC	CFU		Inoculum	TCC	CFU
No.	(h)		(g/L)	(g/Ll)	(g/L)	(g/L)	(g/L)	(cell counts/ml)	(CFU/ml)			(cell counts/ml)	(CFU/ml)
	NL	pH adjustment	-	-	-	-	-	-	-			1359375000000	6.16667e+08
0	0	Inoculation	-	-	-	0.140625	-	234375000000	2.74667e+06
1	1		-	-	-	0.084375	-	140625000000	240000
2	2		-	-	-	0.09375	-	156250000000	140000
3	3		-	-	-	0.15	-	250000000000	106667
4	3.5		-	-	-	0.1875	-	312500000000	193333
5	4		-	-	-	0.2625	-	437500000000	386667
6	4.5		-	-	-	0.365625	-	609375000000	11000000
7	5		-	-	-	0.3375	-	562500000000	8.2e+06
8	5.5	stop	-	-	-	0.464062	-	773437500000	1.84667e+07

## Sheet: Prediction
						TSPAN		Biomass		Glucose		Xylose		Arabinose		Lactate
						[h]		[g/L]		[g/L]		[g/L]		[g/L]		[g/L]
						0		0.08		4.4554		0.9666		0		0.322
						0.5		0.0882916		4.37817		0.965867		0		0.415759
						1		0.0993361		4.27529		0.964929		0		0.540644
						1.5		0.113989		4.13879		0.963709		0		0.706322
						2		0.133313		3.95879		0.962091		0		0.924812
						2.5		0.15857		3.72353		0.959911		0		1.21039
						3		0.191149		3.42016		0.956937		0		1.57875
						3.5		0.232342		3.03669		0.952848		0		2.0445
						4		0.282863		2.56665		0.947219		0		2.61571
						4.5		0.341916		2.01763		0.939523		0		3.28341
						5		0.405754		1.42492		0.929184		0		4.0052
						5.5		0.466382		0.863433		0.9157		0		4.69072
						6		0.513349		0.430941		0.898827		0		5.22181
						6.5		0.541264		0.177785		0.878672		0		5.53753
						7		0.554368		0.0642392		0.855511		0		5.6858
						7.5		0.559996		0.0216578		0.829536		0		5.74956
						8		0.562744		0.00706827		0.800813		0		5.78076
						8.5		0.564559		0.00226907		0.769352		0		5.80142
						9		0.566139		0.000721113		0.735175		0		5.81942
						9.5		0.567717		0.000227479		0.698358		0		5.83739
						10		0.569362		7.13123e-05		0.659055		0		5.85612
						10.5		0.571089		2.22329e-05		0.617514		0		5.87579
						11		0.572892		6.89936e-06		0.574083		0		5.8963
						11.5		0.574753		2.13153e-06		0.529211		0		5.91748
						12		0.576651		6.55701e-07		0.483444		0		5.93908
						12.5		0.578561		2.00876e-07		0.437402		0		5.96081
						13		0.580454		6.12948e-08		0.39176		0		5.98235
						13.5		0.582302		1.86326e-08		0.347207		0		6.00337
						14		0.584076		5.6437e-09		0.304409		0		6.02357
						14.5		0.585751		1.7037e-09		0.263973		0		6.04265
						15		0.587307		5.12713e-10		0.226401		0		6.06038
						15.5		0.588728		1.53858e-10		0.192074		0		6.07658
						16		0.590003		4.60527e-11		0.161226		0		6.09114
						16.5		0.591129		1.37534e-11		0.13395		0		6.10401
						17		0.592107		4.09926e-12		0.110205		0		6.11522
						17.5		0.592945		1.21973e-12		0.0898372		0		6.12483
						18		0.593652		3.62401e-13		0.0726066		0		6.13296
						18.5		0.59424		1.07545e-13		0.058217		0		6.13975
						19		0.594723		3.18825e-14		0.0463413		0		6.14536
						19.5		0.595115		9.44396e-15		0.0366456		0		6.14993
						20		0.59543		2.7955e-15		0.0288066		0		6.15363
						20.5		0.595679		8.27033e-16		0.022524		0		6.1566
						21		0.595875		2.44562e-16		0.0175281		0		6.15895
						21.5		0.596027		7.22923e-17		0.0135827		0		6.16081
						22		0.596144		2.13628e-17		0.0104862		0		6.16228
						22.5		0.596232		6.31106e-18		0.00806893		0		6.16342
						23		0.596298		1.86404e-18		0.00619093		0		6.1643
						23.5		0.596346		5.50424e-19		0.00473795		0		6.16499
						24		0.59638		1.62503e-19		0.0036179		0		6.16552
						24.5		0.596403		4.79637e-20		0.00275725		0		6.16592
						25		0.596418		1.41528e-20		0.00209777		0		6.16623
						25.5		0.596427		4.1751e-21		0.00159365		0		6.16647
						26		0.59643		1.2313e-21		0.00120911		0		6.16665
						26.5		0.59643		3.62979e-22		0.000916318		0		6.16679
						27		0.596426		1.06954e-22		0.000693746		0		6.1669
						27.5		0.596421		3.14995e-23		0.000524787		0		6.16698
						28		0.596414		9.2728e-24		0.000396683		0		6.16704
						28.5		0.596405		2.7271e-24		0.000299654		0		6.16708
						29		0.596395		8.0103e-25		0.000226228		0		6.16712
						29.5		0.596385		2.35146e-25		0.000170712		0		6.16714
						30		0.596374		6.89314e-26		0.000128763		0		6.16716

## Sheet: Statistics
Time	Biomass [g/L]			Glucose [g/L]			Xylose [g/L]			Arabinose [g/L]			Lactate [g/L]					Variance
	Original	Prediction	Difference	Original	Prediction	Difference	Original	Prediction	Difference	Original	Prediction	Difference	Original	Prediction	Deiiference			based on Difference
0	0.140625	0.08	0.060625	4.45542	4.4554	2.27728e-05	0.966641	0.9666	4.13893e-05	0	0	0	0.322006	0.322	5.92978e-06
1	0.084375	0.0993361	0.0149611	4.39675	4.27529	0.12146	0.952455	0.964929	0.0124743	0	0	0	0.335328	0.540644	0.205315		Biomass	0.000466155
2	0.09375	0.133313	0.0395625	4.19394	3.95879	0.235151	0.90659	0.962091	0.0555006	0	0	0	0.458674	0.924812	0.466138		Glucose	0.66419
3	0.15	0.191149	0.0411493	3.44138	3.42016	0.0212275	0.890655	0.956937	0.0662818	0	0	0	1.36784	1.57875	0.210908		Xylose	0.0335159
3.5	0.1875	0.232342	0.0448425	2.48447	3.03669	0.552221	0.906495	0.952848	0.0463531	0	0	0	2.65623	2.0445	0.611727		Arabinose	0
4	0.2625	0.282863	0.0203626	0.605171	2.56665	1.96147	0.888054	0.947219	0.0591646	0	0	0	5.08442	2.61571	2.46871		Lactate	1.10088
4.5	0.365625	0.341916	0.0237085	0	2.01763	2.01763	0.590182	0.939523	0.349341	0	0	0	5.98772	3.28341	2.70431
5	0.3375	0.405754	0.0682544	0	1.42492	1.42492	0.526867	0.929184	0.402317	0	0	0	6.01853	4.0052	2.01333		Sum of Variance	1.79905
5.5	0.464062	0.466382	0.00231973	0	0.863433	0.863433	0.46687	0.9157	0.44883	0	0	0	6.08745	4.69072	1.39673
																	Standard Mean Deviation	1.34129
Anova: Single Factor								Correlation
SUMMARY
Groups	Count	Sum	Average	Variance					Original Data	Prediction
Original Data	36	57.0761	1.58545	3.87244				Original	1
Prediction	36	56.7928	1.57758	2.02714				Prediction	0.891342	1
ANOVA
Source of Variation	Sum of squares (SS)	Degrees of freedom (df)	Average sum of squares (MS)	Test statistic (F)	P-value	Critical F-value
Between the Groups	0.00111462	1	0.00111462	0.000377865	0.984546	3.97778
Within Groups	206.485	70	2.94979
Total	206.486	71
