# Supplementary material for: A brief dataset on the model-based evaluation of the growth performance of Bacillus coagulans and l-lactic acid production in a lignin-supplemented medium
Source: Data Brief. 2017 Feb 11;11:236–44. doi: 10.1016/j.dib.2017.02.010 (PMC5320064; doi:10.1016/j.dib.2017.02.010)
Supplement: Supplementary file 2 — Supplementary material [file mmc2.zip › 026 - Submerged fermentation - DSM No 2314 - Pine wood hydrolysate - 3.xlsx]

## Sheet: Protocol
Define	Sample	Date	Time	Duration	Step	Volume Sample	Temperature	pH-value	Volume NaOH	Volume Start	Volume Fermenter	Volume Total
		[dd.mm.yyyy]	[hh:mm]	(h)		(mL)	(°C)		(mL)	(mL)	(mL)	[L]
Fermentation	NL	2013-01-15	10:00:00	0	pH adjustment	15	52	6.02	0	920	895	0.895
	0	2013-01-15	10:10:00	0	Inoculation	15	52	6.02	0	920	905	0.905
	1	2013-01-15	12:10:00	2		15	51.9	6.01	2		892	0.894
	2	2013-01-15	13:10:00	3		15	52	6.01	6.7		881.7	0.8884
	3	2013-01-15	13:40:00	3.5		15	52	6.01	10.2		870.2	0.8804
	4	2013-01-15	14:10:00	4		15	52	6.02	10.6		855.6	0.8662
	5	2013-01-15	16:10:00	6		15	52	5.99	12.4		842.4	0.8548
	6	2013-01-15	21:40:00	12.5		15	52	6.02	13.1		828.1	0.8412
	7	2013-01-16	11:01:00	25.05	stop	15	52	6	14.7		814.7	0.8294

## Sheet: Lactate
		Dilution factor: 1:	5
Sample	Time	Remarks	LacHPLC a	LacHPLC b	Lactate	AAHPLC a	AAHPLC b	Acidic acid
No.	(h)		(g/L)	(g/L)	(g/L)	(g/L)	(g/L)	(g/L)
	NL	pH adjustment	0	0	0	0	0	0
0	0	Inoculation	0.123452	0.122345	0	0.124692	0.119832	0
1	2		0.295726	0.296846	0.614492	0.122932	0.123708	0.611309
2	3		0.882445	0.883661	1.48143	0.116317	0.104167	0.616601
3	3.5		1.27346	1.27208	4.41526	0.121129	0.115549	0.551209
4	4		1.34299	1.34066	6.36386	0.144923	0.138974	0.591694
5	6		1.11131	1.1119	6.70914	0.143756	0.14059	0.709744
6	12.5		1.38673	1.38714	5.55804	0.255356	0.245619	0.710864
7	25.05	stop	1.25055	1.24908	6.93468	0.360668	0.361366	1.25244

## Sheet: Sugars
		Dilution factor: 1:	5
Sample	Time	Remarks	GluHPLC a	GluHPLC b	Glucose	XylHPLC a	XylHPLC b	Xylose	ArabHPLC a	ArabHPLC b	Arabinose	Total sugars
No.	(h)		(g/L)	(g/L)	(g/L)	(g/L)	(g/L)	(g/L)	(g/L)	(g/L)	(g/L)	(g/L)
	NL	pH adjustment	0.27907	0.281458	4.30314	0.28957	0.287799	1.44342	0	0	0	5.74656
0	0	Inoculation	0.251681	0.250996	4.61741	0.30697	0.309926	1.54224	0	0	0	6.15965
1	2		0.2157	0.202763	4.90155	0.30319	0.305741	1.52233	0	0	0	6.42388
2	3		0.151345	0.151776	4.04151	0.271671	0.271961	1.35908	0	0	0	5.40059
3	3.5		0.13551	0.134917	1.52733	0.231382	0.229398	1.15195	0	0	0	2.67928
4	4		0	0	0	0.171225	0.171713	0.857345	0	0	0	0.857345
5	6		0	0	0	0.153311	0.15264	0.764876	0	0	0	0.764876
6	12.5		0	0	0	0	0	0	0	0	0	0
7	25.05	stop	0	0	0	0	0	0	0	0	0	0

## Sheet: Biomass, TCC, CFU
Sample	Time	Remarks	BMa	BMb	BM Average	BM by Regression	BM norm	TCC	CFU		Inoculum	TCC	CFU
No.	(h)		(g/L)	(g/Ll)	(g/L)	(g/L)	(g/L)	(cell counts/ml)	(CFU/ml)			(cell counts/ml)	(CFU/ml)
	NL	pH adjustment	-	-	-	-	-	-	-			1023437500000	1300000
0	0	Inoculation	-	-	-	0.122813	-	2.04688e+11	2.18333e+06
1	2		-	-	-	0.271875	-	453125000000	40000
2	3		-	-	-	0.590625	-	984375000000	20000
3	3.5		-	-	-	0.5625	-	937500000000	400000
4	4		-	-	-	0.7875	-	1312500000000	133333
5	6		-	-	-	0.904687	-	1507812500000	5.93333e+06
6	12.5		-	-	-	0.890625	-	1484375000000	3.33333e+07
7	25.05		-	-	-	0.848437	-	1414062500000	7.33333e+06

## Sheet: Prediction
						TSPAN		Biomass		Glucose		Xylose		Arabinose		Lactate
						[h]		[g/L]		[g/L]		[g/L]		[g/L]		[g/L]
						0		0.12		4.9016		1.5422		0		0
						0.5		0.132841		4.78217		1.54064		0		0.145199
						1		0.149951		4.623		1.53863		0		0.338673
						1.5		0.172636		4.41196		1.53602		0		0.59517
						2		0.20247		4.13443		1.53255		0		0.932493
						2.5		0.24121		3.77412		1.52787		0		1.37051
						3		0.290515		3.31571		1.52151		0		1.92799
						3.5		0.35128		2.7511		1.51283		0		2.61502
						4		0.422277		2.09204		1.50102		0		3.41777
						4.5		0.49793		1.391		1.48525		0		4.27316
						5		0.566456		0.758385		1.46482		0		5.04799
						5.5		0.614115		0.322687		1.43951		0		5.58693
						6		0.63808		0.110245		1.40959		0		5.85801
						6.5		0.647749		0.0330874		1.37541		0		5.96747
						7		0.651876		0.00934991		1.33704		0		6.01429
						7.5		0.654368		0.00256645		1.2944		0		6.04262
						8		0.656519		0.000692399		1.24733		0		6.0671
						8.5		0.658714		0.000184464		1.19573		0		6.09206
						9		0.661058		4.86286e-05		1.13958		0		6.11872
						9.5		0.663578		1.26985e-05		1.07897		0		6.14737
						10		0.666271		3.28687e-06		1.01415		0		6.17797
						10.5		0.669121		8.45678e-07		0.945528		0		6.21036
						11		0.672105		2.16097e-07		0.873708		0		6.24425
						11.5		0.675189		5.48503e-08		0.799488		0		6.27928
						12		0.678332		1.38313e-08		0.723849		0		6.31497
						12.5		0.681487		3.4656e-09		0.647931		0		6.3508
						13		0.684601		8.63018e-10		0.572975		0		6.38617
						13.5		0.687622		2.13648e-10		0.500263		0		6.42048
						14		0.690497		5.25969e-11		0.431029		0		6.45315
						14.5		0.693181		1.28816e-11		0.366373		0		6.48367
						15		0.695637		3.13989e-12		0.307186		0		6.5116
						15.5		0.697839		7.62087e-13		0.254083		0		6.53666
						16		0.699774		1.84271e-13		0.207385		0		6.55869
						16.5		0.70144		4.44107e-14		0.167114		0		6.5777
						17		0.702847		1.06735e-14		0.133033		0		6.59378
						17.5		0.704015		2.55929e-15		0.1047		0		6.60715
						18		0.704967		6.12486e-16		0.0815336		0		6.61809
						18.5		0.705731		1.46351e-16		0.0628797		0		6.62689
						19		0.706334		3.49264e-17		0.0480677		0		6.63388
						19.5		0.706804		8.32685e-18		0.0364537		0		6.63936
						20		0.707165		1.98364e-18		0.0274496		0		6.64361
						20.5		0.707439		4.72256e-19		0.0205387		0		6.64687
						21		0.707643		1.12377e-19		0.0152814		0		6.64935
						21.5		0.707794		2.67308e-20		0.0113133		0		6.65122
						22		0.707903		6.35608e-21		0.00833896		0		6.65263
						22.5		0.707981		1.5109e-21		0.0061229		0		6.65367
						23		0.708034		3.59052e-22		0.00448054		0		6.65445
						23.5		0.70807		8.53014e-23		0.003269		0		6.65502
						24		0.708092		2.02588e-23		0.00237887		0		6.65544
						24.5		0.708104		4.80958e-24		0.00172719		0		6.65575
						25		0.708109		1.14154e-24		0.00125155		0		6.65597
						25.5		0.708108		2.70736e-25		0.000905322		0		6.65613
						26		0.708104		6.41803e-26		0.000653886		0		6.65625
						26.5		0.708097		1.52034e-26		0.000471658		0		6.65634
						27		0.708087		3.59816e-27		0.000339823		0		6.6564
						27.5		0.708076		8.49976e-28		0.00024459		0		6.65645
						28		0.708064		2.00578e-28		0.000175891		0		6.65648
						28.5		0.708051		4.72972e-29		0.000126392		0		6.6565
						29		0.708038		1.11099e-29		9.07598e-05		0		6.65652
						29.5		0.708024		2.60504e-30		6.51349e-05		0		6.65653
						30		0.708009		6.07207e-31		4.67189e-05		0		6.65654

## Sheet: Statistics
Time	Biomass [g/L]			Glucose [g/L]			Xylose [g/L]			Arabinose [g/L]			Lactate [g/L]					Variance
	Original	Prediction	Difference	Original	Prediction	Difference	Original	Prediction	Difference	Original	Prediction	Difference	Original	Prediction	Deiiference			based on Difference
0	0.122813	0	0.122813	4.61741	0	4.61741	1.54224	0	1.54224	0	0	0	0	0	0
2	0.271875	0.12	0.151875	4.90155	4.9016	4.71233e-05	1.52233	1.5422	0.0198723	0	0	0	0.614492	0	0.614492		Biomass	0.0188084
3	0.590625	0.20247	0.388155	4.04151	4.13443	0.0929223	1.35908	1.53255	0.173469	0	0	0	1.48143	0.932493	0.548935		Glucose	2.87012
3.5	0.5625	0.290515	0.271985	1.52733	3.31571	1.78839	1.15195	1.52151	0.369565	0	0	0	4.41526	1.92799	2.48728		Xylose	0.295375
4	0.7875	0.35128	0.43622	0	2.7511	2.7511	0.857345	1.51283	0.655481	0	0	0	6.36386	2.61502	3.74883		Arabinose	0
6	0.904687	0.422277	0.48241	0	2.09204	2.09204	0.764876	1.50102	0.736145	0	0	0	6.70914	3.41777	3.29137		Lactate	2.2052
12.5	0.890625	0.63808	0.252545	0	0.110245	0.110245	0	1.40959	1.40959	0	0	0	5.55804	5.85801	0.299972
25.05	0.848437	0.681487	0.166951	0	3.4656e-09	3.4656e-09	0	0.647931	0.647931	0	0	0	6.93468	6.3508	0.583881		Sum of Variance	5.38949
																	Standard Mean Deviation	2.32153
Anova: Single Factor								Correlation
SUMMARY
Groups	Count	Sum	Average	Variance					Original Data	Prediction
Original Data	28	53.0591	1.89497	5.15587				Original	1
Prediction	28	50.7809	1.81361	3.14936				Prediction	0.793991	1
ANOVA
Source of Variation	Sum of squares (SS)	Degrees of freedom (df)	Average sum of squares (MS)	Test statistic (F)	P-value	Critical F-value
Between the Groups	0.0926792	1	0.0926792	0.0223183	0.8818	4.01954
Within Groups	224.241	54	4.15261
Total	224.334	55
