# Supplementary material for: A brief dataset on the model-based evaluation of the growth performance of Bacillus coagulans and l-lactic acid production in a lignin-supplemented medium
Source: Data Brief. 2017 Feb 11;11:236–44. doi: 10.1016/j.dib.2017.02.010 (PMC5320064; doi:10.1016/j.dib.2017.02.010)
Supplement: Supplementary file 2 — Supplementary material [file mmc2.zip › 027 - Blank absorbance of the ATP and Yeast extract.xlsx]

## Sheet: BLANK - ATP+HE
CADAS 200
250 nm - 450 nm îâ = 2 nm
lamda	E
250	0.621
252	0.798
254	0.859
256	0.911
258	0.938
260	0.935
262	0.911
264	0.861
266	0.803
268	0.71
270	0.6
272	0.485
274	0.387
276	0.295
278	0.212
280	0.153
282	0.097
284	0.059
286	0.035
288	0.024
290	0.016
292	0.012
294	0.009
296	0.008
298	0.007
300	0.007
302	0.007
304	0.005
306	0.004
308	0.005
310	0.004
312	0.005
314	0.005
316	0.004
318	0.005
320	0.003
322	0.003
324	0.003
326	0.004
328	0.004
330	0.002
332	0.003
334	0.003
336	0.006
338	0.003
340	0.006
342	0.003
344	0.001
346	0.005
348	0.004
350	0.002
352	0.004
354	0.004
356	0.002
358	0.005
360	0.002
362	0.002
364	0.002
366	0.003
368	0.004
370	0.003
372	0.002
374	-0.001
376	0.001
378	0.002
380	0.004
382	0.002
384	0.002
386	0.002
388	0.002
390	0.002
392	0.002
394	0.001
396	0.001
398	0.002
400	0.001
402	0.002
404	0.002
406	0.002
408	0.001
410	0.001
412	0.002
414	0.001
416	0.002
418	0.001
420	0.002
422	0.001
424	0.001
426	0.002
428	0.002
430	0.001
432	0.001
434	0.001
436	0.001
438	0.002
440	0.001
442	0.001
444	0.002
446	0.001
448	0.001
450	0.001
